# Supplementary material for: Strain Dependent Genetic Networks for Antibiotic-Sensitivity in a Bacterial Pathogen with a Large Pan-Genome
Source: PLoS Pathog. 2016 Sep 8;12(9):e1005869. doi: 10.1371/journal.ppat.1005869 (PMC5015961; doi:10.1371/journal.ppat.1005869)
Supplement: S2 Table — (XLSX) [file ppat.1005869.s007.xlsx]

## Sheet: Fitness - TIGR4
LOCUS-T4	AVERAGE-W-T4-GLUCOSE	S.D.-W-T4-GLUCOSE	S.E.-W-T4-GLUCOSE	INS.-W-T4-GLUCOSE		AVERAGE-W-T4-DAPTOMYCIN	S.D.-W-T4-DAPTOMYCIN	S.E.-W-T4-DAPTOMYCIN	INS.-W-T4-DAPTOMYCIN	Significance	GENE DESCRIPTION	GENE CATEGORY
SP_0001											chromosomal replication initiator protein DnaA	DNA TURNOVER
SP_0002											DNA polymerase III, beta subunit	DNA TURNOVER
SP_0003	0.92575	0.124426	0.0622132	4		0.961942	0.0372655	0.0186328	4		hypothetical protein	UNKNOWN
SP_0004	0.98189	0.0910768	0.0203654	20		1.01054	0.156601	0.035017	20		GTP-dependent nucleic acid-binding protein	TRANSCRIPTION AND TRANSLATION
SP_0005											peptidyl-tRNA hydrolase	TRANSCRIPTION AND TRANSLATION
SP_0006	0.968747	0.0777629	0.0067429	133		0.893217	0.101839	0.00876487	135		transcription-repair coupling factor	DNA TURNOVER
SP_0007	0.996481	0.0673951	0.0143687	22		0.965865	0.0942406	0.0200922	22		S4 domain protein	UNKNOWN
SP_0008											hypothetical protein	UNKNOWN
SP_0009	0.940269	0.124428	0.0507975	6		0.900035	0.066241	0.0270428	6		hypothetical protein	UNKNOWN
SP_0010	0.770834	0.162118	0.0353771	21		0.487613	0.174797	0.0381438	21	***	conserved domain protein	PEPTIDOGLYCAN
SP_0011	0.505394	0.34745	0.2006	3		0.223082	0.198355	0.140258	2		tRNA(Ile)-lysidine synthetase	TRANSCRIPTION AND TRANSLATION
SP_0012	0.810533	0.183525	0.0359922	26		0.630868	0.431898	0.090057	23		hypoxanthine-guanine phosphoribosyltransferase	NUCLEOTIDE METABOLSIM
SP_0013	0.771901	0.243396	0.0544251	20		0.0860361	0.137269	0.0366867	14	***	cell division protein FtsH	PROTEIN TURNOVER
SP_0018	0.994436	0.0523258	0.0165469	10		1.02261	0.0864727	0.0273451	10		transcriptional regulator ComX1	REGULATOR
SP_0019	0.90014	0.0925432	0.0133575	48		1.01538	0.0749361	0.0105976	50	***	hypothetical protein	NUCLEOTIDE METABOLSIM
SP_0020	1.04486	0.0916894	0.0458447	4		1.06086	0.0568425	0.032818	3		adenylosuccinate synthetase	NUCLEOTIDE METABOLSIM
SP_0021	0.994921	0.0833234	0.0251229	11		1.03706	0.0660708	0.0199211	11		cytidine/deoxycytidylate deaminase family protein	NUCLEOTIDE METABOLSIM
SP_0022	1.01744	0.0954883	0.0166224	33		1.08199	0.0979335	0.017048	33		putative deoxyuridine 5triphosphate nucleotidohydrolase	NUCLEOTIDE METABOLSIM
SP_0023	1.02666	0.0744823	0.0133774	31		1.00258	0.0689248	0.0125839	30		conserved hypothetical protein	UNKNOWN
SP_0024											conserved hypothetical protein	VARIOUS METABOLISM AND BIOSYNTHESIS
SP_0025	0.948767	0.0803056	0.0222728	13		0.966209	0.0756288	0.0209756	13		hypothetical protein	UNKNOWN
SP_0026	0.976226	0.111977	0.0174879	41		0.974689	0.114102	0.0178198	41		hypothetical protein	UNKNOWN
SP_0027											ribose-phosphate pyrophosphokinase	NUCLEOTIDE METABOLSIM
SP_0029	1.01783	0.05796	0.0140574	17		1.01125	0.0503342	0.0122078	17		hypothetical protein	UNKNOWN
SP_0030	1.00958	0.0492485	0.0155737	10		1.01826	0.0622643	0.0196897	10		competence-induced protein Ccs16	VARIOUS
SP_0031	0.976146	0.0757897	0.0218786	12		0.948349	0.144706	0.0417731	12		hypothetical protein	UNKNOWN
SP_0032											DNA polymerase I	DNA TURNOVER
SP_0033	1.00195	0.0482154	0.0128861	14		0.978622	0.0391551	0.0104646	14		conserved hypothetical protein	UNKNOWN
SP_0034	0.987905	0.0553523	0.009785	32		0.978684	0.104062	0.01869	31		membrane protein	UNKNOWN
SP_0035	0.980683	0.0741416	0.0105917	49		0.911692	0.0787285	0.0112469	49		aromatic amino acid aminotransferase	AMINO ACID METABOLSIM
SP_0036											DNA repair protein	DNA TURNOVER
SP_0037	0.712956	0.132767	0.027101	24		0.624339	0.137626	0.0280928	24		fatty acid/phospholipid synthesis protein PlsX	LIPOPROTEIN
SP_0038											putative acyl carrier protein	LIPOPROTEIN
SP_0040	0.899505	0.0782662	0.0350017	5		0.91126	0.0581172	0.0259908	5		hypothetical protein	UNKNOWN
SP_0041	1.03997	0.0346411	0.024495	2		1.04977	0.12297	0.0709966	3		bacteriocin BlpU	MEMBRANE PROTEIN
SP_0042	0.998766	0.0710076	0.00798898	79		1.08079	0.0928648	0.0103826	80		competence factor transporting permease/ATP-binding protein ComA	TRANSPORT
SP_0043	1.01775	0.0621457	0.00753627	68		1.02636	0.060953	0.00739163	68		competence factor transport protein ComB	TRANSPORT
SP_0044	0.918095	0.107133	0.0192416	31		1.01271	0.0599784	0.0107724	31		phosphoribosylaminoimidazole-succinocarboxamide synthase	NUCLEOTIDE METABOLSIM
SP_0045	0.983705	0.0788364	0.00678516	135		1.03741	0.0750758	0.0064615	135		putative phosphoribosylformylglycinamidine synthase	NUCLEOTIDE METABOLSIM
SP_0046	1.00892	0.0585524	0.00863307	46		1.02375	0.0628628	0.00926862	46		amidophosphoribosyltransferase	NUCLEOTIDE METABOLSIM
SP_0047	1.00941	0.0622996	0.010845	33		1.03336	0.0687665	0.0119707	33		phosphoribosylformylglycinamide cyclo-ligase	NUCLEOTIDE METABOLSIM
SP_0048	1.0181	0.0643384	0.0214461	9		1.00429	0.0622211	0.0207404	9		phosphoribosylglycinamide formyltransferase	NUCLEOTIDE METABOLSIM
SP_0049	0.999277	0.0637749	0.00884399	52		1.0258	0.087397	0.012238	51		putative vanZ protein	UNKNOWN
SP_0050	0.999332	0.0699162	0.00960373	53		1.05632	0.0599417	0.00823363	53		phosphoribosylaminoimidazolecarboxamide formyltransferase/IMP cyclohydrolase	NUCLEOTIDE METABOLSIM
SP_0051	0.998919	0.0754754	0.0119337	40		1.07555	0.0681355	0.0107732	40		phosphoribosylamine--glycine ligase	NUCLEOTIDE METABOLSIM
SP_0052											hypothetical protein	UNKNOWN
SP_0053	0.948022	0.0567451	0.0137627	17		1.00354	0.0469057	0.0113763	17		phosphoribosylaminoimidazole carboxylase, catalytic subunit	NUCLEOTIDE METABOLSIM
SP_0054	0.976688	0.0613917	0.00925515	44		1.0438	0.0548574	0.00827006	44		phosphoribosylaminoimidazole carboxylase, ATPase subunit	NUCLEOTIDE METABOLSIM
SP_0055	0.946551	0.0966091	0.0145644	44		1.0211	0.0978946	0.0147582	44		hypothetical protein	UNKNOWN
SP_0056	0.586249	0.244018	0.0862735	8		0.806701	0.189422	0.057113	11		adenylosuccinate lyase	NUCLEOTIDE METABOLSIM
SP_0057	0.990659	0.0715075	0.0046062	241		0.983862	0.0772935	0.00498927	240		beta-N-acetylhexosaminidase	CARBOHYDRATE METABOLISM
SP_0058	0.867238	0.0564625	0.00717075	62		0.841461	0.0648139	0.00816579	63		transcriptional regulator, GntR family	REGULATOR
SP_0059	0.808824	0.0475793	0.0194242	6		0.837812	0.0934832	0.0381644	6		hypothetical protein	UNKNOWN
SP_0060	1.0125	0.0723657	0.00660606	120		0.961502	0.0935352	0.00846828	122		glycosyl hydrolase, family 35	CARBOHYDRATE METABOLISM
SP_0061	1.02764	0.0655868	0.0101203	42		1.02782	0.071482	0.0111636	41		PTS system, IIB component	TRANSPORT
SP_0062	1.00879	0.0552923	0.00665641	69		1.00628	0.078883	0.0094964	69		PTS system, IIC component	TRANSPORT
SP_0063	1.00893	0.0616528	0.00789383	61		0.958348	0.0862172	0.011039	61		PTS system, IID component	TRANSPORT
SP_0064	0.993157	0.0611846	0.0152961	16		0.970137	0.0596238	0.014906	16		PTS system, IIA component	TRANSPORT
SP_0065	0.997908	0.0712347	0.00755086	89		0.991919	0.0622023	0.00666879	87		sugar isomerase domain protein AgaS	CARBOHYDRATE METABOLISM
SP_0066	1.01492	0.0696455	0.00857276	66		1.01205	0.0741613	0.00912862	66		aldose 1-epimerase	CARBOHYDRATE METABOLISM
SP_0067	1.01245	0.0510343	0.0111366	21		0.983567	0.0592626	0.0129321	21		hypothetical protein	UNKNOWN
SP_0068	0.992478	0.0945575	0.0206341	21		1.0201	0.0592113	0.0126239	22		hypothetical protein	UNKNOWN
SP_0069	1.00865	0.0718723	0.00969127	55		0.976543	0.113074	0.0155318	53		choline binding protein I	VARIOUS
SP_0070	1.00027	0.030197	0.0123279	6		0.965479	0.0317823	0.0129751	6		hypothetical protein	UNKNOWN
SP_0071	1.00671	0.0704505	0.00252577	778		1.01055	0.0733589	0.00263513	775		zinc metalloprotease ZmpC	VARIOUS
SP_0072	1.04178	0.0547885	0.0316322	3		1.04214	0	0	1		hypothetical protein	UNKNOWN
SP_0073	1.00988	0.0686789	0.00909674	57		1.00549	0.0689057	0.00904776	58		conserved hypothetical protein	UNKNOWN
SP_0074	1.01441	0.0719768	0.0150082	23		1.00744	0.0430801	0.00918472	22		acetyltransferase, CysE/LacA/LpxA/NodL family	CARBOHYDRATE METABOLISM
SP_0075	0.988937	0.0611757	0.0122351	25		0.966701	0.0688891	0.0137778	25		phosphorylase, Pnp/Udp family	UNKNOWN
SP_0076	1.0096	0.0590866	0.0143306	17		1.00063	0.0946887	0.0253066	14		hypothetical protein	UNKNOWN
SP_0077	1.02328	0.0554624	0.0160106	12		1.03678	0.0514716	0.0148586	12		hypothetical protein	UNKNOWN
SP_0078	1.01561	0.0688492	0.00659456	109		0.982696	0.0857755	0.0082158	109		potassium uptake protein, Trk family	TRANSPORT
SP_0079	0.99351	0.10308	0.020616	25		0.968724	0.0793308	0.0161933	24		potassium uptake protein, Trk family	TRANSPORT
SP_0080	0.986503	0.0318566	0.0183924	3		0.991335	0.0173879	0.0100389	3		hypothetical protein	UNKNOWN
SP_0081	1.00949	0.0523548	0.00675897	60		1.01314	0.0673219	0.00869122	60		cell wall surface anchor family protein	VARIOUS
SP_0082	1.0133	0.0621801	0.00777251	64		0.995297	0.0577985	0.00722482	64		DNA-binding response regulator	REGULATOR
SP_0083	1.00929	0.0815714	0.0128976	40		0.993036	0.0804606	0.012884	39		sensor histidine kinase	REGULATOR
SP_0084	1.00625	0.0688916	0.0119925	33		1.00789	0.0658104	0.0114561	33		ribosomal protein S4	TRANSCRIPTION AND TRANSLATION
SP_0087											hypothetical protein	UNKNOWN
SP_0088	1.02427	0.0191883	0.00858126	5		0.994283	0.0509533	0.022787	5		hypothetical protein	UNKNOWN
SP_0089	1.05575	0.0552186	0.0318805	3		0.997554	0.0262043	0.0151291	3		hypothetical protein	UNKNOWN
SP_0090	1.01079	0.0691537	0.00709502	95		1.02272	0.0693814	0.00704462	97		ABC transporter, permease protein	TRANSPORT
SP_0091	1.01572	0.067954	0.00836455	66		1.01763	0.0679884	0.00836879	66		ABC transporter, permease protein	TRANSPORT
SP_0092	1.01441	0.0637442	0.00703937	82		1.02884	0.0826716	0.00912955	82		ABC transporter, substrate-binding protein	TRANSPORT
SP_0093	1.01025	0.0378479	0.0104971	13		1.02242	0.0396866	0.0110071	13		hypothetical protein	UNKNOWN
SP_0094	1.007	0.0272617	0.0136308	4		1.088	0.0723061	0.036153	4		hypothetical protein	UNKNOWN
SP_0095	1.00604	0.0853289	0.0146338	34		1.03574	0.0856822	0.0144829	35		conserved hypothetical protein	UNKNOWN
SP_0096	1.01443	0.0586944	0.00978239	36		1.01713	0.0680749	0.0113458	36		hypothetical protein	UNKNOWN
SP_0097	1.01129	0.0549878	0.00552648	99		1.01382	0.059476	0.00603887	97		conserved domain protein	UNKNOWN
SP_0098	1.00446	0.0785152	0.0107849	53		1.02961	0.0974277	0.0132582	54		hypothetical protein	UNKNOWN
SP_0099	1.0103	0.0566377	0.0105174	29		0.976482	0.0642354	0.0121393	28		hypothetical protein	UNKNOWN
SP_0100	1.02233	0.0615297	0.012067	26		1.00771	0.0840621	0.0161778	27		conserved hypothetical protein	UNKNOWN
SP_0101	1.00737	0.0572297	0.00647998	78		0.998811	0.0724137	0.00814718	79		putative transporter	TRANSPORT
SP_0102											glycosyl transferase	CARBOHYDRATE METABOLISM
SP_0103											putative capsular polysaccharide biosynthesis protein	CAPSULE
SP_0104	1.0012	0.0852432	0.0123038	48		1.00392	0.0984223	0.014206	48		hydrolase, haloacid dehalogenase-like family	VARIOUS METABOLISM AND BIOSYNTHESIS
SP_0105	1.01264	0.0718736	0.0156841	21		1.01451	0.0884625	0.0193041	21		L-serine dehydratase, iron-sulfur-dependent, alpha subunit	CARBOHYDRATE METABOLISM
SP_0106	1.01999	0.0422161	0.0102389	17		1.05837	0.0739026	0.017924	17		L-serine dehydratase, iron-sulfur-dependent, beta subunit	CARBOHYDRATE METABOLISM
SP_0107	0.998027	0.0667018	0.0142209	22		1.12127	0.0806404	0.0168147	23		LysM domain protein	MEMBRANE PROTEIN
SP_0108	0.990091	0.0244782	0.0173087	2		1.07783	0.038815	0.0194075	4		hypothetical protein	UNKNOWN
SP_0109	1.02356	0.0855487	0.015123	32		1.05717	0.0892444	0.0160288	31		putative bacteriocin	MEMBRANE PROTEIN
SP_0110	1.01268	0.0743851	0.00601368	153		1.02595	0.078861	0.0063548	154		hypothetical protein	UNKNOWN
SP_0111	1.00833	0.0636194	0.0110747	33		1.00138	0.0690506	0.0122065	32		putative amino acid ABC transporter, ATP-binding protein	TRANSPORT
SP_0112	1.03303	0.0591187	0.00985312	36		1.02965	0.075667	0.0126112	36		putative amino acid ABC transporter, periplasmic amino acid-binding protein	TRANSPORT
SP_0114	1.01709	0.123414	0.0411379	9		1.00358	0.0718131	0.0239377	9		hypothetical protein	UNKNOWN
SP_0115	1.00075	0.0675761	0.0105536	41		0.99568	0.05572	0.008702	41		hypothetical protein	UNKNOWN
SP_0116	0.984326	0.0767575	0.022158	12		0.948532	0.155621	0.0449239	12		hypothetical protein	UNKNOWN
SP_0117	0.996022	0.0740069	0.00917943	65		1.0038	0.0795519	0.00986719	65		pneumococcal surface protein A	VARIOUS
SP_0118											tRNA (5-methylaminomethyl-2-thiouridylate)-methyltransferase	TRANSCRIPTION AND TRANSLATION
SP_0119	0.927891	0.0774765	0.0200044	15		0.862184	0.0753553	0.0201396	14		MutT/nudix family protein	DNA TURNOVER
SP_0120											glucose-inhibited division protein A	RNA TURNOVER
SP_0121	0.88939	0.332488	0.191962	3		0.820815	0.306829	0.177148	3		metallo-beta-lactamase superfamily protein	TRANSCRIPTION AND TRANSLATION
SP_0122	0.361639	0.282324	0.199633	2		0			2		conserved hypothetical protein	UNKNOWN
SP_0123	0.99297	0.0880343	0.0213515	17		1.01176	0.0720406	0.0174724	17		competence-induced protein Ccs1	VARIOUS
SP_0124	1.01284	0.07641	0.024163	10		0.971734	0.060878	0.0192513	10		hypothetical protein	UNKNOWN
SP_0125	0.937918	0.0938648	0.0296826	10		0.917629	0.103359	0.034453	9		hypothetical protein	UNKNOWN
SP_0126											hypothetical protein	UNKNOWN
SP_0127	0.741457	0.0149387	0.0105633	2		0.728151	0.143006	0.10112	2		conserved hypothetical protein	UNKNOWN
SP_0128	0.701085	0.316154	0.0876853	13		0.77878	0.163349	0.0471547	12		putative ribosomal-protein-alanine acetyltransferase	TRANSCRIPTION AND TRANSLATION
SP_0129	0.876221	0.0953389	0.0476695	4		0.865974	0.0883047	0.0441523	4		DNA-binding/iron metalloprotein/AP endonuclease	VARIOUS
SP_0133	0.999407	0.115957	0.0135718	73		0.976852	0.0793399	0.00962137	68		hypothetical protein	UNKNOWN
SP_0134	1.0085	0.0823298	0.0220036	14		0.951922	0.0885053	0.023654	14		hypothetical protein	UNKNOWN
SP_0135	1.02992	0.0870262	0.0111426	61		1.03374	0.0908802	0.011636	61		putative glycosyl transferase	UNKNOWN
SP_0136	0.993546	0.0903721	0.00761071	141		1.00424	0.0892459	0.00759711	138		glycosyl transferase, family 2	UNKNOWN
SP_0137	1.01309	0.0723199	0.0047895	228		1.0135	0.0757936	0.00504171	226		ABC transporter, ATP-binding protein	TRANSPORT
SP_0138	0.997091	0.107881	0.0116331	86		1.02462	0.124005	0.0134503	85		hypothetical protein	UNKNOWN
SP_0139	1.00587	0.0717686	0.0057096	158		1.00153	0.0773589	0.00615434	158		conserved domain protein	UNKNOWN
SP_0141	0.981893	0.18116	0.0301933	36		0.9969	0.181167	0.0297838	37		transcriptional regulator	REGULATOR
SP_0142	0.777608	0.0320914	0.018528	3		0.489041	0.227934	0.131598	3		hypothetical protein	UNKNOWN
SP_0143	1.00753	0.0636943	0.00755913	71		1.01848	0.0735384	0.0087274	71		conserved domain protein	UNKNOWN
SP_0144	1.00168	0.0749679	0.0118535	40		1.02664	0.064237	0.0101568	40		hypothetical protein	UNKNOWN
SP_0145	1.00557	0.0745227	0.00854834	76		1.01656	0.0806942	0.00931776	75		conserved hypothetical protein	UNKNOWN
SP_0146	1.00575	0.0788794	0.0117586	45		1.01535	0.073045	0.0108889	45		conserved hypothetical protein	UNKNOWN
SP_0147	0.997626	0.0682295	0.020572	11		1.02763	0.054647	0.0164767	11		hypothetical protein	UNKNOWN
SP_0148	0.895953	0.0935239	0.038181	6		0.830236	0.0916084	0.0409685	5		ABC transporter, substrate-binding protein	TRANSPORT
SP_0149	0.99708	0.0648191	0.0100018	42		1.03729	0.0631563	0.00986335	41		lipoprotein	TRANSPORT
SP_0150	0.992314	0.0806206	0.00895785	81		1.00619	0.0748852	0.00832058	81		peptidase, M20/M25/M40 family	AMINO ACID METABOLSIM
SP_0151	1.02367	0.0707576	0.0110505	41		1.0332	0.0672446	0.0105018	41		ABC transporter, ATP-binding protein	TRANSPORT
SP_0152	0.99514	0.066332	0.0113759	34		0.974184	0.0603865	0.0103562	34		putative ABC transporter, permease protein	TRANSPORT
SP_0153	1.00948	0.0556225	0.0073036	58		1.01155	0.0834947	0.0108701	59		putative membrane protein	UNKNOWN
SP_0154	0.995255	0.0606688	0.00803578	57		1.00382	0.0731617	0.00969051	57		hypothetical protein	UNKNOWN
SP_0155	0.997586	0.0623414	0.00499131	156		0.971137	0.068649	0.00549632	156		putative sensor histidine kinase	REGULATOR
SP_0156	1.00618	0.0761022	0.00784935	94		0.998025	0.10056	0.0103719	94		DNA-binding response regulator	REGULATOR
SP_0157	1.00688	0.061537	0.00794439	60		1.00334	0.0588352	0.00759559	60		hypothetical protein	UNKNOWN
SP_0158											NrdI family protein	VARIOUS
SP_0159	1.0199	0.0633271	0.00977158	42		1.01445	0.0847957	0.0130843	42		conserved hypothetical protein	UNKNOWN
SP_0160	0.942262	0.110292	0.0389941	8		0.923809	0.13586	0.0480336	8		conserved domain protein	UNKNOWN
SP_0161	1.00809	0.0739714	0.0139793	28		0.999509	0.0706652	0.0135995	27		conserved domain protein	UNKNOWN
SP_0162											hypothetical protein	UNKNOWN
SP_0163	0.989688	0.124898	0.0146182	73		1.01805	0.0982554	0.0115795	72		putative transcriptional regulator PlcR	REGULATOR
SP_0164	0.987466	0.0941145	0.0313715	9		1.04776	0.0649434	0.0216478	9		hypothetical protein	UNKNOWN
SP_0165	0.976895	0.0690682	0.00772206	80		0.964303	0.0785075	0.00883279	79		flavoprotein	VARIOUS METABOLISM AND BIOSYNTHESIS
SP_0166	1.00224	0.0798772	0.00621843	165		0.99495	0.0880588	0.00687624	164		pyridoxal-dependent decarboxylase, Orn/Lys/Arg family	AMINO ACID METABOLSIM
SP_0167	1.0036	0.074548	0.00641607	135		0.996103	0.0692786	0.0060529	131		hypothetical protein	UNKNOWN
SP_0168	1.00011	0.088939	0.00733557	147		0.993235	0.0941412	0.00773835	148		putative macrolide efflux protein	TRANSPORT
SP_0170	0.998802	0.0585387	0.0206966	8		0.998676	0.0612587	0.0216582	8		hypothetical protein	UNKNOWN
SP_0171	0.995923	0.0738704	0.0139602	28		0.970445	0.077853	0.0144569	29		ROK family protein	UNKNOWN
SP_0172	1.00237	0.0711613	0.0177903	16		0.92685	0.0935164	0.0233791	16		hypothetical protein	UNKNOWN
SP_0173	1.00571	0.0807139	0.00908102	79		1.00831	0.0902221	0.0100247	81		DNA mismatch repair protein HexB	DNA TURNOVER
SP_0174											hypothetical protein	UNKNOWN
SP_0175	1.00734	0.0909831	0.0124975	53		0.994952	0.100986	0.0141408	51		6,7-dimethyl-8-ribityllumazine synthase	VARIOUS METABOLISM AND BIOSYNTHESIS
SP_0176	1.00008	0.0818645	0.00729307	126		0.982945	0.0820842	0.00740128	123		3,4-dihydroxy-2-butanone 4-phosphate synthase/GTP cyclohydrolase II	VARIOUS METABOLISM AND BIOSYNTHESIS
SP_0177	0.996552	0.0711047	0.00762322	87		0.994561	0.0766226	0.00826243	86		riboflavin synthase, alpha subunit	VARIOUS METABOLISM AND BIOSYNTHESIS
SP_0178	1.00577	0.0754005	0.00722206	109		1.01251	0.0777226	0.00744447	109		riboflavin biosynthesis protein RibD	VARIOUS METABOLISM AND BIOSYNTHESIS
SP_0179											Holliday junction DNA helicase RuvA	DNA TURNOVER
SP_0180	1.01417	0.057329	0.0148023	15		1.01072	0.0432254	0.0111607	15		DNA-3-methyladenine glycosylase I	DNA TURNOVER
SP_0181	1.01186	0.0761593	0.00975119	61		1.02104	0.069869	0.00894581	61		conserved hypothetical protein	UNKNOWN
SP_0182	1.01759	0.06858	0.00924732	55		1.01855	0.0916938	0.0125951	53		MccC family protein	UNKNOWN
SP_0183											hypothetical protein	UNKNOWN
SP_0184	0.96236	0.0641668	0.01117	33		0.752438	0.0836504	0.0152724	30	***	hypothetical protein	MEMBRANE PROTEIN
SP_0185											magnesium transporter, CorA family	TRANSPORT
SP_0186	0.963537	0.0720611	0.00938156	59		0.904662	0.0921538	0.0119974	59		excinuclease ABC, subunit A	DNA TURNOVER
SP_0187	1.00632	0.0636458	0.0083571	58		0.978851	0.0583275	0.00772567	57		peptidase M24 family protein	UNKNOWN
SP_0188											hypothetical protein	UNKNOWN
SP_0189											transcriptional regulator	REGULATOR
SP_0190	0.989714	0.162513	0.0614241	7		0.86699	0.0894298	0.0399942	5		hypothetical protein	UNKNOWN
SP_0191	0.987044	0.0878327	0.0207024	18		0.79499	0.151205	0.0366725	17	*	hypothetical protein	MEMBRANE PROTEIN
SP_0192	0.973478	0.0508441	0.0160783	10		0.869173	0.0838579	0.0265182	10		conserved hypothetical protein	UNKNOWN
SP_0193											conserved hypothetical protein	UNKNOWN
SP_0194	0.924691	0.0568717	0.0254338	5		1.00763	0.0610374	0.0249184	6		hypothetical protein	UNKNOWN
SP_0196											hypothetical protein	UNKNOWN
SP_0197	0.974635	0.0714663	0.0155952	21		1.0285	0.0875689	0.0191091	21		putative dihydrofolate synthetase	VARIOUS METABOLISM AND BIOSYNTHESIS
SP_0198	0.995715	0.0487072	0.00937371	27		1.06821	0.0525467	0.0101126	27		hypothetical protein	UNKNOWN
SP_0199	0.801286	0.0913414	0.00783246	136		0.459364	0.173071	0.0150072	133	***	cardiolipin synthetase	LIPOPROTEIN
SP_0200	0.9194	0.125569	0.0150084	70		0.849374	0.262307	0.0318094	68		competence-induced protein Ccs4	UNKNOWN
SP_0201	0.878396	0.115748	0.0207889	31		0.735613	0.27085	0.0494501	30		hypothetical protein	UNKNOWN
SP_0202	0.678181	0.167423	0.0214364	61		0.504885	0.257116	0.0329203	61	**	anaerobic ribonucleoside-triphosphate reductase	NUCLEOTIDE METABOLSIM
SP_0203	0.956206	0.074114	0.0427897	3		1.09102	0.0394048	0.0227504	3		hypothetical protein	UNKNOWN
SP_0204	0.901311	0.125419	0.034785	13		0.770593	0.295729	0.0820206	13		acetyltransferase, GNAT family	VARIOUS METABOLISM AND BIOSYNTHESIS
SP_0205	0.782057	0.121102	0.02375	26		0.675272	0.195616	0.0391232	25		anaerobic ribonucleoside-triphosphate reductase activating protein	NUCLEOTIDE METABOLSIM
SP_0206	0.955539	0.0811088	0.0224955	13		0.867511	0.177939	0.0493514	13		hypothetical protein	UNKNOWN
SP_0207	0.985284	0.0861276	0.027236	10		0.865968	0.170021	0.0537654	10		conserved domain protein	UNKNOWN
SP_0223	0.825052	0.00601432	0.00425277	2		0.904898	0.00317105	0.00224227	2		hypothetical protein	UNKNOWN
SP_0230											preprotein translocase, SecY subunit	TRANSPORT
SP_0231											adenylate kinase	NUCLEOTIDE METABOLSIM
SP_0232											translation initiation factor IF-1	TRANSCRIPTION AND TRANSLATION
SP_0236											DNA-directed RNA polymerase, alpha subunit	RNA TURNOVER
SP_0238	0.998156	0.0211073	0.00943948	5		1.03351	0.0590733	0.0264184	5		ACT domain protein	UNKNOWN
SP_0239	0.956784	0.14182	0.0258926	30		0.988036	0.156715	0.0286121	30		conserved hypothetical protein	UNKNOWN
SP_0240	1.01177	0.0718132	0.0207307	12		1.10805	0.0809682	0.0233735	12		phosphoglycerate mutase family protein	CARBOHYDRATE METABOLISM
SP_0242	1.00312	0.0562264	0.00811558	48		0.985387	0.0916309	0.0136595	45		ABC transporter, ATP-binding protein	TRANSPORT
SP_0243	1.00735	0.0757301	0.00781096	94		1.01547	0.0722679	0.00737581	96		iron ABC transporter, iron-binding protein	TRANSPORT
SP_0244	1.05896	0.0540936	0.03825	2		1.04907	0.0020431	0.00144469	2		hypothetical protein	UNKNOWN
SP_0245	1.00127	0.100825	0.0124107	66		1.04201	0.0947938	0.0116683	66		putative pyruvate formate-lyase-activating enzyme	CARBOHYDRATE METABOLISM
SP_0246	0.987665	0.0729824	0.00975268	56		0.989684	0.0913999	0.0123244	55		transcriptional regulator, DeoR family	REGULATOR
SP_0247	1.01095	0.0897411	0.00973379	85		1.02728	0.0706591	0.00770954	84		transcriptional regulator	REGULATOR
SP_0248	0.979361	0.0631429	0.0117254	29		1.00364	0.0801814	0.0148893	29		PTS system, IIA component	TRANSPORT
SP_0249	1.02811	0.0861904	0.0165874	27		1.00979	0.0666436	0.0130699	26		PTS system, IIB component	TRANSPORT
SP_0250	0.99837	0.0647307	0.00508572	162		1.00105	0.0734138	0.00575021	163		PTS system, IIC component	TRANSPORT
SP_0251	1.00467	0.0808517	0.00484046	279		1.01645	0.0766701	0.00459837	278		putative formate acetyltransferase	CARBOHYDRATE METABOLISM
SP_0252	1.00001	0.0599456	0.0065406	84		0.999505	0.0921727	0.00999753	85		transaldolase family protein	AMINO ACID METABOLSIM
SP_0253	1.00593	0.0844011	0.00848263	99		1.01366	0.0862987	0.00876231	97		glycerol dehydrogenase	CARBOHYDRATE METABOLISM
SP_0254											leucyl-tRNA synthetase	AMINO ACID METABOLSIM
SP_0255	1.01713	0.0662395	0.0165599	16		0.964236	0.0671423	0.0167856	16		acetyltransferase, GNAT family	VARIOUS METABOLISM AND BIOSYNTHESIS
SP_0256	1.02725	0.101927	0.0227915	20		1.02278	0.10225	0.0228637	20		acetyltransferase, GNAT family	VARIOUS METABOLISM AND BIOSYNTHESIS
SP_0258	1.07857	0.122749	0.0501121	6		1.1225	0.0746539	0.0333862	5		hypothetical protein	UNKNOWN
SP_0259											Holliday junction DNA helicase RuvB	DNA TURNOVER
SP_0260	1.00965	0.109815	0.0251933	19		1.03872	0.172562	0.0395884	19		conserved hypothetical protein	UNKNOWN
SP_0261											undecaprenyl diphosphate synthase	VARIOUS METABOLISM AND BIOSYNTHESIS
SP_0262											phosphatidate cytidylyltransferase	MEMBRANE PROTEIN
SP_0263	1.0111	0.0836884	0.0178424	22		1.04802	0.0968442	0.0206473	22		eep protein	UNKNOWN
SP_0264											prolyl-tRNA synthetase	TRANSCRIPTION AND TRANSLATION
SP_0265	1.02623	0.0552314	0.00920523	36		1.04688	0.0757269	0.0126212	36		glycosyl hydrolase, family 1	CARBOHYDRATE METABOLISM
SP_0266											glucosamine--fructose-6-phosphate aminotransferase, isomerizing	CARBOHYDRATE METABOLISM
SP_0267	1.01398	0.0548575	0.0116956	22		1.04536	0.0549502	0.0117154	22		putative oxidoreductase	UNKNOWN
SP_0268	1.0219	0.0698098	0.00642652	118		1.02195	0.0799611	0.00736101	118		putative alkaline amylopullulanase	CARBOHYDRATE METABOLISM
SP_0269											hypothetical protein	UNKNOWN
SP_0270											hypothetical protein	UNKNOWN
SP_0273											translation elongation factor G	TRANSCRIPTION AND TRANSLATION
SP_0274											DNA polymerase III, alpha subunit, Gram-positive type	DNA TURNOVER
SP_0275	1.0277	0.100792	0.0318732	10		1.04008	0.0838353	0.026511	10		conserved hypothetical protein	UNKNOWN
SP_0276	0.967877	0.0404771	0.0202385	4		0.972619	0.00494728	0.00247364	4		hypothetical protein	UNKNOWN
SP_0277	1.02583	0.0335	0.0236881	2		1.04113	0.0130165	0.00920405	2		aminopeptidase PepS	VARIOUS METABOLISM AND BIOSYNTHESIS
SP_0278	1.0144	0.103621	0.0231703	20		1.00802	0.119912	0.0275098	19		conserved hypothetical protein	UNKNOWN
SP_0279	1.01703	0.0177661	0.00888307	4		1.03332	0.0242216	0.0139843	3		ribosomal small subunit pseudouridine synthase A	TRANSCRIPTION AND TRANSLATION
SP_0281	0.982625	0.0697937	0.0106434	43		0.950205	0.0881556	0.0134436	43		aminopeptidase C	VARIOUS METABOLISM AND BIOSYNTHESIS
SP_0282	0.871061	0.0716613	0.00882089	66		0.662561	0.168446	0.0210558	64	***	PTS system, mannose-specific IID component	TRANSPORT
SP_0283	0.885069	0.0507043	0.0116324	19		0.814467	0.0554539	0.012722	19		PTS system, mannose-specific IIC component	TRANSPORT
SP_0284	0.910986	0.0801376	0.0157163	26		0.854093	0.108645	0.021307	26		PTS system, mannose-specific IIAB components	TRANSPORT
SP_0285	1.02699	0.0694689	0.010984	40		1.03492	0.0850182	0.0136138	39		alcohol dehydrogenase, zinc-containing	CARBOHYDRATE METABOLISM
SP_0286	0.993985	0.0766098	0.0112955	46		1.00518	0.0816026	0.0120316	46		Cof family protein	UNKNOWN
SP_0287	0.999927	0.0712596	0.00695422	105		0.957076	0.0690706	0.00687278	101		xanthine/uracil permease family protein	VARIOUS METABOLISM AND BIOSYNTHESIS
SP_0288	0.989754	0.0544566	0.0101123	29		1.00594	0.074525	0.0136063	30		conserved hypothetical protein	UNKNOWN
SP_0289											dihydropteroate synthase	VARIOUS METABOLISM AND BIOSYNTHESIS
SP_0290											dihydrofolate synthetase	VARIOUS METABOLISM AND BIOSYNTHESIS
SP_0291											GTP cyclohydrolase I	VARIOUS METABOLISM AND BIOSYNTHESIS
SP_0292											bifunctional folate synthesis protein	VARIOUS METABOLISM AND BIOSYNTHESIS
SP_0293	0.978039	0.0604626	0.0156114	15		0.942704	0.057283	0.0147904	15		hypothetical protein	UNKNOWN
SP_0296	1.03839	0.0490945	0.034715	2		1.02507	0.0611998	0.0432748	2		hypothetical protein	UNKNOWN
SP_0297	0.992753	0.0865936	0.0261089	11		0.987868	0.0708629	0.021366	11		hypothetical protein	UNKNOWN
SP_0298	0.994977	0.0769703	0.0061429	157		1.01337	0.0813089	0.00650992	156		conserved hypothetical protein	UNKNOWN
SP_0302	1.01127	0.0560905	0.00922122	37		1.01369	0.0648411	0.0106598	37		conserved domain protein	UNKNOWN
SP_0303	1.00169	0.0977576	0.00936348	109		0.969488	0.154593	0.0148757	108		6-phospho-beta-glucosidase	CARBOHYDRATE METABOLISM
SP_0304	0.972449	0.183587	0.0346947	28		0.980333	0.195305	0.0369092	28		conserved hypothetical protein	UNKNOWN
SP_0305	1.01763	0.0689445	0.0116537	35		1.0135	0.0823855	0.014129	34		PTS system, IIB component	TRANSPORT
SP_0306	1.00003	0.0705974	0.00614472	132		0.972792	0.0838741	0.00732811	131		putative transcriptional regulator	REGULATOR
SP_0307	1.01956	0.0635046	0.0127009	25		0.999905	0.0715275	0.0143055	25		PTS system, IIA component	TRANSPORT
SP_0308	1.00292	0.0743746	0.0158567	22		0.966607	0.161099	0.0343465	22		PTS system, IIA component	TRANSPORT
SP_0309	1.00191	0.0650872	0.0118832	30		0.990082	0.0710499	0.0129719	30		hypothetical protein	UNKNOWN
SP_0310	1.00194	0.0677104	0.00803574	71		0.990289	0.0693591	0.00829	70		PTS system, IIC component	TRANSPORT
SP_0311	1.01518	0.0564752	0.011295	25		1.00121	0.0547133	0.0109427	25		hypothetical protein	UNKNOWN
SP_0312	1.01416	0.0743712	0.00593547	157		1.00924	0.076403	0.00609762	157		glycosyl hydrolase, family 31	UNKNOWN
SP_0313	1.05405	0.0633972	0.020048	10		1.06527	0.0921665	0.0291456	10		glutathione peroxidase	AMINO ACID METABOLSIM
SP_0314	1.01032	0.0822999	0.00703136	137		1.00579	0.0867399	0.00741069	137		hyaluronidase	VARIOUS
SP_0316	1.00982	0.0299227	0.0211585	2		0.971466	0.00794136	0.00561539	2		hypothetical protein	UNKNOWN
SP_0317	1.0121	0.0484153	0.0070621	47		1.02594	0.070903	0.0103423	47		4-hydroxy-2-oxoglutarate aldolase/2-dehydro-3-deoxyphosphogluconate aldolase	CARBOHYDRATE METABOLISM
SP_0318	1.02163	0.0711195	0.00995873	51		1.01	0.0615513	0.00888416	48		carbohydrate kinase, PfkB family	CARBOHYDRATE METABOLISM
SP_0319	0.977109	0.0536587	0.0103266	27		0.973549	0.0605517	0.0116532	27		conserved domain protein	UNKNOWN
SP_0320	0.997996	0.067242	0.011207	36		1.00686	0.101937	0.0169894	36		gluconate 5-dehydrogenase	CARBOHYDRATE METABOLISM
SP_0321	0.985687	0.0900419	0.018775	23		0.989512	0.0629308	0.013122	23		PTS system, IIA component	TRANSPORT
SP_0322	1.0102	0.0669816	0.00687217	95		1.01657	0.0684483	0.00698597	96		glucuronyl hydrolase	VARIOUS
SP_0323	1.00764	0.075923	0.0196032	15		1.0071	0.0470431	0.0117608	16		PTS system, IIB component	TRANSPORT
SP_0324	1.00318	0.0569959	0.00798102	51		1.0257	0.0781507	0.0108375	52		PTS system, IIC component	TRANSPORT
SP_0325	1.00772	0.0622677	0.00700566	79		1.03469	0.0738668	0.00831067	79		PTS system, IID component	TRANSPORT
SP_0326	0.900351	0.0288276	0.0203842	2		0.961163	0.0664759	0.0383799	3		preprotein translocase, YajC subunit	TRANSPORT
SP_0327	1.00181	0.0740417	0.00767776	93		1.01209	0.0796535	0.00830445	92		hypothetical protein	UNKNOWN
SP_0329	1.00692	0.0880949	0.0235444	14		0.960496	0.0558326	0.0154852	13		hypothetical protein	UNKNOWN
SP_0330	0.980229	0.0768016	0.0147805	27		1.00801	0.07275	0.0140007	27		sugar binding transcriptional regulator RegR	REGULATOR
SP_0332	1.0278	0.0661138	0.0103252	41		1.05704	0.0723907	0.0113055	41		hypothetical protein	UNKNOWN
SP_0333	1.00516	0.0549775	0.0274888	4		0.881045	0.022067	0.0110335	4		putative transcriptional regulator	REGULATOR
SP_0334	0.908545	0.0614143	0.0217132	8		0.773904	0.0893264	0.0315817	8		yllC protein	MEMBRANE PROTEIN
SP_0335											cell division protein FtsL	CELL DIVISION
SP_0336											penicillin-binding protein 2X	PEPTIDOGLYCAN
SP_0337											phospho-N-acetylmuramoyl-pentapeptide-transferase	PEPTIDOGLYCAN
SP_0338	1.00052	0.0612993	0.00778502	62		1.00992	0.0678352	0.00861508	62		putative ATP-dependent Clp protease, ATP-binding subunit	TRANSCRIPTION AND TRANSLATION
SP_0340	1.01645	0.0684754	0.0258813	7		1.04074	0.0581025	0.0219607	7		autoinducer-2 production protein	VARIOUS METABOLISM AND BIOSYNTHESIS
SP_0341	1.02576	0.0785611	0.0125798	39		1.13353	0.0986259	0.0155941	40		hypothetical protein	UNKNOWN
SP_0342	0.994358	0.0731805	0.009693	57		1.00904	0.0785094	0.0106838	54		glucan 1,6-alpha-glucosidase	CARBOHYDRATE METABOLISM
SP_0346	1.01673	0.072237	0.020853	12		1.02414	0.0879106	0.0253776	12		capsular polysaccharide biosynthesis protein Cps4A	CAPSULE
SP_0347											capsular polysaccharide biosynthesis protein Cps4B	CAPSULE
SP_0348											capsular polysaccharide biosynthesis protein Cps4C	CAPSULE
SP_0349											capsular polysaccharide biosynthesis protein Cps4D	CAPSULE
SP_0350											capsular polysaccharide biosynthesis protein Cps4E	CAPSULE
SP_0351											capsular polysaccharide biosynthesis protein Cps4F	CAPSULE
SP_0352											capsular polysaccharide biosynthesis protein Cps4G	CAPSULE
SP_0353											capsular polysaccharide biosynthesis protein Cps4H	CAPSULE
SP_0354											putative membrane protein	VARIOUS METABOLISM AND BIOSYNTHESIS
SP_0355											hypothetical protein	VARIOUS METABOLISM AND BIOSYNTHESIS
SP_0356											putative polysaccharide transporter	TRANSPORT
SP_0357											UDP-N-acetylglucosamine-2-epimerase	CAPSULE
SP_0358											capsular polysaccharide biosynthesis protein Cps4J	CAPSULE
SP_0359											capsular polysaccharide biosynthesis protein Cps4K	CAPSULE
SP_0360	1.03078	0.0650644	0.0153358	18		1.01694	0.0650515	0.0149238	19		UDP-N-acetylglucosamine 2-epimerase	CAPSULE
SP_0366	1.01848	0.0747249	0.0085157	77		0.994378	0.071015	0.00809291	77		oligopeptide ABC transporter, oligopeptide-binding protein AliA	TRANSPORT
SP_0367	0.956228	0.0620328	0.0234462	7		0.974819	0.0515741	0.0194932	7		hypothetical protein	UNKNOWN
SP_0368	1.00921	0.0740644	0.00469364	249		0.980874	0.0906879	0.00579384	245		cell wall surface anchor family protein	VARIOUS
SP_0369	0.755257	0.125278	0.0128532	95		0.625718	0.189698	0.0193609	96	***	penicillin-binding protein 1A	PEPTIDOGLYCAN
SP_0370	0.83625	0.0761133	0.0538202	2		0.644894	0.0250151	0.0176884	2		recombination protein U	DNA TURNOVER
SP_0371	1.00285	0.059687	0.0130248	21		0.995392	0.0816558	0.0178188	21		conserved hypothetical protein	UNKNOWN
SP_0372											conserved hypothetical protein	UNKNOWN
SP_0373	0.886078	0.226605	0.0353897	41		0.811823	0.375895	0.0594343	40		conserved hypothetical protein	UNKNOWN
SP_0374	0.798942	0.114257	0.0146291	61		0.520197	0.193826	0.025234	59	***	hypothetical protein	UNKNOWN
SP_0375											6-phosphogluconate dehydrogenase, decarboxylating	CARBOHYDRATE METABOLISM
SP_0376											DNA-binding response regulator	REGULATOR
SP_0377	0.987275	0.142362	0.0195549	53		1.01143	0.153463	0.0212815	52		choline binding protein C	VARIOUS
SP_0378	1.00674	0.0962925	0.0178811	29		0.997442	0.117055	0.0221213	28		choline binding protein J	VARIOUS
SP_0379	1.0261	0.0773575	0.00793671	95		1.01421	0.115328	0.011959	93		conserved hypothetical protein	UNKNOWN
SP_0380	1.01315	0.0954177	0.0102892	86		1.01564	0.100393	0.0110195	83		hypothetical protein	UNKNOWN
SP_0381											mevalonate kinase	VARIOUS METABOLISM AND BIOSYNTHESIS
SP_0382											diphosphomevalonate decarboxylase	VARIOUS METABOLISM AND BIOSYNTHESIS
SP_0383											phosphomevalonate kinase	VARIOUS METABOLISM AND BIOSYNTHESIS
SP_0384											FMN-dependent dehydrogenase family protein	VARIOUS METABOLISM AND BIOSYNTHESIS
SP_0385											conserved hypothetical protein	REGULATOR
SP_0386	0.76232	0.00819539	0.00579501	2		0			1		putative sensor histidine kinase	REGULATOR
SP_0387											DNA-binding response regulator	REGULATOR
SP_0389	1.00705	0.0618623	0.0218716	8		0.995519	0.102184	0.0361275	8		hypothetical protein	UNKNOWN
SP_0390	0.994956	0.0792245	0.0118101	45		0.970612	0.24163	0.03602	45		choline binding protein G	VARIOUS
SP_0391	1.01471	0.0842515	0.0111594	57		0.84034	0.343815	0.0486227	50		choline binding protein F	VARIOUS
SP_0394	1.00185	0.0793646	0.00753296	111		0.986602	0.15063	0.0145619	107		PTS system, mannitol-specific IIBC components	TRANSPORT
SP_0395	1.00384	0.0703586	0.00493821	203		0.972614	0.0841611	0.00590695	203		putative transcriptional regulator	REGULATOR
SP_0396	1.04761	0.0827379	0.015636	28		1.02818	0.0728024	0.0142777	26		PTS system, mannitol-specific IIA component	TRANSPORT
SP_0397	1.00188	0.0584938	0.00627119	87		1.00636	0.0651203	0.00690273	89		mannitol-1-phosphate 5-dehydrogenase	CARBOHYDRATE METABOLISM
SP_0398	0.944014	0.0694978	0.0219771	10		0.967154	0.0536253	0.0169578	10		hypothetical protein	UNKNOWN
SP_0400	0.968638	0.0572621	0.015304	14		0.969736	0.0770471	0.0205917	14		trigger factor	TRANSCRIPTION AND TRANSLATION
SP_0401	0.98677	0.0589263	0.0077374	58		0.950613	0.128761	0.0169071	58		putative helicase	DNA TURNOVER
SP_0402											signal peptidase I	TRANSPORT
SP_0403	0.763837	0.149216	0.0746081	4		0.717296	0.277726	0.138863	4		ribonuclease HIII	RNA TURNOVER
SP_0404	0.986642	0.063986	0.0261222	6		1.0385	0.0454644	0.0185607	6		hypothetical protein	UNKNOWN
SP_0405	0.987969	0.084031	0.0179155	22		1.03182	0.0959324	0.0209342	21		conserved hypothetical protein	UNKNOWN
SP_0406	0.99539	0.0983749	0.0129173	58		1.01505	0.117708	0.0154558	58		MutS2 family protein	DNA TURNOVER
SP_0407											hypothetical protein	UNKNOWN
SP_0408	0.955327	0.0669876	0.0110127	37		0.959093	0.0725989	0.0120998	36		sodium:alanine symporter family protein	TRANSPORT
SP_0409	1.03741	0.0708501	0.0182934	15		1.02544	0.0723126	0.018671	15		conserved hypothetical protein	UNKNOWN
SP_0410	1.00233	0.0698324	0.019368	13		0.978137	0.0642125	0.0185366	12		putative exfoliative toxin	TRANSPORT
SP_0411											seryl-tRNA synthetase	AMINO ACID METABOLSIM
SP_0412	1.00879	0.00197314	0.00139522	2		0.907683	0.0115814	0.00818927	2		conserved hypothetical protein	UNKNOWN
SP_0413	0.907114	0.0526097	0.00902248	34		0.704338	0.123421	0.0211665	34	***	aspartate kinase	AMINO ACID METABOLSIM
SP_0414											hypothetical protein	UNKNOWN
SP_0415											enoyl-CoA hydratase/isomerase family protein	AMINO ACID METABOLSIM
SP_0416	0.799219	0	0	1							transcriptional regulator, MarR family	REGULATOR
SP_0417											3-oxoacyl-(acyl-carrier-protein) synthase III	LIPOPROTEIN
SP_0418											acyl carrier protein	LIPOPROTEIN
SP_0419											enoyl-(acyl-carrier-protein) reductase	LIPOPROTEIN
SP_0420											malonyl CoA-acyl carrier protein transacylase	LIPOPROTEIN
SP_0421											3-oxoacyl-[acyl-carrier protein] reductase	LIPOPROTEIN
SP_0422											3-oxoacyl-(acyl-carrier-protein) synthase II	LIPOPROTEIN
SP_0423											acetyl-CoA carboxylase, bitoin carboxyl carrier protein	CARBOHYDRATE METABOLISM
SP_0424											(3R)-hydroxymyristoyl-(acyl-carrier-protein) dehydratase	LIPOPROTEIN
SP_0425											acetyl-CoA carboxylase, biotin carboxylase	CARBOHYDRATE METABOLISM
SP_0426											acetyl-CoA carboxylase, carboxyl transferase, beta subunit	CARBOHYDRATE METABOLISM
SP_0427											acetyl-CoA carboxylase, carboxyl transferase, alpha subunit	CARBOHYDRATE METABOLISM
SP_0428											hypothetical protein	UNKNOWN
SP_0429	0.965447	0.0747097	0.0249032	9		0.949856	0.0833527	0.0263584	10		hypothetical protein	UNKNOWN
SP_0430	0.959706	0.074321	0.0214546	12		0.981982	0.0638987	0.018446	12		hypothetical protein	UNKNOWN
SP_0431	0.939181	0.0538298	0.0219759	6		0.937484	0.0989361	0.0403905	6		conserved domain protein	UNKNOWN
SP_0433											N utilization substance protein B	RNA TURNOVER
SP_0434	0.771474	0.13711	0.0969511	2		0.9776	7.48606e-05	5.29344e-05	2		conserved hypothetical protein	TRANSCRIPTION AND TRANSLATION
SP_0435	0.8223	0.0212671	0.0122786	3		0.985729	0.0376924	0.0217617	3		translation elongation factor P	TRANSCRIPTION AND TRANSLATION
SP_0436											glutamyl-tRNA(Gln) amidotransferase, B subunit	AMINO ACID METABOLSIM
SP_0437											glutamyl-tRNA(Gln) amidotransferase, A subunit	AMINO ACID METABOLSIM
SP_0438											glutamyl-tRNA(Gln) amidotransferase, C subunit	AMINO ACID METABOLSIM
SP_0439	0.94906	0.0610518	0.00990391	38		0.904088	0.0832196	0.0136812	37		peptide chain release factor 3	TRANSCRIPTION AND TRANSLATION
SP_0441	0.959694	0.118575	0.0592877	4		1.01825	0.103674	0.0518371	4		ribosomal protein L28	TRANSCRIPTION AND TRANSLATION
SP_0442	0.925286	0.0631564	0.0223292	8		0.793835	0.109175	0.0412642	7		conserved hypothetical protein	UNKNOWN
SP_0443											conserved hypothetical protein	UNKNOWN
SP_0444	0.983032	0.076392	0.0540173	2		0.924788	0.0692158	0.048943	2		hypothetical protein	UNKNOWN
SP_0445	0.995949	0.121266	0.0157875	59		1.03448	0.0787385	0.0102509	59		acetolactate synthase, large subunit, biosynthetic type	VARIOUS METABOLISM AND BIOSYNTHESIS
SP_0446	1.015	0.0722365	0.0129741	31		1.05342	0.104279	0.0193642	29		acetolactate synthase, small subunit	VARIOUS METABOLISM AND BIOSYNTHESIS
SP_0447	1.00838	0.0695721	0.0100419	48		1.05086	0.0907234	0.0128302	50		ketol-acid reductoisomerase	AMINO ACID METABOLSIM
SP_0448	0.99129	0.0961907	0.0160318	36		1.0413	0.0696573	0.0117742	35		hypothetical protein	UNKNOWN
SP_0449	0.971369	0.0824342	0.0155786	28		1.01442	0.077637	0.014672	28		hypothetical protein	UNKNOWN
SP_0450	0.997709	0.0734063	0.0085333	74		1.01146	0.064305	0.0074753	74		threonine dehydratase	AMINO ACID METABOLSIM
SP_0451	0.813738	0.0863052	0.0498283	3		1.03193	0.107212	0.053606	4		hypothetical protein	UNKNOWN
SP_0452	0.975231	0.064256	0.0262324	6		1.006	0.106011	0.0432789	6		amino acid ABC transporter, ATP-binding protein	TRANSPORT
SP_0453	0.971813	0.0973033	0.0148386	43		0.959894	0.122914	0.019196	41		amino acid ABC transporter, amino acid-binding protein/permease protein	TRANSPORT
SP_0454	1.00318	0.0640783	0.00671723	91		1.02456	0.0953385	0.00999419	91		hypothetical protein	UNKNOWN
SP_0455	0.936856	0.0521499	0.0212901	6		0.758191	0.375987	0.153496	6		hypothetical protein	UNKNOWN
SP_0457	0.848602	0.0818625	0.0198546	17		0.0614006	0.130605	0.0316764	17	***	bacitracin resistance protein	PEPTIDOGLYCAN
SP_0458	1.01565	0.109639	0.0215019	26		1.02305	0.0923139	0.0181043	26		DNA polymerase IV	DNA TURNOVER
SP_0459	1.02855	0.0664445	0.00969192	47		1.02239	0.0774019	0.0112902	47		formate acetyltransferase	CARBOHYDRATE METABOLISM
SP_0461	1.00364	0.0585372	0.00600579	95		1.01165	0.0589925	0.0060525	95		putative transcriptional regulator	REGULATOR
SP_0462	1.00606	0.0696461	0.00547191	162		1.02042	0.0835452	0.00656393	162		cell wall surface anchor family protein	VARIOUS
SP_0463	1.01417	0.066432	0.00598997	123		1.02371	0.0812129	0.00729314	124		cell wall surface anchor family protein	VARIOUS
SP_0464	0.99064	0.0698475	0.00941824	55		0.967288	0.0772194	0.0104123	55		cell wall surface anchor family protein	VARIOUS
SP_0465											hypothetical protein	UNKNOWN
SP_0466	1.00377	0.0702044	0.0113887	38		0.991875	0.0695153	0.0112769	38		putative sortase	VARIOUS
SP_0467	1.01468	0.0612561	0.0169894	13		1.01057	0.0799861	0.0241167	11		putative sortase	VARIOUS
SP_0468	0.982642	0.0906435	0.0213649	18		0.931387	0.0650557	0.0153338	18		putative sortase	VARIOUS
SP_0470	0.98589	0.072482	0.0418475	3		1.02532	0.0255049	0.0147252	3		hypothetical protein	UNKNOWN
SP_0471	0.996755	0.108034	0.0270084	16		0.982153	0.125378	0.0313444	16		conserved hypothetical protein	UNKNOWN
SP_0472	0.969459	0.0518465	0.0143796	13		1.00677	0.0377751	0.0104769	13		hypothetical protein	UNKNOWN
SP_0473	0.962545	0.0671477	0.0060545	123		0.85	0.113962	0.0106735	114	***	putative regulator	REGULATOR
SP_0474	1.01596	0.0752682	0.00660146	130		0.999524	0.0929296	0.00815046	130		PTS system, cellobiose-specific IIC component	TRANSPORT
SP_0475	1.0102	0.0720176	0.00528059	186		0.975496	0.0880851	0.00649372	184		hypothetical protein	UNKNOWN
SP_0476	1.01557	0.0471432	0.0114339	17		1.00767	0.0601603	0.014591	17		PTS system, lactose-specific IIA component	TRANSPORT
SP_0477	1.0097	0.0728382	0.00570513	163		0.987508	0.0769681	0.00610397	159		6-phospho-beta-galactosidase	CARBOHYDRATE METABOLISM
SP_0478	1.00166	0.0749283	0.00581556	166		0.995521	0.074816	0.00580685	166		PTS system, lactose-specific IIBC components	TRANSPORT
SP_0479	1.00896	0.0636048	0.00729597	76		0.822447	0.0748603	0.00864413	75	***	potassium uptake protein, Trk family	TRANSPORT
SP_0480	0.988397	0.0716943	0.00833429	74		0.819896	0.0767609	0.00898418	73	***	potassium uptake protein, Trk family	TRANSPORT
SP_0481	1.01303	0.087781	0.00975344	81		1.07813	0.0971077	0.0105953	84		conserved hypothetical protein	UNKNOWN
SP_0482	1.00632	0.0716713	0.0185055	15		1.04547	0.0727922	0.0187949	15		conserved hypothetical protein	UNKNOWN
SP_0483	0.999519	0.0602329	0.00649508	86		1.02868	0.0607978	0.006556	86		ABC transporter, ATP-binding protein	TRANSPORT
SP_0484	1.00648	0.0607604	0.00721093	71		1.04185	0.0766768	0.00903645	72		cobalt transport protein	TRANSPORT
SP_0486	1.0235	0.0707153	0.0144347	24		1.05545	0.0629347	0.0128465	24		RNA methyltransferase, TrmH family	TRANSCRIPTION AND TRANSLATION
SP_0487	1.02612	0.0896696	0.0239652	14		1.11167	0.0637143	0.0176712	13		hypothetical protein	UNKNOWN
SP_0488	1.0143	0.0983031	0.0185775	28		1.07947	0.138145	0.0270924	26		conserved hypothetical protein	UNKNOWN
SP_0489	1.01963	0.0774986	0.0134908	33		1.01701	0.0703357	0.0124337	32		PAP2 family protein	UNKNOWN
SP_0490	0.994557	0.0599376	0.0122347	24		1.0173	0.0840075	0.017148	24		hypothetical protein	UNKNOWN
SP_0491	1.00284	0.0526485	0.0117726	20		1.04142	0.077881	0.0174147	20		hypothetical protein	UNKNOWN
SP_0492	1.02958	0.038592	0.0136443	8		1.04671	0.0590028	0.0208606	8		conserved domain protein	UNKNOWN
SP_0493	0.758861	0	0	1		1.00775	0.0312191	0.0220752	2		putative DNA-directed RNA polymerase, delta subunit	NUCLEOTIDE METABOLSIM
SP_0494	0.99811	0.0861768	0.0128465	45		1.044	0.16839	0.0253858	44		CTP synthase	NUCLEOTIDE METABOLSIM
SP_0496	1.00353	0.0742258	0.010944	46		0.997862	0.0870127	0.0125592	48		Na/Pi cotransporter II-related protein	TRANSPORT
SP_0497	0.941345	0.100537	0.0303131	11		0.972448	0.0640234	0.0193038	11		hypothetical protein	UNKNOWN
SP_0498	1.00762	0.0671174	0.00440647	232		1.01945	0.0763471	0.00500166	233		endo-beta-N-acetylglucosaminidase	VARIOUS METABOLISM AND BIOSYNTHESIS
SP_0499											phosphoglycerate kinase	CARBOHYDRATE METABOLISM
SP_0500	0.967952	0.0531688	0.012532	18		0.799835	0.0780484	0.0189295	17	***	conserved domain protein	MEMBRANE PROTEIN
SP_0501	0.914934	0.0754612	0.0533591	2		0.989251	0.0115865	0.00819289	2		transcriptional regulator, MerR family	REGULATOR
SP_0502	0.29307	0.315148	0.0722999	19		0.30353	0.327189	0.0731616	20		glutamine synthetase, type I	AMINO ACID METABOLSIM
SP_0503	0.98239	0.134804	0.0550336	6		1.03534	0.119553	0.0488074	6		hypothetical protein	UNKNOWN
SP_0504	1.03789	0.0425928	0.0212964	4		1.02366	0.0201018	0.0100509	4		hypothetical protein	UNKNOWN
SP_0505	1.00583	0.0660513	0.00773071	73		1.00398	0.0722801	0.00845974	73		putative type I restriction-modification system, S subunit	VARIOUS
SP_0507	0.979894	0.0627782	0.0107664	34		0.970804	0.0917032	0.015727	34		putative type I restriction-modification system, S subunit	VARIOUS
SP_0508	0.980625	0.0710434	0.00849131	70		0.973632	0.0802592	0.00959281	70		type I restriction-modification system, S subunit	VARIOUS
SP_0509	0.989711	0.0841456	0.0105182	64		1.00816	0.0770277	0.00970458	63		type I restriction-modification system, M subunit	VARIOUS
SP_0510	0.995941	0.0888865	0.00720965	152		1.00352	0.0869223	0.00712096	149		type I restriction-modification system, R subunit	VARIOUS
SP_0511	1.00008	0.0365791	0.0258654	2							hypothetical protein	UNKNOWN
SP_0512	0.942882	0.0478326	0.0159442	9		0.903156	0.0579066	0.0193022	9		hypothetical protein	UNKNOWN
SP_0513	0.983859	0.0660792	0.0144197	21		0.981254	0.0760471	0.0165948	21		hypothetical protein	UNKNOWN
SP_0514	0.98162	0.0667099	0.0153043	19		0.958984	0.0757571	0.0173799	19		hypothetical protein	UNKNOWN
SP_0515	0.251562	0.304153	0.215068	2		0			2		heat-inducible transcription repressor HrcA	REGULATOR
SP_0516											heat shock protein GrpE	VARIOUS
SP_0517	0			2		0			2		dnaK protein	TRANSCRIPTION AND TRANSLATION
SP_0518	0.975908	0.079569	0.0153131	27		0.942651	0.082191	0.0158177	27		hypothetical protein	UNKNOWN
SP_0519											dnaJ protein	PROTEIN TURNOVER
SP_0520	1.02431	0.0740807	0.0279999	7		1.04425	0.0475932	0.0179885	7		hypothetical protein	UNKNOWN
SP_0521	0.989126	0.0418447	0.0139482	9		1.02079	0.084407	0.0266918	10		HIT family protein	UNKNOWN
SP_0522	1.02822	0.0797516	0.0221191	13		1.03167	0.0753737	0.0201445	14		ABC transporter, ATP-binding protein	TRANSPORT
SP_0523	1.01113	0.0713382	0.0117279	37		1.013	0.0685105	0.0112631	37		putative ABC transporter, permease protein	TRANSPORT
SP_0524	0.973588	0.0969691	0.0484845	4		1.04917	0.0735293	0.0328833	5		BlpT protein, fusion	UNKNOWN
SP_0525	0.973748	0.0889341	0.0237686	14		1.03061	0.0570889	0.0152576	14		BlpS protein	REGULATOR
SP_0526	0.999154	0.0601438	0.00988757	37		1.00854	0.0796833	0.0130999	37		response regulator BlpR	REGULATOR
SP_0527	1.00239	0.0687909	0.00556141	153		1.01243	0.0723007	0.00584516	153		putative sensor histidine kinase BlpH	REGULATOR
SP_0528	0.989108	0.0709382	0.0144802	24		0.960583	0.0618919	0.0131954	22		peptide pheromone BlpC	VARIOUS
SP_0529	1.01494	0.0713535	0.00683443	109		1.02187	0.0765452	0.0073999	107		BlpC ABC transporter	TRANSPORT
SP_0531	1.00286	0.0543603	0.0145284	14		1.01289	0.0636553	0.0170126	14		bacteriocin BlpI	MEMBRANE PROTEIN
SP_0532	1.03018	0.0719822	0.0185857	15		1.02025	0.0611689	0.0157937	15		bacteriocin BlpJ	MEMBRANE PROTEIN
SP_0533	0.943636	0.0425369	0.0300781	2		1.15496	0.0451644	0.0319361	2		bacteriocin BlpK	MEMBRANE PROTEIN
SP_0534											hypothetical protein	UNKNOWN
SP_0535	1.01278	0.0441941	0.0114109	15		1.06445	0.0644544	0.0166421	15		hypothetical protein	UNKNOWN
SP_0536	0.990603	0.0827486	0.0165497	25		1.01882	0.069342	0.0138684	25		immunity protein BlpL	VARIOUS
SP_0539	1.02025	0.0730331	0.0188571	15		1.02976	0.0787066	0.020322	15		bacteriocin BlpM	MEMBRANE PROTEIN
SP_0540	0.966682	0.0837286	0.019735	18		0.98177	0.103151	0.0243129	18		BlpN protein	MEMBRANE PROTEIN
SP_0541	1.00254	0.0656795	0.0293727	5		1.01334	0.0393867	0.0176143	5		bacteriocin BlpO	MEMBRANE PROTEIN
SP_0542	0.982427	0.0564119	0.017839	10		0.990973	0.0557286	0.0176229	10		hypothetical protein	UNKNOWN
SP_0543	1.00016	0.0720233	0.0157168	21		1.02324	0.0864602	0.0188672	21		hypothetical protein	UNKNOWN
SP_0544	0.998082	0.0730542	0.0163354	20		1.01028	0.0673521	0.0150604	20		immunity protein BlpX	VARIOUS
SP_0545	0.992473	0.0569257	0.00760702	56		1.00365	0.06529	0.00872474	56		immunity protein BlpY	VARIOUS
SP_0546	1.01062	0.0922667	0.0153778	36		1.02512	0.0953563	0.0168568	32		BlpZ protein, fusion	UNKNOWN
SP_0547	0.991333	0.0774496	0.0120956	41		1.02113	0.0947613	0.0147992	41		conserved domain protein	UNKNOWN
SP_0548	0.80291	0.288847	0.166766	3		0.815103	0.292085	0.168635	3		hypothetical protein	UNKNOWN
SP_0549	0.430211	0.253648	0.103551	6		0.178346	0.241145	0.0984471	6		conserved hypothetical protein	UNKNOWN
SP_0550	0.846218	0.0965596	0.0258066	14		0.809166	0.250003	0.0693385	13		trmB tRNA (guanine-N(7)-)-methyltransferase	TRANSCRIPTION AND TRANSLATION
SP_0552	0.881696	0.0628103	0.0280896	5		0.90749	0.111551	0.0498873	5		SP14.3 protein	PROTEIN TURNOVER
SP_0553											N utilization substance protein A	RNA TURNOVER
SP_0554											conserved hypothetical protein	UNKNOWN
SP_0556											translation initiation factor IF-2	TRANSCRIPTION AND TRANSLATION
SP_0557	0.475484	0.275358	0.137679	4		0.390534	0.3348	0.1674	4		ribosome-binding factor A	TRANSCRIPTION AND TRANSLATION
SP_0558	0.997656	0.0588969	0.00887905	44		1.01084	0.0677781	0.0102179	44		conserved hypothetical protein	UNKNOWN
SP_0559	0.886705	0.0609423	0.0430927	2		0.931058	0.043161	0.0305194	2		hypothetical protein	UNKNOWN
SP_0560	0.965871	0.10666	0.0435438	6		1.03528	0.0949793	0.0387751	6		hypothetical protein	UNKNOWN
SP_0561	1.01401	0.0632022	0.0210674	9		1.06074	0.0675423	0.0225141	9		conserved domain protein	UNKNOWN
SP_0562	0.910829	0.0814084	0.0156671	27		0.943416	0.0976073	0.018446	28		conserved hypothetical protein	UNKNOWN
SP_0563	0.731687	0.043025	0.0175649	6		0.791295	0.0327985	0.0133899	6		hypothetical protein	UNKNOWN
SP_0564	0.983237	0.0519689	0.017323	9		1.04266	0.0625544	0.0208515	9		hypothetical protein	UNKNOWN
SP_0565	0.968824	0.0672707	0.0224236	9		1.00315	0.0616252	0.0205417	9		conserved domain protein	UNKNOWN
SP_0566	0.958135	0.0541496	0.0135374	16		0.956266	0.0457617	0.0114404	16		acetyltransferase, GNAT family	VARIOUS METABOLISM AND BIOSYNTHESIS
SP_0567	0.942609	0.0988503	0.0190237	27		0.960146	0.0831488	0.0166298	25		conserved domain protein	UNKNOWN
SP_0568											valyl-tRNA synthetase	AMINO ACID METABOLSIM
SP_0570	0.962315	0.146093	0.0175875	69		0.982853	0.155425	0.018711	69		conserved domain protein	UNKNOWN
SP_0571	0.995663	0.0515045	0.0182096	8		1.03283	0.0414087	0.0146402	8		cell filamentation protein Fic-related protein	CELL DIVISION
SP_0573	0.996922	0.0663234	0.0250679	7		1.00944	0.0616195	0.02329	7		hypothetical protein	UNKNOWN
SP_0574	0.977295	0.0768435	0.016023	23		0.994145	0.0664678	0.014171	22		hypothetical protein	UNKNOWN
SP_0575	1.02715	0.0765716	0.00684878	125		1.03732	0.0727583	0.00664189	120		putative helicase	DNA TURNOVER
SP_0576	1.0122	0.0876585	0.00751665	136		0.982644	0.0975416	0.00839505	135		transcription antiterminator Lict	TRANSCRIPTION AND TRANSLATION
SP_0577	1.0028	0.068063	0.00483702	198		1.02149	0.0738109	0.00527221	196		PTS system, beta-glucosides-specific IIABC components	TRANSPORT
SP_0578	0.995732	0.0877268	0.00666974	173		0.999349	0.0879091	0.00668361	173		6-phospho-beta-glucosidase	CARBOHYDRATE METABOLISM
SP_0579											phenylalanyl-tRNA synthetase, alpha subunit	AMINO ACID METABOLSIM
SP_0580	0.890683	0.102933	0.0224618	21		0.796372	0.147391	0.0329575	20		acetyltransferase, GNAT family	VARIOUS METABOLISM AND BIOSYNTHESIS
SP_0581											phenylalanyl-tRNA synthetase, beta subunit	AMINO ACID METABOLSIM
SP_0582	1.01131	0.0624352	0.00757138	68		1.02751	0.0742435	0.00913875	66		hypothetical protein	UNKNOWN
SP_0584	1.03269	0.0198946	0.00889715	5		1.0614	0.0432896	0.0193597	5		putative transcriptional regulator	REGULATOR
SP_0585	0.994104	0.0721213	0.010303	49		1.02528	0.0567791	0.00819536	48		5-methyltetrahydropteroyltriglutamate--homocysteine methyltransferase	AMINO ACID METABOLSIM
SP_0586	0.997511	0.061892	0.0116965	28		1.02479	0.0561847	0.0106179	28		putative 5,10-methylenetetrahydrofolate reductase	VARIOUS METABOLISM AND BIOSYNTHESIS
SP_0587	0.968257	0.104746	0.0315822	11		0.999406	0.0803247	0.0242188	11		hypothetical protein	UNKNOWN
SP_0588	0.988091	0.064664	0.00841853	59		1.07554	0.0634572	0.00840511	57		polyribonucleotide nucleotidyltransferase	NUCLEOTIDE METABOLSIM
SP_0589	0.928794	0.042661	0.0213305	4		0.937909	0.0437954	0.0218977	4		serine acetyltransferase	AMINO ACID METABOLSIM
SP_0590	0.997718	0.0866925	0.025026	12		1.00928	0.0836717	0.0241539	12		acetyltransferase, GNAT family	VARIOUS METABOLISM AND BIOSYNTHESIS
SP_0591											cysteinyl-tRNA synthetase	AMINO ACID METABOLSIM
SP_0592	0.944004	0.0803582	0.0189406	18		0.934781	0.0530255	0.0121649	19		conserved hypothetical protein	TRANSCRIPTION AND TRANSLATION
SP_0593	1.01858	0.0694542	0.0144822	23		1.03729	0.0737933	0.015387	23		leucine-rich protein	UNKNOWN
SP_0595	0.994638	0.0715237	0.0124507	33		1.01573	0.0718333	0.0123193	34		hypothetical protein	UNKNOWN
SP_0596	0.978021	0.0179333	0.0103538	3		0.958758	0.09347	0.046735	4		hypothetical protein	UNKNOWN
SP_0598											hypothetical protein	UNKNOWN
SP_0599	0.96934	0.0499039	0.0104057	23		0.994054	0.0504528	0.0102986	24		transmembrane protein Vexp1	TRANSPORT
SP_0600	1.014	0.0694849	0.0115808	36		1.0384	0.0867714	0.0148812	34		ABC transporter, ATP-binding protein Vexp2	TRANSPORT
SP_0601	1.02143	0.0723909	0.00841528	74		1.05422	0.0767699	0.00892432	74		transmembrane protein Vexp3	TRANSPORT
SP_0602	1.02021	0.0417036	0.0170254	6		1.02315	0.0708309	0.0316766	5		pep27 protein	UNKNOWN
SP_0603	1.01342	0.126608	0.0338374	14		0.994728	0.103155	0.0275694	14		DNA-binding response regulator VncR	REGULATOR
SP_0604	1.00275	0.0721169	0.00915885	62		1.02814	0.0673445	0.00855276	62		sensor histidine kinase VncS	REGULATOR
SP_0605											fructose-bisphosphate aldolase	CARBOHYDRATE METABOLISM
SP_0606	0.999147	0.070952	0.00739726	92		0.995215	0.0808324	0.00842736	92		putative oxidoreductase	UNKNOWN
SP_0607	1.00858	0.0702193	0.0117032	36		1.00856	0.0892539	0.0146732	37		amino acid ABC transporter, permease protein	TRANSPORT
SP_0608	1.01189	0.0670693	0.010228	43		1.01403	0.0592382	0.00903374	43		amino acid ABC transporter, permease protein	TRANSPORT
SP_0609	1.02053	0.0584593	0.00948335	38		1.02546	0.0654955	0.0109159	36		amino acid ABC transporter, amino acid-binding protein	TRANSPORT
SP_0610	1.04304	0.0795605	0.0212634	14		1.03142	0.0637795	0.0170458	14		amino acid ABC transporter, ATP-binding protein	TRANSPORT
SP_0611											single-stranded-DNA-specific exonuclease RecJ	DNA TURNOVER
SP_0612	0.961049	0.0420613	0.0171714	6		0.936685	0.0399554	0.0163117	6		hypothetical protein	UNKNOWN
SP_0613	0			1		0			1		metallo-beta-lactamase superfamily protein	TRANSCRIPTION AND TRANSLATION
SP_0614	0.970636	0.107837	0.0215674	25		0.885503	0.401348	0.0802695	25		tributyrin esterase	MEMRANE PROTEIN
SP_0615	0.924453	0.113053	0.0141317	64		0.581094	0.438052	0.0565523	60	***	beta-lactam resistance factor	PEPTIDOGLYCAN
SP_0616	0.932669	0.0690471	0.0118415	34		0.645707	0.402401	0.0680181	35	*	beta-lactam resistance factor	PEPTIDOGLYCAN
SP_0617	0.942394	0.0595748	0.0130003	21		0.545579	0.370671	0.0790273	22	***	conserved domain protein	UNKNOWN
SP_0618	0.916695	0.13341	0.0323566	17		0.783131	0.303621	0.073639	17		excinuclease ABC, subunit C	DNA TURNOVER
SP_0619	0.960676	0.0546621	0.0125403	19		0.760091	0.169604	0.0389098	19	**	conserved hypothetical protein	UNKNOWN
SP_0620	0.979367	0.0639921	0.0109746	34		0.970732	0.0608732	0.0105967	33		putative amino acid ABC transporter, amino acid-binding protein	TRANSPORT
SP_0621											hypothetical protein	UNKNOWN
SP_0622	0.989351	0.0739356	0.0147871	25		0.982193	0.0690489	0.0138098	25		nitroreductase family protein	UNKNOWN
SP_0623	0.961463	0.08418	0.0125488	45		0.957972	0.0899076	0.0135541	44		dipeptidase	PROTEIN TURNOVER
SP_0624	1.0092	0.0540217	0.0117885	21		0.999518	0.0562184	0.0122679	21		conserved hypothetical protein	UNKNOWN
SP_0626	0.991599	0.0631466	0.0111628	32		1.00844	0.0723151	0.0127836	32		branched-chain amino acid transport system II carrier protein	TRANSPORT
SP_0627	0.998953	0.0565289	0.00955513	35		0.978785	0.0486435	0.00822225	35		conserved hypothetical protein	UNKNOWN
SP_0628	0.979889	0.0530878	0.0147239	13		1.01754	0.0690468	0.0191501	13		HIT family protein	UNKNOWN
SP_0629	0.918744	0.0657849	0.0232585	8		0.716231	0.057857	0.0204555	8	***	conserved hypothetical protein	PEPTIDOGLYCAN
SP_0633	0.982795	0.0821668	0.0150015	30		1.00245	0.0817742	0.0146871	31		hypothetical protein	UNKNOWN
SP_0634	0.97102	0.0744741	0.0140743	28		0.976103	0.0593576	0.0112175	28		conserved domain protein	UNKNOWN
SP_0635	0.71195	0.093217	0.0659144	2		0.828246	0.0213784	0.0151168	2		hypothetical protein	UNKNOWN
SP_0636	0.98529	0.0674391	0.0134878	25		0.976444	0.0686464	0.0140124	24		ABC transporter, ATP-binding protein	TRANSPORT
SP_0637	0.995542	0.0489882	0.0126487	15		1.00885	0.0513973	0.0132707	15		membrane protein	UNKNOWN
SP_0638	0.982893	0.0753188	0.0111052	46		0.995354	0.0833408	0.0122879	46		conserved hypothetical protein	UNKNOWN
SP_0639	0.99388	0.0792815	0.0158563	25		0.975741	0.0721743	0.0144349	25		hypothetical protein	UNKNOWN
SP_0640											hypothetical protein	UNKNOWN
SP_0641	1.00554	0.0737997	0.00325834	513		1.01058	0.0773149	0.00342692	509		serine protease, subtilase family	UNKNOWN
SP_0645	1.02824	0.0459652	0.0229826	4		1.09203	0.0500388	0.0250194	4		putative PTS system IIA component	TRANSPORT
SP_0646											putative PTS system, IIB component	TRANSPORT
SP_0647	1.00122	0.0827919	0.00914284	82		0.993139	0.131586	0.0145312	82		putative PTS system, IIC component	TRANSPORT
SP_0648	1.00418	0.0745036	0.00414549	323		1.00854	0.0836889	0.00465658	323		beta-galactosidase	CARBOHYDRATE METABOLISM
SP_0650	1.00401	0.0795379	0.0182472	19		0.994353	0.10413	0.0238891	19		hypothetical protein	MEMRANE PROTEIN
SP_0652	0.986038	0.0703042	0.0181525	15		1.0211	0.0560574	0.014474	15		conserved hypothetical protein	UNKNOWN
SP_0653	0.954544	0.0479334	0.016947	8		0.975846	0.0219578	0.00776327	8		hypothetical protein	UNKNOWN
SP_0654	1.00521	0.0331741	0.0148359	5		0.998321	0.106492	0.0476246	5		hypothetical protein	UNKNOWN
SP_0655	0.973867	0.0721184	0.0067545	114		0.964411	0.0759937	0.00711746	114		transporter, monovalent cation:proton antiporter-2 (CPA2) family	TRANSPORT
SP_0657	0.987574	0.0747734	0.0116776	41		0.994327	0.0715398	0.0113114	40		putative ribonuclease BN	TRANSCRIPTION AND TRANSLATION
SP_0658	0.982044	0.0660007	0.00924195	51		0.994225	0.0945562	0.0131126	52		cytochrome c-type biogenesis protein CcdA	UNKNOWN
SP_0659	0.973583	0.0853897	0.0195897	19		1.01679	0.0823869	0.0189008	19		thioredoxin family protein	VARIOUS
SP_0660	0.999084	0.0748086	0.0159492	22		0.966153	0.0609602	0.0129968	22		peptide methionine sulfoxide reductase	AMINO ACID METABOLSIM
SP_0661	0.998252	0.0514209	0.010963	22		1.0032	0.0621764	0.0132561	22		DNA-binding response regulator	REGULATOR
SP_0662	0.997332	0.0749355	0.00992545	57		0.989872	0.0830904	0.0114133	53		putative sensor histidine kinase	REGULATOR
SP_0663	0.981222	0.0397541	0.0125714	10		0.96769	0.0418888	0.0132464	10		conserved hypothetical protein	UNKNOWN
SP_0664	1.00232	0.0736626	0.00383472	369		1.02737	0.0772955	0.00400758	372		zinc metalloprotease ZmpB	VARIOUS
SP_0665	1.00189	0.0825681	0.00928964	79		1.02234	0.0876032	0.00985613	79		chorismate binding enzyme	VARIOUS METABOLISM AND BIOSYNTHESIS
SP_0666	1.01185	0.0872941	0.015196	33		1.03262	0.076638	0.0131433	34		conserved hypothetical protein	UNKNOWN
SP_0667	1.00813	0.0741468	0.0108154	47		1.05053	0.0846694	0.0123503	47		putative pneumococcal surface protein	VARIOUS
SP_0668	0.952363	0.0494402	0.0174798	8		1.0295	0.0326629	0.0115481	8		glucokinase	CARBOHYDRATE METABOLISM
SP_0669											thymidylate synthase	NUCLEOTIDE METABOLSIM
SP_0670	0.972368	0.047789	0.0238945	4		0.780031	0.0292764	0.0146382	4		hypothetical protein	UNKNOWN
SP_0671	0.73427	0.110566	0.0368554	9		0.57606	0.307122	0.108584	8		tRNA isopentenylpyrophosphate transferase	TRANSCRIPTION AND TRANSLATION
SP_0672	0.898193	0.149919	0.0319628	22		0.926656	0.135497	0.0288881	22		GTP-binding protein HflX	TRANSCRIPTION AND TRANSLATION
SP_0673	1.02768	0.0944913	0.0211289	20		1.08366	0.0548857	0.0122728	20		hypothetical protein	UNKNOWN
SP_0674											ribonuclease Z	TRANSCRIPTION AND TRANSLATION
SP_0675	1.00659	0.0715057	0.014596	24		1.02746	0.0762817	0.0155709	24		oxidoreductase, short chain dehydrogenase/reductase family	UNKNOWN
SP_0676	0.978305	0.0803433	0.0135805	35		0.984642	0.0710623	0.0121871	34		putative transcriptional regulator	REGULATOR
SP_0677	1.00554	0.0407218	0.00783692	27		1.02983	0.0755293	0.0142737	28		conserved hypothetical protein	UNKNOWN
SP_0678	1.0174	0.0872902	0.0195187	20		0.942156	0.0701473	0.0181119	15		conserved hypothetical protein	UNKNOWN
SP_0679	0.992052	0.0442241	0.0197776	5		0.997171	0.0472861	0.021147	5		hypothetical protein	UNKNOWN
SP_0681	0.819687	0.10787	0.0224925	23		0.877216	0.116773	0.0238361	24		elongation factor Tu family protein	TRANSCRIPTION AND TRANSLATION
SP_0682	0.959708	0.0373124	0.0186562	4		0.953287	0.0286596	0.0143298	4		hypothetical protein	UNKNOWN
SP_0683	1.03987	0.0916097	0.0289695	10		1.04075	0.0793913	0.0251057	10		hypothetical protein	UNKNOWN
SP_0684	0.975096	0.0476476	0.0275093	3		1.11762	0.0445863	0.0257419	3		hypothetical protein	UNKNOWN
SP_0685	1.01314	0.0602215	0.0301107	4		1.01674	0.0346668	0.0173334	4		hypothetical protein	UNKNOWN
SP_0686	0.992393	0.0766183	0.00555847	190		0.995747	0.0730543	0.00531392	189		conserved hypothetical protein	TRANSPORT
SP_0687	0.980161	0.0670842	0.0173211	15		0.948885	0.0756651	0.0195366	15		ABC transporter, ATP-binding protein	TRANSPORT
SP_0688											UDP-N-acetylmuramoylalanine--D-glutamate ligase	AMINO ACID METABOLSIM
SP_0689											UDP-N-acetylglucosamine--N-acetylmuramyl-(pentapeptide) pyrophosphoryl-undecaprenol N-acetylglucosamine transferase	PEPTIDOGLYCAN
SP_0690	0.690356	0.430554	0.12429	12		0.518624	0.46694	0.134794	12		cell division protein DivIB	CELL DIVISION
SP_0691	1.02961	0.0122479	0.00866056	2		1.11634	0.00174595	0.00123457	2		hypothetical protein	UNKNOWN
SP_0692	1.05219	0.049316	0.0348717	2		0.988022	0.0043402	0.00306898	2		hypothetical protein	UNKNOWN
SP_0693	0.961071	0.095456	0.0159093	36		0.973718	0.183653	0.031043	35		hypothetical protein	UNKNOWN
SP_0694	0.876334	0.24903	0.0586968	18		0.784685	0.338514	0.0821017	17		conserved domain protein	UNKNOWN
SP_0695	0.937315	0.152612	0.0197021	60		0.926102	0.1836	0.0241078	58		HesA/MoeB/ThiF family protein	UNKNOWN
SP_0696	0.93763	0.0881822	0.0202304	19		0.869205	0.16439	0.0377137	19		hypothetical protein	UNKNOWN
SP_0698	0.975116	0.0876706	0.0105543	69		0.953606	0.130868	0.0159881	67		hypothetical protein	UNKNOWN
SP_0699	1.00525	0.0531738	0.0265869	4		0.970479	0.116063	0.051905	5		hypothetical protein	UNKNOWN
SP_0701	0.683175	0.0959912	0.0247848	15		0.77774	0.0964767	0.0249102	15		orotidine 5-phosphate decarboxylase	NUCLEOTIDE METABOLSIM
SP_0702	0.75608	0.151655	0.0379138	16		0.79308	0.218989	0.0565427	15		orotate phosphoribosyltransferase PyrE	NUCLEOTIDE METABOLSIM
SP_0703	0.986215	0.0612398	0.0117856	27		0.973523	0.0656285	0.0126302	27		hypothetical protein	UNKNOWN
SP_0704	0.996897	0.0795512	0.0111394	51		1.00314	0.0967638	0.0132915	53		hypothetical protein	UNKNOWN
SP_0705	0.990778	0.108036	0.010858	99		1.02099	0.105935	0.0106469	99		hypothetical protein	UNKNOWN
SP_0706	1.0047	0.0729642	0.00805755	82		1.00887	0.0635382	0.00697422	83		hypothetical protein	UNKNOWN
SP_0707	0.989416	0.078635	0.0107009	54		1.00556	0.0870226	0.0120679	52		ABC transporter, ATP-binding protein	TRANSPORT
SP_0709	0.98929	0.0709481	0.0118247	36		0.974328	0.0695329	0.0117532	35		amino acid ABC transporter, ATP-binding protein	TRANSPORT
SP_0710	0.978821	0.10417	0.0187094	31		1.02323	0.119932	0.0212012	32		amino acid ABC transporter, permease protein	TRANSPORT
SP_0711	1.01644	0.0861382	0.0139735	38		0.999956	0.0665667	0.0107985	38		amino acid ABC transporter, permease protein	TRANSPORT
SP_0713											lysyl-tRNA synthetase	AMINO ACID METABOLSIM
SP_0715	1.00776	0.0761594	0.0162372	22		0.997187	0.0555403	0.0121199	21		lactate oxidase	VARIOUS
SP_0716	1.0004	0.0422377	0.00900511	22		1.00326	0.0546979	0.0116616	22		putative transcriptional regulator	REGULATOR
SP_0717	1.00727	0.0699275	0.00860748	66		1.01316	0.0664986	0.00844533	62		hydroxyethylthiazole kinase	AMINO ACID METABOLSIM
SP_0718	0.993697	0.0597667	0.00798666	56		1.00012	0.0651256	0.00870278	56		thiamine-phosphate pyrophosphorylase	AMINO ACID METABOLSIM
SP_0719	0.985954	0.0588318	0.00800599	54		0.972559	0.096625	0.013149	54		conserved hypothetical protein	UNKNOWN
SP_0720	0.987874	0.0540499	0.00900832	36		0.982082	0.0741074	0.0123512	36		ABC transporter, ATP-binding protein	TRANSPORT
SP_0721	0.980049	0.0847947	0.0125023	46		0.969146	0.0837359	0.0123462	46		conserved hypothetical protein	TRANSPORT
SP_0722	0.988446	0.0469134	0.0088658	28		0.985653	0.0677478	0.0128031	28		transcriptional activator TenA	AMINO ACID METABOLSIM
SP_0723	0.988932	0.0764216	0.015935	23		1.0251	0.0761252	0.01623	22		thiW protein	VARIOUS
SP_0724	1.00436	0.0483408	0.0105488	21		1.03313	0.0587457	0.0128194	21		putative hydroxyethylthiazole kinase	AMINO ACID METABOLSIM
SP_0725	1.0267	0.0721325	0.0217488	11		1.06335	0.060514	0.0182457	11		thiamine-phosphate pyrophosphorylase	AMINO ACID METABOLSIM
SP_0726	1.01761	0.0476436	0.0127333	14		1.04962	0.0633262	0.0163507	15		phosphomethylpyrimidine kinase	AMINO ACID METABOLSIM
SP_0727	1.00272	0.0276119	0.0138059	4		1.03176	0.0453276	0.0226638	4		putative transcriptional repressor	REGULATOR
SP_0728	0.957613	0.0640083	0.0160021	16		0.991627	0.0707789	0.018275	15		hypothetical protein	UNKNOWN
SP_0729	0.95579	0.0824393	0.00945644	76		0.986067	0.0864635	0.00979006	78		cation-transporting ATPase, E1-E2 family	TRANSPORT
SP_0730	1.00344	0.10438	0.0137057	58		1.12125	0.110378	0.0147499	56		pyruvate oxidase	CARBOHYDRATE METABOLISM
SP_0731	0.98197	0.056608	0.0111017	26		1.00816	0.0735368	0.0144217	26		conserved domain protein	UNKNOWN
SP_0736	1.00245	0.071416	0.013744	27		1.00318	0.0599992	0.0115468	27		mannose-6-phosphate isomerase	CARBOHYDRATE METABOLISM
SP_0737	1.01113	0.0943039	0.0159403	35		1.03548	0.115791	0.0195722	35		sodium-dependent transporter	TRANSPORT
SP_0738	0.992386	0.0503973	0.0118788	18		1.0224	0.0498538	0.0117507	18		hypothetical protein	UNKNOWN
SP_0739	0.987521	0.0553969	0.0130572	18		1.01246	0.0466698	0.0110002	18		transcriptional regulator, MerR family	REGULATOR
SP_0740	1.03436	0.0514334	0.0181845	8		1.02316	0.0620067	0.0219227	8		MutT/nudix family protein	VARIOUS
SP_0741	0.986831	0.0667336	0.0106859	39		0.993807	0.062163	0.00995404	39		conserved hypothetical protein	UNKNOWN
SP_0742	0.967984	0.0602045	0.0190383	10		0.943301	0.0636983	0.0201432	10		conserved hypothetical protein	UNKNOWN
SP_0743	0.915275	0.0415539	0.029383	2		0.844227	0.0941647	0.054366	3		transcriptional regulator, TetR family	REGULATOR
SP_0744	0.975142	0.0625632	0.0108908	33		1.02641	0.0913866	0.0156727	34		cytidine and deoxycytidylate deaminase family protein	NUCLEOTIDE METABOLSIM
SP_0745	0.991202	0.0672872	0.0168218	16		1.08947	0.0951419	0.0237855	16		uracil phosphoribosyltransferase	NUCLEOTIDE METABOLSIM
SP_0746	0.830809	0.0779775	0.0246587	10		1.01531	0.0931786	0.0280944	11	*	ATP-dependent Clp protease, proteolytic subunit	PROTEIN TURNOVER
SP_0747											hypothetical protein	UNKNOWN
SP_0748	0.979867	0.0627462	0.0237158	7		1.00108	0.0536006	0.0202591	7		conserved hypothetical protein	UNKNOWN
SP_0749	1.02025	0.106216	0.0221476	23		1.04967	0.0690856	0.015448	20		branched-chain amino acid ABC transporter, amino acid-binding protein	TRANSPORT
SP_0750	1.01658	0.0720497	0.0105095	47		1.04845	0.0752917	0.0108674	48		branched-chain amino acid ABC transporter, permease protein	TRANSPORT
SP_0751	1.02338	0.0745937	0.0106562	49		1.03635	0.0710156	0.0102502	48		branched-chain amino acid ABC transporter, permease protein	TRANSPORT
SP_0752	1.01912	0.0454129	0.00946924	23		1.02895	0.0609116	0.0124335	24		branched-chain amino acid ABC transporter, ATP-binding protein	TRANSPORT
SP_0753	1.01747	0.0597004	0.0130277	21		1.05266	0.0610163	0.0133149	21		branched-chain amino acid ABC transporter, ATP-binding protein	TRANSPORT
SP_0754	1.00726	0.0874138	0.0131781	44		1.02253	0.0694961	0.0104769	44		putative acetoin utilization protein AcuB	UNKNOWN
SP_0755											peptide chain release factor 2, programmed frameshift	TRANSCRIPTION AND TRANSLATION
SP_0756											cell division ABC transporter, ATP-binding protein FtsE	TRANSPORT
SP_0757											cell division ABC transporter, permease protein FtsX	TRANSPORT
SP_0758	1.0076	0.0703131	0.00796139	78		1.04456	0.0827409	0.00919343	81		PTS system, IIABC components	TRANSPORT
SP_0759	1.06375	0.120806	0.0402686	9		1.04898	0.0872415	0.0290805	9		hypothetical protein	UNKNOWN
SP_0760	1.01224	0.0857583	0.0132328	42		1.062	0.0718858	0.0110922	42		hypothetical protein	UNKNOWN
SP_0761											ATP-dependent RNA helicase, DEAD/DEAH box family	TRANSCRIPTION AND TRANSLATION
SP_0762											S-adenosylmethionine synthetase	AMINO ACID METABOLSIM
SP_0763											hypothetical protein	UNKNOWN
SP_0764	0.953687	0.071215	0.0127906	31		0.988793	0.0913215	0.0164018	31		dihydroorotate dehydrogenase A	NUCLEOTIDE METABOLSIM
SP_0765											DNA polymerase III, delta subunit	DNA TURNOVER
SP_0766	0.972046	0.00746658	0.00527967	2		0.872521	0.0132985	0.00940349	2		superoxide dismutase, manganese-dependent	VARIOUS
SP_0767	0.962458	0.108586	0.0263359	17		1.02123	0.0925038	0.0224355	17		conserved hypothetical protein	UNKNOWN
SP_0768	0.99536	0.0587261	0.0107219	30		1.01971	0.0531562	0.00970494	30		ribosomal RNA large subunit methyltransferase N	TRANSCRIPTION AND TRANSLATION
SP_0769	0.982806	0.0694716	0.0163746	18		1.02666	0.0551576	0.0130008	18		VanZF-related protein	UNKNOWN
SP_0770	0.99097	0.0647123	0.00975575	44		1.00086	0.0596649	0.00909882	43		ABC transporter, ATP-binding protein	TRANSPORT
SP_0771	0.960145	0.0702685	0.0117114	36		0.813525	0.114823	0.0194086	35	***	peptidyl-prolyl cis-trans isomerase, cyclophilin-type	PROTEIN TURNOVER
SP_0772	0.966256	0.076133	0.0269171	8		1.03425	0.0944086	0.0333785	8		hypothetical protein	UNKNOWN
SP_0773	0.982261	0.0597591	0.0345019	3		0.987814	0.031353	0.0181017	3		hypothetical protein	UNKNOWN
SP_0774	0.984402	0.0341388	0.0088146	15		1.02293	0.0565108	0.014591	15		hypothetical protein	UNKNOWN
SP_0776	0.871795	0.0057398	0.00405865	2		0.818952	0.119532	0.0845217	2		ribosomal protein S16	TRANSCRIPTION AND TRANSLATION
SP_0777	0.941695	0.121717	0.0187813	42		0.953744	0.127036	0.0196021	42		KH domain protein	UNKNOWN
SP_0778	0.957807	0.0335049	0.0167524	4		1.00988	0.0187477	0.00937386	4		hypothetical protein	UNKNOWN
SP_0779											16S rRNA processing protein RimM	TRANSCRIPTION AND TRANSLATION
SP_0780	0.909497	0.0738485	0.0213182	12		0.800746	0.144597	0.0417415	12		tRNA (guanine-N1)-methyltransferase	TRANSCRIPTION AND TRANSLATION
SP_0781	0.953092	0.0371014	0.0151466	6		0.995159	0.0671942	0.0274319	6		hypothetical protein	UNKNOWN
SP_0782											conserved hypothetical protein	UNKNOWN
SP_0783	0.7589	0.349719	0.132181	7		0.743244	0.430271	0.162627	7		conserved hypothetical protein	UNKNOWN
SP_0784	1.01215	0.0613832	0.00925386	44		1.01799	0.0627504	0.00945997	44		glutathione reductase	AMINO ACID METABOLSIM
SP_0785	1.01408	0.0724708	0.00968431	56		1.06565	0.0748312	0.00999974	56		conserved hypothetical protein	UNKNOWN
SP_0786	1.01314	0.0428012	0.00957065	20		1.03726	0.0459404	0.0102726	20		ABC transporter, ATP-binding protein	TRANSPORT
SP_0787	0.991767	0.0766749	0.0105321	53		1.01605	0.11209	0.0151143	55		conserved hypothetical protein	TRANSPORT
SP_0788	0.925952	0.141244	0.0631662	5		0.951171	0.124162	0.0555269	5		methionyl-tRNA synthetase	AMINO ACID METABOLSIM
SP_0789	1.00315	0.0877841	0.0392583	5		0.878918	0.0332655	0.0148768	5		conserved hypothetical protein	UNKNOWN
SP_0790	1.01313	0.0687797	0.0140396	24		1.01178	0.092286	0.0188378	24		conserved domain protein	UNKNOWN
SP_0791	0.994275	0.0570306	0.00869709	43		0.994955	0.0569384	0.00878578	42		oxidoreductase, aldo/keto reductase family	UNKNOWN
SP_0792	0.986827	0.0575909	0.0257554	5		1.00692	0.0353195	0.0157953	5		hypothetical protein	UNKNOWN
SP_0793	0.992274	0.0615108	0.0112303	30		1.00435	0.0729387	0.0131002	31		oxidoreductase, short chain dehydrogenase/reductase family	LIPOPROTEIN
SP_0794	0.996739	0.0529053	0.0141395	14		0.976905	0.0706723	0.018888	14		MutT/nudix family protein	VARIOUS
SP_0795	0.995741	0.068828	0.00963785	51		1.03245	0.0749598	0.0104965	51		PEP-utilizing enzymes family protein	CARBOHYDRATE METABOLISM
SP_0796	0.971366	0.0194983	0.00736966	7		0.953891	0.061383	0.0232006	7		conserved hypothetical protein	UNKNOWN
SP_0797	0.998195	0.0844339	0.00880284	92		1.06313	0.0895864	0.00924013	94		aminopeptidase N	VARIOUS METABOLISM AND BIOSYNTHESIS
SP_0798	0.831086	0.110002	0.0331668	11		0.627988	0.209648	0.0632113	11		DNA-binding response regulator CiaR	REGULATOR
SP_0799	0.835203	0.28348	0.0786232	13		0.581763	0.252042	0.0727582	12		sensor histidine kinase CiaH	REGULATOR
SP_0800	0.992015	0.0324838	0.0145272	5		0.963965	0.0665319	0.0271615	6		hypothetical protein	UNKNOWN
SP_0801	0.983265	0.0667621	0.00973825	47		0.996448	0.0708672	0.0104488	46		conserved hypothetical protein	UNKNOWN
SP_0802	1.00669	0.0973712	0.0146793	44		1.043	0.0854293	0.012879	44		DNA polymerase III, epsilon subunit/ATP-dependent helicase DinG	DNA TURNOVER
SP_0803											putative rod shape-determining protein RodA	CELL DIVISION
SP_0804	0.98196	0.129832	0.0649161	4		1.08292	0.265826	0.108523	6		putative 4-methyl-5(b-hydroxyethyl)-thiazole monophosphate biosynthesis protein	VARIOUS METABOLISM AND BIOSYNTHESIS
SP_0805	0.804657	0.0715587	0.0505996	2		0.551836	0.0279221	0.0197439	2		hydrolase, haloacid dehalogenase-like family	UNKNOWN
SP_0806											DNA gyrase subunit B	DNA TURNOVER
SP_0807											putative septation ring formation regulator EzrA	CELL DIVISION
SP_0815											hypothetical protein	UNKNOWN
SP_0816											hypothetical protein	UNKNOWN
SP_0817	1.01368	0.0721683	0.0192878	14		1.05312	0.106956	0.0296643	13		MutT/nudix family protein	VARIOUS METABOLISM AND BIOSYNTHESIS
SP_0820	1.0199	0.0812733	0.0102395	63		1.07911	0.085333	0.0108373	62		ATP-dependent Clp protease, ATP-binding subunit ClpE	PROTEIN TURNOVER
SP_0821	1.08301	0.0588988	0.0263403	5		1.2134	0.0571279	0.0255484	5		hypothetical protein	UNKNOWN
SP_0822	0.978249	0.113056	0.02742	17		1.16547	0.109977	0.0266732	17		conserved hypothetical protein	UNKNOWN
SP_0823	0.970252	0.0822453	0.0150159	30		1.02315	0.076366	0.0139425	30		amino acid ABC transporter, permease protein	TRANSPORT
SP_0824											amino acid ABC transporter, ATP-binding protein	TRANSPORT
SP_0825											methylenetetrahydrofolate dehydrogenase/methenyltetrahydrofolate cyclohydrolase	CARBOHYDRATE METABOLISM
SP_0826	0.981403	0.0614861	0.00984565	39		0.980656	0.0766971	0.0122814	39		hypothetical protein	UNKNOWN
SP_0827	0.946937	0.0866274	0.0148565	34		0.950634	0.0814924	0.0132198	38		ribose 5-phosphate isomerase	CARBOHYDRATE METABOLISM
SP_0828	0.615269	0.0504264	0.0356568	2		0.724639	0.0516558	0.0365262	2		phosphopentomutase	NUCLEOTIDE METABOLSIM
SP_0829	1.01434	0.0551274	0.00764479	52		1.10572	0.0771171	0.0106942	52		hypothetical protein	UNKNOWN
SP_0830	1.0137	0.0490914	0.0126753	15		1.07256	0.096347	0.0248767	15		purine nucleoside phosphorylase, family 2	NUCLEOTIDE METABOLSIM
SP_0831	1.04163	0.0864466	0.0184305	22		1.1514	0.0713626	0.0152145	22		hypothetical protein	UNKNOWN
SP_0832											hypothetical protein	UNKNOWN
SP_0833	0.995123	0.0681013	0.0120387	32		1.0323	0.0565312	0.0099934	32		hemolysin-related protein	VARIOUS
SP_0834	1.00552	0.0524308	0.019817	7		0.968841	0.0552958	0.0208998	7		purine nucleoside phosphorylase, family 1	NUCLEOTIDE METABOLSIM
SP_0835	0.993933	0.0551234	0.0152885	13		1.02828	0.0272037	0.00754496	13		putative DNA topology modulation protein FlaR	UNKNOWN
SP_0837	0.981298	0.105313	0.033303	10		1.01753	0.049632	0.015695	10		ribosomal protein S20	TRANSCRIPTION AND TRANSLATION
SP_0839											pantothenate kinase	VARIOUS METABOLISM AND BIOSYNTHESIS
SP_0840	1.00547	0.0805276	0.0360131	5		1.02426	0.038961	0.0174239	5		hypothetical protein	UNKNOWN
SP_0841	0.902224	0.0797023	0.020579	15		0.905973	0.124249	0.0320809	15		conserved hypothetical protein	TRANSCRIPTION AND TRANSLATION
SP_0842	1.00759	0.0636073	0.0110726	33		1.00341	0.067529	0.0115811	34		pyrimidine-nucleoside phosphorylase	NUCLEOTIDE METABOLSIM
SP_0843	0.981996	0.0737809	0.0153844	23		1.00742	0.0817666	0.0170495	23		deoxyribose-phosphate aldolase	CARBOHYDRATE METABOLISM
SP_0844	0.960863	0.0827114	0.0584858	2		0.939743	0.0378828	0.0267872	2		cytidine deaminase	NUCLEOTIDE METABOLSIM
SP_0845	1.01952	0.0497474	0.0128447	15		1.14013	0.0624671	0.0161289	15		lipoprotein	TRANSPORT
SP_0846	0.990769	0.0606408	0.01146	28		1.05254	0.0945983	0.0178774	28		sugar ABC transporter, ATP-binding protein	TRANSPORT
SP_0847	0.983001	0.0551707	0.0130039	18		1.08854	0.0494964	0.0120046	17		putative sugar ABC transporter, permease protein	TRANSPORT
SP_0848	0.993044	0.064448	0.014411	20		1.00599	0.102412	0.0228999	20		putative sugar ABC transporter, permease protein	TRANSPORT
SP_0851											conserved hypothetical protein	UNKNOWN
SP_0852											topoisomerase IV, subunit B	DNA TURNOVER
SP_0853											hypothetical protein	UNKNOWN
SP_0854											hypothetical protein	UNKNOWN
SP_0855											topoisomerase IV, subunit A	DNA TURNOVER
SP_0856	1.02001	0.180712	0.0602372	9		1.02913	0.0699277	0.0233092	9		branched-chain amino acid aminotransferase	AMINO ACID METABOLSIM
SP_0857	1.04116	0.0633032	0.0158258	16		1.04982	0.0755312	0.0195021	15		putative membrane protein	UNKNOWN
SP_0858	0.985939	0.0352283	0.0143819	6		0.991681	0.03055	0.012472	6		membrane protein	UNKNOWN
SP_0859	0.96641	0.0706697	0.0158022	20		1.01569	0.0685446	0.015327	20		pyrrolidone-carboxylate peptidase	AMINO ACID METABOLSIM
SP_0860	0.976396	0.0701129	0.0211398	11		1.02051	0.0525812	0.0158538	11		hypothetical protein	UNKNOWN
SP_0861											ribosomal protein S1	TRANSCRIPTION AND TRANSLATION
SP_0864											conserved hypothetical protein	UNKNOWN
SP_0865											DNA polymerase III, gamma and tau subunits	DNA TURNOVER
SP_0866											hypothetical protein	UNKNOWN
SP_0867											ABC transporter, ATP-binding protein	TRANSPORT
SP_0868											conserved hypothetical protein	UNKNOWN
SP_0869											aminotransferase, class-V	AMINO ACID METABOLSIM
SP_0870											NifU family protein	VARIOUS METABOLISM AND BIOSYNTHESIS
SP_0871											conserved hypothetical protein	UNKNOWN
SP_0872	0.742703	0.0781636	0.0132121	35		0.54245	0.130829	0.0221141	35	***	D-alanyl-D-alanine carboxypeptidase	PEPTIDOGLYCAN
SP_0873	0.188741	0.24465	0.0547053	20		0.0226541	0.104259	0.023313	20		membrane protein	UNKNOWN
SP_0875	0.970208	0.0568178	0.0189393	9		0.943131	0.0473044	0.0157681	9		lactose phosphotransferase system repressor	REGULATOR
SP_0876	0.97876	0.0631316	0.0257734	6		0.956433	0.0819043	0.0334373	6		putative 1-phosphofructokinase	CARBOHYDRATE METABOLISM
SP_0877	0.997587	0.0839765	0.012121	48		0.973563	0.0773976	0.0112896	47		PTS system, fructose specific IIABC components	TRANSPORT
SP_0878											SpoE family protein	TRANSPORT
SP_0879	0.921465	0.158617	0.034613	21		0.978203	0.0936401	0.0199641	22		hypothetical protein	DNA TURNOVER
SP_0880	0.99303	0.0797726	0.0159545	25		0.98891	0.0924662	0.0184932	25		aminotransferase, class-V	AMINO ACID METABOLSIM
SP_0881	0.966893	0.064516	0.0102009	40		0.983788	0.0822908	0.0130113	40		thiazole biosynthesis protein ThiI	AMINO ACID METABOLSIM
SP_0882	1.00472	0.0810805	0.0129833	39		1.00166	0.0814989	0.0128861	40		conserved hypothetical protein	UNKNOWN
SP_0883	0.942238	0.043213	0.0305562	2		1.10127	0.0265634	0.0187832	2		hypothetical protein	UNKNOWN
SP_0884	1.00404	0.0673199	0.0212884	10		1.02793	0.11065	0.0349906	10		hypothetical protein	UNKNOWN
SP_0885	0.990966	0.055104	0.00705535	61		0.998883	0.0721659	0.00931657	60		hypothetical protein	UNKNOWN
SP_0886	0.999605	0.0593527	0.00725108	67		0.999956	0.073683	0.00900181	67		putative type I restriction-modification system, M subunit	VARIOUS
SP_0887	0.982947	0.0734871	0.0141426	27		0.990304	0.0774696	0.014909	27		putative type I restriction-modification system, S subunit	VARIOUS
SP_0888											hypothetical protein	UNKNOWN
SP_0889											hypothetical protein	UNKNOWN
SP_0891											putative type I restriction-modification system, S subunit	VARIOUS
SP_0892	1.00936	0.0734635	0.00553752	176		1.01314	0.0903988	0.00687289	173		putative type I restriction-modification system, R subunit	VARIOUS
SP_0893	1.02945	0.084099	0.028033	9		1.00629	0.063371	0.0200397	10		putative transcriptional repressor	REGULATOR
SP_0894	0.964517	0.0939854	0.00959234	96		0.957661	0.119384	0.0123135	94		X-pro dipeptidyl-peptidase	TRANSCRIPTION AND TRANSLATION
SP_0895											DNA polymerase III, alpha subunit	DNA TURNOVER
SP_0896											6-phosphofructokinase	CARBOHYDRATE METABOLISM
SP_0897											pyruvate kinase	CARBOHYDRATE METABOLISM
SP_0899	1.01071	0.0925517	0.0224471	17		0.983613	0.0705216	0.017104	17		conserved hypothetical protein	UNKNOWN
SP_0901	0.968357	0.0558017	0.0131526	18		1.04978	0.0639348	0.0146677	19		hypothetical protein	UNKNOWN
SP_0902	0.99376	0.0896453	0.015374	34		0.985925	0.076849	0.0129899	35		hypothetical protein	UNKNOWN
SP_0904	1.01467	0.0546016	0.00788106	48		1.0348	0.0793076	0.0114471	48		conserved hypothetical protein	UNKNOWN
SP_0905	1.01738	0.060367	0.0134985	20		0.990039	0.111449	0.0249207	20		conserved hypothetical protein	UNKNOWN
SP_0906	1.02778	0.0914294	0.0646503	2		1.05126	0.0593039	0.0419342	2		hypothetical protein	UNKNOWN
SP_0907	0.970993	0.0769489	0.00645741	142		0.993728	0.0818181	0.00689033	141		putative capsular polysaccharide biosynthesis protein	CAPSULE
SP_0908	1.01339	0.0818424	0.00887706	85		1.01855	0.0867748	0.00952477	83		putative transcriptional regulator	REGULATOR
SP_0909	1.01555	0.0592421	0.0223914	7		1.01766	0.0518089	0.0195819	7		conserved hypothetical protein	UNKNOWN
SP_0910	0.97498	0.0572214	0.0165184	12		0.994828	0.0629861	0.0181825	12		conserved hypothetical protein	UNKNOWN
SP_0911	1.00613	0.0681007	0.019659	12		1.02612	0.0454667	0.0137087	11		hypothetical protein	UNKNOWN
SP_0912	1.02634	0.0703643	0.0153548	21		1.04898	0.0824893	0.0180006	21		ABC transporter, ATP-binding protein	TRANSPORT
SP_0913	0.998313	0.0669673	0.0064143	109		1.00567	0.0733617	0.00705923	108		putative ABC transporter, permease protein	TRANSPORT
SP_0916	1.00901	0.0657829	0.00959542	47		1.01421	0.0700806	0.0103328	46		lysine decarboxylase	AMINO ACID METABOLSIM
SP_0917	0.966756	0.0892717	0.0515411	3		0.926041	0.103377	0.0596848	3		pilin gene inverting-related protein	DNA TURNOVER
SP_0918	0.995985	0.0740179	0.0205289	13		1.00266	0.0720317	0.019978	13		spermidine synthase	AMINO ACID METABOLSIM
SP_0919	0.996267	0.0699559	0.00842169	69		0.995919	0.0787001	0.00947438	69		conserved hypothetical protein	AMINO ACID METABOLSIM
SP_0920	1.00136	0.0831407	0.0131457	40		1.03791	0.102339	0.0163874	39		carboxynorspermidine decarboxylase	CARBOHYDRATE METABOLISM
SP_0921	0.979774	0.0899395	0.0149899	36		0.995354	0.0648765	0.0108128	36		agmatine deiminase	AMINO ACID METABOLSIM
SP_0922	0.986063	0.0659222	0.00914177	52		0.998844	0.081668	0.011218	53		carbon-nitrogen hydrolase family protein	AMINO ACID METABOLSIM
SP_0923	1.00283	0.0904761	0.0150794	36		1.04231	0.0747204	0.01263	35		Cof family protein	UNKNOWN
SP_0924	1.02215	0.0433601	0.0115885	14		0.996492	0.0532474	0.014231	14		hypothetical protein	UNKNOWN
SP_0925	0.994227	0.0726854	0.0121142	36		0.981543	0.0630331	0.0105055	36		conserved hypothetical protein	UNKNOWN
SP_0926	0.93101	0.11131	0.039354	8		0.995131	0.0883105	0.0312225	8		hypothetical protein	UNKNOWN
SP_0927	0.974932	0.0950748	0.023059	17		0.919137	0.157561	0.0382142	17		transcriptional regulator, LysR family	REGULATOR
SP_0928	0.799953	0.235549	0.0679973	12		0.580029	0.177115	0.0534022	11		signal peptidase II	LIPOPROTEIN
SP_0929	0.794057	0.128279	0.0427597	9		0.765783	0.117814	0.0416535	8		ribosomal large subunit pseudouridine synthase D	TRANSCRIPTION AND TRANSLATION
SP_0930	0.92346	0.11921	0.0138579	74		0.870508	0.17312	0.0206918	70		choline binding protein E	VARIOUS
SP_0931	0.981291	0.0680491	0.00943671	52		0.987349	0.0870763	0.0120753	52		glutamate 5-kinase	AMINO ACID METABOLSIM
SP_0932	1.00596	0.0833922	0.0145167	33		1.01423	0.117051	0.021023	31		gamma-glutamyl phosphate reductase	AMINO ACID METABOLSIM
SP_0933	0.995842	0.0744549	0.0135935	30		0.999851	0.125157	0.0228504	30		pyrroline-5-carboxylate reductase	AMINO ACID METABOLSIM
SP_0935											thymidylate kinase	NUCLEOTIDE METABOLSIM
SP_0936											DNA polymerase III, delta prime subunit	DNA TURNOVER
SP_0937											conserved hypothetical protein	UNKNOWN
SP_0938	1.03525	0.117011	0.0675562	3		0.986146	0.0207265	0.0146559	2		tetrapyrrole methylase family protein	UNKNOWN
SP_0939	0.960952	0.12126	0.0458319	7		0.934298	0.251853	0.0951915	7		conserved hypothetical protein	UNKNOWN
SP_0943	0.915286	0.145364	0.0235812	38		0.756478	0.383624	0.062232	38		Gid protein	CELL DIVISION
SP_0944											uridylate kinase	NUCLEOTIDE METABOLSIM
SP_0945											ribosome recycling factor	TRANSCRIPTION AND TRANSLATION
SP_0946	0.938013	0.0521497	0.0130374	16		0.971625	0.0700033	0.0175008	16		conserved hypothetical protein	UNKNOWN
SP_0947											conserved hypothetical protein	UNKNOWN
SP_0948	0.989231	0.070687	0.0182513	15		0.991354	0.0910667	0.0227667	16		PhoH family protein	UNKNOWN
SP_0950	0.981905	0.0692395	0.0147619	22		0.956342	0.0879685	0.0187549	22		acetyltransferase, GNAT family	VARIOUS METABOLISM AND BIOSYNTHESIS
SP_0951	1.04886	0.0850847	0.032159	7		1.03326	0.0920952	0.0348087	7		conserved hypothetical protein	UNKNOWN
SP_0953	0.992852	0.0911419	0.0252782	13		0.993946	0.0566512	0.0157122	13		acetyltransferase, GNAT family	VARIOUS METABOLISM AND BIOSYNTHESIS
SP_0954	1.00723	0.0979964	0.0185196	28		0.991618	0.0944995	0.0185329	26		competence protein CelA	TRANSPORT
SP_0955	1.01193	0.0614405	0.00729164	71		1.0209	0.0861407	0.0102958	70		DNA internalization-related competence protein ComEC/Rec2	TRANSPORT
SP_0956	1.00107	0.0687608	0.0280715	6		1.00084	0.0752115	0.0284273	7		hypothetical protein	UNKNOWN
SP_0957	1.03051	0.0872988	0.0182031	23		1.02514	0.124246	0.0259072	23		ABC transporter, ATP-binding protein	TRANSPORT
SP_0958	1.02105	0.0614219	0.00915623	45		1.01472	0.0768996	0.0114635	45		hypothetical protein	UNKNOWN
SP_0959											translation initiation factor IF-3	TRANSCRIPTION AND TRANSLATION
SP_0962	0.973325	0.0613499	0.0433809	2		1.03063	0.158639	0.09159	3		lactoylglutathione lyase	CARBOHYDRATE METABOLISM
SP_0963	0.941234	0.0510836	0.0108911	22		1.00183	0.0719133	0.0160803	20		dihydroorotate dehydrogenase, electron transfer subunit	NUCLEOTIDE METABOLSIM
SP_0964	0.906131	0.104555	0.0222913	22		0.952483	0.106632	0.0227341	22		dihydroorotate dehydrogenase B	NUCLEOTIDE METABOLSIM
SP_0965	1.00071	0.0769725	0.00811361	90		1.00246	0.0868488	0.00920595	89		endo-beta-N-acetylglucosaminidase	CARBOHYDRATE METABOLISM
SP_0966	0.976553	0.0854203	0.0125945	46		0.987076	0.100142	0.0147651	46		adherence and virulence protein A	VARIOUS
SP_0967	0.889743	0.0325988	0.0162994	4		1.0186	0.0431331	0.0215666	4		conserved hypothetical protein TIGR00043	UNKNOWN
SP_0968											diacylglycerol kinase	LIPOPROTEIN
SP_0969											GTP-binding protein Era	TRANSCRIPTION AND TRANSLATION
SP_0970	0.917667	0.0568255	0.0171335	11		0.931927	0.0833624	0.0251347	11		formamidopyrimidine-DNA glycosylase	DNA TURNOVER
SP_0971											dephospho-CoA kinase	VARIOUS METABOLISM AND BIOSYNTHESIS
SP_0972	0.961169	0.070376	0.0102654	47		0.980937	0.0609283	0.00879424	48		multi-drug resistance efflux pump	TRANSPORT
SP_0974											putative preprotein translocase, SecG subunit	TRANSPORT
SP_0975	0.849614	0.103133	0.0157276	43		0.76685	0.171417	0.0261408	43		exoribonuclease, VacB/Rnb family	RNA TURNOVER
SP_0976	0.877792	0.0646309	0.0457009	2		0.547647	0.0552478	0.0390661	2		SsrA-binding protein	TRANSCRIPTION AND TRANSLATION
SP_0977	0.955739	0.0963828	0.0196741	24		0.933562	0.103511	0.0211291	24		tellurite resistance protein TehB	VARIOUS
SP_0978	0.989729	0.0797048	0.014552	30		1.02662	0.0968437	0.0176812	30		competence protein CoiA	VARIOUS
SP_0979	0.965809	0.0690601	0.00843703	67		0.948672	0.0991294	0.0120212	68		oligoendopeptidase F	UNKNOWN
SP_0980	0.96062	0.0701735	0.0143241	24		0.941148	0.119624	0.0239248	25		O-methyltransferase	UNKNOWN
SP_0981	0.937354	0.102186	0.0273102	14		0.692964	0.0958248	0.026577	13	***	putative protease maturation protein	PROTEIN TURNOVER
SP_0984	0.981241	0.0707926	0.0176981	16		1.00561	0.0492366	0.0119416	17		phosphoglycerate mutase family protein	CARBOHYDRATE METABOLISM
SP_0985	0.726294	1.11022e-16	1.11022e-16	1		1.04068	0.140865	0.0996066	2		putative regulatory protein	REGULATOR
SP_0986	0.98422	0.0556784	0.017607	10		0.927388	0.0543923	0.0172004	10		conserved hypothetical protein	MEMBRANE PROTEIN
SP_0987	0.986477	0.0498508	0.0120906	17		1.02483	0.0504887	0.0119003	18		hypothetical protein	UNKNOWN
SP_0988											UDP-N-acetylglucosamine pyrophosphorylase	CARBOHYDRATE METABOLISM
SP_0989	0.924334	0.058984	0.0196613	9		0.886498	0.102367	0.036192	8		MutT/nudix family protein	NUCLEOTIDE METABOLSIM
SP_0990	0.900296	0.00779945	0.00551504	2		0.759359	0.00268019	0.00189518	2		hypothetical protein	UNKNOWN
SP_0991											5-methylthioadenosine/S-adenosylhomocysteine nucleosidase	AMINO ACID METABOLSIM
SP_0992	0.692957	0.0439217	0.0253582	3		0.32919	0.229889	0.132727	3		conserved hypothetical protein	UNKNOWN
SP_0993	0.96114	0.0607929	0.0229775	7		1.09784	0.106838	0.0403811	7		exonuclease	DNA TURNOVER
SP_0994	0.154224	0.165729	0.117188	2		0.201679	0.226444	0.16012	2		hypothetical protein	LIPOPROTEIN
SP_0997											hypothetical protein	UNKNOWN
SP_0998	0.976012	0.0339987	0.0196292	3		1.03931	0.0178862	0.0126474	2		hypothetical protein	UNKNOWN
SP_0999	1.00924	0.0810232	0.0270077	9		1.00992	0.0786892	0.0262297	9		cytochrome c-type biogenesis protein CcdA	UNKNOWN
SP_1000	0.999442	0.0409987	0.0105858	15		0.966428	0.0344288	0.00888949	15		thioredoxin family protein	VARIOUS
SP_1001	0.990056	0.0623424	0.00973624	41		0.984659	0.093008	0.0145254	41		amino acid permease family protein	TRANSPORT
SP_1002	0.969195	0.068318	0.0124731	30		0.968028	0.0556935	0.0101682	30		adhesion lipoprotein	TRANSPORT
SP_1004	1.00262	0.0760278	0.00562014	183		1.00525	0.0800994	0.00593736	182		conserved hypothetical protein	UNKNOWN
SP_1006	1.05416	0.0714851	0.0178713	16		1.08779	0.097797	0.0244492	16		hypothetical protein	UNKNOWN
SP_1007	0.991611	0.0528164	0.0121169	19		0.977541	0.0665201	0.0152607	19		hypothetical protein	UNKNOWN
SP_1008	1.01318	0.0735969	0.0132184	31		1.00004	0.0777923	0.0139719	31		peptidase t	UNKNOWN
SP_1009	1.02149	0.104053	0.0156866	44		1.02204	0.0920223	0.0143715	41		ferrochelatase	VARIOUS METABOLISM AND BIOSYNTHESIS
SP_1010	1.01405	0.0691478	0.0261354	7		1.00616	0.0462123	0.0188661	6		large conductance mechanosensitive channel protein MscL	TRANSPORT
SP_1011	1.00331	0.0707085	0.0119519	35		0.995699	0.0870719	0.0147178	35		GtrA family protein	UNKNOWN
SP_1012	0.975464	0.0872761	0.0171163	26		0.992101	0.129229	0.0263787	24		conserved hypothetical protein	UNKNOWN
SP_1013	0.880479	0.0799897	0.015394	27		0.790037	0.0985162	0.0189594	27		aspartate-semialdehyde dehydrogenase	AMINO ACID METABOLSIM
SP_1014	0.997486	0.0703246	0.0140649	25		1.00248	0.0584885	0.0114705	26		dihydrodipicolinate synthase	AMINO ACID METABOLSIM
SP_1016											thiophene and furan oxidation protein ThdF	RNA TURNOVER
SP_1017	0.992964	0.0353709	0.0133689	7		1.01316	0.061687	0.0233155	7		4-oxalocrotonate tautomerase	VARIOUS METABOLISM AND BIOSYNTHESIS
SP_1018	0.967279	0.0863476	0.0287825	9		0.942604	0.191204	0.0637347	9		thymidine kinase	NUCLEOTIDE METABOLSIM
SP_1019	0.939065	0.0832225	0.0222422	14		0.971788	0.107695	0.0298692	13		acetyltransferase, GNAT family	AMINO ACID METABOLSIM
SP_1020											peptide chain release factor 1	TRANSCRIPTION AND TRANSLATION
SP_1021	0.947616	0.0776107	0.0165467	22		1.04941	0.074001	0.0157771	22		HemK protein	VARIOUS METABOLISM AND BIOSYNTHESIS
SP_1022											Sua5/YciO/YrdC family protein	TRANSCRIPTION AND TRANSLATION
SP_1023	0.962042	0.131892	0.0281195	22		1.01751	0.246693	0.0538327	21		acetyltransferase, GNAT family	CARBOHYDRATE METABOLISM
SP_1024	0.87925	0.127085	0.0259411	24		0.813157	0.260021	0.0530767	24		serine hydroxymethyltransferase	AMINO ACID METABOLSIM
SP_1025	0.894812	0.134506	0.0245574	30		0.818274	0.391631	0.0727241	29		hypothetical protein	UNKNOWN
SP_1026	0.857209	0.111344	0.0321422	12		0.455821	0.149912	0.0432758	12	***	conserved hypothetical protein	MEMBRANE PROTEIN
SP_1027	0.947469	0.107474	0.0246562	19		0.755369	0.318986	0.0773655	17		conserved hypothetical protein	UNKNOWN
SP_1028	0.916655	0.0436775	0.0178313	6		0.862142	0.0739991	0.03021	6		hypothetical protein	UNKNOWN
SP_1029	0.976238	0.101223	0.0184807	30		0.94494	0.175318	0.0320086	30		RNA methyltransferase, TrmA family	AMINO ACID METABOLSIM
SP_1030	1.01422	0.0693816	0.0128838	29		1.00479	0.0797906	0.0148167	29		conserved hypothetical protein	UNKNOWN
SP_1031	1.00597	0.0310314	0.0117288	7		1.00507	0.0763382	0.0288531	7		hypothetical protein	UNKNOWN
SP_1032	0.981254	0.0586186	0.0102042	33		0.992342	0.0717854	0.0124962	33		iron-compound ABC transporter, iron compound-binding protein	TRANSPORT
SP_1033	0.986885	0.0683045	0.0074974	83		0.938691	0.0820222	0.00905783	82		iron-compound ABC transporter, permease protein	TRANSPORT
SP_1034	1.00007	0.0755525	0.0120981	39		0.980865	0.0649291	0.0102662	40		iron-compound ABC transporter, permease protein	TRANSPORT
SP_1035	0.989769	0.0714381	0.00847814	71		0.9947	0.0716659	0.00856571	70		iron-compound ABC transporter, ATP-binding protein	TRANSPORT
SP_1036	1.03678	0.0839012	0.0279671	9		1.04373	0.0601384	0.0200461	9		hypothetical protein	UNKNOWN
SP_1037	1.00874	0.0608428	0.0162609	14		0.997059	0.0581032	0.0155287	14		putative type II restriction endonuclease	VARIOUS
SP_1038	0.981	0.0677487	0.0159685	18		1.00538	0.123924	0.0292092	18		hypothetical protein	UNKNOWN
SP_1039	1.00062	0.107957	0.0763371	2		1.14484	0.0268984	0.0190201	2		hypothetical protein	UNKNOWN
SP_1040	1.00123	0.0875592	0.00734781	142		0.974079	0.0943365	0.00797289	140		site-specific recombinase, resolvase family	DNA TURNOVER
SP_1041	0.992105	0.0690655	0.0172664	16		0.995149	0.0775216	0.0193804	16		hypothetical protein	UNKNOWN
SP_1042	0.988555	0.0563317	0.0178136	10		0.977465	0.0812248	0.0256855	10		hypothetical protein	UNKNOWN
SP_1043	0.991277	0.0547293	0.00668625	67		0.991358	0.0899939	0.0109945	67		hypothetical protein	UNKNOWN
SP_1044	0.990982	0.0630774	0.00930025	46		0.986497	0.0743162	0.0110784	45		putative hydrolase	UNKNOWN
SP_1045	1.01595	0.105308	0.0195552	29		1.03134	0.103614	0.0192406	29		conserved hypothetical protein TIGR00147	UNKNOWN
SP_1047	0.986696	0.0596844	0.0130242	21		1.02115	0.0915615	0.019521	22		hypothetical protein	UNKNOWN
SP_1048	0.994786	0.087234	0.0205613	18		0.996925	0.0958682	0.0225963	18		hypothetical protein	UNKNOWN
SP_1049	0.96982	0.0878456	0.0310581	8		0.956724	0.0650117	0.0229851	8		hypothetical protein	UNKNOWN
SP_1050	0.967852	0.141	0.036406	15		0.965167	0.118678	0.0306424	15		putative transcriptional regulator	REGULATOR
SP_1051	1.00805	0.0583251	0.00660402	78		1.01681	0.0654881	0.00746307	77		conserved hypothetical protein	UNKNOWN
SP_1052	0.98448	0.0785446	0.00770193	104		0.998404	0.0942035	0.00923742	104		putative phosphoesterase	UNKNOWN
SP_1053	1.0259	0.0864996	0.0203882	18		1.02404	0.0747928	0.0176288	18		conserved domain protein	UNKNOWN
SP_1057	0.985113	0.0858241	0.0121374	50		1.00393	0.100417	0.0143452	49		putative transcriptional regulator PlcR	REGULATOR
SP_1058											hypothetical protein	UNKNOWN
SP_1059	1.00056	0.0330115	0.0134769	6		0.982026	0.0531414	0.0216949	6		hypothetical protein	UNKNOWN
SP_1060	0.995157	0.0909575	0.0198485	21		0.95937	0.0892494	0.0194758	21		hypothetical protein	UNKNOWN
SP_1061	0.985216	0.069546	0.00645718	116		0.967709	0.0769694	0.00714643	116		putative protein kinase	UNKNOWN
SP_1062	0.988205	0.0656986	0.00739167	79		0.963797	0.0975984	0.0111224	77		ABC transporter, ATP-binding protein	TRANSPORT
SP_1063	0.990113	0.0896882	0.00905988	98		0.995977	0.0942431	0.00961864	96		putative ABC-2 transporter, permease protein	TRANSPORT
SP_1065	0.977598	0.0477621	0.0144008	11		1.02051	0.0330772	0.00997314	11		hypothetical protein	UNKNOWN
SP_1067											putative cell division protein FtsW	CELL DIVISION
SP_1068	0.653491	0.182019	0.0277577	43		0.736155	0.173167	0.0264077	43		phosphoenolpyruvate carboxylase	CARBOHYDRATE METABOLISM
SP_1069	0.953009	0.0861413	0.0141615	37		0.974289	0.0611408	0.0100515	37		conserved hypothetical protein	UNKNOWN
SP_1070	0.953867	0.056124	0.0117027	23		0.973912	0.0553864	0.0115489	23		conserved hypothetical protein	UNKNOWN
SP_1071	0.927929	0.100229	0.0208993	23		0.945905	0.113713	0.0237109	23		ABC transporter, ATP-binding protein	TRANSPORT
SP_1072											DNA primase	DNA TURNOVER
SP_1073											RNA polymerase sigma-70 factor	TRANSCRIPTION AND TRANSLATION
SP_1074											conserved hypothetical protein	UNKNOWN
SP_1075	0.78633	0.203545	0.061371	11		0.0370482	0.127089	0.0449326	8	***	glycosyl transferase CpoA	LIPOPROTEIN
SP_1076											glycosyl transferase, group 1	CARBOHYDRATE METABOLISM
SP_1077											conserved domain protein	UNKNOWN
SP_1078											hypothetical protein	UNKNOWN
SP_1079											GTP-binding protein, GTP1/Obg family	TRANSCRIPTION AND TRANSLATION
SP_1080											hypothetical protein	UNKNOWN
SP_1081											UDP-N-acetylglucosamine 1-carboxyvinyltransferase	CARBOHYDRATE METABOLISM
SP_1082	0.975734	0.0804136	0.017981	20		0.989145	0.0877042	0.0196113	20		acetyltransferase, GNAT family	VARIOUS METABOLISM AND BIOSYNTHESIS
SP_1083	0.971353	0.0880799	0.0155705	32		1.06547	0.119429	0.0211122	32		conserved hypothetical protein	UNKNOWN
SP_1084											methionine aminopeptidase, type I	TRANSCRIPTION AND TRANSLATION
SP_1087	0.955548	0.0355204	0.0134255	7		0.897946	0.0440523	0.0166502	7		ATP-dependent DNA helicase PcrA	DNA TURNOVER
SP_1088	0.98384	0.0621106	0.0165998	14		0.966488	0.068294	0.0182523	14		DNA repair protein RadC	DNA TURNOVER
SP_1089	0.950029	0.0704861	0.0234954	9		0.949724	0.0407606	0.0135869	9		glutamine amidotransferase, class I	AMINO ACID METABOLSIM
SP_1090	1.00542	0.0613042	0.017697	12		1.00765	0.112787	0.0325588	12		conserved hypothetical protein	UNKNOWN
SP_1091											hypothetical protein	UNKNOWN
SP_1092	0.989775	0.0767281	0.025576	9		0.997866	0.040196	0.0133987	9		hypothetical protein	UNKNOWN
SP_1093	1.03	0.0390353	0.0195177	4		0.983508	0.0493954	0.0220903	5		hypothetical protein	UNKNOWN
SP_1094											aminotransferase, class-V	AMINO ACID METABOLSIM
SP_1095	0.9602	0.0828511	0.0229788	13		1.10186	0.0939624	0.0271246	12		ribose-phosphate pyrophosphokinase	CARBOHYDRATE METABOLISM
SP_1096	1.00734	0.0355693	0.0118564	9		1.00174	0.0590231	0.0196744	9		conserved hypothetical protein	UNKNOWN
SP_1097	0.981599	0.0708552	0.0171849	17		0.986918	0.0606232	0.0147033	17		conserved hypothetical protein	NUCLEOTIDE METABOLSIM
SP_1098											inorganic polyphosphate/ATP-NAD kinase	VARIOUS METABOLISM AND BIOSYNTHESIS
SP_1099	0.996378	0.0499512	0.01335	14		0.971704	0.0597802	0.0159769	14		ribosomal large subunit pseudouridine synthase, RluD subfamily	TRANSCRIPTION AND TRANSLATION
SP_1100	0.966213	0.0235516	0.0117758	4		0.83084	0.0872062	0.0436031	4		phosphate acetyltransferase	CARBOHYDRATE METABOLISM
SP_1102											conserved hypothetical protein TIGR00103	UNKNOWN
SP_1103	1.04109	0.0933499	0.0330042	8		1.07736	0.0711307	0.0251485	8		hypothetical protein	UNKNOWN
SP_1104	1.01443	0.103621	0.0220921	22		1.00644	0.0987938	0.0210629	22		putative membrane protein	UNKNOWN
SP_1106											conserved hypothetical protein	UNKNOWN
SP_1108											hypothetical protein	UNKNOWN
SP_1109	0.985401	0.115475	0.0666698	3		1.23443	0.119212	0.0533131	5		hypothetical protein	UNKNOWN
SP_1110											macrolide-efflux protein	VARIOUS METABOLISM AND BIOSYNTHESIS
SP_1111	0.999383	0.0630479	0.00910018	48		0.988599	0.0703245	0.0102579	47		conserved hypothetical protein	UNKNOWN
SP_1112	0.977948	0.0752796	0.0119027	40		0.850784	0.10281	0.0164628	39	***	degV family protein	MEMBRANE PROTEIN
SP_1113											DNA-binding protein HU	DNA TURNOVER
SP_1114	0.983892	0.0676241	0.0151212	20		0.95165	0.138064	0.0308721	20		ABC transporter, ATP-binding protein	TRANSPORT
SP_1115	0.964305	0.0774869	0.0146437	28		0.860712	0.175621	0.0331893	28		putative transcriptional regulator MutR	REGULATOR
SP_1116	1.02227	0.0739637	0.00988382	56		1.00087	0.0915294	0.0124556	54		putative transporter	TRANSPORT
SP_1117											DNA ligase, NAD-dependent	DNA TURNOVER
SP_1118	0.915197	0.094223	0.0108081	76		0.890426	0.161472	0.0187708	74		putative pullulanase	CARBOHYDRATE METABOLISM
SP_1119	0.959519	0.0822749	0.0171555	23		0.978943	0.0762994	0.0159095	23		glyceraldehyde-3-phosphate dehydrogenase, NADP-dependent	CARBOHYDRATE METABOLISM
SP_1120	0.963846	0.0878403	0.0213044	17		0.935614	0.0975357	0.0229894	18		hypothetical protein	UNKNOWN
SP_1121	1.00686	0.0677351	0.00809589	70		1.03973	0.106484	0.012463	73		1,4-alpha-glucan branching enzyme	CARBOHYDRATE METABOLISM
SP_1122	0.996693	0.0562498	0.00765463	54		1.01827	0.0750448	0.0102123	54		glucose-1-phosphate adenylyltransferase	CARBOHYDRATE METABOLISM
SP_1123	0.998445	0.0703955	0.00777388	82		1.01268	0.0820257	0.00900349	83		glycogen biosynthesis protein GlgD	CARBOHYDRATE METABOLISM
SP_1124	1.01253	0.066981	0.00864721	60		1.01901	0.101687	0.0128114	63		glycogen synthase	CARBOHYDRATE METABOLISM
SP_1126	0.982784	0.0631113	0.00962438	43		0.996533	0.0741119	0.0111728	44		conserved hypothetical protein TIGR00045	AMINO ACID METABOLSIM
SP_1127	1.0127	0.0563763	0.0112753	25		1.02813	0.0815908	0.0163182	25		hypothetical protein	UNKNOWN
SP_1128											enolase	CARBOHYDRATE METABOLISM
SP_1130	1.066	0.105807	0.0473185	5		1.05598	0.118522	0.0592611	4		transcriptional regulator	REGULATOR
SP_1131	1.02424	0.0877316	0.0157571	31		1.03339	0.105424	0.0186365	32		putative transcriptional regulator	REGULATOR
SP_1133											hypothetical protein	UNKNOWN
SP_1134	0.952586	0.0822632	0.0147749	31		0.953177	0.055962	0.0100511	31		hypothetical protein	UNKNOWN
SP_1135	1.02446	0.0480591	0.0110255	19		1.02656	0.0553049	0.0126878	19		hypothetical protein	UNKNOWN
SP_1136	0.980343	0.076177	0.0152354	25		0.982922	0.056981	0.0116312	24		conserved domain protein	UNKNOWN
SP_1138	1.07733	0.0251562	0.0177881	2		1.03877	0.0182852	0.0129296	2		hypothetical protein	UNKNOWN
SP_1139	0.988305	0.0837743	0.0120918	48		0.990729	0.105714	0.01542	47		hypothetical protein	UNKNOWN
SP_1140	1.00846	0.0896409	0.0147369	37		1.00868	0.0872941	0.0143511	37		hypothetical protein	UNKNOWN
SP_1141	1.0167	0.0457885	0.00999188	21		1.01283	0.051839	0.0113122	21		hypothetical protein	UNKNOWN
SP_1142	0.982014	0.0693212	0.0113963	37		0.999267	0.0680555	0.0111883	37		hypothetical protein	UNKNOWN
SP_1143	1.00049	0.0520272	0.0108484	23		0.986704	0.0814605	0.0169857	23		conserved hypothetical protein	UNKNOWN
SP_1144	0.963141	0.0359281	0.0127025	8		0.986689	0.085617	0.0302702	8		conserved hypothetical protein	UNKNOWN
SP_1145	0.996309	0.0806462	0.00919049	77		1.00662	0.0815824	0.00923739	78		hypothetical protein	UNKNOWN
SP_1146	0.942977	0.057279	0.019093	9		0.896322	0.076683	0.0242493	10		hypothetical protein	UNKNOWN
SP_1150	1.02785	0.0810339	0.0256252	10		1.06689	0.076083	0.0240596	10		hypothetical protein	UNKNOWN
SP_1151											exonuclease RexB	DNA TURNOVER
SP_1152											exonuclease RexA	DNA TURNOVER
SP_1153	0.983874	0.0998945	0.0229174	19		1.00626	0.0792675	0.0181852	19		hypothetical protein	UNKNOWN
SP_1154	1.00536	0.0738426	0.00470803	246		0.994276	0.0743134	0.00473805	246		immunoglobulin A1 protease	VARIOUS
SP_1155											ribosomal biogenesis GTPase	TRANSCRIPTION AND TRANSLATION
SP_1156	0.951432	0.0599164	0.0211837	8		0.969361	0.110599	0.0391027	8		ribonuclease HII	RNA TURNOVER
SP_1157	0.997253	0.0989373	0.0164895	36		1.00973	0.11275	0.0185359	37		voltage-gated chloride channel family protein	TRANSPORT
SP_1158	0.955218	0.0455249	0.0160955	8		0.945592	0.0784382	0.0277321	8		hypothetical protein	UNKNOWN
SP_1159											site-specific tyrosine recombinase	DNA TURNOVER
SP_1160	1.01639	0.0672429	0.011887	32		1.01666	0.139996	0.0240091	34		putative lipoate-protein ligase	LIPOPROTEIN
SP_1161	0.988554	0.0945867	0.0131168	52		1.00607	0.0931817	0.0125646	55		putative acetoin dehydrogenase complex, E3 component, dihydrolipoamide dehydrogenase	CARBOHYDRATE METABOLISM
SP_1162	1.01085	0.0682401	0.013383	26		1.01573	0.0768186	0.0153637	25		putative acetoin dehydrogenase complex, E2 component, dihydrolipoamide acetyltransferase	CARBOHYDRATE METABOLISM
SP_1163	0.961124	0.0754675	0.0188669	16		0.970441	0.0777995	0.0194499	16		putative acetoin dehydrogenase, E1 component, beta subunit	CARBOHYDRATE METABOLISM
SP_1164	0.961134	0.118549	0.0258695	21		0.986973	0.0571543	0.0124721	21		putative acetoin dehydrogenase, E1 component, alpha subunit	CARBOHYDRATE METABOLISM
SP_1165	0.848823	0.0158327	0.0111954	2		0.832632	0.0967111	0.0683851	2		hypothetical protein	UNKNOWN
SP_1166	0.937139	0.0997175	0.0145453	47		0.954001	0.0737034	0.0106382	48		MATE efflux family protein	TRANSPORT
SP_1167	0.660265	0.128546	0.0242929	28		0.777642	0.102856	0.0187788	30		dihydroorotase, multifunctional complex type	NUCLEOTIDE METABOLSIM
SP_1168	0.753214	0.0329782	0.0164891	4		0.853669	0.0347788	0.0173894	4		mutator MutT protein	DNA TURNOVER
SP_1169	0.930221	0.113165	0.0427722	7		0.966239	0.13387	0.050598	7		uracil-DNA glycosylase	DNA TURNOVER
SP_1170	0.983644	0.0877013	0.0157516	31		1.00171	0.0791923	0.0142234	31		hypothetical protein	UNKNOWN
SP_1171	1.01015	0.0634942	0.0141977	20		1.01072	0.0699121	0.0156328	20		hydrolase, haloacid dehalogenase-like family	UNKNOWN
SP_1172											hypothetical protein	UNKNOWN
SP_1173	0.948387	0.0685649	0.0216821	10		0.912591	0.117119	0.0370363	10		conserved hypothetical protein	UNKNOWN
SP_1174	1.02479	0.0461944	0.012812	13		1.03183	0.0468014	0.0135104	12		conserved domain protein	UNKNOWN
SP_1175	1.01713	0.0949095	0.00896811	112		1.02672	0.0981718	0.00919463	114		conserved domain protein	UNKNOWN
SP_1176											phosphoenolpyruvate-protein phosphotransferase	CARBOHYDRATE METABOLISM
SP_1177											phosphocarrier protein HPr	VARIOUS
SP_1178											NrdH-redoxin	VARIOUS
SP_1179											ribonucleoside-diphosphate reductase 2, alpha subunit	NUCLEOTIDE METABOLSIM
SP_1180											ribonucleoside-diphosphate reductase 2, beta subunit	NUCLEOTIDE METABOLSIM
SP_1181	0.968754	0.0741123	0.0370561	4		0.978992	0.0331517	0.0165758	4		hypothetical protein	UNKNOWN
SP_1182	0.957358	0.112221	0.0204887	30		0.939589	0.0658233	0.0124394	28		lactose phosphotransferase system repressor	REGULATOR
SP_1183	1.05495	0.00203195	0.00143681	2		1.02694	0.00182989	0.00129393	2		hypothetical protein	UNKNOWN
SP_1184	1.00435	0.0718742	0.0104839	47		0.999611	0.0670647	0.00988814	46		6-phospho-beta-galactosidase	CARBOHYDRATE METABOLISM
SP_1185	1.01554	0.056827	0.00759383	56		1.0211	0.0704642	0.00941618	56		PTS system, lactose-specific IIBC components	TRANSPORT
SP_1186	1.00504	0.0458114	0.0122436	14		0.997844	0.0566003	0.0151271	14		PTS system, lactose-specific IIA component	TRANSPORT
SP_1187	0.968166	0.0949493	0.0131671	52		0.984389	0.0691247	0.00987496	49		transcription antiterminator LacT	TRANSCRIPTION AND TRANSLATION
SP_1188	0.961552	0.0874058	0.0263538	11		0.958783	0.0922395	0.0278113	11		hypothetical protein	UNKNOWN
SP_1189	0.984279	0.0811087	0.0181365	20		1.01955	0.0731854	0.0163647	20		hypothetical protein	UNKNOWN
SP_1190	1.00604	0.0590163	0.00826393	51		1.02066	0.0760843	0.0106539	51		tagatose 1,6-diphosphate aldolase	CARBOHYDRATE METABOLISM
SP_1191	0.996933	0.0658292	0.0111272	35		1.01784	0.0861542	0.0145627	35		tagatose-6-phosphate kinase	CARBOHYDRATE METABOLISM
SP_1192	0.984658	0.0736729	0.0212675	12		0.992435	0.0526678	0.0152039	12		galactose-6-phosphate isomerase, LacB subunit	CARBOHYDRATE METABOLISM
SP_1193	0.977624	0.0786264	0.029718	7		0.922766	0.0904904	0.0369426	6		galactose-6-phosphate isomerase, LacA subunit	CARBOHYDRATE METABOLISM
SP_1197											conserved hypothetical protein	CARBOHYDRATE METABOLISM
SP_1198	0.960508	0.0349827	0.0247365	2		1.07483	0.0209015	0.0147796	2		hypothetical protein	CARBOHYDRATE METABOLISM
SP_1199	1.0148	0.0384074	0.0271581	2		0.945048	0.0443237	0.0313416	2		hypothetical protein	UNKNOWN
SP_1200	0.947381	0.0905041	0.0144923	39		0.952332	0.0876076	0.0140284	39		GTP-binding protein LepA	TRANSCRIPTION AND TRANSLATION
SP_1201	0.969938	0.0625824	0.0122734	26		0.93026	0.0882231	0.017302	26		serine/threonine protein phosphatase	UNKNOWN
SP_1202	0.907058	0.101906	0.0199854	26		0.820808	0.130297	0.0260595	25		DNA repair protein RecN	DNA TURNOVER
SP_1203	0.99809	0.0417944	0.018691	5		0.895007	0.0246264	0.0123132	4		putative transcriptional repressor	REGULATOR
SP_1204											putative hemolysin A	MEMBRANE PROTEIN
SP_1205											geranyltranstransferase	VARIOUS METABOLISM AND BIOSYNTHESIS
SP_1206											exodeoxyribonuclease VII, small subunit	DNA TURNOVER
SP_1207	0.765657	0.280435	0.072408	15		0.701699	0.393089	0.101495	15		exodeoxyribonuclease VII, large subunit	DNA TURNOVER
SP_1208	1.00026	0.0733285	0.0183321	16		0.962862	0.102982	0.0257455	16		uridine kinase	NUCLEOTIDE METABOLSIM
SP_1209											hypothetical protein	UNKNOWN
SP_1210	0.987335	0.0469478	0.0234739	4		0.989075	0.0498409	0.0249205	4		hypothetical protein	UNKNOWN
SP_1211	1.0132	0.0607212	0.0303606	4		0.951459	0.0856066	0.0428033	4		hypothetical protein	UNKNOWN
SP_1212	0.924636	0.0789977	0.021113	14		0.905828	0.0666864	0.0178227	14		tRNA pseudouridine synthase B	TRANSCRIPTION AND TRANSLATION
SP_1213	0.968724	0.048246	0.016082	9		0.97701	0.0631619	0.021054	9		conserved domain protein	UNKNOWN
SP_1215	0.986216	0.0757898	0.0183817	17		0.97874	0.0431966	0.0104767	17		putative transporter, FNT family	TRANSPORT
SP_1216	1.05382	0.0740872	0.030246	6		1.11976	0.064976	0.0265264	6		hypothetical protein	UNKNOWN
SP_1217											hypothetical protein	UNKNOWN
SP_1218	1.00672	0.100291	0.0501453	4		1.09557	0.0374098	0.0187049	4		conserved hypothetical protein	UNKNOWN
SP_1219	1.00637	0.0659122	0.046607	2		1.04553	0.0231957	0.0164018	2		DNA gyrase, A subunit	DNA TURNOVER
SP_1220	0.897551	0.0521695	0.0212981	6		1.00737	0.127657	0.0451336	8		L-lactate dehydrogenase	CARBOHYDRATE METABOLISM
SP_1221	0.98905	0.0760926	0.00820528	86		0.998308	0.0789628	0.00851478	86		putative type II restriction endonuclease	VARIOUS
SP_1222	0.795395	0.302292	0.0431846	49		0.848808	0.306085	0.0441796	48		putative type II restriction endonuclease	VARIOUS
SP_1223	0.819396	0.246604	0.0779831	10		0.757045	0.276261	0.0873612	10		conserved hypothetical protein	UNKNOWN
SP_1224	0.930467	0.0112838	0.0056419	4		1.05734	0.0457081	0.022854	4		conserved domain protein	UNKNOWN
SP_1225	0.751869	0	0	1		0.814299	0	0	1		vicX protein	UNKNOWN
SP_1226	0.779148	0.403784	0.100946	16		0.733423	0.365382	0.0886181	17		sensory box sensor histidine kinase	REGULATOR
SP_1227											DNA-binding response regulator	REGULATOR
SP_1228	0.974201	0.0608501	0.00987119	38		0.944084	0.0653447	0.0106003	38		A/G-specific adenine glycosylase	DNA TURNOVER
SP_1229	0.705079	0.0884241	0.022831	15		0.425943	0.245541	0.0633984	15		formate--tetrahydrofolate ligase	CARBOHYDRATE METABOLISM
SP_1230											phosphopantothenate--cysteine ligase	VARIOUS METABOLISM AND BIOSYNTHESIS
SP_1231											flavoprotein	VARIOUS METABOLISM AND BIOSYNTHESIS
SP_1232											membrane protein	UNKNOWN
SP_1233	1.02205	0.0549681	0.0109936	25		1.01049	0.0649906	0.0129981	25		hypothetical protein	UNKNOWN
SP_1234	1.02707	0.0630749	0.0148669	18		0.991109	0.046175	0.0111991	17		transcriptional regulator, biotin repressor family	REGULATOR
SP_1235	0.992912	0.0459137	0.0153046	9		0.985677	0.0554349	0.0184783	9		MutT/nudix family protein	VARIOUS
SP_1236	0.957634	0.0547984	0.0125716	19		0.937282	0.0690401	0.0158389	19		acetyltransferase, GNAT family	VARIOUS METABOLISM AND BIOSYNTHESIS
SP_1237	0.997793	0.0603989	0.0150997	16		0.990756	0.0605393	0.0151348	16		acetyltransferase, GNAT family	VARIOUS METABOLISM AND BIOSYNTHESIS
SP_1238	0.963114	0.0863113	0.0138209	39		0.94386	0.0817768	0.0132659	38		excinuclease ABC, subunit B	DNA TURNOVER
SP_1240	0.993411	0.0994901	0.0159312	39		1.00466	0.076051	0.0121779	39		conserved hypothetical protein	UNKNOWN
SP_1241	0.113309	0.178342	0.0320312	31		0.0714835	0.142906	0.0256667	31		amino acid ABC transporter, amino acid-binding protein/permease protein	TRANSPORT
SP_1242	0.0832152	0.158879	0.0561723	8		0.0463106	0.0872008	0.0308301	8		amino acid ABC transporter, ATP-binding protein	TRANSPORT
SP_1243	0.905584	0.110671	0.078256	2		1.00014	0.0770656	0.0544936	2		glucose-6-phosphate 1-dehydrogenase	CARBOHYDRATE METABOLISM
SP_1244	0			2		0			2		signal recognition particle-docking protein FtsY	TRANSPORT
SP_1245	0.914279	0.194045	0.0686052	8		0.913073	0.205266	0.0725727	8		Cof family protein	UNKNOWN
SP_1246	1.00854	0.10141	0.017927	32		1.03387	0.0735983	0.0130105	32		Cof family protein	UNKNOWN
SP_1247	0.860328	0.185837	0.0438021	18		0.608323	0.160362	0.0377977	18		conserved hypothetical protein	CELL DIVISION
SP_1248											ribonuclease III	TRANSCRIPTION AND TRANSLATION
SP_1249	0.990365	0.0523257	0.00897378	34		0.986085	0.054191	0.00929367	34		guanosine monophosphate reductase	NUCLEOTIDE METABOLSIM
SP_1250	0.995511	0.080708	0.0100885	64		0.999064	0.0871221	0.0108903	64		conserved domain protein	UNKNOWN
SP_1251	0.993364	0.0892813	0.00811648	121		1.00105	0.0955763	0.00865307	122		putative endonuclease (DNA metabolism, DNA degradation)	VARIOUS
SP_1252	0.984723	0.0559273	0.0228322	6		0.993138	0.0604917	0.0246956	6		hypothetical protein	UNKNOWN
SP_1253											hypothetical protein	UNKNOWN
SP_1254											hypothetical protein	UNKNOWN
SP_1255	1.00048	0.0697822	0.0180177	15		0.98245	0.0698505	0.0180353	15		putative 3-isopropylmalate dehydratase, small subunit	AMINO ACID METABOLSIM
SP_1256	0.981365	0.0419736	0.0158645	7		0.988534	0.11423	0.0431749	7		conserved hypothetical protein	UNKNOWN
SP_1258	1.00025	0.0891502	0.0144621	38		1.02236	0.077295	0.0125389	38		putative 2-isopropylmalate synthase	CARBOHYDRATE METABOLISM
SP_1259	0.981094	0.0972473	0.036756	7		0.99445	0.0459277	0.017359	7		conserved hypothetical protein	UNKNOWN
SP_1260	0.999478	0.0856087	0.0237436	13		1.00754	0.059415	0.0158793	14		copper homeostasis protein CutC	TRANSPORT
SP_1261	1.00654	0.114388	0.0262425	19		1.0509	0.122716	0.0274401	20		conserved hypothetical protein	UNKNOWN
SP_1263	1.01585	0.064691	0.0289307	5		0.966654	0.109746	0.04908	5		DNA topoisomerase I	DNA TURNOVER
SP_1264	1.00099	0.065257	0.00864351	57		1.00649	0.0585018	0.00761629	59		conserved domain protein	UNKNOWN
SP_1265	0.914636	0.0337406	0.0238582	2		0.89931	0.0523086	0.0369878	2		hypothetical protein	UNKNOWN
SP_1266	1.01012	0.0513913	0.0162514	10		1.01014	0.0619361	0.0195859	10		putative DNA processing protein DprA	DNA TURNOVER
SP_1267											licC protein	VARIOUS
SP_1268	0.936179	0.00622389	0.00440096	2		0.955128	0.0114198	0.00807498	2		licB protein	UNKNOWN
SP_1269											choline kinase	VARIOUS
SP_1270											alcohol dehydrogenase, zinc-containing	CARBOHYDRATE METABOLISM
SP_1271											putative 2-C-methyl-D-erythritol 4-phosphate cytidylyltransferase	VARIOUS METABOLISM AND BIOSYNTHESIS
SP_1272											putative polysaccharide biosynthesis protein	VARIOUS
SP_1273											licD1 protein	VARIOUS
SP_1274	1.00122	0.0650654	0.0162664	16		0.564195	0.112562	0.031219	13	***	licD2 protein	LIPOPROTEIN
SP_1275	0.518023	0.198777	0.0335994	35		0.624455	0.166856	0.0270676	38		carbamoyl-phosphate synthase, large subunit	NUCLEOTIDE METABOLSIM
SP_1276	0.454286	0.280085	0.057172	24		0.628317	0.215457	0.044926	23		carbamoyl-phosphate synthase, small subunit	NUCLEOTIDE METABOLSIM
SP_1277	0.630409	0.0783006	0.0236085	11		0.566282	0.18619	0.0537484	12		aspartate carbamoyltransferase	NUCLEOTIDE METABOLSIM
SP_1278	0.947525	0.112483	0.0265124	18		0.750478	0.117525	0.0285039	17	**	pyrimidine operon regulatory protein	NUCLEOTIDE METABOLSIM
SP_1279	0.988633	0.0429531	0.0214766	4		0.942515	0.0875643	0.0437821	4		endonuclease III	DNA TURNOVER
SP_1280	0.773153	0.0857104	0.0214276	16		0.818447	0.0662572	0.0165643	16		conserved hypothetical protein	UNKNOWN
SP_1281	1.00335	0.0682613	0.0117067	34		1.01835	0.0804427	0.0137958	34		hypothetical protein	UNKNOWN
SP_1282	1.00237	0.0718221	0.00884069	66		1.01842	0.0625738	0.00782172	64		ABC transporter, ATP-binding protein	TRANSPORT
SP_1283	1.01672	0.0605473	0.00912785	44		1.02971	0.0693919	0.0104612	44		heat shock protein HtpX	VARIOUS
SP_1284	1.02912	0.0591903	0.0295951	4		1.02216	0.0187571	0.00937857	4		lemA protein	UNKNOWN
SP_1285	0.962917	0.0674817	0.0213396	10		0.976615	0.0643717	0.0214572	9		glucose-inhibited division protein B	CELL DIVISION
SP_1286	1.01488	0.0729879	0.0112623	42		1.05188	0.07476	0.0115357	42		uracil permease	TRANSPORT
SP_1287	0.527244	0.252759	0.12638	4		0			4	***	signal recognition particle protein	TRANSPORT
SP_1288	0.890448	0.085325	0.0348338	6		0.538161	0.339845	0.138741	6	LS	conserved hypothetical protein	UNKNOWN
SP_1289	0.995015	0.0537316	0.0094985	32		1.00637	0.0569945	0.0100753	32		hypothetical protein	UNKNOWN
SP_1290	1.00878	0.0885216	0.0149629	35		0.991988	0.0789958	0.0133527	35		conserved hypothetical protein	UNKNOWN
SP_1291	0.9931	0.10715	0.0252554	18		1.02835	0.0731178	0.0177337	17		Cof family protein	UNKNOWN
SP_1292	0.9938	0.092031	0.0092031	100		1.02369	0.0789423	0.00797437	98		SAP domain protein	UNKNOWN
SP_1294	0.997228	0.0784888	0.0171277	21		1.05102	0.0770145	0.0157205	24		camphor resistance protein	DNA TURNOVER
SP_1295	0.988867	0.0604559	0.0135183	20		0.996394	0.0613565	0.0137197	20		camphor resistance protein	DNA TURNOVER
SP_1296	0.975503	0.0542306	0.0163511	11		0.956812	0.0722161	0.021774	11		putative chorismate mutase	AMINO ACID METABOLSIM
SP_1297											flavodoxin	VARIOUS
SP_1298	0.728477	0.251323	0.0592373	18		0.769271	0.137883	0.0324994	18		DHH subfamily 1 protein	REGULATOR
SP_1300	0.971895	0.0891927	0.0282052	10		0.994081	0.0958588	0.0303132	10		hypothetical protein	UNKNOWN
SP_1302	1.00987	0.0796386	0.0325123	6		1.11537	0.0801162	0.0327073	6		conserved hypothetical protein	UNKNOWN
SP_1303											hypothetical protein	UNKNOWN
SP_1304	0.978598	0.0704747	0.0188352	14		1.00764	0.0848443	0.0226756	14		hypothetical protein	UNKNOWN
SP_1305	1.02933	0.0740748	0.0279976	7		1.13937	0.0660431	0.0249619	7		hypothetical protein	UNKNOWN
SP_1306	1.00797	0.0599689	0.00936557	41		1.13586	0.063546	0.0100475	40		NADP-specific glutamate dehydrogenase	AMINO ACID METABOLSIM
SP_1307											hypothetical protein	UNKNOWN
SP_1315	0.990383	0.0897313	0.0130887	47		1.01145	0.101204	0.0147622	47		v-type sodium ATP synthase, subunit D	VARIOUS
SP_1316	1.00492	0.0768671	0.00797075	93		1.02907	0.0691162	0.00720586	92		v-type sodium ATP synthase, subunit B	VARIOUS
SP_1317	1.00313	0.0830399	0.0073686	127		1.02412	0.0835907	0.00747658	125		v-type sodium ATP synthase, subunit A	VARIOUS
SP_1318	0.993969	0.0628223	0.00947081	44		0.992856	0.0685572	0.0103354	44		v-type sodium ATP synthase, subunit G	VARIOUS
SP_1319	0.990178	0.0823416	0.00872819	89		0.98308	0.0968944	0.0102136	90		v-type sodium ATP synthase, subunit C	VARIOUS
SP_1320	0.989409	0.0795114	0.0114765	48		1.00382	0.104232	0.0152038	47		v-type sodium ATP synthase, subunit E	VARIOUS
SP_1321	0.99078	0.0513706	0.00844528	37		0.994249	0.0789283	0.0129757	37		v-type sodium ATP synthase, subunit K	VARIOUS
SP_1322	0.995481	0.081245	0.0066783	148		1.01324	0.0786276	0.0064851	147		v-type sodium ATP synthase, subunit I	VARIOUS
SP_1323	1.01398	0.0946399	0.0153526	38		1.0514	0.0974734	0.0160245	37		hypothetical protein	UNKNOWN
SP_1324	1.00231	0.0953489	0.0102225	87		1.01011	0.0677368	0.00726215	87		putative regulatory protein	REGULATOR
SP_1325	0.999987	0.0789356	0.00841457	88		0.99681	0.0786976	0.0083892	88		oxidoreductase, Gfo/Idh/MocA family	UNKNOWN
SP_1326	0.989751	0.066972	0.00461054	211		0.99106	0.0763742	0.00525782	211		neuraminidase	VARIOUS
SP_1327	1.00207	0.0565113	0.0120482	22		1.02721	0.0826009	0.0176106	22		conserved hypothetical protein	UNKNOWN
SP_1328	1.00258	0.0755668	0.00710872	113		1.01922	0.0857044	0.00802695	114		sodium:solute symporter family protein	TRANSPORT
SP_1329	1.01311	0.077051	0.00803312	92		1.02074	0.0886451	0.00924189	92		N-acetylneuraminate lyase	CARBOHYDRATE METABOLISM
SP_1330	0.989229	0.0880023	0.00938107	88		1.03401	0.0825724	0.00880225	88		putative N-acetylmannosamine-6-P epimerase	CARBOHYDRATE METABOLISM
SP_1331	0.996538	0.0937165	0.01075	76		1.03016	0.0742869	0.00863568	74		putative phosphosugar-binding transcriptional regulator	REGULATOR
SP_1332	1.00583	0.107687	0.0269218	16		1.08348	0.096351	0.0233685	17		conserved domain protein	UNKNOWN
SP_1333											hypothetical protein	UNKNOWN
SP_1334											conserved hypothetical protein	UNKNOWN
SP_1335	1.00957	0.123971	0.0438302	8		1.07585	0.0783244	0.0276919	8		hypothetical protein	UNKNOWN
SP_1336	0.995303	0.0643095	0.0111948	33		0.984985	0.0527942	0.00919028	33		type II DNA modification methyltransferase Spn5252IP	AMINO ACID METABOLSIM
SP_1338	0.996639	0.0609043	0.0183634	11		1.00627	0.0807825	0.0243568	11		hypothetical protein	UNKNOWN
SP_1339											hypothetical protein	UNKNOWN
SP_1340	1.00272	0.0708316	0.00672304	111		1.00426	0.0757703	0.00725748	109		hypothetical protein	UNKNOWN
SP_1341	1.00584	0.080301	0.0107307	56		1.0192	0.0885967	0.0118392	56		ABC transporter, ATP-binding protein	TRANSPORT
SP_1342	0.987679	0.0739511	0.00661438	125		0.967718	0.0830424	0.007398	126		drug efflux ABC transporter, permease/ATP-binding protein	TRANSPORT
SP_1343	0.991229	0.0744797	0.00598235	155		0.979058	0.072452	0.00591568	150		prolyl oligopeptidase family protein	UNKNOWN
SP_1344	0.994446	0.0791004	0.00513812	237		1.00483	0.0903575	0.00588177	236		conserved hypothetical protein	UNKNOWN
SP_1345											hypothetical protein	UNKNOWN
SP_1346	1.00158	0.0591657	0.012911	21		1.02803	0.0680861	0.0148576	21		putative membrane protein	UNKNOWN
SP_1347											hypothetical protein	UNKNOWN
SP_1348											conserved hypothetical protein	UNKNOWN
SP_1349											hypothetical protein	UNKNOWN
SP_1350	0.956573	0.0257025	0.0128513	4		0.92081	0.0436828	0.0218414	4		conserved domain protein	UNKNOWN
SP_1351	1.04586	0.0413073	0.0206536	4		1.00926	0.0378193	0.0189097	4		hypothetical protein	UNKNOWN
SP_1353											hypothetical protein	UNKNOWN
SP_1356	1.00978	0.0508293	0.0105986	23		1.04662	0.0724164	0.0150999	23		amidohydrolase family protein	VARIOUS METABOLISM AND BIOSYNTHESIS
SP_1357	0.969696	0.0733634	0.0104805	49		0.967068	0.0930339	0.0135704	47		ABC transporter, permease/ATP-binding protein	TRANSPORT
SP_1358	0.984001	0.0706832	0.0103102	47		0.969264	0.0953114	0.013757	48		ABC transporter, permease/ATP-binding protein	TRANSPORT
SP_1359	0.974089	0.0630407	0.0108114	34		0.937436	0.128003	0.0222825	33		peptide methionine sulfoxide reductase	AMINO ACID METABOLSIM
SP_1360	0.822138	0.212098	0.0588254	13		0.861291	0.108198	0.0312339	12		homoserine kinase	AMINO ACID METABOLSIM
SP_1361	0.826363	0.119934	0.0332637	13		0.805083	0.0806632	0.022372	13		homoserine dehydrogenase	REGULATOR
SP_1362	0.871816	0.0794469	0.0220346	13		0.934896	0.0942496	0.0261401	13		putative transcriptional regulator MecA	REGULATOR
SP_1363	0.795835	0.238278	0.0972764	6		0.431053	0.175377	0.0715974	6		conserved domain protein	UNKNOWN
SP_1364	1.1497	0.133681	0.0945264	2		1.15653	0.0300092	0.0212197	2		hypothetical protein	UNKNOWN
SP_1365	1.02716	0.0628797	0.0444627	2		0.884833	1.11022e-16	1.11022e-16	1		glycosyl transferase, family 2	UNKNOWN
SP_1366											glycosyl transferase, group 1	UNKNOWN
SP_1367	0.990947	0.00408164	0.00288615	2		0.604667	0.110468	0.078113	2		licD3 protein	UNKNOWN
SP_1368	1.0071	0.069049	0.0115082	36		1.01846	0.0513055	0.00855091	36		psr protein	UNKNOWN
SP_1369	0.985431	0.10187	0.0177332	33		1.04713	0.0952194	0.0165756	33		prephenate dehydratase	AMINO ACID METABOLSIM
SP_1370	0.974343	0.0830075	0.0169438	24		0.986446	0.0861502	0.01723	25		shikimate kinase	AMINO ACID METABOLSIM
SP_1371	0.967712	0.0813388	0.0156537	27		1.00278	0.0645342	0.0124196	27		3-phosphoshikimate 1-carboxyvinyltransferase	AMINO ACID METABOLSIM
SP_1372	0.971224	0.00623981	0.00360256	3		1.02617	0.043697	0.0252285	3		conserved hypothetical protein	UNKNOWN
SP_1373	1.00849	0.0634915	0.0110524	33		1.03821	0.0606849	0.0105639	33		prephenate dehydrogenase	AMINO ACID METABOLSIM
SP_1374	0.977335	0.0745057	0.0125938	35		1.01832	0.084074	0.0144186	34		chorismate synthase	AMINO ACID METABOLSIM
SP_1375	0.974142	0.102615	0.0235415	19		0.996076	0.0699109	0.0160387	19		3-dehydroquinate synthase	AMINO ACID METABOLSIM
SP_1376	0.96421	0.0865595	0.0204023	18		1.04484	0.0771063	0.018701	17		shikimate 5-dehydrogenase	AMINO ACID METABOLSIM
SP_1377	0.931989	0.12147	0.0253282	23		1.0224	0.0901543	0.0187985	23		3-dehydroquinate dehydratase	AMINO ACID METABOLSIM
SP_1378	0.942009	0.0697631	0.0123325	32		0.957313	0.173011	0.0305844	32		conserved hypothetical protein	UNKNOWN
SP_1379	1.00942	0.0368296	0.0260424	2		1.01938	0.0222729	0.0157493	2		hypothetical protein	UNKNOWN
SP_1380	0.999088	0.0760763	0.00896568	72		0.998521	0.0901255	0.0104769	74		hypothetical protein	UNKNOWN
SP_1381	0.978127	0.0673959	0.0275143	6		1.00225	0.0919151	0.0375242	6		ABC transporter, ATP-binding protein	TRANSPORT
SP_1382	0.984642	0.0733164	0.0114501	41		0.982142	0.0760241	0.011873	41		alpha-amylase	CARBOHYDRATE METABOLISM
SP_1383											alanyl-tRNA synthetase	AMINO ACID METABOLSIM
SP_1384	0.971323	0.104239	0.0227468	21		0.969124	0.210443	0.0470565	20		conserved hypothetical protein	UNKNOWN
SP_1385	0.99632	0.109281	0.0413045	7		1.0312	0.0752835	0.0284545	7		hypothetical protein	UNKNOWN
SP_1386	0.992565	0.050893	0.00961788	28		0.993941	0.0542146	0.0102456	28		spermidine/putrescine ABC transporter, spermidine/putrescine-binding protein	TRANSPORT
SP_1387	0.994791	0.0691637	0.0191826	13		0.998439	0.0484486	0.0134372	13		spermidine/putrescine ABC transporter, permease protein	TRANSPORT
SP_1388	0.996206	0.0647343	0.0161836	16		1.0039	0.0449085	0.0112271	16		spermidine/putrescine ABC transporter, permease protein	TRANSPORT
SP_1389	1.06246	0.249	0.176069	2		1.11854	0.0135538	0.00958399	2		spermidine/putrescine ABC transporter, ATP-binding protein	TRANSPORT
SP_1390	1.05447	0.0158412	0.0112014	2		1.01671	0.0117523	0.00831017	2		UDP-N-acetylenolpyruvoylglucosamine reductase	CARBOHYDRATE METABOLISM
SP_1391	0.995558	0.0643455	0.0105783	37		0.994537	0.082869	0.0136236	37		conserved hypothetical protein	UNKNOWN
SP_1392	1.00309	0.0670284	0.0142905	22		1.04015	0.0796179	0.0169746	22		alpha-acetolactate decarboxylase	VARIOUS METABOLISM AND BIOSYNTHESIS
SP_1393	1.00479	0.0621289	0.00753424	68		1.03946	0.0686637	0.0083267	68		conserved hypothetical protein	UNKNOWN
SP_1394	0.987695	0.0671957	0.0158382	18		0.9676	0.0918213	0.0216425	18		amino acid ABC transporter, amino acid-binding protein	TRANSPORT
SP_1395	0.972889	0.082594	0.0206485	16		0.927094	0.084134	0.0217233	15		putative phosphate transport system regulatory protein PhoU	REGULATOR
SP_1396	0.95987	0.0893169	0.0157891	32		0.924471	0.0857743	0.0151629	32		putative phosphate ABC transporter, ATP-binding protein	TRANSPORT
SP_1397	0.975844	0.08018	0.0133633	36		0.939825	0.0935544	0.0160444	34		putative phosphate ABC transporter, ATP-binding protein	TRANSPORT
SP_1398	0.95352	0.0623109	0.0132847	22		0.85201	0.076793	0.0163723	22	**	putative phosphate ABC transporter, permease protein	TRANSPORT
SP_1399	0.94936	0.0871864	0.0217966	16		0.872266	0.0609863	0.0157466	15		putative phosphate ABC transporter, permease protein	TRANSPORT
SP_1400	0.964404	0.0748479	0.00974436	59		0.964638	0.0850128	0.0109751	60		putative phosphate ABC transporter, phosphate-binding protein	TRANSPORT
SP_1401	0.962403	0.0431867	0.0215933	4		0.971167	0.147354	0.0736772	4		hypothetical protein	UNKNOWN
SP_1402	0.974213	0.0869552	0.0217388	16		0.995945	0.0551243	0.0147326	14		NOL1/NOP2/sun family protein	AMINO ACID METABOLSIM
SP_1403	0.974617	0.0850797	0.0206349	17		0.90357	0.0781628	0.0189573	17		inositol monophosphatase family protein	VARIOUS METABOLISM AND BIOSYNTHESIS
SP_1404	0.960974	0.0286631	0.0202679	2		0.869108	0.0317184	0.0224283	2		conserved hypothetical protein	UNKNOWN
SP_1405											transcriptional regulator	REGULATOR
SP_1406	1.00287	0.0773886	0.0193471	16		1.0861	0.0816022	0.0204005	16		hypothetical protein	UNKNOWN
SP_1407	0.994601	0.0935216	0.0214553	19		1.10102	0.0589254	0.0135184	19		hydrolase, haloacid dehalogenase-like family	VARIOUS METABOLISM AND BIOSYNTHESIS
SP_1408	0.985526	0.114982	0.0229964	25		1.10315	0.106179	0.0212358	25		putative acyl-ACP thioesterase	LIPOPROTEIN
SP_1409	0.979424	0.0874439	0.0171492	26		1.0295	0.106279	0.020843	26		putative oxygen-independent coproporphyrinogen III oxidase	VARIOUS METABOLISM AND BIOSYNTHESIS
SP_1410	0.954629	0.0581648	0.0145412	16		0.952948	0.0776589	0.0194147	16		conserved hypothetical protein	UNKNOWN
SP_1411	0.59024	0	0	1		0.724548	0	0	1		conserved hypothetical protein	UNKNOWN
SP_1412	0.787077	0.149375	0.0215604	48		0.409706	0.268788	0.0392067	47	***	prolipoprotein diacylglyceryl transferase	LIPOPROTEIN
SP_1413											Hpr(Ser) kinase/phosphatase	VARIOUS
SP_1415	0.993533	0.0739013	0.0157558	22		1.02637	0.0920288	0.0196206	22		glucosamine-6-phosphate isomerase	CARBOHYDRATE METABOLISM
SP_1416	0.997041	0.0447809	0.00804288	31		1.0335	0.0617738	0.0110949	31		S-adenosylmethionine:tRNA ribosyltransferase-isomerase	TRANSCRIPTION AND TRANSLATION
SP_1419	0.992861	0.0437468	0.0126286	12		1.01041	0.055374	0.0159851	12		acetyltransferase, GNAT family	VARIOUS METABOLISM AND BIOSYNTHESIS
SP_1420											NH(3)-dependent NAD(+) synthetase	VARIOUS METABOLISM AND BIOSYNTHESIS
SP_1421											nicotinate phosphoribosyltransferase	VARIOUS METABOLISM AND BIOSYNTHESIS
SP_1422	0.980364	0.0609249	0.00951488	41		0.970573	0.0734144	0.0113281	42		hypothetical protein	UNKNOWN
SP_1423	1.00319	0.0667364	0.0235949	8		0.935959	0.0472801	0.016716	8		putative transcriptional repressor	REGULATOR
SP_1424	0.966267	0.0905147	0.011784	59		0.999146	0.0841898	0.0111512	57		hypothetical protein	UNKNOWN
SP_1425	0.965911	0.0238388	0.0119194	4		0.907742	0.0910806	0.0455403	4		hypothetical protein	UNKNOWN
SP_1426	1.01309	0.0812518	0.0143634	32		1.01032	0.0861316	0.0152261	32		ABC transporter, ATP-binding protein	TRANSPORT
SP_1427	1.01742	0.0950376	0.0336008	8		0.971994	0.0827908	0.031292	7		peptidase, U32 family	UNKNOWN
SP_1428	1.00111	0.0636023	0.0122403	27		0.982917	0.074285	0.0145685	26		conserved hypothetical protein	UNKNOWN
SP_1429	0.999481	0.0774077	0.0154815	25		1.01565	0.058262	0.0114261	26		peptidase, U32 family	UNKNOWN
SP_1431	0.976716	0.0651815	0.00768171	72		0.986087	0.0781598	0.00921123	72		putative type II DNA modification methyltransferase	VARIOUS
SP_1432	0.966933	0.0416448	0.0294474	2		1.03193	0.0216546	0.0153121	2		hypothetical protein	UNKNOWN
SP_1433	1.00457	0.0790413	0.00771364	105		0.994259	0.0773886	0.00773886	100		transcriptional regulator, AraC family	REGULATOR
SP_1434	1.00019	0.0809417	0.006631	149		0.995163	0.0758077	0.00625251	147		ABC transporter, permease/ATP-binding protein	TRANSPORT
SP_1435	1.00427	0.0863893	0.00738074	137		1.00231	0.0839434	0.0072247	135		ABC transporter, ATP-binding protein	TRANSPORT
SP_1436	0.996016	0.0733467	0.00795557	85		0.981485	0.074881	0.00821926	83		hypothetical protein	UNKNOWN
SP_1437	0.992808	0.0579764	0.00884132	43		1.00089	0.0631053	0.00951349	44		conserved domain protein	UNKNOWN
SP_1438	1.00397	0.0806668	0.0110804	53		1.01587	0.0940631	0.0129206	53		ABC transporter, ATP-binding protein	TRANSPORT
SP_1445	0.162421	0.225484	0.0852248	7		0.210627	0.27588	0.104273	7		GMP synthase	NUCLEOTIDE METABOLSIM
SP_1446	1.02548	0.0614791	0.0153698	16		0.992014	0.0643191	0.0160798	16		transcriptional regulator, GntR family	REGULATOR
SP_1447	1.00677	0.0844164	0.0156757	29		1.0346	0.0781667	0.0145152	29		membrane protein	UNKNOWN
SP_1448	0.973692	0.0784589	0.0121065	42		0.985097	0.0842372	0.0126992	44		conserved hypothetical protein	UNKNOWN
SP_1449	1.01315	0.0770025	0.0126591	37		1.06473	0.0895373	0.0147198	37		C3-degrading proteinase	VARIOUS
SP_1450	1.00338	0.090456	0.0165149	30		1.01216	0.0703918	0.0128517	30		putative platelet activating factor	VARIOUS
SP_1451	1.01971	0.0631628	0.0257861	6		1.04397	0.0314571	0.0128423	6		Cof family protein	UNKNOWN
SP_1452	0.989553	0.0787421	0.0262474	9		0.997493	0.0571993	0.018088	10		hypothetical protein	UNKNOWN
SP_1453	1.01476	0.0889055	0.0142363	39		1.0214	0.0754263	0.0120779	39		conserved domain protein	UNKNOWN
SP_1454	1.03449	0.051385	0.0181673	8		1.0726	0.0571073	0.0201905	8		hypothetical protein	UNKNOWN
SP_1455	0.944467	0.0866233	0.030626	8		1.00342	0.0979198	0.0346199	8		hypothetical protein	UNKNOWN
SP_1456											peptide deformylase	TRANSCRIPTION AND TRANSLATION
SP_1457	0.951661	0.0645533	0.0129107	25		0.963065	0.0700725	0.0140145	25		RNA methyltransferase, TrmH family, group 3	TRANSCRIPTION AND TRANSLATION
SP_1458	0.997104	0.124608	0.0470974	7		0.970489	0.0752193	0.0307081	6		thioredoxin reductase	NUCLEOTIDE METABOLSIM
SP_1459	0.353653	0.316602	0.158301	4		0.330387	0.305378	0.152689	4		hypothetical protein	UNKNOWN
SP_1460	1.0199	0.0795529	0.0562524	2		0.972452	0.0659097	0.0466052	2		amino acid ABC transporter, ATP-binding protein	TRANSPORT
SP_1461											amino acid ABC transporter, permease protein	TRANSPORT
SP_1462	0.99837	0.0437745	0.0138427	10		0.970828	0.0377886	0.0119498	10		conserved hypothetical protein	UNKNOWN
SP_1463	0.991239	0.0728505	0.0162899	20		1.02875	0.08579	0.0191832	20		methylated-DNA--protein-cysteine S-methyltransferase	TRANSCRIPTION AND TRANSLATION
SP_1464	0.972456	0.0817868	0.0166947	24		0.983537	0.0883962	0.0173359	26		acetyltransferase, GNAT family	VARIOUS METABOLISM AND BIOSYNTHESIS
SP_1465	0.990624	0.0646115	0.0166826	15		0.98668	0.0627028	0.0161898	15		hypothetical protein	UNKNOWN
SP_1466	0.929396	0.10059	0.0318093	10		0.896245	0.0856552	0.0302837	8		hemolysin	MEMBRANE PROTEIN
SP_1467	0.991598	0.0849584	0.0235632	13		0.967079	0.0806079	0.0223566	13		glutamine amidotransferase subunit	VARIOUS METABOLISM AND BIOSYNTHESIS
SP_1468	1.03238	0.0559556	0.0197833	8		1.00498	0.0333276	0.0117831	8		pyridoxine biosynthesis protein	VARIOUS METABOLISM AND BIOSYNTHESIS
SP_1469	0.994629	0.0671543	0.0134309	25		0.933528	0.0821845	0.0164369	25		NADH oxidase	VARIOUS
SP_1470	0.994202	0.058858	0.010746	30		1.02519	0.0821031	0.0149899	30		putative thiamine biosynthesis protein ApbE	UNKNOWN
SP_1471	1.00305	0.0202092	0.00903783	5		0.954803	0.0804724	0.0359883	5		putative oxidoreductase	UNKNOWN
SP_1472	1.00235	0.0978365	0.0117781	69		1.02401	0.104466	0.0127625	67		putative oxidoreductase	UNKNOWN
SP_1473	1.00939	0.0628928	0.0444719	2		0.943282	0.0208101	0.014715	2		conserved hypothetical protein	UNKNOWN
SP_1474											glycyl-tRNA synthetase, beta subunit	AMINO ACID METABOLSIM
SP_1475											glycyl-tRNA synthetase, alpha subunit	AMINO ACID METABOLSIM
SP_1476	0.926068	0.098327	0.0185821	28		0.964268	0.0769539	0.0145429	28		hypothetical protein	UNKNOWN
SP_1477	0.953508	0.0751315	0.026563	8		0.975873	0.0944316	0.0333866	8		hypothetical protein	UNKNOWN
SP_1478	0.980861	0.0398526	0.0132842	9		1.01381	0.0653076	0.0217692	9		oxidoreductase, aldo/keto reductase family	UNKNOWN
SP_1479	0.951416	0.0687879	0.0106142	42		0.809141	0.138066	0.0213041	42	***	peptidoglycan N-acetylglucosamine deacetylase A	PEPTIDOGLYCAN
SP_1480											hypothetical protein	UNKNOWN
SP_1481	1.00055	0.0307311	0.0217302	2		0.956571	0.0228369	0.0161482	2		hypothetical protein	UNKNOWN
SP_1482	0.972657	0.0815688	0.0173905	22		1.04625	0.0784285	0.0160092	24		oxidoreductase, Gfo/Idh/MocA family	UNKNOWN
SP_1483	0.756401	0.145551	0.0460273	10		0.913112	0.106964	0.0338249	10		ATP-dependent RNA helicase, DEAD/DEAH box family	TRANSCRIPTION AND TRANSLATION
SP_1487											hypothetical protein	UNKNOWN
SP_1488											hypothetical protein	UNKNOWN
SP_1489											translation elongation factor Tu	TRANSCRIPTION AND TRANSLATION
SP_1490	0.953801	0.0713279	0.0318988	5		1.04671	0.0691907	0.030943	5		hypothetical protein	UNKNOWN
SP_1491	0			2		0.21995	0.183696	0.129892	2		putative glycerol uptake facilitator protein	TRANSPORT
SP_1492	1.0116	0.0631922	0.0210641	9		1.03185	0.0955846	0.0318615	9		cell wall surface anchor family protein	PEPTIDOGLYCAN
SP_1493	1.01519	0.0724458	0.0111786	42		1.01086	0.0801267	0.0125137	41		hypothetical protein	UNKNOWN
SP_1494	0.989819	0.0663005	0.0119079	31		0.983884	0.0654894	0.0117623	31		hypothetical protein	UNKNOWN
SP_1495	1.02567	0.0818808	0.0289492	8		1.01663	0.0280314	0.00991061	8		hypothetical protein	UNKNOWN
SP_1498	0.796542	0.0794248	0.0165612	23		0.658642	0.137596	0.0286907	23		phosphoglucomutase	CARBOHYDRATE METABOLISM
SP_1499	0.993148	0.0806155	0.0329111	6		1.04412	0.0519766	0.0212194	6		bacterocin transport accessory protein	MEMBRANE PROTEIN
SP_1500	1.01174	0.057396	0.0114792	25		1.01053	0.0694628	0.0136228	26		amino acid ABC transporter, amino acid-binding protein	TRANSPORT
SP_1501	0.995851	0.0495143	0.0127845	15		0.97564	0.0559281	0.013982	16		amino acid ABC transporter, ATP-binding protein	TRANSPORT
SP_1502	0.983052	0.0600949	0.0141645	18		0.983593	0.06486	0.0152877	18		amino acid ABC transporter, permease protein	TRANSPORT
SP_1504	0.979274	0.0644386	0.0140617	21		0.5603	0.32229	0.0739383	19	***	TPR domain protein	MEMBRANE PROTEIN
SP_1505	0.949528	0.0859293	0.0125341	47		0.169025	0.18816	0.0290338	42	***	membrane protein	MEMBRANE PROTEIN
SP_1506	0.681777	0.140853	0.0266187	28		0.855208	0.0874768	0.0165316	28	***	conserved hypothetical protein	CARBOHYDRATE METABOLISM
SP_1507											ATP synthase F1, epsilon subunit	VARIOUS METABOLISM AND BIOSYNTHESIS
SP_1508											ATP synthase F1, beta subunit	VARIOUS METABOLISM AND BIOSYNTHESIS
SP_1509											ATP synthase F1, gamma subunit	VARIOUS METABOLISM AND BIOSYNTHESIS
SP_1510											ATP synthase F1, alpha subunit	VARIOUS METABOLISM AND BIOSYNTHESIS
SP_1511											ATP synthase F1, delta subunit	VARIOUS METABOLISM AND BIOSYNTHESIS
SP_1512											ATP synthase F0, B subunit	VARIOUS METABOLISM AND BIOSYNTHESIS
SP_1513											ATP synthase F0, A subunit	VARIOUS METABOLISM AND BIOSYNTHESIS
SP_1514											ATP synthase F0, C subunit	VARIOUS METABOLISM AND BIOSYNTHESIS
SP_1516	0.957361	0.0730479	0.0365239	4		0.948253	0.0558003	0.0279002	4		acetyltransferase, GNAT family	VARIOUS METABOLISM AND BIOSYNTHESIS
SP_1517											transcription elongation factor GreA	TRANSCRIPTION AND TRANSLATION
SP_1518	0.643453	0.315831	0.0673354	22		0.564451	0.316522	0.0659994	23		conserved hypothetical protein	UNKNOWN
SP_1519	1.01445	0.04145	0.0131077	10		1.00035	0.0307556	0.00927317	11		acetyltransferase, GNAT family	VARIOUS METABOLISM AND BIOSYNTHESIS
SP_1520	1.00641	0.0360074	0.0113866	10		1.03793	0.0638783	0.0202001	10		acetyltransferase, GNAT family	VARIOUS METABOLISM AND BIOSYNTHESIS
SP_1521	0.990879	0.0781105	0.0450971	3		1.12934	0.0361421	0.0208666	3		UDP-N-acetylmuramate--alanine ligase	AMINO ACID METABOLSIM
SP_1522	1.0113	0.0565651	0.014605	15		1.04635	0.0388142	0.00970355	16		conserved domain protein	UNKNOWN
SP_1523	0.983285	0.0876623	0.0104036	71		0.969526	0.0786541	0.00933453	71		Snf2 family protein	UNKNOWN
SP_1524	0.998387	0.0965321	0.0142329	46		1.00751	0.111782	0.0164814	46		aminotransferase, class II	AMINO ACID METABOLSIM
SP_1525	1.01068	0.0777499	0.00942856	68		1.03211	0.086824	0.010529	68		transulfuration enzyme family protein	VARIOUS METABOLISM AND BIOSYNTHESIS
SP_1527	0.995311	0.0786111	0.00657379	143		0.942969	0.110527	0.00930807	141		oligopeptide ABC transporter, oligopeptide-binding protein AliB	TRANSPORT
SP_1528	0.807006	0.15249	0.0576358	7		0.659449	0.427	0.161391	7		hypothetical protein	UNKNOWN
SP_1529	0.856842	0.287763	0.16614	3		0.664068	0.227872	0.131562	3		putative polysaccharide biosynthesis protein	VARIOUS
SP_1530											UDP-N-acetylmuramoylalanyl-D-glutamate--2,6-diaminopimelate ligase	AMINO ACID METABOLSIM
SP_1531	1.09238	0.0251286	0.0177686	2		0.992629	0.0020787	0.00146986	2		hypothetical protein	UNKNOWN
SP_1533	0.935124	0.108942	0.0192584	32		0.852257	0.183021	0.0323538	32		conserved domain protein	UNKNOWN
SP_1534											inorganic pyrophosphatase, manganese-dependent	VARIOUS
SP_1535	0.984158	0.0598952	0.0141174	18		0.890638	0.19474	0.0502817	15		conserved hypothetical protein	UNKNOWN
SP_1536	0.975191	0.0710397	0.0145009	24		0.901693	0.144936	0.0309004	22		conserved hypothetical protein	UNKNOWN
SP_1537	0.891486	0.0382819	0.022102	3		0.69848	0.031824	0.0183736	3		putative general stress protein 13	TRANSCRIPTION AND TRANSLATION
SP_1538	0.942053	0.105844	0.0207577	26		0.813379	0.217419	0.0434838	25		Cof family protein/peptidyl-prolyl cis-trans isomerase, cyclophilin type	UNKNOWN
SP_1540											single-strand binding protein	DNA TURNOVER
SP_1542											asparaginyl-tRNA synthetase	AMINO ACID METABOLSIM
SP_1544	0.551001	0.205699	0.0428912	23		0.710092	0.140118	0.0292166	23		aspartate aminotransferase	AMINO ACID METABOLSIM
SP_1545	0.86534	0.0538817	0.0130682	17		0.849231	0.0756177	0.0173479	19		conserved hypothetical protein	MEMBRANE PROTEIN
SP_1546	0.977057	0.109133	0.0385842	8		0.981741	0.0571836	0.0202175	8		conserved domain protein	UNKNOWN
SP_1547	0.991856	0.0722649	0.0208611	12		0.983094	0.060543	0.0174773	12		conserved hypothetical protein	UNKNOWN
SP_1548	1.00574	0.07086	0.00892752	63		0.987037	0.0751228	0.00954061	62		hypothetical protein	UNKNOWN
SP_1549	1.02174	0.0758191	0.0202635	14		1.02145	0.0983996	0.0262984	14		polypeptide deformylase	AMINO ACID METABOLSIM
SP_1550	0.990458	0.0622595	0.00972331	41		0.977192	0.10458	0.0163326	41		glutathione S-transferase family protein	AMINO ACID METABOLSIM
SP_1551	0.993574	0.0591331	0.0341405	3		0.9451	0.021307	0.0123016	3		cation-transporting ATPase, E1-E2 family	TRANSPORT
SP_1552	1.01105	0.0905305	0.0132052	47		1.02451	0.065937	0.00961789	47		cation efflux family protein	TRANSPORT
SP_1553	0.854911	0.12393	0.020948	35		0.76136	0.179889	0.0308506	34		ABC transporter, ATP-binding protein	TRANSPORT
SP_1554											polyA polymerase family protein	TRANSCRIPTION AND TRANSLATION
SP_1555	1.04991	0.0434221	0.017727	6		1.05685	0.0588794	0.0240374	6		dihydrodipicolinate reductase	AMINO ACID METABOLSIM
SP_1556	1.0523	0.0105098	0.00743156	2		1.00531	0.00266309	0.00188309	2		hypothetical protein	UNKNOWN
SP_1557	0.881051	0.11964	0.0281995	18		0.810158	0.17159	0.0428974	16		degV family protein	UNKNOWN
SP_1558	0.863533	0.02844	0.01422	4		0.778997	0.102396	0.0511979	4		hypothetical protein	UNKNOWN
SP_1559	0			1		0			1		phosphoglucomutase/phosphomannomutase family protein	CARBOHYDRATE METABOLISM
SP_1560											conserved hypothetical protein	UNKNOWN
SP_1561											conserved hypothetical protein	UNKNOWN
SP_1562											hypothetical protein	UNKNOWN
SP_1563	0.944972	0.0892577	0.0238551	14		1.04265	0.0802151	0.0214384	14		pyridine nucleotide-disulphide oxidoreductase family protein	NUCLEOTIDE METABOLSIM
SP_1564	0.929566	0.0629969	0.0162657	15		0.93771	0.0814168	0.0210217	15		conserved hypothetical protein	UNKNOWN
SP_1565	1.01788	0.0698549	0.023285	9		1.0077	0.0583514	0.0206303	8		conserved hypothetical protein	UNKNOWN
SP_1566	0.847737	0.0374656	0.0132461	8		0.721352	0.0844511	0.029858	8		conserved hypothetical protein	UNKNOWN
SP_1567											endoribonuclease L-PSP	VARIOUS
SP_1568											ribosome biogenesis GTP-binding protein YsxC	TRANSCRIPTION AND TRANSLATION
SP_1569											ATP-dependent Clp protease, ATP-binding subunit ClpX	PROTEIN TURNOVER
SP_1570	0.958652	0.028572	0.014286	4		0.941216	0.0850552	0.0425276	4		hypothetical protein	UNKNOWN
SP_1571											dihydrofolate reductase	VARIOUS METABOLISM AND BIOSYNTHESIS
SP_1572											non-heme iron-containing ferritin	UNKNOWN
SP_1573	0.990284	0.0838226	0.00825929	103		1.02342	0.088097	0.00863862	104		lysozyme	PEPTIDOGLYCAN
SP_1574											triosephosphate isomerase	CARBOHYDRATE METABOLISM
SP_1576	0.962379	0.0828077	0.0176547	22		0.897635	0.0962816	0.0210104	21		homoserine O-succinyltransferase	AMINO ACID METABOLSIM
SP_1577	0.955113	0.0695252	0.0109929	40		0.974385	0.0747739	0.0119734	39		adenine phosphoribosyltransferase	NUCLEOTIDE METABOLSIM
SP_1578	1.03401	0.0737635	0.0190457	15		0.985702	0.0592035	0.0152863	15		putative methyltransferase	UNKNOWN
SP_1579	1.01086	0.0796262	0.0265421	9		1.03487	0.169607	0.0565357	9		hypothetical protein	UNKNOWN
SP_1580	0.964638	0.134308	0.0387713	12		0.934103	0.153056	0.0441836	12		sugar ABC transporter, ATP-binding protein	TRANSPORT
SP_1581	0.962066	0.0172352	0.00995077	3		0.935163	0.0380838	0.0219877	3		hypothetical protein	UNKNOWN
SP_1583	0.995509	0.0685632	0.0127319	29		1.04559	0.083453	0.0157711	28		isochorismatase family protein	VARIOUS METABOLISM AND BIOSYNTHESIS
SP_1584											GTP-sensing transcriptional pleiotropic repressor CodY	AMINO ACID METABOLSIM
SP_1585	0.894075	0.125143	0.0303517	17		0.917028	0.0756286	0.0183426	17		hypothetical protein	UNKNOWN
SP_1586	0.911044	0.0691856	0.0147504	22		0.858793	0.101313	0.0215999	22		putative ATP-dependent RNA helicase	RNA TURNOVER
SP_1587	1.01474	0.0816524	0.0111115	54		1.0257	0.0766287	0.0103326	55		oxalate:formate antiporter	TRANSPORT
SP_1588	1.01107	0.0799689	0.0119211	45		1.03022	0.0756863	0.011542	43		pyridine nucleotide-disulfide oxidoreductase	NUCLEOTIDE METABOLSIM
SP_1589											Mur ligase family protein	AMINO ACID METABOLSIM
SP_1590	0			2		0			2		conserved hypothetical protein	UNKNOWN
SP_1591	0.947274	0.183794	0.0554159	11		1.00961	0.183706	0.0553893	11		proline dipeptidase	UNKNOWN
SP_1592	0.612781	0.373068	0.152304	6		0.416521	0.495878	0.202441	6		conserved domain protein	UNKNOWN
SP_1597	1.00323	0.0443467	0.0221733	4		1.00282	0.0312678	0.0156339	4		conserved hypothetical protein	UNKNOWN
SP_1598	1.00047	0.0646918	0.0141169	21		0.981198	0.0881073	0.0192266	21		putative phosphomethylpyrimidine kinase	VARIOUS METABOLISM AND BIOSYNTHESIS
SP_1599	0.993548	0.060745	0.0129509	22		1.06651	0.0785666	0.0163823	23		tRNA pseudouridine synthase A	TRANSCRIPTION AND TRANSLATION
SP_1600	0.968316	0.0565076	0.00983671	33		0.957236	0.0871958	0.0151788	33		putative membrane protein	TRANSPORT
SP_1601	1.01564	0.0594012	0.0114318	27		0.942517	0.100454	0.0193324	27		conserved hypothetical protein	UNKNOWN
SP_1602	1.02332	0.0742972	0.0332267	5		1.00229	0.0344295	0.0153973	5		phnA protein	VARIOUS METABOLISM AND BIOSYNTHESIS
SP_1603											cytidylate kinase	RNA TURNOVER
SP_1604	0.986564	0.216246	0.0764543	8		0.666346	0.206709	0.0730828	8		hypothetical protein	UNKNOWN
SP_1605	0.919644	0.301865	0.150932	4		0.940957	0.2851	0.14255	4		ferredoxin	VARIOUS
SP_1606	0.948013	0.106854	0.0218115	24		0.866126	0.0865273	0.0176623	24		glycosyl transferase, family 2	CARBOHYDRATE METABOLISM
SP_1607											UDP-glucose 4-epimerase	CARBOHYDRATE METABOLISM
SP_1608	0.993819	0.0967289	0.0258519	14		0.982512	0.11397	0.0304598	14		oxidoreductase, DadA family protein	UNKNOWN
SP_1609	0.978788	0.0624236	0.00974892	41		0.949867	0.0526021	0.00821506	41		conserved hypothetical protein	UNKNOWN
SP_1610	0.925447	0.115638	0.047209	6		0.914885	0.119146	0.0486413	6		SAM-dependent methyltransferase	UNKNOWN
SP_1611	1.003	0.0746185	0.0206954	13		1.0907	0.0701923	0.0194678	13		hypothetical protein	UNKNOWN
SP_1612	0.989451	0.130749	0.0167406	61		1.01799	0.097092	0.0125345	60		conserved domain protein	UNKNOWN
SP_1615	1.00456	0.0668358	0.00634377	111		1.0104	0.0730321	0.00687028	113		transketolase	CARBOHYDRATE METABOLISM
SP_1616	1.00406	0.0667332	0.0111222	36		1.02823	0.0993394	0.0165566	36		ribulose-phosphate 3-epimerase family protein	CARBOHYDRATE METABOLISM
SP_1617	1.01167	0.0574933	0.00672908	73		1.02231	0.0778521	0.00917496	72		PTS system, IIC component	TRANSPORT
SP_1618	1.03171	0.0996247	0.025723	15		1.0121	0.092477	0.0238775	15		PTS system, IIB component	TRANSPORT
SP_1619	0.979292	0.0422032	0.0112793	14		0.977759	0.0814958	0.0217807	14		PTS system, IIA component	TRANSPORT
SP_1620	0.990715	0.0739462	0.0124992	35		0.985712	0.0905677	0.0153087	35		putative PTS system, nitrogen regulatory component IIA	TRANSPORT
SP_1621	0.977768	0.0945221	0.00885281	114		0.997289	0.0826068	0.00770312	115		putative transcription antiterminator BglG family protein	TRANSCRIPTION AND TRANSLATION
SP_1623	0.980022	0.0682241	0.0109246	39		0.881669	0.0822312	0.0131675	39	***	cation-transporting ATPase, E1-E2 family	TRANSPORT
SP_1624											acyltransferase family protein	CARBOHYDRATE METABOLISM
SP_1625	1.00078	0.0654851	0.0106231	38		1.01751	0.0986157	0.0159976	38		putative cadmium resistance transporter	TRANSPORT
SP_1627	0.959573	0.0973521	0.0135003	52		0.970565	0.107121	0.0151492	50		conserved hypothetical protein	UNKNOWN
SP_1628	0.993105	0.0715397	0.0143079	25		1.00726	0.0453827	0.00907655	25		hypothetical protein	UNKNOWN
SP_1629	1.02765	0.0339475	0.0120022	8		1.02944	0.0193141	0.00682858	8		hypothetical protein	UNKNOWN
SP_1630	1.01111	0.0848322	0.0205748	17		1.08189	0.107726	0.0278146	15		hypothetical protein	UNKNOWN
SP_1631											threonyl-tRNA synthetase	AMINO ACID METABOLSIM
SP_1632	1.00382	0.062166	0.00862087	52		1.03715	0.0545672	0.00764094	51		sensor histidine kinase	REGULATOR
SP_1633	1.00768	0.0458328	0.0111161	17		1.02092	0.0655209	0.0154434	18		DNA-binding response regulator	REGULATOR
SP_1634	1.00255	0.0655397	0.0110782	35		0.994282	0.0697148	0.011784	35		hypothetical protein	UNKNOWN
SP_1635	0.971752	0.0643684	0.0131391	24		1.0282	0.0758044	0.0158063	23		hypothetical protein	UNKNOWN
SP_1636	1.01592	0.0393836	0.0176129	5		1.05052	0.0788475	0.0352617	5		Rrf2 family protein	REGULATOR
SP_1637	1.04616	0.0879936	0.019676	20		1.06847	0.0911732	0.0203869	20		conserved hypothetical protein	UNKNOWN
SP_1638											iron-dependent transcriptional regulator	REGULATOR
SP_1640	0.987552	0.145291	0.043807	11		1.02396	0.0925446	0.0279032	11		hypothetical protein	UNKNOWN
SP_1641	0.993547	0.0621533	0.0132511	22		1.00102	0.0620325	0.0132254	22		conserved domain protein	UNKNOWN
SP_1642	0.977185	0.0859035	0.0286345	9		0.985316	0.068218	0.0215724	10		hypothetical protein	UNKNOWN
SP_1643	1.01506	0.000211615	0.000149634	2		1.03712	0.0713319	0.0504393	2		hypothetical protein	UNKNOWN
SP_1644	1.02297	0.0792477	0.0133953	35		1.06996	0.0596287	0.0102262	34		D-tyrosyl-tRNA(Tyr) deacylase	TRANSCRIPTION AND TRANSLATION
SP_1645	1.01301	0.0630856	0.00723641	76		1.0815	0.0636859	0.00725768	77		GTP pyrophosphokinase	NUCLEOTIDE METABOLSIM
SP_1646	1.00147	0.0443272	0.010448	18		0.982431	0.0505331	0.0119108	18		metallo-beta-lactamase superfamily protein	TRANSCRIPTION AND TRANSLATION
SP_1647	1.01623	0.0797522	0.00897282	79		1.04773	0.08323	0.00936411	79		endopeptidase O	VARIOUS
SP_1648											manganese ABC transporter, ATP-binding protein	TRANSPORT
SP_1649	0.439527	0	0	1		0			1		putative manganese ABC transporter, permease protein	TRANSPORT
SP_1650	0.295412	0.27863	0.197021	2		0			1		manganese ABC transporter, manganese-binding adhesion liprotein	TRANSPORT
SP_1651	1.01528	0.0874708	0.0168338	27		0.983308	0.121074	0.0233006	27		thiol peroxidase	VARIOUS
SP_1652	1.00209	0.0629217	0.00522536	145		0.978974	0.102975	0.00849323	147		putative membrane protein	TRANSPORT
SP_1653	0.989731	0.050805	0.0105936	23		0.980688	0.0580658	0.0121076	23		ABC transporter, ATP-binding protein	TRANSPORT
SP_1654	1.0054	0.067422	0.00618056	119		1.03905	0.0704779	0.00648802	118		conserved hypothetical protein	UNKNOWN
SP_1655											phosphoglycerate mutase	CARBOHYDRATE METABOLISM
SP_1656	0.909116	0.117388	0.0524974	5		0.877378	0.0625057	0.0279534	5		hypothetical protein	UNKNOWN
SP_1657	0.945344	0.0945194	0.0272854	12		0.853088	0.116902	0.0337468	12		hypothetical protein	UNKNOWN
SP_1658	0.892785	0.173012	0.043253	16		0.87637	0.122981	0.0317536	15		hypothetical protein	UNKNOWN
SP_1659											isoleucyl-tRNA synthetase	AMINO ACID METABOLSIM
SP_1660											hypothetical protein	UNKNOWN
SP_1661											cell division protein DivIVA	CELL DIVISION
SP_1662	0.9815	0.0589421	0.0196474	9		0.948387	0.0612528	0.0204176	9		ylmH protein	CELL DIVISION
SP_1663	1.03115	0.0919672	0.0650307	2		1.07434	0.0499934	0.0353506	2		ylmG protein	CELL DIVISION
SP_1664	0.962556	0.0853638	0.0284546	9		0.853627	0.0865286	0.0273627	10		ylmF protein	CELL DIVISION
SP_1665	0.992829	0.0492701	0.0155806	10		0.97124	0.0956523	0.0288403	11		ylmE protein	CELL DIVISION
SP_1666											cell division protein FtsZ	CELL DIVISION
SP_1667											cell division protein FtsA	CELL DIVISION
SP_1668	1.01434	0.060666	0.0182915	11		1.01653	0.0498372	0.0150265	11		hypothetical protein	UNKNOWN
SP_1669											MutT/nudix family protein	VARIOUS
SP_1670											UDP-N-acetylmuramoylalanyl-D-glutamyl-2,6-diaminopimelate--D-alanyl-D-alanyl ligase	AMINO ACID METABOLSIM
SP_1671											D-alanine--D-alanine ligase	AMINO ACID METABOLSIM
SP_1672	1.00604	0.0570166	0.0232769	6		0.966252	0.043024	0.0175645	6		recombination protein RecR	DNA TURNOVER
SP_1673											penicillin-binding protein 2B	PEPTIDOGLYCAN
SP_1674	0.986702	0.067599	0.0103088	43		0.99349	0.0814141	0.0124155	43		putative phosphosugar-binding transcriptional regulator	REGULATOR
SP_1675	1.0229	0.0753533	0.0108763	48		0.989118	0.0673988	0.00972818	48		ROK family protein	CARBOHYDRATE METABOLISM
SP_1676	1.00491	0.0627911	0.0107686	34		0.94007	0.105175	0.0183086	33		putative N-acetylneuraminate lyase	CARBOHYDRATE METABOLISM
SP_1677	1.03609	0.0970669	0.0161778	36		0.989209	0.100965	0.0168275	36		hypothetical protein	UNKNOWN
SP_1678											hypothetical protein	UNKNOWN
SP_1679	0.990645	0.0486562	0.00750781	42		0.957852	0.0650196	0.0100327	42		hypothetical protein	UNKNOWN
SP_1680	0.951851	0.0545516	0.0136379	16		0.92957	0.0504867	0.0126217	16		conserved hypothetical protein	UNKNOWN
SP_1681	0.987611	0.0779257	0.0170048	21		0.976557	0.07744	0.0168988	21		sugar ABC transporter, permease protein	TRANSPORT
SP_1682	1.0122	0.0859413	0.0118049	53		0.974043	0.0857824	0.0120119	51		sugar ABC transporter, permease protein	TRANSPORT
SP_1683	0.991749	0.067961	0.00741516	84		0.948636	0.0795482	0.00867942	84		sugar ABC transporter, sugar-binding protein	TRANSPORT
SP_1684	0.99694	0.101336	0.00816589	154		0.992281	0.115006	0.00929766	153		PTS system, IIBC components	TRANSPORT
SP_1685	1.0662	0.0739606	0.0139772	28		1.15121	0.129213	0.0235909	30		N-acetylmannosamine-6-phosphate 2-epimerase	CARBOHYDRATE METABOLISM
SP_1686	1.00736	0.0610179	0.00699924	76		1.00846	0.0618546	0.0070952	76		oxidoreductase, Gfo/Idh/MocA family	UNKNOWN
SP_1687	1.00438	0.092072	0.00607105	230		0.992447	0.0769132	0.00507151	230		neuraminidase B	VARIOUS
SP_1688	0.988317	0.0842578	0.00954032	78		0.957145	0.0782193	0.00880036	79		ABC transporter, permease protein	TRANSPORT
SP_1689	1.00875	0.0717892	0.00919166	61		0.972814	0.0771463	0.00995954	60		ABC transporter, permease protein	TRANSPORT
SP_1690	1.01638	0.0883214	0.00830857	113		0.972838	0.11324	0.0106059	114		ABC transporter, substrate-binding protein	TRANSPORT
SP_1691	0.999019	0.112169	0.0250818	20		0.972611	0.100295	0.0218862	21		conserved hypothetical protein	UNKNOWN
SP_1693	1.0059	0.0729694	0.00612346	142		1.00495	0.0827465	0.00699335	140		hypothetical protein	UNKNOWN
SP_1694	0.98816	0.0780054	0.0208478	14		0.984504	0.0794663	0.0212383	14		putative acetyl xylan esterase	UNKNOWN
SP_1695	1.00374	0.0745029	0.0138348	29		1.01266	0.098283	0.0182507	29		hypothetical protein	UNKNOWN
SP_1697											ATP-dependent DNA helicase RecG	DNA TURNOVER
SP_1698											alanine racemase	AMINO ACID METABOLSIM
SP_1699											holo-(acyl-carrier protein) synthase	VARIOUS METABOLISM AND BIOSYNTHESIS
SP_1700	0.999988	0.0884332	0.0208439	18		0.996959	0.0662402	0.0165601	16		phospho-2-dehydro-3-deoxyheptonate aldolase	AMINO ACID METABOLSIM
SP_1701	0.967543	0.0795185	0.0136373	34		0.977811	0.0895514	0.0153579	34		phospho-2-dehydro-3-deoxyheptonate aldolase	AMINO ACID METABOLSIM
SP_1702											preprotein translocase, SecA subunit	TRANSPORT
SP_1703	0.987887	0.046288	0.023144	4		0.980558	0.0692934	0.0346467	4		conserved domain protein	UNKNOWN
SP_1704	0.982752	0.0961021	0.0175458	30		1.00296	0.0836861	0.0155401	29		ABC transporter, ATP-binding protein	TRANSPORT
SP_1705	0.986995	0.0565759	0.0117969	23		0.995261	0.0646948	0.0134898	23		hypothetical protein	UNKNOWN
SP_1706	0.994818	0.0793348	0.0155588	26		0.98192	0.101506	0.019907	26		hypothetical protein	UNKNOWN
SP_1707	0.954835	0.0791259	0.0168697	22		0.946001	0.0799153	0.0174389	21		hypothetical protein	UNKNOWN
SP_1708	0.945891	0.0612054	0.0306027	4		0.964474	0.0917859	0.045893	4		hypothetical protein	UNKNOWN
SP_1709											phosphoglycerate dehydrogenase-related protein	CARBOHYDRATE METABOLISM
SP_1710	0.998795	0.0608729	0.0175725	12		0.946999	0.0797706	0.0230278	12		nitroreductase family protein	UNKNOWN
SP_1711											primosomal protein DnaI	UNKNOWN
SP_1712	1.00235	0.0419266	0.0296466	2		0.952951	0.0569812	0.0402918	2		hypothetical protein	UNKNOWN
SP_1713	0.706345	0.0797873	0.0398936	4		0.713545	0.0803893	0.0464128	3		transcriptional regulator, NrdR family	REGULATOR
SP_1714	0.638846	0.0027321	0.00193189	2		0.371577	0.0528799	0.0373917	2		transcriptional regulator, GntR family	REGULATOR
SP_1715	0.993511	0.0680675	0.00588014	134		0.96521	0.0677549	0.00585313	134		ABC transporter, ATP-binding protein	TRANSPORT
SP_1716	1.00255	0.0686672	0.010724	41		0.938506	0.0873951	0.0136488	41		conserved hypothetical protein	TRANSPORT
SP_1717	0.988256	0.0638639	0.0150529	18		0.980619	0.0907691	0.0220148	17		ABC transporter, ATP-binding protein	TRANSPORT
SP_1718											hypothetical protein	UNKNOWN
SP_1720	0.983761	0.057294	0.009549	36		0.663498	0.0675097	0.0112516	36	***	conserved hypothetical protein	MEMBRANE PROTEIN
SP_1721	0.998773	0.0538431	0.0107686	25		0.95432	0.0502349	0.010047	25		fructokinase	CARBOHYDRATE METABOLISM
SP_1722	1.01105	0.065708	0.00968811	46		0.970257	0.0683956	0.0101958	45		PTS system IIABC components	TRANSPORT
SP_1723	0.965003	0.0237545	0.016797	2		0.808543	0.0933321	0.0659957	2		hypothetical protein	UNKNOWN
SP_1724	1.00216	0.076454	0.0129231	35		1.05577	0.100004	0.0166673	36		sucrose-6-phosphate hydrolase	CARBOHYDRATE METABOLISM
SP_1725	1.0046	0.0512774	0.00986834	27		0.892795	0.0695292	0.0133809	27	***	sucrose operon repressor	REGULATOR
SP_1726	0.67018	0.0458949	0.0187365	6		0.457799	0.102832	0.0419812	6		3-hydroxy-3-methylglutaryl-CoA reductase	VARIOUS METABOLISM AND BIOSYNTHESIS
SP_1727											hydroxymethylglutaryl-CoA synthase	AMINO ACID METABOLSIM
SP_1728	0.989035	0.0557782	0.0144019	15		0.889974	0.0897889	0.0224472	16		hypothetical protein	UNKNOWN
SP_1730	0.965256	0.11887	0.0280178	18		0.73491	0.424912	0.0950133	20	LS	hypothetical protein	UNKNOWN
SP_1731	0.874226	0.114951	0.0234642	24		0.444955	0.388527	0.0828342	22	***	conserved hypothetical protein	UNKNOWN
SP_1732	0.292403	0.386544	0.172868	5		0			4	LS	serine/threonine protein kinase	REGULATOR
SP_1733	0.402593	0.220277	0.0778798	8		0.130228	0.185829	0.0657003	8	LS	putative phosphatase	REGULATOR
SP_1734	0.893121	0.273707	0.0422338	42		0.854043	0.305766	0.0471807	42		rRNA methyltransferase RsmB	TRANSCRIPTION AND TRANSLATION
SP_1735											methionyl-tRNA formyltransferase	AMINO ACID METABOLSIM
SP_1736	0			1		0			1		primosomal protein N	DNA TURNOVER
SP_1737											putative DNA-directed RNA polymerase, omega subunit	NUCLEOTIDE METABOLSIM
SP_1738	1.0007	0.0823722	0.0411861	4		0.755751	0.29348	0.14674	4		guanylate kinase	NUCLEOTIDE METABOLSIM
SP_1739	0.692859	0.167233	0.0258047	42		0.342177	0.297221	0.0464181	41	***	KH domain protein	RNA TURNOVER
SP_1740	1.01469	0.06483	0.0138218	22		1.0109	0.0480313	0.0102403	22		addiction module toxin, Txe/YoeB family	VARIOUS
SP_1741	0.989661	0.0703202	0.0187939	14		1.01119	0.0615686	0.0164549	14		addiction module antitoxin, Axe family	VARIOUS
SP_1742	0.979788	0.0844968	0.0159684	28		0.97939	0.0733456	0.013861	28		conserved hypothetical protein	UNKNOWN
SP_1743	0.988763	0.0693023	0.015123	21		0.985536	0.0909014	0.0193803	22		conserved hypothetical protein	AMINO ACID METABOLSIM
SP_1744	0.957787	0.0753881	0.016451	21		0.952901	0.0789666	0.0168357	22		iojap-related protein	UNKNOWN
SP_1745	0.946866	0.0961325	0.0175513	30		0.941594	0.0883832	0.0161365	30		isochorismatase family protein	VARIOUS METABOLISM AND BIOSYNTHESIS
SP_1746	0.936442	0.0922257	0.0201253	21		0.933388	0.0818607	0.0178635	21		conserved hypothetical protein	UNKNOWN
SP_1747											nicotinic acid mononucleotide adenylyltransferase	VARIOUS METABOLISM AND BIOSYNTHESIS
SP_1748	0.928338	0.0661174	0.0269923	6		0.923371	0.083443	0.0340654	6		conserved hypothetical protein	UNKNOWN
SP_1749											GTP-binding protein YqeH	TRANSCRIPTION AND TRANSLATION
SP_1750											conserved hypothetical protein	UNKNOWN
SP_1751	1.01789	0.0657522	0.0137103	23		1.0281	0.0636441	0.0127288	25		putative transporter, CorA family	TRANSPORT
SP_1752	0.976709	0.0940632	0.0184473	26		0.937814	0.0748523	0.0152792	24		putative mechanosensitive ion channel	TRANSPORT
SP_1754	1.01356	0.0787472	0.0120088	43		0.998163	0.0792224	0.0120813	43		conserved hypothetical protein	UNKNOWN
SP_1755	0.999361	0.0625384	0.00953701	43		0.995027	0.0839759	0.0128062	43		hypothetical protein	UNKNOWN
SP_1756	0.922523	0.0501374	0.0250687	4		0.876354	0.0886951	0.0443475	4		conserved domain protein	UNKNOWN
SP_1757	1.01692	0.069364	0.00943924	54		0.97529	0.0897649	0.0122155	54		conserved hypothetical protein	UNKNOWN
SP_1758	1.0042	0.0704969	0.00739008	91		0.954617	0.0950583	0.0101332	88		glycosyl transferase, group 1	UNKNOWN
SP_1759	1.00398	0.0684404	0.00461425	220		0.972651	0.0804905	0.00541438	221		preprotein translocase, SecA subunit	TRANSPORT
SP_1760	1.00268	0.087305	0.0134715	42		0.971552	0.108885	0.017005	41		conserved domain protein	UNKNOWN
SP_1761	1.01475	0.0820002	0.00854912	92		0.983096	0.0765772	0.00807195	90		hypothetical protein	UNKNOWN
SP_1762	0.996796	0.075927	0.00833407	83		0.915169	0.152985	0.0167922	83		hypothetical protein	UNKNOWN
SP_1763	1.00843	0.0652483	0.00669433	95		0.973173	0.0803446	0.00833135	93		preprotein translocase SecY family protein	TRANSPORT
SP_1764	1.00289	0.0785201	0.00945271	69		0.955786	0.0899334	0.010906	68		glycosyl transferase, family 2	UNKNOWN
SP_1765	0.990752	0.0656214	0.00510862	165		0.934074	0.0804856	0.00632355	162		glycosyl transferase, family 8	UNKNOWN
SP_1766	1.00192	0.086761	0.00894871	94		0.95435	0.0701139	0.00727047	93		glycosyl transferase, family 8	UNKNOWN
SP_1767	1.01295	0.0776407	0.00540948	206		0.97191	0.0741507	0.00517891	205		glycosyl transferase, family 8	UNKNOWN
SP_1768	0.989793	0.0735267	0.00750429	96		0.948497	0.0765841	0.0079414	93		conserved hypothetical protein	UNKNOWN
SP_1770	0.979191	0.0725386	0.00685426	112		0.949219	0.068846	0.00647648	113		glycosyl transferase, family 8	UNKNOWN
SP_1771	1.00317	0.0650489	0.00598823	118		0.982725	0.0735039	0.00670995	120		glycosyl transferase, family 2/glycosyl transferase family 8	UNKNOWN
SP_1772	0.987663	0.0203779	0.0144093	2		0.93885	0.00395911	0.00279951	2		cell wall surface anchor family protein	VARIOUS
SP_1774	0.990818	0.0674768	0.0275473	6		0.890311	0.0561323	0.0229159	6		putative transcriptional regulator	REGULATOR
SP_1775	0.9821	0.0725166	0.0128193	32		0.988455	0.0721368	0.0125574	33		conserved domain protein	UNKNOWN
SP_1776											thioredoxin	VARIOUS
SP_1777	0.973697	0.0643242	0.0166084	15		0.992963	0.0849564	0.0219356	15		conserved hypothetical protein	UNKNOWN
SP_1778	1.05437	0.0662292	0.0220764	9		1.03782	0.0888638	0.0296213	9		aquaporin	TRANSPORT
SP_1779	0.970197	0.0633658	0.0191055	11		0.959015	0.0593066	0.0178816	11		hypothetical protein	UNKNOWN
SP_1780	0.999007	0.0842056	0.00935618	81		1.01905	0.0719475	0.00799417	81		oligoendopeptidase F	UNKNOWN
SP_1781	0.987759	0.0744736	0.0138294	29		0.990111	0.055129	0.0104184	28		16S ribosomal RNA methyltransferase RsmE	TRANSCRIPTION AND TRANSLATION
SP_1783	0.983488	0.0521907	0.0116702	20		0.958532	0.0529364	0.0118369	20		MutT/nudix family protein	VARIOUS METABOLISM AND BIOSYNTHESIS
SP_1784	0.982237	0.0629572	0.00873059	52		0.973955	0.0753	0.0103432	53		hypothetical protein	UNKNOWN
SP_1785	1.01523	0.0715259	0.0159937	20		1.01424	0.057149	0.0127789	20		hypothetical protein	UNKNOWN
SP_1786	0.97594	0.0632642	0.013488	22		0.970107	0.0762907	0.0162652	22		conserved hypothetical protein	UNKNOWN
SP_1787	0.999398	0.0532059	0.0177353	9		0.994579	0.0463742	0.0154581	9		hypothetical protein	UNKNOWN
SP_1788	0.907572	0.0364746	0.0257914	2		0.90667	0.0192886	0.0136391	2		hypothetical protein	UNKNOWN
SP_1789	0.98047	0.0864091	0.0432046	4		0.914698	0.0815111	0.0407556	4		hypothetical protein	UNKNOWN
SP_1790	0.991105	0.069075	0.0110608	39		1.01059	0.052368	0.00849522	38		ATPase, AAA family	PROTEIN TURNOVER
SP_1791	0.996363	0.128249	0.0386686	11		1.0775	0.0947582	0.0253252	14		integrase-related protein	UNKNOWN
SP_1793	1.02154	0.0870128	0.0139332	39		1.02959	0.0912855	0.0146174	39		hypothetical protein	UNKNOWN
SP_1794	0.454016	0.201055	0.0449573	20		0.332593	0.237004	0.0517184	21		hypothetical protein	UNKNOWN
SP_1795	1.00475	0.0810672	0.00917906	78		1.00433	0.0713003	0.00807317	78		putative sucrose-6-phosphate hydrolase	CARBOHYDRATE METABOLISM
SP_1796	1.01435	0.0602086	0.00522075	133		1.0115	0.0715885	0.00620751	133		ABC transporter, substrate-binding protein	TRANSPORT
SP_1797	1.01718	0.0663698	0.00804852	68		1.00163	0.0825349	0.0100088	68		ABC transporter, permease protein	TRANSPORT
SP_1798	1.00767	0.0696863	0.00838925	69		1.00062	0.0762331	0.00931335	67		ABC transporter, permease protein	TRANSPORT
SP_1799	0.986424	0.079318	0.00954877	69		0.9188	0.0922879	0.0112748	67		sugar-binding transcriptional regulator, LacI family	REGULATOR
SP_1800	0.985587	0.0784054	0.00642322	149		1.01161	0.0776458	0.00638244	148		putative transcriptional activator	REGULATOR
SP_1801	0.987475	0.0570138	0.0142535	16		1.00175	0.0650508	0.0157771	17		conserved hypothetical protein	UNKNOWN
SP_1802	1.00658	0.0732535	0.0136028	29		1.01305	0.0633525	0.0117643	29		hypothetical protein	UNKNOWN
SP_1803	1.01448	0.0813925	0.0181999	20		0.965168	0.0802017	0.0179336	20		conserved hypothetical protein	UNKNOWN
SP_1804	1.02976	0.0625511	0.0125102	25		1.02481	0.0637176	0.0130063	24		putative general stress protein 24	UNKNOWN
SP_1805	1.01433	0.0350519	0.0132484	7		1.06493	0.0780294	0.0294923	7		hypothetical protein	UNKNOWN
SP_1806	1.02978	0.0627833	0.0174129	13		1.05704	0.0853946	0.0236842	13		conserved domain protein	UNKNOWN
SP_1807	0.995566	0.0679509	0.0196157	12		0.934716	0.0336448	0.00971243	12		acetyltransferase, GNAT family	VARIOUS METABOLISM AND BIOSYNTHESIS
SP_1808	1.01545	0.0749423	0.0139164	29		0.987585	0.0950393	0.0176484	29		putative type IV prepilin peptidase	TRANSPORT
SP_1809											transcriptional regulator	REGULATOR
SP_1810	0.991834	0.0804487	0.0107504	56		1.01523	0.0719539	0.00970227	55		hypothetical protein	UNKNOWN
SP_1811	1.03199	0.0740897	0.0140016	28		1.02337	0.0955099	0.0180497	28		tryptophan synthase, alpha subunit	AMINO ACID METABOLSIM
SP_1812	1.03379	0.0463086	0.00945271	24		1.04234	0.0568366	0.0116017	24		tryptophan synthase, beta subunit	AMINO ACID METABOLSIM
SP_1813	1.01757	0.0639801	0.015995	16		0.970097	0.0778058	0.0194515	16		N-(5-phosphoribosyl)-anthranilate isomerase	AMINO ACID METABOLSIM
SP_1814	1.01246	0.0677136	0.0119702	32		1.01533	0.0737482	0.013037	32		indole-3-glycerol phosphate synthase	AMINO ACID METABOLSIM
SP_1815	1.00903	0.0446103	0.00743504	36		1.003	0.063675	0.0106125	36		anthranilate phosphoribosyltransferase	AMINO ACID METABOLSIM
SP_1816	0.995086	0.0485483	0.0171644	8		1.01609	0.073954	0.0261467	8		anthranilate synthase component II	AMINO ACID METABOLSIM
SP_1817	0.986546	0.0753627	0.00989561	58		0.981351	0.0632912	0.00831054	58		anthranilate synthase component I	AMINO ACID METABOLSIM
SP_1818	0.98395	0.0273628	0.0193484	2		1.07896	0.0322323	0.0227917	2		hypothetical protein	UNKNOWN
SP_1819	0.950235	0.0987694	0.044171	5		0.988746	0.0313697	0.0140289	5		hypothetical protein	UNKNOWN
SP_1820	1.02843	0.0668604	0.0236387	8		1.01749	0.124877	0.0441508	8		hypothetical protein	UNKNOWN
SP_1821	0.978839	0.0851363	0.00819225	108		0.962752	0.10134	0.00988979	105		sugar-binding transcriptional regulator, LacI family	REGULATOR
SP_1822	0.986016	0.0759129	0.0138597	30		0.973347	0.0773343	0.0141193	30		conserved domain protein	UNKNOWN
SP_1823	0.999949	0.0721945	0.00982442	54		1.01088	0.0786269	0.0106998	54		MgtC/SapB family protein	TRANSPORT
SP_1824	1.00311	0.0754878	0.00540579	195		1.01825	0.0781105	0.00557932	196		ABC transporter, permease protein	TRANSPORT
SP_1825	1.01967	0.071762	0.0074817	92		1.00912	0.0766847	0.00799493	92		ABC transporter, ATP-binding protein	TRANSPORT
SP_1826	1.01211	0.0922269	0.00821622	126		1.00101	0.101389	0.00914191	123		ABC transporter, substrate-binding protein	TRANSPORT
SP_1827	1.00514	0.073486	0.00891149	68		0.983486	0.0771257	0.0094224	67		hypothetical protein	UNKNOWN
SP_1828	1.01832	0.0829411	0.00763535	118		1.00806	0.0808737	0.00741368	119		UDP-glucose 4-epimerase	CARBOHYDRATE METABOLISM
SP_1829	1.01061	0.0723956	0.00614051	139		0.993006	0.0772856	0.00665168	135		galactose-1-phosphate uridylyltransferase	CARBOHYDRATE METABOLISM
SP_1830	0.99181	0.0729196	0.00756141	93		0.975687	0.0774247	0.00802856	93		putative phosphate transport system regulatory protein PhoU	REGULATOR
SP_1831	0.989704	0.0854575	0.0113191	57		1.00406	0.0775432	0.0102709	57		hypothetical protein	UNKNOWN
SP_1832	1.00655	0.0780344	0.0115055	46		1.01996	0.0807992	0.0119132	46		hypothetical protein	UNKNOWN
SP_1833	1.00826	0.0750063	0.00464277	261		1.01035	0.0818616	0.0050478	263		cell wall surface anchor family protein	VARIOUS
SP_1834	1.01301	0.117867	0.028587	17		1.05865	0.0565483	0.0141371	16		hypothetical protein	UNKNOWN
SP_1835	0.97595	0.078824	0.0249263	10		0.945778	0.0601518	0.0212669	8		hypothetical protein	UNKNOWN
SP_1836	1.05404	0.0724909	0.0256294	8		1.0035	0.0451367	0.0170601	7		hypothetical protein	UNKNOWN
SP_1837											putative capsular polysaccharide biosynthesis protein	CAPSULE
SP_1838											putative glycosyl transferase	CARBOHYDRATE METABOLISM
SP_1839	1.00222	0.0693166	0.00800399	75		0.996446	0.09033	0.0104304	75		ABC transporter, permease/ATP-binding protein	TRANSPORT
SP_1840	0.991767	0.0776138	0.0080918	92		0.985421	0.105793	0.0110297	92		ABC transporter, permease/ATP-binding protein	TRANSPORT
SP_1841	0.998689	0.0512179	0.0136886	14		1.01435	0.0399922	0.0106884	14		conserved domain protein	UNKNOWN
SP_1842	0.98711	0.0467256	0.0124879	14		0.956107	0.0518746	0.0138641	14		hypothetical protein	UNKNOWN
SP_1843											hypothetical protein	UNKNOWN
SP_1844	1.03242	0.0733531	0.0231963	10		1.05469	0.0591819	0.018715	10		hypothetical protein	UNKNOWN
SP_1845											exodeoxyribonuclease	DNA TURNOVER
SP_1847	1.0144	0.0601121	0.0120224	25		1.00242	0.068714	0.0137428	25		xanthine phosphoribosyltransferase	VARIOUS METABOLISM AND BIOSYNTHESIS
SP_1848	0.996862	0.0772721	0.0108203	51		0.983111	0.0728473	0.0103022	50		xanthine permease	TRANSPORT
SP_1849	1.0003	0.0899322	0.0122382	54		1.01683	0.0781702	0.0107375	53		DpnD protein	AMINO ACID METABOLSIM
SP_1850	1.00877	0.0626597	0.00923867	46		1.00881	0.0862049	0.0133017	42		type II restriction endonuclease DpnI	VARIOUS
SP_1851	1.0013	0.060288	0.0134808	20		1.02987	0.0407022	0.00910128	20		conserved hypothetical protein	UNKNOWN
SP_1852	1.0203	0.11369	0.0165834	47		1.06907	0.105465	0.0152225	48		galactose-1-phosphate uridylyltransferase	CARBOHYDRATE METABOLISM
SP_1853	1.00541	0.0689893	0.00938826	54		1.01203	0.0651493	0.0088657	54		galactokinase	CARBOHYDRATE METABOLISM
SP_1854	1.0098	0.0696796	0.0110173	40		1.00254	0.061424	0.00983571	39		galactose operon repressor	REGULATOR
SP_1855	1.0103	0.112372	0.017994	39		1.01225	0.0809457	0.0131311	38		alcohol dehydrogenase, zinc-containing	CARBOHYDRATE METABOLISM
SP_1856	0.990479	0.0781035	0.0147602	28		0.997027	0.0826103	0.0153403	29		transcriptional regulator, MerR family	REGULATOR
SP_1857	1.01172	0.0643196	0.0095882	45		0.981061	0.0818543	0.0122021	45		cation efflux system protein	TRANSPORT
SP_1858	1.0088	0.0703045	0.0126271	31		1.01718	0.0581471	0.0104435	31		transcriptional regulator, TetR family	REGULATOR
SP_1859	1.00663	0.0604026	0.00854222	50		1.00216	0.0626375	0.00885827	50		putative transporter	TRANSPORT
SP_1860	1.02842	0.0704161	0.0101637	48		1.02597	0.0872896	0.0124699	49		choline transporter	TRANSPORT
SP_1861	1.00783	0.0329377	0.00850448	15		1.00324	0.0352203	0.00909384	15		choline transporter	TRANSPORT
SP_1862	1.02119	0.075731	0.0109308	48		1.0325	0.0879566	0.0125652	49		hypothetical protein	UNKNOWN
SP_1863	0.99332	0.0583616	0.0145904	16		1.00244	0.0416165	0.0104041	16		transcriptional regulator, MarR family	REGULATOR
SP_1864	1.0402	0.0525163	0.0158343	11		1.04763	0.0570917	0.0172138	11		conserved hypothetical protein	UNKNOWN
SP_1865	1.02156	0.069242	0.0108138	41		1.05739	0.0768172	0.0121459	40		glutamyl-aminopeptidase	AMINO ACID METABOLSIM
SP_1866	0.99804	0.0544012	0.0192337	8		1.0435	0.0428472	0.0151488	8		hypothetical protein	UNKNOWN
SP_1867	1.0057	0.0614537	0.0120521	26		0.996446	0.052928	0.01038	26		NAD-dependent epimerase/dehydratase family protein	CARBOHYDRATE METABOLISM
SP_1868	0.972948	0.0827587	0.0292596	8		1.00203	0.0746615	0.0263968	8		conserved domain protein	UNKNOWN
SP_1869	1.01984	0.0923575	0.0134717	47		1.0077	0.0874817	0.0127605	47		iron-compound ABC transporter, permease protein	TRANSPORT
SP_1870	1.01893	0.0950336	0.0158389	36		1.0337	0.0930397	0.0155066	36		iron-compound ABC transporter, permease protein	TRANSPORT
SP_1871	1.02449	0.0841803	0.0188233	20		1.03789	0.107526	0.0246681	19		iron-compound ABC transporter, ATP-binding protein	TRANSPORT
SP_1872	1.03112	0.032443	0.00764688	18		1.02121	0.0309651	0.00729854	18		iron-compound ABC transporter, iron-compound-binding protein	TRANSPORT
SP_1873											conserved hypothetical protein	UNKNOWN
SP_1874	1.0081	0.0919193	0.0229798	16		1.0699	0.0938951	0.0242436	15		ribosomal large subunit pseudouridine synthase B	TRANSCRIPTION AND TRANSLATION
SP_1875	0.892884	0.059571	0.016522	13		0.608955	0.115352	0.031993	13	***	segregation and condensation protein B	CELL DIVISION
SP_1876	0.91372	0.0704532	0.016606	18		0.631504	0.153796	0.0373009	17	***	segregation and condensation protein A	CELL DIVISION
SP_1878	1.03556	0.0849043	0.0283014	9		0.937181	0.313714	0.104571	9		CBS domain protein	UNKNOWN
SP_1879	0.966815	0.0738909	0.0279281	7		0.887726	0.186237	0.070391	7		conserved hypothetical protein	UNKNOWN
SP_1880	0.93245	0.100232	0.0204597	24		0.877056	0.184627	0.0376869	24		HAM1 protein	NUCLEOTIDE METABOLSIM
SP_1881	1.31353	0	0	1							glutamate racemase	AMINO ACID METABOLSIM
SP_1882	0.96623	0.0416383	0.0294427	2		0.502821	0.0790003	0.0558617	2		conserved hypothetical protein	UNKNOWN
SP_1883	0.778643	0.151053	0.024833	37		0.920917	0.116936	0.0180437	42	***	putative dextran glucosidase DexS	CARBOHYDRATE METABOLISM
SP_1884	1.02344	0.0685996	0.00900757	58		1.0338	0.0903214	0.0119634	57		trehalose PTS system, IIABC components	CARBOHYDRATE METABOLISM
SP_1885	0.990704	0.0869181	0.038871	5		1.02221	0.0383185	0.0171366	5		trehalose operon transcriptional repressor	REGULATOR
SP_1887	0.871747	0.0550445	0.00973059	32		0.967541	0.0844713	0.0142783	35		oligopeptide ABC transporter, ATP-binding protein AmiF	TRANSPORT
SP_1888	0.868661	0.0710904	0.0101558	49		0.983224	0.102369	0.0144771	50	***	oligopeptide ABC transporter, ATP-binding protein AmiE	TRANSPORT
SP_1889	0.892515	0.0624763	0.00952754	43		0.947169	0.076109	0.0116065	43		oligopeptide ABC transporter, permease protein AmiD	TRANSPORT
SP_1890	0.879589	0.0663242	0.00792726	70		0.961242	0.0747624	0.00887266	71		oligopeptide ABC transporter, permease protein AmiC	TRANSPORT
SP_1891	0.907931	0.080562	0.00593911	184		0.889404	0.0976942	0.00724158	182		oligopeptide ABC transporter, oligopeptide-binding protein AmiA	TRANSPORT
SP_1892	0.934973	0.0935505	0.0381918	6		0.920465	0.431475	0.176149	6		hypothetical protein	UNKNOWN
SP_1893											hypothetical protein	UNKNOWN
SP_1894	1.0291	0.0609401	0.00600461	103		0.965967	0.0873936	0.00861114	103		sucrose phosphorylase	CARBOHYDRATE METABOLISM
SP_1895	1.01313	0.0674168	0.0104026	42		0.978488	0.0749361	0.0115629	42		sugar ABC transporter, permease protein	TRANSPORT
SP_1896	0.998487	0.0805903	0.0152301	28		0.968011	0.100257	0.0189467	28		sugar ABC transporter, permease protein	TRANSPORT
SP_1897	1.0261	0.0875536	0.0130517	45		1.00612	0.0936229	0.0136563	47		sugar ABC transporter, sugar-binding protein	TRANSPORT
SP_1898	1.00953	0.0830794	0.0103849	64		0.979818	0.0752301	0.00933115	65		alpha-galactosidase	CARBOHYDRATE METABOLISM
SP_1899	0.999608	0.0722648	0.0118803	37		0.992629	0.0749967	0.0123294	37		msm operon regulatory protein	REGULATOR
SP_1900	1.04103	0.0496913	0.0351371	2		0.990288	0.0379424	0.0268293	2		BirA bifunctional protein	VARIOUS METABOLISM AND BIOSYNTHESIS
SP_1901	1.01857	0.0598882	0.00958979	39		1.01294	0.0750656	0.0120201	39		RNA methyltransferase, TrmA family	AMINO ACID METABOLSIM
SP_1902	1.00143	0.0919611	0.0183922	25		1.06035	0.136795	0.0268277	26		recombination regulator	REGULATOR
SP_1903	0.934133	0.0526568	0.037234	2		0.69792	0.0678745	0.0479945	2		conserved hypothetical protein	UNKNOWN
SP_1904	0.962993	0.0513954	0.0194256	7		0.959869	0.0557242	0.0210618	7		hypothetical protein	UNKNOWN
SP_1906											chaperonin, 60 kDa	TRANSCRIPTION AND TRANSLATION
SP_1907											chaperonin, 10 kDa	TRANSCRIPTION AND TRANSLATION
SP_1908	1.06648	0.064157	0.0171467	14		1.06077	0.0798743	0.0213473	14		single-strand DNA-binding protein	DNA TURNOVER
SP_1909	1.01827	0.0777632	0.0158733	24		1.05904	0.0726259	0.0148247	24		oxidoreductase, short chain dehydrogenase/reductase family	UNKNOWN
SP_1910	0.979154	0.0770711	0.0205981	14		1.03212	0.0842612	0.0225198	14		conserved hypothetical protein	UNKNOWN
SP_1911	1.02914	0.0715772	0.0253064	8		0.97729	0.105824	0.0374146	8		putative thioredoxin	UNKNOWN
SP_1912	1.02908	0.0799816	0.0302302	7		0.955131	0.0571859	0.0233461	6		hypothetical protein	UNKNOWN
SP_1914	0.855053	0.187481	0.0468702	16		0.802016	0.28933	0.070173	17		hypothetical protein	UNKNOWN
SP_1915	1.03407	0.0698967	0.0221033	10		1.04771	0.0525786	0.0166268	10		hypothetical protein	UNKNOWN
SP_1916	1.00525	0.0638081	0.0184198	12		1.00026	0.0736369	0.0212571	12		PAP2 family protein	UNKNOWN
SP_1917	0.96027	0.109288	0.0292084	14		0.934899	0.102064	0.0272777	14		hypothetical protein	UNKNOWN
SP_1918	1.01801	0.0664125	0.0110688	36		0.990101	0.0676027	0.0114269	35		ABC transporter, ATP-binding protein	TRANSPORT
SP_1919	1.00704	0.0585338	0.0103474	32		1.02699	0.0685137	0.0121116	32		ABC transporter, permease protein	TRANSPORT
SP_1920	0.980713	0.0907627	0.0262009	12		1.0143	0.099863	0.0301098	11		transcriptional regulator, MarR family	REGULATOR
SP_1921	1.02827	0.0398848	0.0282028	2		1.06519	0.0253755	0.0179432	2		hypothetical protein	UNKNOWN
SP_1922	0.967784	0.0679999	0.0226666	9		0.987294	0.0690879	0.0230293	9		conserved hypothetical protein	UNKNOWN
SP_1923	1.01158	0.0631059	0.010105	39		1.03677	0.0652783	0.0104529	39		pneumolysin	VARIOUS
SP_1924	0.98773	0.0678365	0.0141449	23		0.983026	0.073738	0.0150517	24		hypothetical protein	UNKNOWN
SP_1925	1.01025	0.0698324	0.0174581	16		1.00605	0.0715669	0.0178917	16		hypothetical protein	UNKNOWN
SP_1926	0.993931	0.0506805	0.0135449	14		0.98982	0.085607	0.0228794	14		hypothetical protein	UNKNOWN
SP_1929											hypothetical protein	UNKNOWN
SP_1930	1.03045	0.0450002	0.0225001	4		1.01031	0.0347787	0.0173894	4		hypothetical protein	UNKNOWN
SP_1931	0.987791	0.0640287	0.0106714	36		0.980463	0.087386	0.0145643	36		hypothetical protein	UNKNOWN
SP_1932											hypothetical protein	UNKNOWN
SP_1933	0.9986	0.0919843	0.0132768	48		1.02082	0.064536	0.00931498	48		hypothetical protein	UNKNOWN
SP_1934	1.00752	0.0623934	0.00962751	42		1.03016	0.0607763	0.00937799	42		hypothetical protein	UNKNOWN
SP_1935	1.01783	0.0617508	0.0138079	20		1.02836	0.0763107	0.0170636	20		hypothetical protein	UNKNOWN
SP_1936	1.00217	0.0866901	0.038769	5		0.978449	0.0303254	0.0135619	5		putative type II restriction-modification system regulatory protein	REGULATOR
SP_1937	1.05122	0.0681291	0.0131115	27		1.07387	0.0599657	0.0122404	24		autolysin	PEPTIDOGLYCAN
SP_1938	0.936864	0.0987568	0.0220827	20		0.943556	0.0618918	0.0138394	20		hypothetical protein	UNKNOWN
SP_1939	0.957285	0.0694791	0.0100284	48		0.955949	0.0704624	0.0100661	49		MATE efflux family protein DinF	TRANSPORT
SP_1940	0.988025	0.103252	0.0596123	3		0.990084	0.017941	0.0103583	3		recA protein	DNA TURNOVER
SP_1941	0.991936	0.0891764	0.0142797	39		0.990699	0.0989003	0.0160437	38		competence/damage-inducible protein CinA	VARIOUS
SP_1942											putative transcriptional regulator	REGULATOR
SP_1943	0.968953	0.0832886	0.021505	15		0.852934	0.174051	0.0435127	16		acetyltransferase, GNAT family	VARIOUS METABOLISM AND BIOSYNTHESIS
SP_1944	0			1		0			1		conserved hypothetical protein TIGR00150	UNKNOWN
SP_1945	0.984394	0.0807785	0.0121778	44		0.939722	0.0852754	0.0128558	44		hypothetical protein	LIPOPROTEIN
SP_1946	0.986939	0.0623917	0.0084129	55		0.968077	0.0712393	0.00951975	56		putative transcriptional regulator PlcR	REGULATOR
SP_1947	1.0182	0.0512532	0.0181207	8		1.0181	0.0365618	0.0129266	8		hypothetical protein	UNKNOWN
SP_1948	0.992678	0.096394	0.0257624	14		0.980853	0.0605188	0.0161743	14		conserved domain protein	UNKNOWN
SP_1949	1.00193	0.0621367	0.0166067	14		0.994864	0.0605742	0.0161891	14		hypothetical protein	UNKNOWN
SP_1950	1.00934	0.080336	0.00535573	225		0.983362	0.0842886	0.00563177	224		putative bacteriocin formation protein	MEMBRANE PROTEIN
SP_1951	1.0062	0.0847608	0.0105951	64		0.980826	0.0900364	0.011528	61		conserved hypothetical protein	UNKNOWN
SP_1952	1.00652	0.0783547	0.00825931	90		1.00336	0.0726167	0.00769736	89		hypothetical protein	UNKNOWN
SP_1953	1.01016	0.0906221	0.00515531	309		1.00909	0.094738	0.00534638	314		toxin secretion ABC transporter, permease/ATP-binding protein	TRANSPORT
SP_1954	1.02976	0.072186	0.00725496	99		1.03456	0.0767968	0.00767968	100		serine protease, subtilase family	UNKNOWN
SP_1955	1.03289	0.0691444	0.0118582	34		1.03163	0.105566	0.0178439	35		hypothetical protein	UNKNOWN
SP_1956	1.01558	0.0829728	0.0116185	51		1.04473	0.0779483	0.0108095	52		hypothetical protein	UNKNOWN
SP_1957	0.958016	0.0881421	0.027873	10		0.942473	0.0933778	0.0295286	10		ABC transporter, ATP-binding protein	TRANSPORT
SP_1958	0.967909	0.105616	0.0242299	19		0.969805	0.0582888	0.0133724	19		hypothetical protein	UNKNOWN
SP_1959	0.993042	0.0400075	0.0200038	4		0.987045	0.0577149	0.0288574	4		nucleoside diphosphate kinase	NUCLEOTIDE METABOLSIM
SP_1960	0.807443	0.243553	0.09943	6		0.886323	0.0800274	0.032671	6		DNA-directed RNA polymerase, beta subunit	RNA TURNOVER
SP_1961	0.46277	0	0	1		0			1		DNA-directed RNA polymerase, beta subunit	RNA TURNOVER
SP_1962	1.009	0.0695817	0.0284066	6		1.05076	0.0425098	0.0173545	6		hypothetical protein	UNKNOWN
SP_1963	1.00501	0.0666558	0.00796689	70		1.01164	0.0712422	0.00851507	70		CBS domain protein	UNKNOWN
SP_1964	0.994493	0.0616137	0.0125768	24		1.05909	0.0623985	0.0133034	22		DNA-entry nuclease	DNA TURNOVER
SP_1965	0.97884	0.0721539	0.0240513	9		1.0166	0.0968439	0.0322813	9		hypothetical protein	UNKNOWN
SP_1966	1.02576	0.0729848	0.0103216	50		1.04406	0.0931401	0.013172	50		UDP-N-acetylglucosamine 1-carboxyvinyltransferase	CARBOHYDRATE METABOLISM
SP_1967	1.02354	0.080097	0.0107034	56		1.11352	0.064562	0.00862746	56		conserved hypothetical protein	UNKNOWN
SP_1968											phosphopantetheine adenylyltransferase	VARIOUS METABOLISM AND BIOSYNTHESIS
SP_1969											putative type II DNA modification methyltransferase	RNA TURNOVER
SP_1970	0.999692	0.0748183	0.0143988	27		1.00262	0.0810198	0.0155923	27		aspartate--ammonia ligase	AMINO ACID METABOLSIM
SP_1971	0.947984	0.169059	0.0488031	12		1.04068	0.137146	0.0395906	12		hypothetical protein	UNKNOWN
SP_1972	0.993961	0.118931	0.0242768	24		0.94737	0.105295	0.0214932	24		membrane protein	UNKNOWN
SP_1973	0.970348	0.0766075	0.0112952	46		0.954552	0.109872	0.0161997	46		spoU rRNA Methylase family protein	TRANSCRIPTION AND TRANSLATION
SP_1974	1.01685	0.0414869	0.0207435	4		1.03689	0.0189978	0.0094989	4		acylphosphatase	CARBOHYDRATE METABOLISM
SP_1975	0			1		0			1		SpoIIIJ family protein	TRANSPORT
SP_1976	0.936847	0.210848	0.074546	8		0.983541	0.093691	0.0331248	8		pyruvate formate-lyase-activating enzyme	CARBOHYDRATE METABOLISM
SP_1977											hypothetical protein	UNKNOWN
SP_1978	1.00795	0.0781051	0.00984031	63		1.00225	0.084973	0.0107056	63		diaminopimelate decarboxylase	AMINO ACID METABOLSIM
SP_1979	0.978015	0.0805302	0.0121404	44		0.960451	0.0730403	0.0111385	43		pur operon repressor	REGULATOR
SP_1980	0.951676	0.135938	0.0296641	21		0.88881	0.151301	0.0338319	20		cmp-binding-factor 1	UNKNOWN
SP_1982	0.898579	0.173022	0.0360777	23		0.981753	0.155317	0.031704	24		thiamine pyrophosphokinase	AMINO ACID METABOLSIM
SP_1983	0.565271	0.248287	0.0785151	10		0.584144	0.202461	0.0640239	10		ribulose-phosphate 3-epimerase	CARBOHYDRATE METABOLISM
SP_1984											ribosome small subunit-dependent GTPase A	TRANSCRIPTION AND TRANSLATION
SP_1985	0.76507	0.0540958	0.0382515	2		0.767751	0.0906408	0.0523315	3		dimethyladenosine transferase	TRANSCRIPTION AND TRANSLATION
SP_1986	1.0036	0.052116	0.0150446	12		1.01478	0.0536165	0.0154778	12		hypothetical protein	UNKNOWN
SP_1987	0.958753	0.059916	0.0130748	21		0.999602	0.10981	0.0239626	21		ABC transporter, ATP-binding protein	TRANSPORT
SP_1988	0.97323	0.0809293	0.00805276	101		0.974201	0.0963028	0.00972806	98		putative immunity protein	TRANSPORT
SP_1989	0.989933	0.0732675	0.0094588	60		1.01608	0.0831018	0.0108189	59		putative transcriptional regulator PlcR	REGULATOR
SP_1990											primase-related protein	DNA TURNOVER
SP_1991	0.99274	0.0492194	0.00965272	26		1.00791	0.0514266	0.0100856	26		putative hydrolase	UNKNOWN
SP_1992	0.980321	0.0711931	0.0139621	26		0.998565	0.0785354	0.0154021	26		cell wall surface anchor family protein	VARIOUS
SP_1994	0.740259	0.432009	0.130256	11		0.818881	0.480306	0.151886	10		aminotransferase, class I	AMINO ACID METABOLSIM
SP_1995	0.977688	0.0642683	0.0104257	38		1.01457	0.0594571	0.00964522	38		conserved hypothetical protein	UNKNOWN
SP_1996	1.01121	0.0523645	0.013995	14		1.01609	0.0262903	0.00702637	14		universal stress protein family	VARIOUS
SP_1997	1.01307	0.0770163	0.0134068	33		1.03429	0.0922934	0.0160662	33		Cof family protein	UNKNOWN
SP_1998	0.908395	0.0900013	0.0232382	15		0.962597	0.0797054	0.0205798	15		putative L-asparaginase	AMINO ACID METABOLSIM
SP_1999	0.92094	0.0509196	0.0293985	3		1.0371	0.0264951	0.0152969	3		catabolite control protein A	CARBOHYDRATE METABOLISM
SP_2000	0.993911	0.151427	0.0281193	29		1.02282	0.0749606	0.0139198	29		DNA-binding response regulator	REGULATOR
SP_2001	1.01009	0.115843	0.0187922	38		1.02826	0.0954755	0.0161383	35		putative sensor histidine kinase	REGULATOR
SP_2002	0.959167	0.0653499	0.0121352	29		0.902682	0.197728	0.0367173	29		conserved hypothetical protein	UNKNOWN
SP_2003	1.0022	0.0578516	0.0144629	16		1.02362	0.0604557	0.0156096	15		ABC transporter, ATP-binding protein	TRANSPORT
SP_2004											hypothetical protein	UNKNOWN
SP_2005											hypothetical protein	UNKNOWN
SP_2007	0.858638	0.0798788	0.0252599	10		0.855261	0.115692	0.0348824	11		transcriptional regulator ComX2	REGULATOR
SP_2008											transcription antitermination protein NusG	TRANSCRIPTION AND TRANSLATION
SP_2010	0.96286	0.087679	0.0103331	72		0.938413	0.0966574	0.0113129	73		putative preprotein translocase, SecE subunit	TRANSPORT
SP_2011	1.01156	0.0832641	0.0136885	37		1.0444	0.0876143	0.0144037	37		penicillin-binding protein 2A	PEPTIDOGLYCAN
SP_2012											glyceraldehyde 3-phosphate dehydrogenase	CARBOHYDRATE METABOLISM
SP_2013	0.986059	0.0609247	0.00951484	41		0.979198	0.0726124	0.0113401	41		conserved hypothetical protein	UNKNOWN
SP_2016	1.00626	0.0648872	0.00936566	48		0.99082	0.0650528	0.00938957	48		nicotinate-nucleotide pyrophosphorylase	VARIOUS METABOLISM AND BIOSYNTHESIS
SP_2017	1.02488	0.0845476	0.0137154	38		1.04091	0.0615008	0.00997674	38		membrane protein	UNKNOWN
SP_2020	0.982607	0.0679614	0.0130792	27		0.861629	0.0681475	0.0136295	25	***	transcriptional regulator, GntR family	REGULATOR
SP_2021	0.999904	0.0612662	0.00702771	76		1.0017	0.0801036	0.00924956	75		glycosyl hydrolase, family 1	CARBOHYDRATE METABOLISM
SP_2022	1.00542	0.0688822	0.00650875	112		1.00714	0.0770516	0.00728069	112		PTS system, IIC component	TRANSPORT
SP_2023	0.98438	0.0466759	0.0129456	13		0.996473	0.0628379	0.0174281	13		PTS system, IIB component	TRANSPORT
SP_2024	0.970804	0.0835021	0.0186716	20		0.978075	0.0896677	0.0191172	22		PTS system, IIA component	TRANSPORT
SP_2025											hypothetical protein	UNKNOWN
SP_2026	0.963464	0.0721796	0.00605718	142		1.01327	0.0667509	0.00558199	143		alcohol dehydrogenase, iron-containing	CARBOHYDRATE METABOLISM
SP_2027	0.964933	0.0830808	0.0154277	29		0.805522	0.14861	0.0275963	29	***	conserved hypothetical protein	UNKNOWN
SP_2028	1.01104	0.0709326	0.016719	18		0.891202	0.146823	0.0346066	18		phosphotyrosine protein phosphatase	UNKNOWN
SP_2029	1.01845	0.0750786	0.0153254	24		1.01499	0.0687669	0.014037	24		preprotein translocase, YajC subunit	TRANSPORT
SP_2030	0.90571	0.083245	0.0104879	63		1.00746	0.0642111	0.00802639	64	***	transketolase	CARBOHYDRATE METABOLISM
SP_2031	1.02026	0.0673172	0.00698047	93		1.04701	0.0689584	0.00722881	91		L-ascorbate 6-phosphate lactonase	VARIOUS METABOLISM AND BIOSYNTHESIS
SP_2032	1.0056	0.0707756	0.0056306	158		1.04631	0.0834132	0.00669991	155		transcriptional regulator, BglG family	REGULATOR
SP_2033	1.01326	0.0677343	0.00809579	70		1.08987	0.0659009	0.00793354	69		putative L-ribulose 5-phosphate 4-epimerase AraD	CARBOHYDRATE METABOLISM
SP_2034	1.0189	0.0707266	0.00953677	55		1.06424	0.0664557	0.00888051	56		putative hexulose-6-phosphate isomerase	CARBOHYDRATE METABOLISM
SP_2035	1.00604	0.0846621	0.0124827	46		1.02454	0.0917123	0.0135222	46		putative hexulose-6-phosphate synthase	CARBOHYDRATE METABOLISM
SP_2036	1.00347	0.0668045	0.0131014	26		1.06925	0.0823751	0.0161551	26		PTS system, IIA component	TRANSPORT
SP_2037	1.02428	0.0716959	0.0149496	23		1.08962	0.0673702	0.0140477	23		PTS system, IIB component	TRANSPORT
SP_2038	0.979966	0.0775053	0.00719619	116		1.04603	0.111174	0.0102344	118		putative PTS system, membrane component	TRANSPORT
SP_2039	0.998045	0.0689125	0.0154093	20		1.06553	0.0682869	0.0152694	20		conserved hypothetical protein	UNKNOWN
SP_2040	0.820012	0.106466	0.0238065	20		0.894856	0.113154	0.025302	20		putative jag protein	UNKNOWN
SP_2041	0.94416	0.0934913	0.0183352	26		0.976104	0.0797119	0.0156328	26		SpoIIIJ family protein	TRANSPORT
SP_2042											ribonuclease P protein component	TRANSCRIPTION AND TRANSLATION
SP_2043	0.907825	0.0309926	0.0219151	2		0.841602	0.107182	0.0757894	2		hypothetical protein	UNKNOWN
SP_2044											acetate kinase	CARBOHYDRATE METABOLISM
SP_2045	1.0077	0.0764698	0.0129258	35		1.06224	0.096334	0.0162834	35		conserved hypothetical protein	UNKNOWN
SP_2047	1.01011	0.0333758	0.0100632	11		1.05561	0.0615776	0.0185663	11		conserved domain protein	UNKNOWN
SP_2048	1.01482	0.0471071	0.00982252	23		1.02187	0.0431204	0.00899123	23		conserved hypothetical protein	TRANSPORT
SP_2049	1.00766	0.0770184	0.0256728	9		0.943132	0.0527538	0.0175846	9		conserved hypothetical protein	UNKNOWN
SP_2050	1.01772	0.0550118	0.012301	20		1.06594	0.0586366	0.0131115	20		competence protein CglD	TRANSPORT
SP_2051	1.04098	0.0127624	0.00902435	2		1.05018	0.0111665	0.00789591	2		competence protein CglC	TRANSPORT
SP_2052	0.985179	0.0987271	0.0150557	43		0.996759	0.078563	0.0119807	43		competence protein CglB	TRANSPORT
SP_2053	1.01351	0.100391	0.0169691	35		1.01431	0.0955642	0.0157107	37		competence protein CglA	TRANSPORT
SP_2054	0.960685	0.0756658	0.016132	22		1.02789	0.101926	0.0222421	21		conserved hypothetical protein	UNKNOWN
SP_2055	1.00908	0.0504693	0.00878557	33		1.00692	0.0572596	0.00996762	33		alcohol dehydrogenase, zinc-containing	CARBOHYDRATE METABOLISM
SP_2056	1.00506	0.0754592	0.0081847	85		1.02036	0.0709301	0.00769345	85		N-acetylglucosamine-6-phosphate deacetylase	CARBOHYDRATE METABOLISM
SP_2057	0.946983	0.0606535	0.00635822	91		0.728052	0.110048	0.0115361	91	***	conserved hypothetical protein	LIPOPROTEIN
SP_2058	0.976535	0.0731233	0.0131333	31		0.97456	0.0502679	0.00902837	31		queuine tRNA-ribosyltransferase	TRANSCRIPTION AND TRANSLATION
SP_2059	0.981649	0.0688999	0.0075176	84		1.05419	0.0733878	0.00796002	85		conserved hypothetical protein	UNKNOWN
SP_2060	1.01635	0.0898768	0.0176263	26		0.98469	0.107078	0.0209997	26		pyrrolidone-carboxylate peptidase	AMINO ACID METABOLSIM
SP_2061	0.94863	0.0760629	0.0170082	20		0.925127	0.163713	0.0366072	20		conserved hypothetical protein	UNKNOWN
SP_2062	0.994963	0.0729457	0.0210576	12		0.940584	0.0671131	0.0193739	12		transcriptional regulator, MarR family	REGULATOR
SP_2063	0.987405	0.0690159	0.010067	47		0.923438	0.147119	0.0214594	47		LysM domain protein	MEMBRANE PROTEIN
SP_2064	0.955393	0.0901832	0.0142592	40		0.83902	0.249677	0.040503	38		hydrolase, haloacid dehalogenase-like family	UNKNOWN
SP_2065	0.970586	0.0738509	0.00945563	61		0.834757	0.235333	0.0303814	60	**	MATE efflux family protein	TRANSPORT
SP_2066	0.872335	0.0888869	0.0162285	30		0.381424	0.311358	0.0568459	30	***	threonine synthase	AMINO ACID METABOLSIM
SP_2067	0.973613	0.0441356	0.012241	13		0.974567	0.0567109	0.0157288	13		hypothetical protein	UNKNOWN
SP_2068											cytidine/deoxycytidylate deaminase family protein	NUCLEOTIDE METABOLSIM
SP_2069	0.990822	0.0202141	0.0142935	2		0.994168	0.0578015	0.0408718	2		glutamyl-tRNA synthetase	AMINO ACID METABOLSIM
SP_2070											glucose-6-phosphate isomerase	CARBOHYDRATE METABOLISM
SP_2071	0.949608	0	0	1		1.06543	0.0392874	0.0277804	2		hypothetical protein	UNKNOWN
SP_2072	1.02943	0.0549054	0.0122772	20		1.03817	0.0654077	0.0146256	20		glutamine amidotransferase, class-I	AMINO ACID METABOLSIM
SP_2073	1.00367	0.07181	0.00714537	101		1.06449	0.072933	0.00722144	102		ABC transporter, permease/ATP-binding protein	TRANSPORT
SP_2075	1.01699	0.0646148	0.00841213	59		1.05429	0.0649358	0.00845392	59		ABC transporter, permease/ATP-binding protein	TRANSPORT
SP_2077	0.99696	0.0660077	0.0107079	38		0.933419	0.0582067	0.00983872	35		putative transcriptional repressor	REGULATOR
SP_2078											arginyl-tRNA synthetase	TRANSCRIPTION AND TRANSLATION
SP_2081	0.997467	0.0677733	0.0159743	18		1.0067	0.043709	0.0103023	18		conserved hypothetical protein	UNKNOWN
SP_2082	1.02224	0.0428842	0.0129301	11		1.02076	0.03588	0.0108182	11		response regulator	REGULATOR
SP_2083	1.01455	0.0520664	0.00823242	40		1.03757	0.0678168	0.0107228	40		sensor histidine kinase PnpS	REGULATOR
SP_2084	1.01751	0.0885067	0.0127748	48		0.993959	0.0968509	0.0139792	48		phosphate ABC transporter, phosphate-binding protein	TRANSPORT
SP_2085	0.998799	0.0643541	0.00769178	70		1.02896	0.0715764	0.00874444	67		phosphate ABC transporter, permease protein	TRANSPORT
SP_2086	1.00466	0.0589364	0.00601517	96		1.01425	0.0744283	0.0075963	96		phosphate ABC transporter, permease protein	TRANSPORT
SP_2087	1.01885	0.0995223	0.0138013	52		1.04901	0.0944897	0.0134985	49		phosphate ABC transporter, ATP-binding protein	TRANSPORT
SP_2088	1.01038	0.0778266	0.0120089	42		1.03778	0.103386	0.0159528	42		phosphate transport system regulatory protein PhoU	REGULATOR
SP_2090	0.989942	0.0710589	0.0142118	25		1.01784	0.0760779	0.0152156	25		transcriptional regulator	REGULATOR
SP_2091											glycerol-3-phosphate dehydrogenase (NAD(P)+)	LIPOPROTEIN
SP_2092											UTP-glucose-1-phosphate uridylyltransferase	CARBOHYDRATE METABOLISM
SP_2093	0.998493	0.0969352	0.0107706	81		1.01933	0.0759373	0.00849005	80		hypothetical protein	UNKNOWN
SP_2094	1.00005	0.0472492	0.00909311	27		0.977593	0.0940286	0.0180958	27		conserved hypothetical protein	UNKNOWN
SP_2095	0.99276	0.0475571	0.00970756	24		0.968076	0.0424278	0.00866054	24		5-formyltetrahydrofolate cyclo-ligase family protein	VARIOUS METABOLISM AND BIOSYNTHESIS
SP_2096	1.00963	0.0755496	0.0142775	28		0.982616	0.0551271	0.010418	28		peptidase, M20/M25/M40 family	AMINO ACID METABOLSIM
SP_2097	1.00135	0.0789256	0.0144098	30		0.975113	0.070228	0.0128218	30		putative 2,3,4,5-tetrahydropyridine-2-carboxylate N-succinyltransferase	AMINO ACID METABOLSIM
SP_2098	1.00695	0.0782836	0.0105558	55		1.01031	0.0878035	0.0117332	56		membrane protein	UNKNOWN
SP_2099	1.00075	0.0703525	0.00521488	182		1.01647	0.083506	0.00622417	180		penicillin-binding protein 1B	PEPTIDOGLYCAN
SP_2100											tyrosyl-tRNA synthetase	AMINO ACID METABOLSIM
SP_2101	1.00767	0.0672998	0.00535408	158		1.01946	0.08655	0.00686386	159		cation-transporting ATPase, EI-E2 family	TRANSPORT
SP_2102	0.995772	0.0585934	0.0106976	30		1.02343	0.0637124	0.0116322	30		hypothetical protein	UNKNOWN
SP_2103	1.02285	0.0481677	0.00910283	28		0.979765	0.0551353	0.0104196	28		rRNA (guanine-N1-)-methyltransferase	TRANSCRIPTION AND TRANSLATION
SP_2104	0.991697	0.0761781	0.0146605	27		0.996606	0.0523087	0.0100668	27		hypothetical protein	UNKNOWN
SP_2105	1.01036	0.0673018	0.00834776	65		1.04554	0.056882	0.00705534	65		hypothetical protein	UNKNOWN
SP_2106	0.986697	0.0721325	0.00777824	86		1.00666	0.0786297	0.00847886	86		glycogen phosphorylase family protein	CARBOHYDRATE METABOLISM
SP_2107	0.703984	0.22399	0.0378613	35		0.667504	0.275095	0.0471784	34		4-alpha-glucanotransferase	CARBOHYDRATE METABOLISM
SP_2108	1.02092	0.0946402	0.0100318	89		1.05007	0.0918753	0.00985007	87		maltose/maltodextrin ABC transporter, maltose/maltodextrin-binding protein	TRANSPORT
SP_2109	1.00652	0.0860517	0.00938901	84		1.03153	0.0779111	0.00840137	86		maltodextrin ABC transporter, permease protein	TRANSPORT
SP_2110	1.00904	0.0591908	0.00702465	71		1.00952	0.0634547	0.00747821	72		maltodextrin ABC transporter, permease protein	MEMBRANE PROTEIN
SP_2111	0.9939	0.0670694	0.00930085	52		1.00942	0.0722918	0.0102236	50		malA protein	CARBOHYDRATE METABOLISM
SP_2112	0.995066	0.0800733	0.011439	49		1.03037	0.0814777	0.0115227	50		maltose operon transcriptional repressor	REGULATOR
SP_2113	0.986746	0.0839156	0.0192516	19		0.94041	0.0890347	0.020426	19		conserved hypothetical protein	UNKNOWN
SP_2114											aspartyl-tRNA synthetase	AMINO ACID METABOLSIM
SP_2115	0.999961	0.066372	0.0200119	11		1.0945	0.0512433	0.0154504	11		hypothetical protein	UNKNOWN
SP_2116	0.998206	0.065138	0.0102992	40		1.02829	0.0694938	0.0109879	40		conserved domain protein	UNKNOWN
SP_2117	0.976546	0.0731476	0.00880594	69		1.00871	0.0767916	0.00917836	70		hypothetical protein	UNKNOWN
SP_2118	0.989059	0.0634717	0.0145614	19		0.973239	0.0509753	0.0116945	19		hypothetical protein	UNKNOWN
SP_2119	0.960908	0.100734	0.0356148	8		0.814206	0.115453	0.040819	8		putative transcriptional regulator	REGULATOR
SP_2120	0.994291	0.110419	0.0154617	51		0.981971	0.077644	0.0109805	50		hypothetical protein	UNKNOWN
SP_2121	0.906675	0.0639636	0.0452291	2		0.868874	0.0455864	0.0322344	2		histidyl-tRNA synthetase	AMINO ACID METABOLSIM
SP_2122	1.00648	0.0651785	0.00757684	74		1.00144	0.0784639	0.00931195	71		conserved hypothetical protein	UNKNOWN
SP_2124	1.01683	0.131868	0.0589731	5		1.0409	0.109606	0.0490172	5		hypothetical protein	UNKNOWN
SP_2125	1.03136	0.0746588	0.0282184	7		1.01282	0.0415613	0.0169673	6		conserved hypothetical protein	UNKNOWN
SP_2126	1.02671	0.0874728	0.00927209	89		1.02482	0.0904211	0.00953122	90		dihydroxy-acid dehydratase	AMINO ACID METABOLSIM
SP_2127	1.01174	0.0671193	0.00921955	53		1.00978	0.0913519	0.0125481	53		transketolase, C-terminal subunit	CARBOHYDRATE METABOLISM
SP_2128	1.01902	0.0633241	0.0063967	98		1.0198	0.0756092	0.00763768	98		transketolase, N-terminal subunit	CARBOHYDRATE METABOLISM
SP_2129	1.00901	0.0781488	0.00584112	179		1.00628	0.0817038	0.00610683	179		putative PTS system, IIC component	TRANSPORT
SP_2130	1.00787	0.0737629	0.0107594	47		1.03099	0.0688776	0.0101555	46		putative PTS system, IIB component	TRANSPORT
SP_2131	1.0198	0.0787006	0.00521208	228		1.02749	0.0743312	0.00495541	225		transcriptional regulator, BglG family	REGULATOR
SP_2132	1.03554	0.0837906	0.00908837	85		1.05235	0.0926981	0.00999589	86		conserved hypothetical protein	UNKNOWN
SP_2133	1.02291	0.0512987	0.0162221	10		0.99321	0.034163	0.0108033	10		conserved domain protein	UNKNOWN
SP_2136	1.01336	0.0795824	0.00649787	150		1.00528	0.0750341	0.00610619	151		choline binding protein PcpA	VARIOUS
SP_2139	1.02854	0.0866374	0.0240289	13		1.08975	0.0783083	0.0217188	13		hypothetical protein	UNKNOWN
SP_2140	1.01295	0.0573771	0.0103052	31		0.990971	0.0587536	0.0107269	30		hypothetical protein	UNKNOWN
SP_2141	1.00748	0.0671648	0.00852993	62		1.02427	0.0652916	0.00829204	62		glycosyl hydrolase-related protein	MEMBRANE PROTEIN
SP_2142	1.01338	0.0565648	0.00816442	48		1.0016	0.0670286	0.00967474	48		ROK family protein	CARBOHYDRATE METABOLISM
SP_2143	1.00405	0.0584554	0.00512688	130		0.995068	0.0625182	0.00556957	126		conserved hypothetical protein	CARBOHYDRATE METABOLISM
SP_2144	1.02015	0.0820468	0.01127	53		1.03682	0.0776483	0.0106658	53		conserved hypothetical protein	UNKNOWN
SP_2145	1.00342	0.074153	0.00668615	123		1.00654	0.0827754	0.00755633	120		antigen, cell wall surface anchor family	VARIOUS
SP_2146	0.977116	0.0736966	0.00967683	58		0.989005	0.0775931	0.0103688	56		conserved hypothetical protein	CARBOHYDRATE METABOLISM
SP_2147	0.972078	0.0485664	0.00872279	31		0.952002	0.0483529	0.00868443	31		hypothetical protein	UNKNOWN
SP_2148	1.00511	0.0741637	0.0108179	47		1.02887	0.0809575	0.0120684	45		arginine deiminase	AMINO ACID METABOLSIM
SP_2150	0.994712	0.0617078	0.00847622	53		0.989861	0.0615408	0.00853417	52		ornithine carbamoyltransferase	AMINO ACID METABOLSIM
SP_2151	0.995352	0.0654803	0.00908048	52		0.995595	0.0615663	0.00870679	50		carbamate kinase	NUCLEOTIDE METABOLSIM
SP_2152	1.00319	0.0763948	0.00662427	133		1.00008	0.0709799	0.00620154	131		conserved hypothetical protein	UNKNOWN
SP_2153	0.994862	0.0694618	0.00791591	77		0.992793	0.0821877	0.00936615	77		peptidase, M20/M25/M40 family	UNKNOWN
SP_2156	1.01214	0.0764709	0.0137346	31		1.00062	0.112407	0.0201888	31		SPFH domain/Band 7 family	UNKNOWN
SP_2157	1.02224	0.0769549	0.00720748	114		1.01721	0.0762738	0.00714369	114		alcohol dehydrogenase, iron-containing	CARBOHYDRATE METABOLISM
SP_2158	1.00326	0.07348	0.00520886	199		1.01458	0.0794849	0.00562043	200		L-fucose isomerase	CARBOHYDRATE METABOLISM
SP_2159	1.00282	0.0797324	0.00372565	458		1.00306	0.0746568	0.00349613	456		fucolectin-related protein	CARBOHYDRATE METABOLISM
SP_2160	1.00981	0.0773638	0.00421427	337		1.00797	0.0837212	0.00458102	334		conserved hypothetical protein	UNKNOWN
SP_2161	1.01024	0.0693178	0.00689737	101		0.997808	0.0599066	0.00602084	99		PTS system, IID component	TRANSPORT
SP_2162	1.02248	0.0888635	0.0106979	69		1.03625	0.079497	0.0097121	67		PTS system, IIC component	TRANSPORT
SP_2163	1.00924	0.0563165	0.00925837	37		1.01722	0.0825666	0.0133941	38		PTS system, IIB component	TRANSPORT
SP_2164	1.00089	0.0607243	0.0087648	48		1.01969	0.0802708	0.0115861	48		PTS system, IIA component	TRANSPORT
SP_2165	1.01372	0.0557487	0.00681078	67		1.01852	0.0621511	0.00759296	67		fucose operon FucU protein	CARBOHYDRATE METABOLISM
SP_2166	1.0356	0.0909267	0.0110265	68		1.02507	0.0703371	0.0086579	66		L-fuculose phosphate aldolase	CARBOHYDRATE METABOLISM
SP_2167	1.00522	0.0746452	0.00607454	151		0.999046	0.0843641	0.0068883	150		putative L-fuculose kinase fucK	CARBOHYDRATE METABOLISM
SP_2168	1.01056	0.0650428	0.0075105	75		1.00193	0.0658734	0.00760641	75		putative fucose operon repressor	REGULATOR
SP_2169	0.962468	0.0988624	0.00913983	117		0.930066	0.179142	0.0165617	117		zinc ABC transporter, zinc-binding lipoprotein	TRANSPORT
SP_2170	1.00014	0.084822	0.0212055	16		1.00671	0.0742896	0.0185724	16		zinc ABC transporter, permease protein	TRANSPORT
SP_2171											zinc ABC transporter, ATP-binding protein	TRANSPORT
SP_2172	0.852721	0.0831029	0.0214571	15		0.819143	0.160512	0.0414439	15		adc operon repressor AdcR	REGULATOR
SP_2173	1.02767	0.0804404	0.00618772	169		1.03405	0.084663	0.00651254	169		dltD protein	UNKNOWN
SP_2174	1.01661	0.0766169	0.0156394	24		1.04094	0.057826	0.0118037	24		D-alanyl carrier protein	AMINO ACID METABOLSIM
SP_2175	1.03514	0.066959	0.00582803	132		1.03408	0.0757417	0.00661759	131		dltB protein	UNKNOWN
SP_2176	1.02067	0.0492672	0.00417879	139		1.00694	0.0737333	0.00625398	139		D-alanine-activating enzyme	AMINO ACID METABOLSIM
SP_2177	1.01131	0.0596283	0.0116941	26		0.979984	0.0590109	0.011573	26		hypothetical protein	UNKNOWN
SP_2182	0.994356	0.0620597	0.00829308	56		0.98025	0.080368	0.010645	57		hypothetical protein	UNKNOWN
SP_2183	0.949563	0.0545278	0.0243856	5		1.03307	0.0662574	0.0296312	5		hypothetical protein	UNKNOWN
SP_2184	1.00543	0.0673303	0.0120929	31		1.0154	0.062028	0.0111406	31		glycerol uptake facilitator protein	TRANSPORT
SP_2185	1.02129	0.0732652	0.00768028	91		1.04851	0.0871719	0.00924021	89		hypothetical protein	LIPOPROTEIN
SP_2186	1.00243	0.0753388	0.00875796	74		1.0107	0.063118	0.00738741	73		glycerol kinase	LIPOPROTEIN
SP_2187	1.00542	0.074227	0.00749806	98		1.00902	0.0736305	0.0074378	98		conserved domain protein	UNKNOWN
SP_2188	0.870817	0.080204	0.0170995	22		0.909561	0.105725	0.0225406	22		chaperonin, 33 kDa	TRANSCRIPTION AND TRANSLATION
SP_2189	0.991262	0.124062	0.033157	14		1.03161	0.152198	0.0406766	14		putative TIM-barrel protein, NifR3 family	UNKNOWN
SP_2190	0.958898	0.0903622	0.015497	34		0.917749	0.0773135	0.0132591	34		choline binding protein A	VARIOUS
SP_2191	0.971519	0.0776951	0.0118484	43		0.959832	0.0778579	0.0117375	44		conserved hypothetical protein	UNKNOWN
SP_2192	0.979658	0.072391	0.00660836	120		0.974312	0.0876739	0.00810546	117		sensor histidine kinase	REGULATOR
SP_2193	0.986326	0.109861	0.0200577	30		1.0108	0.107305	0.0195912	30		DNA-binding response regulator	REGULATOR
SP_2194	0.895981	0.0693429	0.00707728	96		0.887996	0.0941532	0.00965991	95		ATP-dependent Clp protease, ATP-binding subunit	PROTEIN TURNOVER
SP_2195	0.936772	0.0756766	0.0143015	28		0.853406	0.0973858	0.0184042	28		transcriptional regulator CtsR	REGULATOR
SP_2196	0.992124	0.0589825	0.0104267	32		0.968241	0.118323	0.0209168	32		ABC transporter, ATP-binding protein	TRANSPORT
SP_2197	0.970588	0.0996599	0.0132003	57		0.881824	0.245198	0.0330625	55		putative ABC transporter, substrate-binding protein	TRANSPORT
SP_2198	0.874001	0.253263	0.0539959	22		0.701268	0.352587	0.0769407	21		ABC transporter, permease protein	TRANSPORT
SP_2199	0.960403	0.16391	0.0579511	8		0.883329	0.295208	0.104372	8		conserved hypothetical protein	UNKNOWN
SP_2200	1.0447	0.0580148	0.0236844	6		1.06745	0.0469003	0.019147	6		hypothetical protein	UNKNOWN
SP_2201	1.0328	0.0735893	0.0106217	48		1.04053	0.0773646	0.0111666	48		choline binding protein D	VARIOUS
SP_2202											conserved hypothetical protein	UNKNOWN
SP_2203											replicative DNA helicase	DNA TURNOVER
SP_2205	0.485288	0.201839	0.0269719	56		0.119509	0.23038	0.0310644	55	***	DHH subfamily 1 protein	REGULATOR
SP_2206	1.03319	0.0949832	0.0198054	23		0.977108	0.0908352	0.0193661	22		ribosomal subunit interface protein	TRANSCRIPTION AND TRANSLATION
SP_2207	1.03527	0.0597145	0.0114921	27		1.01961	0.0517653	0.00996223	27		putative competence protein ComF	TRANSPORT
SP_2208	1.03568	0.0595576	0.00825916	52		1.04077	0.0805532	0.0112797	51		putative helicase	TRANSPORT
SP_2209	1.03976	0.0553467	0.0101049	30		1.02527	0.0597409	0.0109071	30		conserved hypothetical protein	UNKNOWN
SP_2210	1.04382	0.0569518	0.00878786	42		1.00904	0.0470995	0.0072676	42		cysteine synthase	AMINO ACID METABOLSIM
SP_2214											translation elongation factor Ts	TRANSCRIPTION AND TRANSLATION
SP_2216											secreted 45 kd protein	UNKNOWN
SP_2217	1.00911	0.0854957	0.0382348	5		0.918747	0.066727	0.0298412	5		putative rod shpae-determining protein MreD	CELL DIVISION
SP_2218											rod shape-determining protein MreC	CELL DIVISION
SP_2219											conserved hypothetical protein	TRANSPORT
SP_2220	0.995897	0.0650516	0.0459984	2		0.977	0.0788296	0.0557409	2		ABC transporter, ATP-binding protein	TRANSPORT
SP_2221											ABC transporter, ATP-binding protein	TRANSPORT
SP_2222	1.02263	0.0946417	0.0473208	4		1.06145	0.0724614	0.0362307	4		CDP-diacylglycerol--glycerol-3-phosphate 3-phosphatidyltransferase	CARBOHYDRATE METABOLISM
SP_2223	1.00594	0.0649539	0.0120616	29		0.774861	0.204556	0.0393668	27	***	conserved hypothetical protein	REGULATOR
SP_2224	1.01769	0.11617	0.0219541	28		0.989318	0.109212	0.0206392	28		peptidase, M16 family	UNKNOWN
SP_2225	0.943299	0.259567	0.0670198	15		0.862236	0.243193	0.0627922	15		conserved hypothetical protein	UNKNOWN
SP_2226	1.09353	0.0352489	0.0249247	2		1.022	0.0281642	0.0199151	2		conserved hypothetical protein	UNKNOWN
SP_2227											DNA replication and repair protein RecF	DNA TURNOVER
SP_2228	0.972169	0.069975	0.0494798	2		0.953627	0.0197846	0.0139898	2		inosine-5-monophosphate dehydrogenase	NUCLEOTIDE METABOLSIM
SP_2229											tryptophanyl-tRNA synthetase	AMINO ACID METABOLSIM
SP_2230	1.03266	0.0701164	0.00883383	63		1.05266	0.0663899	0.00850035	61		ABC transporter, ATP-binding protein	TRANSPORT
SP_2231	1.01713	0.0743294	0.00560279	176		0.951578	0.0800611	0.00606942	174		putative ABC transporter, permease protein	TRANSPORT
SP_2233	1.03267	0.0749961	0.00960226	61		1.02246	0.0815487	0.0104412	61		hypothetical protein	UNKNOWN
SP_2234	1.02691	0.05592	0.0091932	37		1.01482	0.0653575	0.0107447	37		transcriptional regulator, TetR family	REGULATOR
SP_2235	1.04279	0.0638814	0.0070119	83		1.03766	0.061709	0.00685656	81		response regulator ComE	REGULATOR
SP_2236	1.02422	0.073304	0.0063325	134		0.998712	0.0886456	0.00768655	133		putative sensor histidine kinase ComD	REGULATOR
SP_2237	1.05703	0.0152551	0.00622787	6		1.01482	0.0248744	0.0101549	6		competence stimulating peptide 2	VARIOUS
SP_2238	1.0047	0.0664419	0.0171552	15		0.990266	0.0746793	0.0192821	15		conserved hypothetical protein	UNKNOWN
SP_2239	1.0479	0.0764796	0.00849774	81		1.08355	0.0849165	0.0093208	83		serine protease	PROTEIN TURNOVER
SP_2240	0.983998	0.081672	0.0142173	33		0.850012	0.127347	0.022512	32	***	spspoJ protein	CELL DIVISION
LOCUS: Gene number
AVERAGE-W: Average fitness
S.D.-W: Standard deviation of average fitness
S.E.-W: Standard error of the mean of average fitness
INS.-W: Number of insertions in gene that fitness is based on
Significance: ***, p<0.00001; ** p<0.00005; * p<0.0001; LS = likely significant (either due to surrounding significant fitness, or substantial number of insertions that dissapear during selection)
GENE DESCRIPTION: General annotated function
GENE CATEGORY: Functional category
