# Supplementary material for: Strain Dependent Genetic Networks for Antibiotic-Sensitivity in a Bacterial Pathogen with a Large Pan-Genome
Source: PLoS Pathog. 2016 Sep 8;12(9):e1005869. doi: 10.1371/journal.ppat.1005869 (PMC5015961; doi:10.1371/journal.ppat.1005869)
Supplement: S3 Table — (XLSX) [file ppat.1005869.s008.xlsx]

## Sheet: FITNESS - 19F
LOCUS 19F	AVERAGE-W-19F-GLUCOSE	S.D.-W-19F-GLUCOSE	S.E.-W-19F-GLUCOSE	INS.-W-19F-GLUCOSE		AVERAGE-W-19F-DAPTOMYCIN	S.D.-W-19F-DAPTOMYCIN	S.E.-W-19F-DAPTOMYCIN	INS.-W-19F-DAPTOMYCIN	Significance	GENE DESCRIPTION	GENE CATEGORY
SPT_0001											chromosomal replication initiator protein DnaA	DNA TURNOVER
SPT_0002											DNA polymerase III, beta subunit	DNA TURNOVER
SPT_0003	0.953387	0.0786858	0.0351894	5		0.844238	0.0925491	0.0413892	5		hypothetical protein	UNKNOWN
SPT_0005	1.01485	0.0409702	0.012353	11		1.01574	0.0815402	0.0257853	10		hypothetical protein	UNKNOWN
SPT_0006	0.987707	0.0896471	0.0112059	64		0.983935	0.118264	0.0153967	59		hypothetical protein	UNKNOWN
SPT_0007	1.02704	0.075891	0.00870529	76		1.04231	0.0837881	0.00980665	73		hypothetical protein	UNKNOWN
SPT_0008	1.006	0.0748122	0.0149624	25		1.03887	0.137371	0.0307172	20		hypothetical protein	UNKNOWN
SPT_0010	0.997433	0.0568229	0.0105517	29		1.01706	0.0807435	0.0149937	29		hypothetical protein	UNKNOWN
SPT_0011	0.993906	0.0823578	0.00404767	414		1.01008	0.100844	0.00503592	401		DNA Primase	DNA TURNOVER
SPT_0015	1.02413	0.0643315	0.0147586	19		0.982272	0.133493	0.0323769	17		hypothetical protein	UNKNOWN
SPT_0016	1.0406	0.107317	0.027709	15		1.05165	0.079388	0.0212173	14		hypothetical protein	UNKNOWN
SPT_0017	0.972801	0.0692364	0.0130845	28		0.965999	0.0815486	0.015993	26		hypothetical protein	UNKNOWN
SPT_0018	1.01549	0.0694434	0.0219599	10		0.972731	0.0734172	0.0244724	9		hypothetical protein	UNKNOWN
SPT_0019	0.990506	0.0701533	0.00870144	65		0.942573	0.100679	0.0127863	62		hypothetical protein	UNKNOWN
SPT_0020	0.991254	0.0648646	0.0141546	21		1.0068	0.0891009	0.0194434	21		hypothetical protein	UNKNOWN
SPT_0021	1.00399	0.0629737	0.0128544	24		0.969073	0.163513	0.0327026	25		hypothetical protein	UNKNOWN
SPT_0022	0.997186	0.0599979	0.00999965	36		1.006	0.0845483	0.0144999	34		hypothetical protein	UNKNOWN
SPT_0023	0.944549	0.0587975	0.0415761	2		0.915107	0.0596794	0.0421997	2		hypothetical protein	UNKNOWN
SPT_0024	0.998549	0.1036	0.0244187	18		0.975552	0.0578116	0.0136263	18		hypothetical protein	UNKNOWN
SPT_0025	1.01687	0.0822366	0.0137061	36		1.00129	0.0763722	0.0135008	32		hypothetical protein	UNKNOWN
SPT_0026	1.01451	0.0778615	0.0294289	7		1.00495	0.0839322	0.0375356	5		hypothetical protein	UNKNOWN
SPT_0028	1.01142	0.0590426	0.0143199	17		1.03814	0.0755736	0.0188934	16		transcription regulator	REGULATOR
SPT_0029	0.982759	0.0902521	0.0118507	58		0.981506	0.119751	0.015724	58		cl repressor	REGULATOR
SPT_0030	0.977034	0.122207	0.01591	59		0.967334	0.13247	0.017702	56		LIM domain protein	UNKNOWN
SPT_0031	1.0086	0.063613	0.00575925	122		1.00143	0.0921578	0.00855664	116		FIC protein family	CELL DIVISION
SPT_0032	0.997227	0.0736383	0.00643381	131		0.987205	0.0962113	0.00853737	127		hypothetical protein	UNKNOWN
SPT_0033	0.947532	0.0538077	0.0134519	16		0.947673	0.0745219	0.0192415	15		hypothetical protein	UNKNOWN
SPT_0034	0.979391	0.0766123	0.0102377	56		0.943263	0.121382	0.016673	53		hypothetical protein	UNKNOWN
SPT_0035	1.00249	0.0807221	0.0108846	55		0.972123	0.107858	0.0146776	54		replication protein	DNA TURNOVER
SPT_0036	1.00994	0.0849118	0.00895049	90		1.003	0.0925493	0.00992232	87		putative DNA damage inducible protein	DNA TURNOVER
SPT_0038	0.933396	0.0894672	0.00937871	91		0.869301	0.215853	0.023837	82		GTP-dependent nucleic acid-binding protein	TRANSCRIPTION AND TRANSLATION
SPT_0039	1.07134	0.0811302	0.0573677	2		1.22283	0.0758624	0.0536428	2		peptidyl-tRNA hydrolase	TRANSCRIPTION AND TRANSLATION
SPT_0040	0.970531	0.0967919	0.00463018	437		0.978	0.208066	0.0102507	412		transcription-repair coupling factor	DNA TURNOVER
SPT_0041	1.01831	0.0725085	0.0134645	29		1.07435	0.0815753	0.0151482	29		S4 domain protein	UNKNOWN
SPT_0042											hypothetical protein	UNKNOWN
SPT_0043	0.957394	0.168444	0.0687668	6		1.0064	0.0570954	0.0285477	4		hypothetical protein	UNKNOWN
SPT_0044	0.860758	0.0863138	0.00854634	102		0.71805	0.215069	0.0231915	86	***	conserved domain protein	PEPTIDOGLYCAN
SPT_0045											tRNA(Ile)-lysidine synthetase	TRANSCRIPTION AND TRANSLATION
SPT_0046	0.719003	0.126652	0.0220473	33		0.901853	0.157723	0.0262872	36	***	hypoxanthine-guanine phosphoribosyltransferase	NUCLEOTIDE METABOLSIM
SPT_0047	0.922762	0.0999018	0.0162062	38		0.528399	0.385711	0.0884881	19	**	cell division protein FtsH	PROTEIN TURNOVER
SPT_0048											transcriptional regulator ComX1	REGULATOR
SPT_0058	1.01094	0.0761216	0.0149287	26		1.02777	0.0832112	0.0163191	26		hypothetical protein	UNKNOWN
SPT_0059	0.94926	0.0787948	0.0056282	196		0.920229	0.120796	0.00883349	187		adenylosuccinate synthetase	NUCLEOTIDE METABOLSIM
SPT_0060	0.978957	0.0739768	0.0105681	49		0.985277	0.0756721	0.0111572	46		cytidine/deoxycytidylate deaminase family protein	NUCLEOTIDE METABOLSIM
SPT_0061	1.00938	0.0654522	0.00882557	55		1.00309	0.112267	0.0151381	55		putative deoxyuridine 5triphosphate nucleotidohydrolase	NUCLEOTIDE METABOLSIM
SPT_0062	1.00345	0.0707414	0.00662554	114		0.999589	0.124492	0.0118163	111		conserved hypothetical protein	UNKNOWN
SPT_0063	1.02089	0.0785916	0.00782016	101		1.0075	0.0891976	0.00910369	96		radA DNA repair protein RadA	DNA TURNOVER
SPT_0064	0.102922	0.186177	0.0561346	11		0.101551	0.194882	0.0974412	4		conserved hypothetical protein	VARIOUS METABOLISM AND BIOSYNTHESIS
SPT_0065	1.0025	0.0868243	0.00750048	134		0.998575	0.119162	0.0104112	131		hypothetical protein	UNKNOWN
SPT_0066											ribose-phosphate pyrophosphokinase	NUCLEOTIDE METABOLSIM
SPT_0067	1.0075	0.0822097	0.013896	35		1.0319	0.0726916	0.0122871	35		hypothetical protein	UNKNOWN
SPT_0068	1.02147	0.0587953	0.0105599	31		1.03284	0.0656458	0.0119852	30		competence-induced protein Ccs16	VARIOUS
SPT_0069	0.982429	0.0769673	0.0112268	47		0.954296	0.133629	0.0192876	48		hypothetical protein	UNKNOWN
SPT_0070	0.999595	0.0502989	0.0355667	2		0.972504	0.0793616	0.0561171	2		DNA polymerase I	DNA TURNOVER
SPT_0071	1.02962	0.0778744	0.012313	40		1.02264	0.0784271	0.0125584	39		conserved hypothetical protein	UNKNOWN
SPT_0072	1.01092	0.0650831	0.00606903	115		0.98137	0.0966132	0.00908861	113		membrane protein	UNKNOWN
SPT_0073	1.02051	0.0694128	0.00658837	111		0.99563	0.104257	0.00985141	112		aromatic amino acid aminotransferase	AMINO ACID METABOLSIM
SPT_0074	0.983353	0.0142627	0.0100852	2		0.998939	0.00390527	0.00276144	2		DNA repair protein	DNA TURNOVER
SPT_0075	0.82527	0.0970991	0.0116056	70		0.730527	0.184609	0.0230761	64		fatty acid/phospholipid synthesis protein PlsX	LIPOPROTEIN
SPT_0076	1.00446	0.0535931	0.0161589	11		0.99406	0.0906199	0.0273229	11		putative acyl carrier protein	LIPOPROTEIN
SPT_0078	1.02121	0.0632793	0.0129168	24		1.0205	0.0810612	0.0165465	24		bacteriocin BlpU	MEMBRANE PROTEIN
SPT_0079	0.983875	0.080343	0.0128652	39		0.992526	0.0802426	0.0131918	37		hypothetical protein	UNKNOWN
SPT_0080	0.995144	0.0705919	0.0039586	318		1.03408	0.110525	0.0062175	316		competence factor transporting permease/ATP-binding protein ComA	TRANSPORT
SPT_0081	1.01147	0.0692781	0.004911	199		0.986193	0.0876327	0.00632435	192		competence factor transport protein ComB	TRANSPORT
SPT_0082	0.992096	0.0648015	0.00715612	82		0.996495	0.0987037	0.011105	79		phosphoribosylaminoimidazole-succinocarboxamide synthase	NUCLEOTIDE METABOLSIM
SPT_0083	1.02755	0.0478586	0.0127907	14		1.05676	0.0707399	0.0196197	13		phosphoribosylaminoimidazole-succinocarboxamide synthase (saicar synthetase)	NUCLEOTIDE METABOLSIM
SPT_0084	1.02031	0.0813346	0.0039223	430		1.02971	0.0973622	0.00475079	420		putative phosphoribosylformylglycinamidine synthase	NUCLEOTIDE METABOLSIM
SPT_0085	1.02444	0.0710534	0.00531078	179		1.03229	0.0992576	0.00739823	180		amidophosphoribosyltransferase	NUCLEOTIDE METABOLSIM
SPT_0086	1.01419	0.0633473	0.00636664	99		0.993653	0.0956754	0.00976483	96		phosphoribosylformylglycinamide cyclo-ligase	NUCLEOTIDE METABOLSIM
SPT_0087	1.02604	0.0734752	0.010953	45		1.04011	0.101903	0.0153625	44		phosphoribosylglycinamide formyltransferase	NUCLEOTIDE METABOLSIM
SPT_0088	1.0031	0.0789672	0.00568418	193		1.0132	0.0847915	0.00625091	184		putative vanZ protein	UNKNOWN
SPT_0089	1.01004	0.0800957	0.00588875	185		1.00822	0.0965028	0.00721295	179		phosphoribosylaminoimidazolecarboxamide formyltransferase/IMP cyclohydrolase	NUCLEOTIDE METABOLSIM
SPT_0090	1.01267	0.0792031	0.00700063	128		1.01653	0.091082	0.00814662	125		phosphoribosylamine--glycine ligase	NUCLEOTIDE METABOLSIM
SPT_0091	0.987706	0.0584621	0.0105001	31		1.00726	0.0871599	0.0159132	30		phosphoribosylaminoimidazole carboxylase, catalytic subunit	NUCLEOTIDE METABOLSIM
SPT_0092	0.998324	0.0506898	0.00464673	119		1.01693	0.0661641	0.00603993	120		phosphoribosylaminoimidazole carboxylase, ATPase subunit	NUCLEOTIDE METABOLSIM
SPT_0093	0.993223	0.0685618	0.00735059	87		1.00325	0.105883	0.0114846	85		hypothetical protein	UNKNOWN
SPT_0094	0.952713	0.0879818	0.00862733	104		1.01034	0.117258	0.012292	91		adenylosuccinate lyase	NUCLEOTIDE METABOLSIM
SPT_0095	0.992336	0.0745198	0.00297367	628		0.989416	0.0989698	0.00403036	603		beta-N-acetylhexosaminidase	CARBOHYDRATE METABOLISM
SPT_0096	0.922438	0.0681474	0.00550939	153		0.900472	0.0873425	0.0072534	145		transcriptional regulator, GntR family	REGULATOR
SPT_0097	0.980829	0.0627729	0.00379225	274		0.965452	0.0945851	0.00579938	266		glycosyl hydrolase, family 35	CARBOHYDRATE METABOLISM
SPT_0098	1.00611	0.070604	0.00856199	68		0.99633	0.089266	0.0109056	67		PTS system, IIB component	TRANSPORT
SPT_0099	1.00824	0.0761203	0.00599912	161		1.01334	0.0819486	0.00649895	159		PTS system, IIC component	TRANSPORT
SPT_0100	1.00306	0.0649146	0.00627554	107		0.975809	0.109363	0.0106728	105		PTS system, IID component	TRANSPORT
SPT_0101	1.0151	0.0661928	0.00936108	50		1.00152	0.0986653	0.0139534	50		PTS system, IIA component	TRANSPORT
SPT_0102	1.00179	0.0722368	0.00535454	182		1.01411	0.100283	0.00747465	180		sugar isomerase domain protein AgaS	CARBOHYDRATE METABOLISM
SPT_0103	1.01094	0.0640193	0.00553042	134		1.02225	0.0922601	0.00815472	128		aldose 1-epimerase	CARBOHYDRATE METABOLISM
SPT_0104	1.01128	0.06647	0.00572083	135		1.00307	0.100064	0.00877619	130		conserved hypothetical protein	UNKNOWN
SPT_0105	0.975196	0.0869734	0.0129652	45		1.00594	0.088575	0.0133532	44		hypothetical protein	UNKNOWN
SPT_0107	1.01392	0.085657	0.0126294	46		1.02379	0.101897	0.0151899	45		hypothetical protein	UNKNOWN
SPT_0108	0.963274	0.061927	0.0145963	18		0.983281	0.106434	0.0250867	18		coenzyme A disulfide reductase	VARIOUS METABOLISM AND BIOSYNTHESIS
SPT_0109	1.00763	0.0687236	0.00736794	87		0.993449	0.0911725	0.00977472	87		phosphorylase, Pnp/Udp family	UNKNOWN
SPT_0111	1.00266	0.06928	0.0048037	208		0.994958	0.116632	0.00814591	205		potassium uptake protein, Trk family	TRANSPORT
SPT_0112	0.995641	0.0802918	0.0101971	62		0.9841	0.118798	0.015599	58		potassium uptake protein, Trk family	TRANSPORT
SPT_0116	0.996378	0.074733	0.00606164	152		0.999417	0.082604	0.00688366	144		cell wall surface anchor family protein	VARIOUS
SPT_0117	0.999461	0.0779344	0.00739721	111		0.987174	0.128312	0.0121243	112		DNA-binding response regulator	REGULATOR
SPT_0118	1.00169	0.0835655	0.00866534	93		1.00479	0.0973643	0.0105606	85		sensor histidine kinase	REGULATOR
SPT_0120	1.02446	0.0585814	0.0134395	19		1.00799	0.087805	0.0201439	19		hypothetical protein	UNKNOWN
SPT_0121	1.01386	0.0689566	0.0130316	28		1.01239	0.0834087	0.0163578	26		hypothetical protein	UNKNOWN
SPT_0122	1.00162	0.0709141	0.00530037	179		1.00224	0.0871446	0.00651349	179		ABC transporter, permease protein	TRANSPORT
SPT_0123	1.00437	0.0635573	0.00603259	111		0.998978	0.0986948	0.00949691	108		ABC transporter, permease protein	TRANSPORT
SPT_0124	0.994851	0.0739517	0.00521615	201		1.0003	0.0955306	0.00684109	195		ABC transporter, substrate-binding protein	TRANSPORT
SPT_0125	1.00278	0.0692262	0.00750864	85		1.00591	0.0913663	0.0100897	82		conserved hypothetical protein	UNKNOWN
SPT_0126	0.98943	0.0690247	0.00676843	104		0.985224	0.0794801	0.0080287	98		hypothetical protein	UNKNOWN
SPT_0127	0.966209	0.102458	0.0147886	48		0.994854	0.0883306	0.0131675	45		hypothetical protein	UNKNOWN
SPT_0129	1.00841	0.0480456	0.0124053	15		0.99607	0.0509026	0.013143	15		hypothetical protein	UNKNOWN
SPT_0130	0.991387	0.055059	0.0112389	24		0.990233	0.0937599	0.0191387	24		macrolide export ATP-binding/permease protein MacB	TRANSPORT
SPT_0131	1.00139	0.0730499	0.00573934	162		0.992856	0.0965358	0.0077044	157		conserved domain protein	UNKNOWN
SPT_0132	0.996668	0.0691506	0.00628642	121		0.992865	0.10212	0.0093222	120		hypothetical protein	UNKNOWN
SPT_0133	0.98167	0.0778614	0.0102237	58		0.990033	0.0995955	0.0138114	52		hypothetical protein	UNKNOWN
SPT_0134	0.995775	0.0811766	0.0107521	57		0.960941	0.103854	0.013878	56		conserved hypothetical protein	UNKNOWN
SPT_0135	1.0037	0.070798	0.00530653	178		1.0019	0.0939139	0.00711959	174		putative transporter	TRANSPORT
SPT_0136											glycosyl transferase	CARBOHYDRATE METABOLISM
SPT_0137											putative capsular polysaccharide biosynthesis protein	CAPSULE
SPT_0138	0.994743	0.0667921	0.00588072	129		0.990996	0.0843571	0.00748548	127		hydrolase, haloacid dehalogenase-like family	VARIOUS METABOLISM AND BIOSYNTHESIS
SPT_0139	0.99918	0.0685597	0.0075254	83		0.994397	0.0778055	0.00869892	80		L-serine dehydratase, iron-sulfur-dependent, alpha subunit	CARBOHYDRATE METABOLISM
SPT_0140	1.01063	0.0716822	0.00896027	64		1.00017	0.082299	0.0105373	61		L-serine dehydratase, iron-sulfur-dependent, beta subunit	CARBOHYDRATE METABOLISM
SPT_0141	1.00138	0.0677332	0.0071397	90		1.08566	0.0791688	0.00839187	89		LysM domain protein	MEMBRANE PROTEIN
SPT_0143	1.00667	0.0963395	0.0145237	44		1.03218	0.105737	0.0159405	44		putative bacteriocin	MEMBRANE PROTEIN
SPT_0144	0.99892	0.0825838	0.00469803	309		1.002	0.101029	0.00580396	303		hypothetical protein	UNKNOWN
SPT_0145	0.995164	0.0724551	0.00795298	83		0.969683	0.0867695	0.00958209	82		putative amino acid ABC transporter, ATP-binding protein	TRANSPORT
SPT_0146	0.997987	0.095858	0.0109957	76		1.01138	0.122325	0.0145173	71		putative amino acid ABC transporter, periplasmic amino acid-binding protein	TRANSPORT
SPT_0147	1.01393	0.0633856	0.00768663	68		0.998692	0.100947	0.0124257	66		argininosuccinate synthase (Citrulline--aspartateligase)	AMINO ACID METABOLSIM
SPT_0148	1.09538	0.173693	0.0614099	8		1.08763	0.185103	0.061701	9		hypothetical protein	UNKNOWN
SPT_0149	0.993342	0.075577	0.00890684	72		0.983016	0.0996613	0.0119118	70		hypothetical protein	UNKNOWN
SPT_0150	1.00078	0.0761983	0.00803201	90		0.983778	0.1235	0.013091	89		hypothetical protein	UNKNOWN
SPT_0151	0.992275	0.0776873	0.0110982	49		0.973485	0.114169	0.0164788	48		peptidase C39	TRANSPORT
SPT_0152	0.982181	0.0595555	0.00941655	40		0.943224	0.070676	0.0113172	39		membrane protein	UNKNOWN
SPT_0153	0.978268	0.0839448	0.0146129	33		0.985788	0.100224	0.0186112	29		hypothetical protein	UNKNOWN
SPT_0154	0.99945	0.0744585	0.00756011	97		0.973559	0.0908849	0.0092759	96		hypothetical protein	UNKNOWN
SPT_0155	0.988398	0.0880536	0.00541932	264		0.961446	0.126778	0.00792365	256		membrane protein	UNKNOWN
SPT_0156	0.996132	0.0824697	0.0053234	240		0.968777	0.0905066	0.00602041	226		membrane protein	UNKNOWN
SPT_0157	1.00054	0.0661768	0.00808478	67		0.952639	0.0881097	0.0111008	63		membrane protein	UNKNOWN
SPT_0158	0.958037	0.0938361	0.0168535	31		0.944835	0.127443	0.0232679	30		membrane protein	UNKNOWN
SPT_0159	0.989872	0.100581	0.00756011	177		0.984328	0.115878	0.00894018	168		membrane protein	UNKNOWN
SPT_0160	1.00886	0.0729054	0.00941205	60		1.00384	0.110529	0.0149037	55		hypothetical protein	UNKNOWN
SPT_0161	0.987527	0.0711078	0.00495432	206		0.960734	0.0932172	0.00674496	191		hypothetical protein	UNKNOWN
SPT_0162	0.980472	0.0987774	0.015817	39		0.997905	0.11936	0.0204701	34		hypothetical protein	UNKNOWN
SPT_0163	1.00611	0.0751583	0.0063979	138		1.00692	0.0890521	0.0077218	133		pneumococcal surface protein A	VARIOUS
SPT_0164	0.975548	0.143472	0.0313081	21		0.985893	0.102172	0.0228463	20		hypothetical protein	UNKNOWN
SPT_0165											tRNA (5-methylaminomethyl-2-thiouridylate)-methyltransferase	TRANSCRIPTION AND TRANSLATION
SPT_0166	0.975345	0.0715804	0.010123	50		0.951377	0.0918261	0.0136886	45		MutT/nudix family protein	DNA TURNOVER
SPT_0167	0.930312	0.153914	0.0276437	31		0.646696	0.323432	0.0742004	19		glucose-inhibited division protein A	RNA TURNOVER
SPT_0169											metallo-beta-lactamase superfamily protein	TRANSCRIPTION AND TRANSLATION
SPT_0170	0.70529	0.0641012	0.0261692	6		0	0	0	6	***	conserved hypothetical protein	UNKNOWN
SPT_0171	1.00133	0.0740487	0.0120123	38		1.02789	0.0719563	0.0119927	36		competence-induced protein Ccs1	VARIOUS
SPT_0172	1.00581	0.0944639	0.017852	28		1.02062	0.101817	0.0192417	28		hypothetical protein	UNKNOWN
SPT_0173	0.990516	0.0653523	0.0104647	39		0.965508	0.0977993	0.0156604	39		hypothetical protein	UNKNOWN
SPT_0174	0.666093	0.112566	0.0149098	57		0.55255	0.242599	0.0336425	52		conserved hypothetical protein	UNKNOWN
SPT_0175	0.932608	0.091208	0.0137501	44		0.898645	0.0995576	0.0151824	43		putative ribosomal-protein-alanine acetyltransferase	TRANSCRIPTION AND TRANSLATION
SPT_0176	0.736577	0.136575	0.0162085	71		0.685898	0.313701	0.0386139	66		DNA-binding/iron metalloprotein/AP endonuclease	VARIOUS
SPT_0181	0.987165	0.095282	0.00592054	259		0.975105	0.105851	0.00681845	241		glycosyl transferase, family 2	UNKNOWN
SPT_0182	1.00052	0.0822252	0.00425746	373		0.992645	0.111263	0.00584783	362		ABC transporter, ATP-binding protein	TRANSPORT
SPT_0183	0.982641	0.0778607	0.0104046	56		0.96359	0.0960531	0.0128356	56		hypothetical protein	UNKNOWN
SPT_0184	0.957651	0.113302	0.0139465	66		0.971159	0.126487	0.0158109	64		hypothetical protein	UNKNOWN
SPT_0185	0.979425	0.080396	0.00960916	70		0.991218	0.0881406	0.0105348	70		conserved domain protein	UNKNOWN
SPT_0188	0.995519	0.118741	0.0101079	138		0.969079	0.135429	0.0115705	137		transcriptional regulator	REGULATOR
SPT_0189	0.998211	0.0718022	0.0227059	10		0.935469	0.0849575	0.0268659	10		hypothetical protein	UNKNOWN
SPT_0190	1.0062	0.068228	0.00644694	112		0.997037	0.0869475	0.00852591	104		hypothetical protein	UNKNOWN
SPT_0191	1.00269	0.0716349	0.00538441	177		1.00086	0.097906	0.00753123	169		conserved hypothetical protein	UNKNOWN
SPT_0193	1.00234	0.0712125	0.0074651	91		1.00422	0.0772213	0.00823182	88		conserved hypothetical protein	UNKNOWN
SPT_0194	1.00241	0.0658944	0.0101677	42		1.01889	0.0656042	0.0103729	40		hypothetical protein	UNKNOWN
SPT_0195	0.968819	0.0844666	0.0162556	27		0.909285	0.127165	0.025433	25		ABC transporter, substrate-binding protein	TRANSPORT
SPT_0196	1.0175	0.0780419	0.0087804	79		1.02587	0.0865302	0.00973541	79		lipoprotein	TRANSPORT
SPT_0197	0.99554	0.0637376	0.00473758	181		1.01516	0.0760647	0.00574995	175		peptidase, M20/M25/M40 family	AMINO ACID METABOLSIM
SPT_0198	1.01535	0.0737944	0.00769359	92		1.02602	0.0810758	0.00840716	93		ABC transporter, ATP-binding protein	TRANSPORT
SPT_0199	0.990728	0.0774828	0.00932783	69		0.990875	0.0939297	0.011834	63		putative ABC transporter, permease protein	TRANSPORT
SPT_0200	0.995628	0.061254	0.00621941	97		0.982368	0.073848	0.00774137	91		putative membrane protein	UNKNOWN
SPT_0201	0.996138	0.0763781	0.00691494	122		0.984145	0.100046	0.00913295	120		hypothetical protein	UNKNOWN
SPT_0202	0.998128	0.0605452	0.00360541	282		0.986819	0.0830279	0.00498867	277		putative sensor histidine kinase	REGULATOR
SPT_0203	0.99717	0.0777456	0.00520623	223		1.00488	0.0854675	0.00572333	223		DNA-binding response regulator	REGULATOR
SPT_0204	0.992438	0.0715971	0.0065633	119		0.996674	0.0913894	0.00844895	117		hypothetical protein	UNKNOWN
SPT_0205	0.759504	0.00310204	0.00219347	2		0.514155	0	0	1		NrdI family protein	VARIOUS
SPT_0207	1.02162	0.0781333	0.00669988	136		1.02452	0.0927209	0.00810107	131		conserved hypothetical protein	UNKNOWN
SPT_0208	0.979861	0.0769165	0.0100137	59		0.970451	0.110805	0.0145493	58		conserved domain protein	UNKNOWN
SPT_0209	0.993794	0.0697108	0.0117833	35		1.00763	0.130253	0.0220168	35		conserved domain protein	UNKNOWN
SPT_0211	0.996811	0.0674652	0.00488161	191		0.998256	0.117438	0.00870506	182		DNA mismatch repair protein HexB	DNA TURNOVER
SPT_0212	0.995163	0.0648065	0.00617906	110		1.00297	0.0877478	0.00836642	110		6,7-dimethyl-8-ribityllumazine synthase	VARIOUS METABOLISM AND BIOSYNTHESIS
SPT_0213	0.993828	0.0682474	0.00406407	282		0.989972	0.0842312	0.00505185	278		3,4-dihydroxy-2-butanone 4-phosphate synthase/GTP cyclohydrolase II	VARIOUS METABOLISM AND BIOSYNTHESIS
SPT_0214	0.990601	0.0754544	0.00602192	157		0.99666	0.086812	0.00704138	152		riboflavin synthase, alpha subunit	VARIOUS METABOLISM AND BIOSYNTHESIS
SPT_0215	1.00041	0.0761255	0.00486348	245		0.990428	0.0972499	0.00630377	238		riboflavin biosynthesis protein RibD	VARIOUS METABOLISM AND BIOSYNTHESIS
SPT_0216											Holliday junction DNA helicase RuvA	DNA TURNOVER
SPT_0217	1.01213	0.069983	0.0109295	41		1.04265	0.0814252	0.0132089	38		DNA-3-methyladenine glycosylase I	DNA TURNOVER
SPT_0218	0.991119	0.0758915	0.00676095	126		1.00029	0.0988308	0.00883969	125		conserved hypothetical protein	UNKNOWN
SPT_0219	1.00637	0.0697234	0.00626135	124		0.988051	0.0886186	0.00802315	122		MccC family protein	UNKNOWN
SPT_0220	1.01093	0.0637062	0.00565301	127		0.98384	0.0775753	0.0070523	121		hypothetical protein	UNKNOWN
SPT_0221	0.971682	0.0733643	0.00870674	71		0.936712	0.113032	0.0140198	65		magnesium transporter, CorA family	TRANSPORT
SPT_0223	0.963992	0.0869679	0.00519732	280		0.926965	0.14614	0.00920596	252		divergent AAA domain family	VARIOUS METABOLISM AND BIOSYNTHESIS
SPT_0226	0.982922	0.0732994	0.0103661	50		0.943567	0.137226	0.0206877	44		hypothetical protein	UNKNOWN
SPT_0227	1.01522	0.0750032	0.0107147	49		0.99017	0.0682561	0.010175	45		hypothetical protein	UNKNOWN
SPT_0228	1.00716	0.0434042	0.0120382	13		0.984886	0.0526366	0.0140677	14		conserved domain protein	UNKNOWN
SPT_0229	1.01209	0.0853262	0.016421	27		0.987421	0.0976931	0.0203704	23		hypothetical protein	UNKNOWN
SPT_0234	1.0267	0.0923185	0.0171431	29		1.06368	0.0818463	0.0154675	28		hypothetical protein	UNKNOWN
SPT_0238	0.988941	0.0749842	0.00409683	335		0.965742	0.1101	0.00621331	314		excinuclease ABC, subunit A	DNA TURNOVER
SPT_0239	1.00192	0.0637652	0.00507289	158		0.995325	0.0876983	0.00711327	152		peptidase M24 family protein	UNKNOWN
SPT_0240											transcriptional regulator	REGULATOR
SPT_0241	0.979176	0.0634887	0.00806308	62		0.951942	0.0966138	0.0124728	60		hypothetical protein	UNKNOWN
SPT_0242	0.910224	0.0617339	0.0109131	32		0.878911	0.111314	0.0203231	30		conserved hypothetical protein	UNKNOWN
SPT_0243											Holliday junction resolvase-like protein	DNA TURNOVER
SPT_0244	1.04367	0.0850398	0.0139805	37		1.03945	0.101816	0.0167384	37		conserved hypothetical protein	UNKNOWN
SPT_0245	1.01703	0.0626988	0.00545723	132		1.03398	0.0807301	0.00702665	132		putative dihydrofolate synthetase	VARIOUS METABOLISM AND BIOSYNTHESIS
SPT_0246	1.01	0.0760247	0.0103456	54		1.01986	0.0961835	0.0134684	51		hypothetical protein	UNKNOWN
SPT_0247	0.858721	0.0840113	0.00463875	328		0.347134	0.269124	0.0159137	286	***	cardiolipin synthetase	LIPOPROTEIN
SPT_0248	0.95097	0.0962342	0.00608639	250		0.742862	0.23855	0.0157295	230	***	competence-induced protein Ccs4	UNKNOWN
SPT_0249	0.615789	0.272702	0.0364414	56		0.587239	0.333928	0.0534713	39		anaerobic ribonucleoside-triphosphate reductase	NUCLEOTIDE METABOLSIM
SPT_0250											anaerobic ribonucleoside-triphosphate reductase	NUCLEOTIDE METABOLSIM
SPT_0251	0.970466	0.0523965	0.012708	17		0.98765	0.0809803	0.0196406	17		hypothetical protein	UNKNOWN
SPT_0252	0.980832	0.0693547	0.0114018	37		0.923511	0.11781	0.0202043	34		acetyltransferase, GNAT family	VARIOUS METABOLISM AND BIOSYNTHESIS
SPT_0253	0.789228	0.225372	0.0411471	30		0.699799	0.336248	0.0635449	28		anaerobic ribonucleoside-triphosphate reductase activating protein	NUCLEOTIDE METABOLSIM
SPT_0254	0.994554	0.0656662	0.00647028	103		0.955201	0.115221	0.0116989	97		conserved domain protein	UNKNOWN
SPT_0276											preprotein translocase, SecY subunit	TRANSPORT
SPT_0277											adenylate kinase	NUCLEOTIDE METABOLSIM
SPT_0278											translation initiation factor IF-1	TRANSCRIPTION AND TRANSLATION
SPT_0282											DNA-directed RNA polymerase, alpha subunit	RNA TURNOVER
SPT_0284	0.685464	0.141257	0.0229148	38		0.587797	0.269791	0.0443534	37		ACT domain protein	UNKNOWN
SPT_0285	0.68451	0.0972043	0.0107344	82		0.597317	0.237595	0.0269023	78		conserved hypothetical protein	UNKNOWN
SPT_0286	0.929941	0.13581	0.0141592	92		0.884362	0.198085	0.0207649	91		phosphoglycerate mutase family protein	CARBOHYDRATE METABOLISM
SPT_0289	0.970613	0.0703686	0.00629396	125		0.936661	0.101046	0.00934174	117		ABC transporter, ATP-binding protein	TRANSPORT
SPT_0292	0.984627	0.0796493	0.0113785	49		0.972608	0.100914	0.014879	46		AraC family transcriptional regulator	REGULATOR
SPT_0293	0.990737	0.0944078	0.00770837	150		0.997358	0.0969295	0.00813414	142		putative pyruvate formate-lyase-activating enzyme	CARBOHYDRATE METABOLISM
SPT_0294	0.97778	0.0874013	0.00763629	131		0.978448	0.0992863	0.00910156	119		transcriptional regulator, DeoR family	REGULATOR
SPT_0295	0.977946	0.099179	0.0074759	176		0.966533	0.133081	0.010118	173		transcriptional regulator	REGULATOR
SPT_0296	0.971776	0.0782023	0.00891198	77		0.968732	0.0896172	0.0104178	74		PTS system, IIA component	TRANSPORT
SPT_0297	0.977367	0.094934	0.0111112	73		0.967453	0.0887127	0.0104549	72		PTS system, IIB component	TRANSPORT
SPT_0298	0.984588	0.0739545	0.00421395	308		0.966713	0.0932472	0.00541988	296		PTS system, IIC component	TRANSPORT
SPT_0299	0.986599	0.0776128	0.00334924	537		0.978387	0.0923687	0.00401983	528		putative formate acetyltransferase	CARBOHYDRATE METABOLISM
SPT_0300	0.974156	0.0758737	0.00655449	134		0.970257	0.0942432	0.00829765	129		transaldolase family protein	AMINO ACID METABOLSIM
SPT_0301	0.985723	0.0750935	0.00508598	218		0.975546	0.0917478	0.00631618	211		glycerol dehydrogenase	CARBOHYDRATE METABOLISM
SPT_0302											leucyl-tRNA synthetase	AMINO ACID METABOLSIM
SPT_0303	0.991776	0.0879006	0.00648012	184		0.993307	0.109688	0.00826805	176		hypothetical protein	UNKNOWN
SPT_0304	0.995307	0.067845	0.00685338	98		0.97926	0.114967	0.0119215	93		acetyltransferase, GNAT family	VARIOUS METABOLISM AND BIOSYNTHESIS
SPT_0305	0.996356	0.0784853	0.010049	61		0.994888	0.071954	0.00936761	59		acetyltransferase, GNAT family	VARIOUS METABOLISM AND BIOSYNTHESIS
SPT_0306											Holliday junction DNA helicase RuvB	DNA TURNOVER
SPT_0308											undecaprenyl diphosphate synthase	VARIOUS METABOLISM AND BIOSYNTHESIS
SPT_0309											phosphatidate cytidylyltransferase	MEMBRANE PROTEIN
SPT_0310	0.987354	0.0753225	0.00836917	81		0.958596	0.143436	0.0163461	77		eep protein	UNKNOWN
SPT_0311											prolyl-tRNA synthetase	TRANSCRIPTION AND TRANSLATION
SPT_0312	1.01186	0.0766349	0.00571203	180		1.02826	0.0997817	0.00739631	182		glycosyl hydrolase, family 1	CARBOHYDRATE METABOLISM
SPT_0313											glucosamine--fructose-6-phosphate aminotransferase, isomerizing	CARBOHYDRATE METABOLISM
SPT_0314	1.00582	0.0628917	0.00610858	106		0.997784	0.101053	0.00972378	108		putative oxidoreductase	UNKNOWN
SPT_0315	1.01313	0.0710924	0.00309977	526		1.01829	0.0957841	0.00420041	520		putative alkaline amylopullulanase	CARBOHYDRATE METABOLISM
SPT_0318											translation elongation factor G	TRANSCRIPTION AND TRANSLATION
SPT_0319	0.666079	0	0	1		0.900283	0	0	1		DNA polymerase III, alpha subunit, Gram-positive type	DNA TURNOVER
SPT_0321	1.00416	0.0669262	0.0172803	15		1.0209	0.0725082	0.0209313	12		conserved hypothetical protein	UNKNOWN
SPT_0322	0.99193	0.0883736	0.0220934	16		1.05016	0.0815059	0.0192111	18		hypothetical protein	UNKNOWN
SPT_0323	0.985486	0.0817341	0.00925456	78		0.976827	0.083879	0.00981729	73		aminopeptidase PepS	VARIOUS METABOLISM AND BIOSYNTHESIS
SPT_0324	0.97152	0.061363	0.0115965	28		0.985077	0.104366	0.0200852	27		conserved hypothetical protein	UNKNOWN
SPT_0325	1.00356	0.0687032	0.0077791	78		1.00603	0.0893116	0.010178	77		ribosomal small subunit pseudouridine synthase A	TRANSCRIPTION AND TRANSLATION
SPT_0326	1.0081	0.0741858	0.00677221	120		1.02577	0.0869289	0.00796876	119		aminopeptidase C	VARIOUS METABOLISM AND BIOSYNTHESIS
SPT_0327	0.903744	0.0828557	0.00732348	128		0.848263	0.137061	0.0130682	110		PTS system, mannose-specific IID component	TRANSPORT
SPT_0328	0.912625	0.101347	0.0114024	79		0.858051	0.142506	0.0172814	68		PTS system, mannose-specific IIC component	TRANSPORT
SPT_0329	0.892125	0.0869981	0.00991435	77		0.851292	0.186005	0.0220748	71		PTS system, mannose-specific IIAB components	TRANSPORT
SPT_0330	1.01221	0.0727513	0.00754396	93		1.02001	0.105284	0.0109175	93		alcohol dehydrogenase, zinc-containing	CARBOHYDRATE METABOLISM
SPT_0331	1.03297	0.106776	0.0403576	7		1.05409	0.100578	0.0410607	6		hypothetical protein	UNKNOWN
SPT_0332	1.0052	0.0705344	0.0068509	106		1.00676	0.0837351	0.00837351	100		Cof family protein	UNKNOWN
SPT_0333	0.994078	0.0778415	0.00532114	214		0.980975	0.0982277	0.00681087	208		xanthine/uracil permease family protein	VARIOUS METABOLISM AND BIOSYNTHESIS
SPT_0334	0.985743	0.0652182	0.00588053	123		0.997964	0.0852603	0.00795057	115		conserved hypothetical protein	UNKNOWN
SPT_0335	1.03278	0.0463835	0.0207433	5		1.02175	0.156073	0.0697979	5		dihydropteroate synthase	VARIOUS METABOLISM AND BIOSYNTHESIS
SPT_0336	0.919599	0.134035	0.0670176	4		0.828606	0.303491	0.151745	4		dihydrofolate synthetase	VARIOUS METABOLISM AND BIOSYNTHESIS
SPT_0337	0.548238	0	0	1							GTP cyclohydrolase I	VARIOUS METABOLISM AND BIOSYNTHESIS
SPT_0338											bifunctional folate synthesis protein	VARIOUS METABOLISM AND BIOSYNTHESIS
SPT_0339	0.972398	0.0647268	0.0111006	34		0.943799	0.0881334	0.0158292	31		hypothetical protein	UNKNOWN
SPT_0342	1.01194	0.0797901	0.00454646	308		0.976549	0.0983838	0.00569922	298		hypothetical protein	UNKNOWN
SPT_0343	1.00778	0.0653605	0.00740061	78		0.952036	0.0790328	0.00912592	75		transcriptional regulator, AlpA family	REGULATOR
SPT_0344	1.00166	0.0883175	0.00735979	144		1.00204	0.0944177	0.00815645	134		Rep protein	DNA TURNOVER
SPT_0345	0.989127	0.0793783	0.00585185	184		0.954098	0.0980692	0.00737133	177		Ser/Thr protein phosphatase family protein	VARIOUS METABOLISM AND BIOSYNTHESIS
SPT_0346	0.984885	0.0855239	0.00761908	126		0.949792	0.121352	0.011219	117		Ser/Thr protein phosphatase family protein	VARIOUS METABOLISM AND BIOSYNTHESIS
SPT_0347	0.982735	0.0737092	0.00403319	334		0.936119	0.12041	0.00673112	320		putative otitis media-associated H10	VARIOUS
SPT_0348	0.873361	0.106419	0.0177365	36		0.504687	0.300266	0.0707734	18	***	hypothetical protein	UNKNOWN
SPT_0349	0.978863	0.085288	0.00953548	80		0.955319	0.0887429	0.0101795	76		hypothetical protein	UNKNOWN
SPT_0350	0.967345	0.107458	0.00889331	146		0.952519	0.0972551	0.00837039	135		hypothetical protein	UNKNOWN
SPT_0351	0.984459	0.0756171	0.00976213	60		0.949782	0.0774513	0.0102587	57		hypothetical protein	UNKNOWN
SPT_0353	0.995727	0.0914623	0.0119074	59		0.976594	0.0841378	0.0113451	55		conserved domain protein	UNKNOWN
SPT_0354	1.00106	0.0677171	0.00412113	270		0.979586	0.0965143	0.00598556	260		6-phospho-beta-glucosidase	CARBOHYDRATE METABOLISM
SPT_0355	1.00349	0.0589766	0.00731515	65		0.97661	0.0667195	0.00840587	63		conserved hypothetical protein	UNKNOWN
SPT_0356	1.01072	0.0627695	0.00905999	48		0.97109	0.0809465	0.0116836	48		PTS system, IIB component	TRANSPORT
SPT_0357	0.993216	0.0697005	0.00360413	374		0.963493	0.102686	0.00541203	360		putative transcriptional regulator	REGULATOR
SPT_0358	1.01316	0.0755036	0.0112554	45		0.993712	0.100298	0.0152954	43		PTS system, IIA component	TRANSPORT
SPT_0359	0.986627	0.0831345	0.00803691	107		0.967949	0.125221	0.0125852	99		hypothetical protein	UNKNOWN
SPT_0360	0.988782	0.0748346	0.00484065	239		0.960895	0.0880633	0.00584497	227		PTS system, IIC component	TRANSPORT
SPT_0361	0.982816	0.0569551	0.0102294	31		0.949718	0.0712812	0.0130141	30		hypothetical protein	UNKNOWN
SPT_0362	1.0002	0.0733311	0.00320348	524		0.984852	0.0905265	0.00400858	510		glycosyl hydrolase, family 31	UNKNOWN
SPT_0363	1.01142	0.0739439	0.0083725	78		0.985273	0.109255	0.0126157	75		glutathione peroxidase	AMINO ACID METABOLSIM
SPT_0364	1.00633	0.0752086	0.00337018	498		0.998824	0.0931612	0.00426556	477		hyaluronidase	VARIOUS
SPT_0366	1.00491	0.0707641	0.00754348	88		1.00042	0.0923779	0.00984751	88		4-hydroxy-2-oxoglutarate aldolase/2-dehydro-3-deoxyphosphogluconate aldolase	CARBOHYDRATE METABOLISM
SPT_0367	1.00058	0.0635175	0.00602881	111		0.989823	0.0860718	0.00816957	111		carbohydrate kinase, PfkB family	CARBOHYDRATE METABOLISM
SPT_0368	1.00629	0.0595797	0.00573306	108		0.980232	0.109954	0.0110508	99		conserved domain protein	UNKNOWN
SPT_0369	1.00447	0.0689012	0.00718345	92		0.98553	0.150129	0.0160038	88		gluconate 5-dehydrogenase	CARBOHYDRATE METABOLISM
SPT_0370	0.987811	0.0742043	0.0101927	53		1.00115	0.0665971	0.00923536	52		PTS system, IIA component	TRANSPORT
SPT_0371	0.991135	0.0669788	0.00471261	202		0.981681	0.0963532	0.00686488	197		glucuronyl hydrolase	VARIOUS
SPT_0372	0.999223	0.0629985	0.00732343	74		0.991405	0.0731449	0.00850293	74		PTS system, IIB component	TRANSPORT
SPT_0373	1.00154	0.0692114	0.00593483	136		1.00912	0.0882254	0.00770829	131		PTS system, IIC component	TRANSPORT
SPT_0374	1.00604	0.0713468	0.00584495	149		1.01136	0.0958075	0.00795638	145		PTS system, IID component	TRANSPORT
SPT_0375	1.00373	0.0541591	0.00835693	42		1.0096	0.073681	0.0113692	42		preprotein translocase, YajC subunit	TRANSPORT
SPT_0376	0.998119	0.0826376	0.0048443	291		0.994586	0.0846038	0.00496811	290		hypothetical protein	UNKNOWN
SPT_0377	0.961146	0.0744204	0.0062017	144		0.920242	0.125996	0.0108041	136		sugar binding transcriptional regulator RegR	REGULATOR
SPT_0378	0.995856	0.0812335	0.0165817	24		0.973119	0.130654	0.0272432	23		hypothetical protein	UNKNOWN
SPT_0379	1.02662	0.060133	0.00694356	75		1.03817	0.112163	0.0132185	72		hypothetical protein	UNKNOWN
SPT_0380	1.00804	0.0738319	0.0116738	40		1.0404	0.0875538	0.0140198	39		hypothetical protein	UNKNOWN
SPT_0381	0.988098	0.0705417	0.0117569	36		1.00923	0.115228	0.0194771	35		hypothetical protein	UNKNOWN
SPT_0382	0.997911	0.066497	0.00620087	115		1.02588	0.102991	0.00968859	113		hypothetical protein	UNKNOWN
SPT_0383	1.0197	0.0741348	0.0158056	22		1.00284	0.156852	0.034228	21		putative transcriptional regulator	REGULATOR
SPT_0384	1.0331	0.0654793	0.00845334	60		0.927843	0.0837702	0.0115067	53	***	yllC protein	MEMBRANE PROTEIN
SPT_0385											cell division protein FtsL	CELL DIVISION
SPT_0386											penicillin-binding protein 2X	PEPTIDOGLYCAN
SPT_0387											phospho-N-acetylmuramoyl-pentapeptide-transferase	PEPTIDOGLYCAN
SPT_0388	0.991629	0.0727939	0.00518635	197		0.996512	0.104936	0.00761288	190		putative ATP-dependent Clp protease, ATP-binding subunit	TRANSCRIPTION AND TRANSLATION
SPT_0389	1.02127	0.0633968	0.0101516	39		1.0125	0.085792	0.0137377	39		autoinducer-2 production protein	VARIOUS METABOLISM AND BIOSYNTHESIS
SPT_0390	1.00419	0.0779947	0.00673771	134		1.03343	0.100896	0.00888344	129		hypothetical protein	UNKNOWN
SPT_0391	1.0035	0.0725951	0.0052391	192		0.993597	0.0859709	0.00635516	183		glucan 1,6-alpha-glucosidase	CARBOHYDRATE METABOLISM
SPT_0392	0.863241	0.218048	0.0207901	110		0.713896	0.282226	0.0292655	93	**	capsular polysaccharide biosynthesis protein Cps4A	CAPSULE
SPT_0393	0.10455	0.158518	0.0253833	39		0.027822	0.102058	0.0175028	34		capsular polysaccharide biosynthesis protein Cps4B	CAPSULE
SPT_0394	0.156378	0.198601	0.0356699	31		0.0558547	0.153505	0.0313341	24		capsular polysaccharide biosynthesis protein Cps4C	CAPSULE
SPT_0395	0.691735	0.201935	0.0351524	33		0.343923	0.312122	0.0624244	25	***	capsular polysaccharide biosynthesis protein Cps4D	CAPSULE
SPT_0396	1.01148	0.0990357	0.009806	102		0.988383	0.156729	0.01608	95		galactosyl transferase CpsE	CAPSULE
SPT_0397	0.921287	0.132921	0.0205102	42		0.385837	0.336175	0.0585206	33	***	UDP-N-acetyl-D-mannosamine transferase	CAPSULE
SPT_0399	0.475756	0	0	1							putative rhamnosyl transferase	VARIOUS METABOLISM AND BIOSYNTHESIS
SPT_0400											polysaccharide polymerase Cps19aI	PEPTIDOGLYCAN
SPT_0401											flippase Wzx	MEMBRANE PROTEIN
SPT_0402	0.897932	0.108004	0.011081	95		0.356762	0.348728	0.0442885	62	***	UDP-N-acetylglucosamine-2-epimerase	CAPSULE
SPT_0403											rfbA glucose-1-phosphate thymidylyltransferase	VARIOUS METABOLISM AND BIOSYNTHESIS
SPT_0404											dTDP-4-dehydrorhamnose 3,5-epimerase	CARBOHYDRATE METABOLISM
SPT_0405											rfbB dTDP-glucose 4,6-dehydratase	VARIOUS METABOLISM AND BIOSYNTHESIS
SPT_0406											rfbD dTDP-4-dehydrorhamnose reductase	VARIOUS METABOLISM AND BIOSYNTHESIS
SPT_0408	0.997996	0.0279041	0.013952	4		0.888045	0.100241	0.0578743	3		hypothetical protein	UNKNOWN
SPT_0410	1.01962	0.073158	0.00400903	333		1.00237	0.0891852	0.00497783	321		oligopeptide ABC transporter, oligopeptide-binding protein AliA	TRANSPORT
SPT_0411	1.01268	0.0723365	0.00256068	798		1.00933	0.097275	0.00346528	788		cell wall surface anchor family protein	VARIOUS
SPT_0412	0.940274	0.0752866	0.00367799	419		0.905745	0.114418	0.00566453	408		penicillin-binding protein 1A	PEPTIDOGLYCAN
SPT_0413	0.9129	0.0883629	0.036074	6		0.882938	0.0587167	0.0262589	5		recombination protein U	DNA TURNOVER
SPT_0414	0.961303	0.0723946	0.0105598	47		0.961002	0.100326	0.0149558	45		conserved hypothetical protein	UNKNOWN
SPT_0415											conserved hypothetical protein	UNKNOWN
SPT_0416	0.960407	0.141275	0.0173898	66		0.947202	0.308365	0.0404904	58		conserved hypothetical protein	UNKNOWN
SPT_0417	0.821221	0.112941	0.00879246	165		0.596095	0.255856	0.0220206	135	***	hypothetical protein	UNKNOWN
SPT_0418											6-phosphogluconate dehydrogenase, decarboxylating	CARBOHYDRATE METABOLISM
SPT_0419											DNA-binding response regulator	REGULATOR
SPT_0420	0.973486	0.111667	0.00812258	189		0.948036	0.147496	0.0114136	167		choline binding protein C	VARIOUS
SPT_0421	0.968096	0.0926872	0.0069668	177		0.946031	0.143554	0.0115679	154		choline binding protein J	VARIOUS
SPT_0422	1.01182	0.0755021	0.00577379	171		1.01286	0.0910911	0.00711302	164		conserved hypothetical protein	UNKNOWN
SPT_0423	0.999279	0.0866139	0.00884	96		1.02378	0.100039	0.0105451	90		hypothetical protein	UNKNOWN
SPT_0424	0.993992	0.0866228	0.00857693	102		1.00589	0.0849703	0.00885876	92		lantibiotic-modifying protein	VARIOUS METABOLISM AND BIOSYNTHESIS
SPT_0425	1.00087	0.0783838	0.0175271	20		0.959412	0.097632	0.0218312	20		choline-binding protein F	CAPSULE
SPT_0426											mevalonate kinase	VARIOUS METABOLISM AND BIOSYNTHESIS
SPT_0427											diphosphomevalonate decarboxylase	VARIOUS METABOLISM AND BIOSYNTHESIS
SPT_0428											phosphomevalonate kinase	VARIOUS METABOLISM AND BIOSYNTHESIS
SPT_0429											FMN-dependent dehydrogenase family protein	VARIOUS METABOLISM AND BIOSYNTHESIS
SPT_0430	0.64513	0.157219	0.0381311	17		0	0	0	11	***	conserved hypothetical protein	REGULATOR
SPT_0431	0.853523	0.0861857	0.0248797	12		0	0	0	7	***	putative sensor histidine kinase	REGULATOR
SPT_0432	0.971571	0.136944	0.0219287	39		0.974094	0.109903	0.018068	37		DNA-binding response regulator	REGULATOR
SPT_0433	1.00475	0.0868116	0.0204617	18		0.974304	0.0919302	0.0222964	17		DNA alkylation repair protein	DNA TURNOVER
SPT_0435	0.971822	0.101356	0.0281112	13		0.915284	0.190898	0.0551074	12		hypothetical protein	UNKNOWN
SPT_0436	0.933166	0.090642	0.00689138	173		0.841286	0.253573	0.0202373	157		choline binding protein G	VARIOUS
SPT_0438	0.986436	0.0805655	0.00849235	90		0.975733	0.113942	0.0124321	84		trigger factor	TRANSCRIPTION AND TRANSLATION
SPT_0439	0.988908	0.0722376	0.00508262	202		0.97467	0.108411	0.00810299	179		putative helicase	DNA TURNOVER
SPT_0440	1.07878	0	0	1		1.07532	0	0	1		signal peptidase I	TRANSPORT
SPT_0441	0.963398	0.122607	0.026755	21		1.02798	0.252025	0.0525509	23		ribonuclease HIII	RNA TURNOVER
SPT_0442	1.04276	0.0745187	0.0192406	15		1.04021	0.0557569	0.0143964	15		hypothetical protein	UNKNOWN
SPT_0443	1.01702	0.0726049	0.00867795	70		1.07242	0.0913764	0.0107688	72		conserved hypothetical protein	UNKNOWN
SPT_0444	1.0143	0.0679143	0.00519354	171		1.03058	0.0963312	0.00749938	165		MutS2 family protein	DNA TURNOVER
SPT_0445	1.00667	0.0767047	0.00622157	152		1.00632	0.116244	0.00945984	151		sodium:alanine symporter family protein	TRANSPORT
SPT_0446	1.03604	0.0879006	0.0117462	56		1.03754	0.0818765	0.0108448	57		conserved hypothetical protein	UNKNOWN
SPT_0447	1.01425	0.0675179	0.00675179	100		1.02151	0.0907369	0.00945997	92		putative exfoliative toxin	TRANSPORT
SPT_0448	0.980712	0.141867	0.100315	2		0.965254	0	0	1		seryl-tRNA synthetase	AMINO ACID METABOLSIM
SPT_0449	0.968913	0.0670504	0.0223501	9		0.956038	0.0500303	0.0166768	9		conserved hypothetical protein	UNKNOWN
SPT_0450	0.831423	0.10657	0.00934677	130		0.707021	0.233831	0.0215259	118	***	aspartate kinase	AMINO ACID METABOLSIM
SPT_0451	0.910408	0.0616539	0.0355959	3		0.820229	0.0867637	0.0613512	2		hypothetical protein	UNKNOWN
SPT_0452											enoyl-CoA hydratase/isomerase family protein	AMINO ACID METABOLSIM
SPT_0453	0.952697	0.0440596	0.0122199	13		0.564462	0.264715	0.0837103	10		transcriptional regulator, MarR family	REGULATOR
SPT_0454											3-oxoacyl-(acyl-carrier-protein) synthase III	LIPOPROTEIN
SPT_0455											acyl carrier protein	LIPOPROTEIN
SPT_0456											enoyl-(acyl-carrier-protein) reductase	LIPOPROTEIN
SPT_0457											malonyl CoA-acyl carrier protein transacylase	LIPOPROTEIN
SPT_0458											3-oxoacyl-[acyl-carrier protein] reductase	LIPOPROTEIN
SPT_0459											3-oxoacyl-(acyl-carrier-protein) synthase II	LIPOPROTEIN
SPT_0460											acetyl-CoA carboxylase, bitoin carboxyl carrier protein	CARBOHYDRATE METABOLISM
SPT_0461											(3R)-hydroxymyristoyl-(acyl-carrier-protein) dehydratase	LIPOPROTEIN
SPT_0462											acetyl-CoA carboxylase, biotin carboxylase	CARBOHYDRATE METABOLISM
SPT_0463											acetyl-CoA carboxylase, carboxyl transferase, beta subunit	CARBOHYDRATE METABOLISM
SPT_0464											acetyl-CoA carboxylase, carboxyl transferase, alpha subunit	CARBOHYDRATE METABOLISM
SPT_0465	0.960212	0.0770997	0.00963746	64		0.924104	0.155081	0.0200208	60		hypothetical protein	UNKNOWN
SPT_0466	0.991535	0.115744	0.0252574	21		1.0205	0.116116	0.0253386	21		hypothetical protein	UNKNOWN
SPT_0467	0.953349	0.0605576	0.0156359	15		0.973762	0.114959	0.0318838	13		hypothetical protein	UNKNOWN
SPT_0468											N utilization substance protein B	RNA TURNOVER
SPT_0469											conserved hypothetical protein	TRANSCRIPTION AND TRANSLATION
SPT_0470	0.945642	0.105495	0.021534	24		0.954204	0.13611	0.0272221	25		translation elongation factor P	TRANSCRIPTION AND TRANSLATION
SPT_0472	1.00564	0.0785328	0.00680965	133		1.02464	0.0827643	0.0072037	132		L-iditol 2-dehydrogenase	CARBOHYDRATE METABOLISM
SPT_0473											glutamyl-tRNA(Gln) amidotransferase, B subunit	AMINO ACID METABOLSIM
SPT_0474											glutamyl-tRNA(Gln) amidotransferase, A subunit	AMINO ACID METABOLSIM
SPT_0475	1.01618	0.0360123	0.0207917	3		0.92355	0.0752907	0.0434691	3		glutamyl-tRNA(Gln) amidotransferase, C subunit	AMINO ACID METABOLSIM
SPT_0476	0.912519	0.0865348	0.00697318	154		0.88303	0.121417	0.0100486	146		peptide chain release factor 3	TRANSCRIPTION AND TRANSLATION
SPT_0478	0.951283	0.102753	0.0256883	16		0.966765	0.102531	0.0264733	15		ribosomal protein L28	TRANSCRIPTION AND TRANSLATION
SPT_0479	1.00125	0.0636092	0.0114246	31		0.966014	0.0777274	0.0144336	29		conserved hypothetical protein	UNKNOWN
SPT_0480											conserved hypothetical protein	UNKNOWN
SPT_0481	0.993004	0.0733472	0.005609	171		1.00866	0.0894852	0.00692457	167		acetolactate synthase, large subunit, biosynthetic type	VARIOUS METABOLISM AND BIOSYNTHESIS
SPT_0482	0.999586	0.0634153	0.00757958	70		1.01692	0.093219	0.0109105	73		acetolactate synthase, small subunit	VARIOUS METABOLISM AND BIOSYNTHESIS
SPT_0483	1.00906	0.0705645	0.00600685	138		1.01694	0.0865197	0.00755926	131		ketol-acid reductoisomerase	AMINO ACID METABOLSIM
SPT_0484	0.992091	0.0696917	0.0105064	44		0.99771	0.0858744	0.0129461	44		hypothetical protein	UNKNOWN
SPT_0485	0.990989	0.0769502	0.00940096	67		0.990338	0.0816722	0.0100532	66		hypothetical protein	UNKNOWN
SPT_0486	1.00259	0.0846999	0.00590132	206		1.00605	0.0977146	0.00697962	196		threonine dehydratase	AMINO ACID METABOLSIM
SPT_0487	0.988915	0.0425528	0.0113727	14		1.02515	0.0575141	0.0153713	14		hypothetical protein	UNKNOWN
SPT_0488	0.981593	0.052599	0.0117615	20		1.04396	0.0701399	0.0160912	19		hypothetical protein	UNKNOWN
SPT_0489	1.01485	0.068512	0.0114187	36		0.991359	0.0931934	0.0155322	36		amino acid ABC transporter, ATP-binding protein	TRANSPORT
SPT_0490	1.00925	0.0719306	0.00475331	229		0.996472	0.0944708	0.00635479	221		amino acid ABC transporter, amino acid-binding protein/permease protein	TRANSPORT
SPT_0491	0.960056	0.0856287	0.0214072	16		0.930003	0.12286	0.0297979	17		hypothetical protein	UNKNOWN
SPT_0492	1.00861	0.0768127	0.00508704	228		1.0061	0.108851	0.00738926	217		hypothetical protein	UNKNOWN
SPT_0494											hypothetical protein	UNKNOWN
SPT_0495	0.0395629	0.110915	0.0261429	18		0.0733618	0.168689	0.053344	10		bacitracin resistance protein	PEPTIDOGLYCAN
SPT_0496	0.946545	0.0402597	0.0180047	5		0.954031	0.118569	0.0530255	5		hypothetical protein	UNKNOWN
SPT_0497	1.00982	0.0738752	0.00710864	108		1.03106	0.0927778	0.00909761	104		DNA polymerase IV	DNA TURNOVER
SPT_0498	1.02502	0.074087	0.00447576	274		1.02055	0.095835	0.00585405	268		formate acetyltransferase	CARBOHYDRATE METABOLISM
SPT_0500	1.01158	0.0735777	0.00460762	255		0.999606	0.0956869	0.00602771	252		putative transcriptional regulator	REGULATOR
SPT_0501	0.998747	0.073707	0.0036946	398		0.967999	0.108296	0.00569192	362		cell wall surface anchor family protein	VARIOUS
SPT_0502	0.997803	0.051669	0.00838182	38		0.959916	0.0698328	0.0116388	36		hypothetical protein	UNKNOWN
SPT_0503	0.997799	0.0759832	0.00427439	316		1.00399	0.0865731	0.00494099	307		cell wall surface anchor family protein	VARIOUS
SPT_0504	0.988071	0.0654301	0.00604902	117		0.978997	0.0965775	0.00885324	119		cell wall surface anchor family protein	VARIOUS
SPT_0505	0.954158	0.0980727	0.00957091	105		0.897528	0.144203	0.0148734	94		putative sortase	VARIOUS
SPT_0506	0.987837	0.0695152	0.00713211	95		0.947384	0.0854231	0.00910613	88		putative sortase	VARIOUS
SPT_0507	0.98545	0.0721267	0.0082196	77		0.973242	0.110545	0.0128506	74		putative sortase	VARIOUS
SPT_0511	0.981524	0.0778497	0.0174077	20		0.984964	0.0858566	0.0214641	16		hypothetical protein	UNKNOWN
SPT_0512	1.0082	0.0788035	0.0143875	30		0.980091	0.0957444	0.0177793	29		conserved hypothetical protein	UNKNOWN
SPT_0513	0.974426	0.0540297	0.00843802	41		0.976149	0.152378	0.0237974	41		hypothetical protein	UNKNOWN
SPT_0514	0.98352	0.0762768	0.00487315	245		0.919761	0.101938	0.0067808	226		putative regulator	REGULATOR
SPT_0515	1.01025	0.0724638	0.00434609	278		0.993471	0.100046	0.00609988	269		PTS system, cellobiose-specific IIC component	TRANSPORT
SPT_0516	1.00847	0.0694917	0.00344035	408		0.988508	0.0825497	0.00418544	389		hypothetical protein	UNKNOWN
SPT_0517	1.02679	0.0849866	0.0117855	52		1.03837	0.100686	0.0139626	52		PTS system, lactose-specific IIA component	TRANSPORT
SPT_0518	1.0038	0.0860145	0.00499949	296		1.0015	0.108173	0.00635216	290		6-phospho-beta-galactosidase	CARBOHYDRATE METABOLISM
SPT_0519	1.00591	0.0806289	0.00413074	381		1.00089	0.0913341	0.0047676	367		PTS system, lactose-specific IIBC components	TRANSPORT
SPT_0520	1.01639	0.0709039	0.00492816	207		0.97566	0.0914728	0.00656736	194		potassium uptake protein, Trk family	TRANSPORT
SPT_0521	1.01165	0.0691482	0.0053349	168		0.978051	0.0922352	0.00729183	160		potassium uptake protein, Trk family	TRANSPORT
SPT_0522	1.00852	0.0724743	0.00635641	130		1.02254	0.0990464	0.00878894	127		conserved hypothetical protein	UNKNOWN
SPT_0523	0.995116	0.0644384	0.00930089	48		0.970461	0.0955323	0.0140855	46		conserved hypothetical protein	UNKNOWN
SPT_0525	1.00641	0.0732444	0.0049494	219		1.03127	0.102858	0.00695047	219		ABC transporter, ATP-binding protein	TRANSPORT
SPT_0526	1.00006	0.0701403	0.00561572	156		1.00972	0.090315	0.00730153	153		cobalt transport protein	TRANSPORT
SPT_0527	1.00299	0.0512526	0.00678858	57		1.02498	0.066972	0.00894951	56		RNA methyltransferase, TrmH family	TRANSCRIPTION AND TRANSLATION
SPT_0528	1.01484	0.0649983	0.00717786	82		1.02488	0.0758677	0.00848227	80		conserved hypothetical protein	UNKNOWN
SPT_0529	1.02206	0.0903541	0.010957	68		1.0171	0.102563	0.01253	67		PAP2 family protein	UNKNOWN
SPT_0530	1.01812	0.0700346	0.00825365	72		0.997269	0.0824975	0.00979065	71		hypothetical protein	UNKNOWN
SPT_0531	1.01543	0.0927536	0.011248	68		1.02167	0.123399	0.0148555	69		conserved domain protein	UNKNOWN
SPT_0532											putative DNA-directed RNA polymerase, delta subunit	NUCLEOTIDE METABOLSIM
SPT_0533	1.00746	0.0721338	0.0058127	154		1.02699	0.0890366	0.0072457	151		CTP synthase	NUCLEOTIDE METABOLSIM
SPT_0534	0.999439	0.071714	0.00464853	238		1.04683	0.0922299	0.00602926	234		Na/Pi cotransporter II-related protein	TRANSPORT
SPT_0535	1.00436	0.0703988	0.00274652	657		0.995721	0.0964028	0.00385303	626		endo-beta-N-acetylglucosaminidase	VARIOUS METABOLISM AND BIOSYNTHESIS
SPT_0536											phosphoglycerate kinase	CARBOHYDRATE METABOLISM
SPT_0537	1.02203	0.119457	0.0148168	65		0.9212	0.140907	0.0180413	61	**	conserved domain protein	MEMBRANE PROTEIN
SPT_0538											transcriptional regulator, MerR family	REGULATOR
SPT_0539	0.134134	0.2397	0.138391	3		0	0	0	2		glutamine synthetase, type I	AMINO ACID METABOLSIM
SPT_0540	1.02406	0.0986976	0.0284916	12		1.0792	0.21081	0.0635617	11		hypothetical protein	UNKNOWN
SPT_0541	0.980231	0.109196	0.0302854	13		0.982922	0.0737282	0.0212835	12		hypothetical protein	UNKNOWN
SPT_0542	0.988508	0.0723223	0.00469784	237		0.971521	0.107026	0.00721571	220		type I restriction-modification system, S subunit	VARIOUS
SPT_0543	0.985598	0.0753098	0.00477257	249		0.980317	0.0990052	0.00637749	241		type I restriction enzyme specificity protein	DNA TURNOVER
SPT_0544	0.989801	0.0795398	0.00615498	167		0.972171	0.0990783	0.00780846	161		type I restriction-modification system, M subunit	VARIOUS
SPT_0545	0.999846	0.0731255	0.00402543	330		0.990283	0.0998866	0.00556646	322		type I restriction-modification system, R subunit	VARIOUS
SPT_0546	1.01331	0.0691594	0.0218701	10		0.988853	0.0325188	0.0114971	8		hypothetical protein	UNKNOWN
SPT_0547	0.995745	0.0772189	0.0085274	82		0.954715	0.136154	0.0153185	79		hypothetical protein	UNKNOWN
SPT_0548	0.846141	0.0827145	0.0109558	57		0.575794	0.276652	0.0376475	54	***	heat-inducible transcription repressor HrcA	REGULATOR
SPT_0549											heat shock protein GrpE	VARIOUS
SPT_0550	0.910018	0.0260367	0.0150323	3		0.320908	0.31393	0.221982	2		dnaK protein	TRANSCRIPTION AND TRANSLATION
SPT_0551	0.991888	0.0558451	0.00569967	96		0.97701	0.0883835	0.00921462	92		membrane protein	UNKNOWN
SPT_0552	0.394751	0.274558	0.0629879	19		0.033828	0.12747	0.0353537	13	**	dnaJ protein	PROTEIN TURNOVER
SPT_0554	0.97493	0.0890832	0.0168351	28		0.997478	0.128827	0.0247927	27		hypothetical protein	UNKNOWN
SPT_0555	1.01469	0.0752346	0.014218	28		1.02804	0.147063	0.0283023	27		HIT family protein	UNKNOWN
SPT_0556	1.00658	0.0640935	0.00888817	52		0.993865	0.0781928	0.0108434	52		ABC transporter, ATP-binding protein	TRANSPORT
SPT_0557	0.996506	0.0679052	0.00789382	74		0.964443	0.107449	0.012663	72		putative ABC transporter, permease protein	TRANSPORT
SPT_0558	0.963065	0.0828922	0.0239289	12		0.941235	0.0856936	0.0237671	13		BlpT protein, fusion	UNKNOWN
SPT_0560	0.981439	0.0791839	0.0130178	37		0.972293	0.0783422	0.0127088	38		BlpS protein	REGULATOR
SPT_0561	1.02267	0.0673482	0.0107843	39		0.996982	0.132849	0.0212729	39		response regulator BlpR	REGULATOR
SPT_0562	0.996839	0.0729852	0.00519998	197		1.00637	0.0929769	0.00679915	187		putative sensor histidine kinase BlpH	REGULATOR
SPT_0564	0.987237	0.0724838	0.0116067	39		1.01217	0.072204	0.012034	36		peptide pheromone BlpC	VARIOUS
SPT_0565	0.99178	0.0690692	0.00502404	189		0.996677	0.104245	0.00776993	180		BlpC ABC transporter	TRANSPORT
SPT_0568	1.01345	0.0674025	0.0194574	12		1.04266	0.0572935	0.0158904	13		bacteriocin BlpO	MEMBRANE PROTEIN
SPT_0569	0.982519	0.0642727	0.0100377	41		0.977124	0.0666654	0.010675	39		bacteriocin-type signal sequence domain protein	VARIOUS METABOLISM AND BIOSYNTHESIS
SPT_0570	0.992534	0.0792441	0.00864624	84		0.991981	0.107753	0.0119725	81		ABC transporter ATP-binding protein	TRANSPORT
SPT_0571	0.987713	0.0712788	0.0108699	43		1.00856	0.0773758	0.0127205	37		hypothetical protein	UNKNOWN
SPT_0572	1.00076	0.0935086	0.0110974	71		1.00245	0.113266	0.0135379	70		immunity protein BlpL	VARIOUS
SPT_0576	0.988536	0.0618845	0.00826967	56		1.00163	0.075201	0.0101401	55		bacteriocin BlpM	MEMBRANE PROTEIN
SPT_0577	1.00281	0.0897608	0.0079338	128		1.00434	0.0843614	0.00751551	126		immunity protein BlpY	VARIOUS
SPT_0579	0.987604	0.0756926	0.0103005	54		0.967142	0.0764263	0.010498	53		conserved domain protein	UNKNOWN
SPT_0580											conserved hypothetical protein	UNKNOWN
SPT_0581	0.977537	0.06906	0.00891561	60		0.979085	0.103782	0.0138685	56		trmB tRNA (guanine-N(7)-)-methyltransferase	TRANSCRIPTION AND TRANSLATION
SPT_0582	1.0223	0.0681391	0.00993912	47		0.832999	0.146489	0.0218373	45	***	SP14.3 protein	PROTEIN TURNOVER
SPT_0583											N utilization substance protein A	RNA TURNOVER
SPT_0584											conserved hypothetical protein	UNKNOWN
SPT_0585	0.916934	1.11022e-16	1.11022e-16	1		0			1		ribosomal protein L7A family	TRANSCRIPTION AND TRANSLATION
SPT_0586											translation initiation factor IF-2	TRANSCRIPTION AND TRANSLATION
SPT_0587	0.959406	0.0953313	0.0301464	10		0.735582	0.111677	0.0394836	8		ribosome-binding factor A	TRANSCRIPTION AND TRANSLATION
SPT_0588	0.988632	0.0789383	0.00660115	143		1.00526	0.0962271	0.00813267	140		conserved hypothetical protein	UNKNOWN
SPT_0589	0.975324	0.0910856	0.0220915	17		0.978944	0.104311	0.0245863	18		hypothetical protein	UNKNOWN
SPT_0590	0.970967	0.0857542	0.0285847	9		1.01661	0.0735185	0.0245062	9		membrane protein	UNKNOWN
SPT_0592	0.994907	0.0717306	0.0138046	27		1.00684	0.0765589	0.0150144	26		conserved domain protein	UNKNOWN
SPT_0593	0.983135	0.0717152	0.0068069	111		0.995771	0.0871866	0.00838954	108		conserved hypothetical protein	UNKNOWN
SPT_0594	0.890527	0.0919027	0.0324925	8		0.919489	0.0810747	0.0330986	6		hypothetical protein	UNKNOWN
SPT_0595	0.98873	0.0629498	0.011493	30		1.04014	0.0653367	0.0117348	31		hypothetical protein	UNKNOWN
SPT_0596	1.00846	0.0734241	0.00981171	56		0.999229	0.0961639	0.0128504	56		conserved domain protein	UNKNOWN
SPT_0597	0.989608	0.0588854	0.00786889	56		0.988335	0.0889902	0.0123407	52		acetyltransferase, GNAT family	VARIOUS METABOLISM AND BIOSYNTHESIS
SPT_0598	0.991342	0.0687838	0.00805054	73		0.998184	0.095343	0.0113151	71		conserved domain protein	UNKNOWN
SPT_0599											valyl-tRNA synthetase	AMINO ACID METABOLSIM
SPT_0600	0.948499	0.104892	0.0174819	36		0.940325	0.168807	0.0281344	36		DNA-cytosine methyltransferase	DNA TURNOVER
SPT_0602	1.00255	0.0843274	0.00751248	126		0.994901	0.127829	0.011526	123		cell filamentation protein Fic-related protein	CELL DIVISION
SPT_0605	1.01389	0.0581024	0.00856673	46		1.01675	0.0775102	0.0116851	44		putative helicase	DNA TURNOVER
SPT_0606	0.993081	0.0954617	0.00815585	137		0.988622	0.106615	0.00924467	133		transcription antiterminator Lict	TRANSCRIPTION AND TRANSLATION
SPT_0607	1.00519	0.0832487	0.00395081	444		1.01238	0.0869215	0.00422128	424		PTS system, beta-glucosides-specific IIABC components	TRANSPORT
SPT_0608	0.992937	0.075869	0.00408465	345		1.0009	0.101727	0.0055332	338		6-phospho-beta-glucosidase	CARBOHYDRATE METABOLISM
SPT_0609	0.953128	0.126615	0.0633073	4		1.03609	0.0436522	0.0308667	2		phenylalanyl-tRNA synthetase, alpha subunit	AMINO ACID METABOLSIM
SPT_0610	0.958631	0.0954724	0.012125	62		0.943614	0.174949	0.0229719	58		acetyltransferase, GNAT family	VARIOUS METABOLISM AND BIOSYNTHESIS
SPT_0611											phenylalanyl-tRNA synthetase, beta subunit	AMINO ACID METABOLSIM
SPT_0612	1.00979	0.0733087	0.00527688	193		1.01499	0.0887796	0.00649221	187		hypothetical protein	UNKNOWN
SPT_0614	1.00755	0.061828	0.0107629	33		0.967563	0.0740234	0.0137458	29		conserved hypothetical protein	UNKNOWN
SPT_0615	1.01487	0.0807833	0.00564215	205		1.02691	0.089624	0.00625961	205		5-methyltetrahydropteroyltriglutamate--homocysteine methyltransferase	AMINO ACID METABOLSIM
SPT_0616	1.01019	0.0650258	0.00631586	106		1.0046	0.0835153	0.00822901	103		putative 5,10-methylenetetrahydrofolate reductase	VARIOUS METABOLISM AND BIOSYNTHESIS
SPT_0617	1.02496	0.0843028	0.0077607	118		1.09221	0.0985057	0.00926663	113		polyribonucleotide nucleotidyltransferase	NUCLEOTIDE METABOLSIM
SPT_0618	1.00298	0.0727157	0.0187751	15		0.984055	0.0817519	0.0218491	14		serine acetyltransferase	AMINO ACID METABOLSIM
SPT_0619	0.998621	0.0710588	0.00794461	80		1.00406	0.0912048	0.0101339	81		acetyltransferase, GNAT family	VARIOUS METABOLISM AND BIOSYNTHESIS
SPT_0620											cysteinyl-tRNA synthetase	AMINO ACID METABOLSIM
SPT_0621	0.975248	0.0758644	0.0132063	33		0.967113	0.107977	0.0190879	32		conserved hypothetical protein	TRANSCRIPTION AND TRANSLATION
SPT_0622	1.00306	0.0659698	0.0104307	40		1.02264	0.0817568	0.0127683	41		leucine-rich protein	UNKNOWN
SPT_0623	0.994919	0.0891847	0.0238356	14		1.06398	0.0826309	0.0213352	15		membrane protein	UNKNOWN
SPT_0624	0.987532	0.0765127	0.00901711	72		1.01591	0.0639863	0.00781717	67		hypothetical protein	UNKNOWN
SPT_0625	0.996766	0.067392	0.0158844	18		0.978436	0.0832784	0.0208196	16		hypothetical protein	UNKNOWN
SPT_0626	0.99326	0.0662045	0.00594534	124		0.98875	0.102139	0.00948334	116		transmembrane protein Vexp1	TRANSPORT
SPT_0627	1.0089	0.0740032	0.00708822	109		0.998897	0.0974924	0.00951428	105		ABC transporter, ATP-binding protein Vexp2	TRANSPORT
SPT_0628	1.00589	0.0758932	0.00568843	178		1.01438	0.0983373	0.00741245	176		transmembrane protein Vexp3	TRANSPORT
SPT_0629	1.00715	0.0829116	0.00998139	69		1.01299	0.0796396	0.0100336	63		DNA-binding response regulator VncR	REGULATOR
SPT_0630	1.00748	0.0646363	0.00500171	167		1.01373	0.089629	0.00695656	166		sensor histidine kinase VncS	REGULATOR
SPT_0631											fructose-bisphosphate aldolase	CARBOHYDRATE METABOLISM
SPT_0632	0.992663	0.0731499	0.00462641	250		1.00271	0.0976088	0.00638089	234		putative oxidoreductase	UNKNOWN
SPT_0633	1.00399	0.0635929	0.00670328	90		1.00424	0.0814559	0.00863431	89		amino acid ABC transporter, permease protein	TRANSPORT
SPT_0634	1.00468	0.0650176	0.00656777	98		1.02043	0.0707555	0.00718413	97		amino acid ABC transporter, permease protein	TRANSPORT
SPT_0635	1.01174	0.0764309	0.00760516	101		1.01742	0.106721	0.0108359	97		amino acid ABC transporter, amino acid-binding protein	TRANSPORT
SPT_0636	1.00555	0.0772398	0.00904023	73		1.00236	0.107278	0.0129147	69		amino acid ABC transporter, ATP-binding protein	TRANSPORT
SPT_0637	0.944664	0.112342	0.022032	26		0.928039	0.170318	0.0380842	20		single-stranded-DNA-specific exonuclease RecJ	DNA TURNOVER
SPT_0638											metallo-beta-lactamase superfamily protein	TRANSCRIPTION AND TRANSLATION
SPT_0639	0.946889	0.112138	0.0112703	99		0.869043	0.31972	0.0331534	93		tributyrin esterase	MEMRANE PROTEIN
SPT_0640	0.698864	0.284081	0.127045	5		0	0	0	2		beta-lactam resistance factor	PEPTIDOGLYCAN
SPT_0641	0.818424	0.174804	0.0229529	58		0.719376	0.240519	0.0343599	49		beta-lactam resistance factor	PEPTIDOGLYCAN
SPT_0642	0.989969	0.0872858	0.0103589	71		0.967619	0.212572	0.0263663	65		conserved domain protein	UNKNOWN
SPT_0643	0.966573	0.0812589	0.00659097	152		0.92759	0.173558	0.014721	139		excinuclease ABC, subunit C	DNA TURNOVER
SPT_0644	0.987523	0.0808943	0.00877422	85		0.94303	0.227137	0.0260544	76		conserved hypothetical protein	UNKNOWN
SPT_0645	1.00113	0.0806788	0.00880278	84		1.00197	0.108705	0.0120044	82		putative amino acid ABC transporter, amino acid-binding protein	TRANSPORT
SPT_0646	0.98516	0.0699172	0.00918058	58		0.992864	0.100014	0.0131325	58		nitroreductase family protein	UNKNOWN
SPT_0647	0.982884	0.0657934	0.00613526	115		0.982053	0.0954755	0.00906213	111		dipeptidase	PROTEIN TURNOVER
SPT_0648	0.988252	0.0677375	0.00815464	69		0.978888	0.0998471	0.0122903	66		conserved hypothetical protein	UNKNOWN
SPT_0649	1.01827	0.074045	0.0261789	8		1.04798	0.0939127	0.0332031	8		rhodanese	VARIOUS
SPT_0650	0.964523	0.0899677	0.0161587	31		0.986013	0.118474	0.0209435	32		hypothetical protein	UNKNOWN
SPT_0651	0.996178	0.0714693	0.00554709	166		1.00036	0.106729	0.00854515	156		branched-chain amino acid transport system II carrier protein	TRANSPORT
SPT_0652	0.990454	0.0607304	0.00587103	107		0.968511	0.114048	0.0112374	103		conserved hypothetical protein	UNKNOWN
SPT_0653	0.999447	0.0606671	0.00936114	42		1.01445	0.0738303	0.0113923	42		HIT family protein	UNKNOWN
SPT_0654	0.844812	0.0943354	0.0101724	86		0.670303	0.219212	0.0245086	80	***	conserved hypothetical protein	PEPTIDOGLYCAN
SPT_0659	0.980202	0.0957793	0.01188	65		0.97629	0.133067	0.0167648	63		hypothetical protein	UNKNOWN
SPT_0660	0.96024	0.202097	0.0336828	36		0.9749	0.216103	0.0370614	34		conserved domain protein	UNKNOWN
SPT_0661	1.00141	0.064929	0.0078738	68		1.01853	0.0817192	0.00990991	68		ABC transporter, ATP-binding protein	TRANSPORT
SPT_0662	0.993765	0.07835	0.00881506	79		0.993302	0.0888762	0.0100633	78		membrane protein	UNKNOWN
SPT_0663	0.994387	0.0814023	0.00794405	105		1.00449	0.0819988	0.00804064	104		conserved hypothetical protein	UNKNOWN
SPT_0666	1.00105	0.081841	0.0023845	1178		0.986806	0.107874	0.00324075	1108		serine protease, subtilase family	UNKNOWN
SPT_0668	0.994967	0.118196	0.0446738	7		1.07187	0.150815	0.0570027	7		putative PTS system, IIB component	TRANSPORT
SPT_0669	1.02116	0.0721191	0.00592815	148		1.00972	0.0949388	0.00793918	143		putative PTS system, IIC component	TRANSPORT
SPT_0670	1.01011	0.0698645	0.00245328	811		1.00769	0.0887155	0.00315436	791		beta-galactosidase	CARBOHYDRATE METABOLISM
SPT_0671	0.993154	0.0713513	0.0139932	26		0.987761	0.0660248	0.0129485	26		conserved domain protein	UNKNOWN
SPT_0674	0.874133	0.0944322	0.0120908	61		0.864827	0.151531	0.0192444	62		hypothetical protein	MEMRANE PROTEIN
SPT_0677	0.985615	0.0834561	0.0127269	43		1.01467	0.0911002	0.0142275	41		conserved hypothetical protein	UNKNOWN
SPT_0678	0.96542	0.0910467	0.0203587	20		0.994204	0.0686689	0.0157537	19		hypothetical protein	UNKNOWN
SPT_0679	0.97444	0.0658384	0.00412296	255		0.991107	0.105932	0.00674029	247		transporter, monovalent cation:proton antiporter-2 (CPA2) family	TRANSPORT
SPT_0680	0.992952	0.0694656	0.0063679	119		1.01062	0.0809483	0.00761498	113		putative ribonuclease BN	TRANSCRIPTION AND TRANSLATION
SPT_0682	1.00655	0.0822942	0.00751239	120		1.00455	0.105883	0.00974732	118		cytochrome c-type biogenesis protein CcdA	UNKNOWN
SPT_0683	1.00227	0.0773688	0.0096711	64		1.02314	0.0935551	0.0117868	63		thioredoxin family protein	VARIOUS
SPT_0684	1.00147	0.0737109	0.00678564	118		1.00979	0.0935188	0.00857286	119		peptide methionine sulfoxide reductase	AMINO ACID METABOLSIM
SPT_0685	1.00489	0.0750704	0.00824004	83		1.01799	0.117833	0.0130925	81		DNA-binding response regulator	REGULATOR
SPT_0686	1.00508	0.0798774	0.00675087	140		1.00223	0.094496	0.00825615	131		putative sensor histidine kinase	REGULATOR
SPT_0687	1.01945	0.0646721	0.00864217	56		1.03533	0.0946393	0.0128788	54		conserved hypothetical protein	UNKNOWN
SPT_0688	1.01465	0.0711762	0.00230441	954		1.01173	0.0909089	0.00299718	920		zinc metalloprotease ZmpB	VARIOUS
SPT_0689	1.01092	0.0712578	0.0061329	135		1.00852	0.0901495	0.00793723	129		chorismate binding enzyme	VARIOUS METABOLISM AND BIOSYNTHESIS
SPT_0690	1.00555	0.0685097	0.00710413	93		1.01519	0.0989683	0.0101539	95		conserved hypothetical protein	UNKNOWN
SPT_0691	1.00451	0.085934	0.00998962	74		1.02129	0.0904607	0.0108121	70		putative pneumococcal surface protein	VARIOUS
SPT_0692	0.98992	0.0806617	0.0111858	52		0.979301	0.111871	0.0153667	53		glucokinase	CARBOHYDRATE METABOLISM
SPT_0693											thymidylate synthase	NUCLEOTIDE METABOLSIM
SPT_0694	0.979282	0.14206	0.0344546	17		0.921662	0.177116	0.0457312	15		hypothetical protein	UNKNOWN
SPT_0695	0.954257	0.080062	0.0080062	100		0.964347	0.101049	0.0104224	94		tRNA isopentenylpyrophosphate transferase	TRANSCRIPTION AND TRANSLATION
SPT_0696	0.990468	0.0904331	0.00998667	82		0.973735	0.128668	0.0147592	76		GTP-binding protein HflX	TRANSCRIPTION AND TRANSLATION
SPT_0697	0.999361	0.093912	0.015652	36		1.00182	0.100969	0.017316	34		hypothetical protein	UNKNOWN
SPT_0698											ribonuclease Z	TRANSCRIPTION AND TRANSLATION
SPT_0699	0.987326	0.0608542	0.00950382	41		1.01396	0.0758959	0.0121531	39		oxidoreductase, short chain dehydrogenase/reductase family	UNKNOWN
SPT_0700	1.0086	0.0710641	0.00740895	92		1.01128	0.0965551	0.0104118	86		putative transcriptional regulator	REGULATOR
SPT_0701	0.989922	0.086028	0.011296	58		0.971582	0.0958158	0.0128039	56		conserved hypothetical protein	UNKNOWN
SPT_0702	0.998199	0.0778304	0.0108984	51		0.969982	0.0793054	0.0116929	46		conserved hypothetical protein	UNKNOWN
SPT_0703	0.988373	0.0632759	0.00853212	55		0.989855	0.0752968	0.0103428	53		hypothetical protein	UNKNOWN
SPT_0704	1.00712	0.0699554	0.00807775	75		0.981286	0.109402	0.0124676	77		ribosomal small subunit pseudouridine synthase A	TRANSCRIPTION AND TRANSLATION
SPT_0705	0.960447	0.0713938	0.00605554	139		0.882198	0.152309	0.0133584	130		elongation factor Tu family protein	TRANSCRIPTION AND TRANSLATION
SPT_0706	0.928027	0.0562018	0.00819787	47		0.860934	0.175527	0.0274127	41		hypothetical protein	UNKNOWN
SPT_0707	1.00073	0.0663265	0.00977931	46		1.01236	0.0949595	0.0144812	43		bacteriocin, lactococcin 972 family	VARIOUS METABOLISM AND BIOSYNTHESIS
SPT_0708	0.998802	0.0788057	0.00400076	388		0.995282	0.0937699	0.00488147	369		conserved hypothetical protein	TRANSPORT
SPT_0709	0.995095	0.0705871	0.00804414	77		0.978163	0.0979118	0.0114597	73		ABC transporter, ATP-binding protein	TRANSPORT
SPT_0710											UDP-N-acetylmuramoylalanine--D-glutamate ligase	AMINO ACID METABOLSIM
SPT_0711											UDP-N-acetylglucosamine--N-acetylmuramyl-(pentapeptide) pyrophosphoryl-undecaprenol N-acetylglucosamine transferase	PEPTIDOGLYCAN
SPT_0712	0.973893	0	0	1		0.986849	1.11022e-16	1.11022e-16	1		cell division protein DivIB	CELL DIVISION
SPT_0713	0.872476	0.0979612	0.0195922	25		0.91933	0.200037	0.0447297	20		orotidine 5-phosphate decarboxylase	NUCLEOTIDE METABOLSIM
SPT_0714	0.878387	0.0824544	0.0175793	22		0.910118	0.212734	0.0501418	18		orotate phosphoribosyltransferase PyrE	NUCLEOTIDE METABOLSIM
SPT_0715	0.994738	0.0568915	0.00848089	45		0.973664	0.0886733	0.0135226	43		hypothetical protein	UNKNOWN
SPT_0716	0.98855	0.0807071	0.0062453	167		0.982198	0.0994791	0.00781581	162		hypothetical protein	UNKNOWN
SPT_0717	0.990902	0.0777164	0.00649897	143		0.988048	0.118622	0.0100253	140		hypothetical protein	UNKNOWN
SPT_0718	0.99906	0.0781237	0.00655599	142		0.986099	0.104783	0.00888759	139		hypothetical protein	UNKNOWN
SPT_0719	1.02255	0.0795576	0.00807785	97		1.02961	0.0909779	0.00938365	94		ABC transporter, ATP-binding protein	TRANSPORT
SPT_0723	1.02047	0.0662263	0.0151934	19		1.02446	0.104207	0.0239066	19		glutamine ABC transporter permease	AMINO ACID METABOLSIM
SPT_0726	1.02707	0.0929549	0.0175668	28		0.985436	0.139223	0.0267934	27		amino acid ABC transporter, permease protein	TRANSPORT
SPT_0727	1.01509	0.0938044	0.0125351	56		1.00055	0.0924811	0.0128248	52		amino acid ABC transporter, permease protein	TRANSPORT
SPT_0728	1.04455	0	0	1		1.00293	0	0	1		lactate oxidase	VARIOUS METABOLISM AND BIOSYNTHESIS
SPT_0729											lysyl-tRNA synthetase	AMINO ACID METABOLSIM
SPT_0731	1.00028	0.0562192	0.00676799	69		0.989573	0.0813405	0.00993732	67		lactate oxidase	VARIOUS
SPT_0732	1.00186	0.0608817	0.00820928	55		0.983811	0.0747532	0.0102681	53		putative transcriptional regulator	REGULATOR
SPT_0733	1.00461	0.0716235	0.00573447	156		0.997689	0.0880863	0.00726523	147		hydroxyethylthiazole kinase	AMINO ACID METABOLSIM
SPT_0734	1.01562	0.0764851	0.00646417	140		1.0233	0.118264	0.0102165	134		thiamine-phosphate pyrophosphorylase	AMINO ACID METABOLSIM
SPT_0735	0.996047	0.0738176	0.00765453	93		1.01277	0.105861	0.0111587	90		conserved hypothetical protein	UNKNOWN
SPT_0736	1.02648	0.0699321	0.00623004	126		1.02744	0.115255	0.0107011	116		ABC transporter, ATP-binding protein	TRANSPORT
SPT_0737	1.01638	0.0817058	0.0093723	76		1.01514	0.141536	0.0164532	74		conserved hypothetical protein	TRANSPORT
SPT_0738	1.00403	0.0696718	0.00664294	110		1.01129	0.0687482	0.00670914	105		transcriptional activator TenA	AMINO ACID METABOLSIM
SPT_0739	1.0071	0.071193	0.00738237	93		1.01167	0.0805792	0.00840097	92		thiW protein	VARIOUS
SPT_0740	0.993708	0.0742307	0.00757614	96		1.00282	0.086265	0.00880439	96		putative hydroxyethylthiazole kinase	AMINO ACID METABOLSIM
SPT_0741	1.02978	0.0712892	0.00864509	68		1.02869	0.0877825	0.0108881	65		thiamine-phosphate pyrophosphorylase	AMINO ACID METABOLSIM
SPT_0742	1.00402	0.0982583	0.0113459	75		1.02806	0.0872161	0.0103507	71		phosphomethylpyrimidine kinase	AMINO ACID METABOLSIM
SPT_0743	1.00328	0.0656664	0.0126375	27		1.01904	0.0834398	0.0163639	26		putative transcriptional repressor	REGULATOR
SPT_0744	0.968449	0.0764541	0.0116591	43		0.929883	0.137275	0.0214388	41		hypothetical protein	UNKNOWN
SPT_0745	0.993124	0.060267	0.00402676	224		0.961186	0.092908	0.00635106	214		cation-transporting ATPase, E1-E2 family	TRANSPORT
SPT_0746	1.0263	0.096503	0.00689307	196		1.14126	0.0925317	0.00682153	184		pyruvate oxidase	CARBOHYDRATE METABOLISM
SPT_0747	1.01129	0.0730495	0.0110126	44		1.07953	0.107746	0.0166255	42		conserved domain protein	UNKNOWN
SPT_0749											hypothetical protein	UNKNOWN
SPT_0751	1.02624	0.0675035	0.00902053	56		1.09294	0.0949466	0.0129206	54		6-phospho-beta-glucosidase AscB	CARBOHYDRATE METABOLISM
SPT_0752	1.01479	0.0862174	0.00889264	94		1.02686	0.0956901	0.0101431	89		mannose-6-phosphate isomerase	CARBOHYDRATE METABOLISM
SPT_0753	1.00762	0.0769058	0.00659462	136		1.01048	0.0930185	0.00812706	131		sodium-dependent transporter	TRANSPORT
SPT_0756	1.0286	0.0743434	0.0071537	108		1.00574	0.0913757	0.00913757	100		conserved hypothetical protein	UNKNOWN
SPT_0757	0.973931	0.0766657	0.0103376	55		0.940662	0.196161	0.0272027	52		conserved hypothetical protein	UNKNOWN
SPT_0758	0.915547	0.189768	0.0330344	33		0.851642	0.260195	0.048317	29		transcriptional regulator, TetR family	REGULATOR
SPT_0759	0.97011	0.0705081	0.00874545	65		0.968144	0.121098	0.0156337	60		cytidine and deoxycytidylate deaminase family protein	NUCLEOTIDE METABOLSIM
SPT_0760	1.00437	0.0855545	0.0111382	59		1.08044	0.0816246	0.0106266	59		uracil phosphoribosyltransferase	NUCLEOTIDE METABOLSIM
SPT_0761	0.421998	0.386678	0.172928	5		0.393738	0.297108	0.171535	3		ATP-dependent Clp protease, proteolytic subunit	PROTEIN TURNOVER
SPT_0762	1.00689	0.0795603	0.0108268	54		1.05428	0.112631	0.015619	52		conserved hypothetical protein	UNKNOWN
SPT_0763	1.02801	0.0847949	0.00735265	133		1.06304	0.111084	0.00978039	129		branched-chain amino acid ABC transporter, amino acid-binding protein	TRANSPORT
SPT_0764	1.02196	0.0667422	0.00604255	122		1.0275	0.0734566	0.00682027	116		branched-chain amino acid ABC transporter, permease protein	TRANSPORT
SPT_0765	1.01089	0.0720853	0.0057348	158		1.00844	0.0922463	0.0074094	155		branched-chain amino acid ABC transporter, permease protein	TRANSPORT
SPT_0766	1.00853	0.0810612	0.00912009	79		1.01348	0.0899376	0.0103851	75		branched-chain amino acid ABC transporter, ATP-binding protein	TRANSPORT
SPT_0767	1.03367	0.0724637	0.0101469	51		1.03072	0.0827972	0.0122078	46		branched-chain amino acid ABC transporter, ATP-binding protein	TRANSPORT
SPT_0768	1.00972	0.0930608	0.00916955	103		1.00631	0.119755	0.0120971	98		putative acetoin utilization protein AcuB	UNKNOWN
SPT_0769											peptide chain release factor 2, programmed frameshift	TRANSCRIPTION AND TRANSLATION
SPT_0770											cell division ABC transporter, ATP-binding protein FtsE	TRANSPORT
SPT_0771	1.02723	0	0	1		1.01996	0	0	1		cell division ABC transporter, permease protein FtsX	TRANSPORT
SPT_0772	1.01393	0.0758407	0.00445352	290		1.02011	0.0988549	0.00588672	282		PTS system, IIABC components	TRANSPORT
SPT_0773	1.03801	0.0751101	0.00706577	113		1.04894	0.0730608	0.00703027	108		hypothetical protein	UNKNOWN
SPT_0774											ATP-dependent RNA helicase, DEAD/DEAH box family	TRANSCRIPTION AND TRANSLATION
SPT_0775											S-adenosylmethionine synthetase	AMINO ACID METABOLSIM
SPT_0776	0.947929	0.0969315	0.0211522	21		0.941725	0.0799228	0.0178713	20		hypothetical protein	UNKNOWN
SPT_0777	1.00254	0.0904494	0.00932915	94		0.996251	0.0781086	0.00809949	93		dihydroorotate dehydrogenase A	NUCLEOTIDE METABOLSIM
SPT_0778											DNA polymerase III, delta subunit	DNA TURNOVER
SPT_0779	0.970856	0.07782	0.0124612	39		0.901816	0.139935	0.0236534	35		superoxide dismutase, manganese-dependent	VARIOUS
SPT_0780	1.01327	0.0514423	0.00727504	50		1.05137	0.0662147	0.0096584	47		conserved hypothetical protein	UNKNOWN
SPT_0781	1.00496	0.0695601	0.00648651	115		0.985655	0.0963838	0.00910742	112		ribosomal RNA large subunit methyltransferase N	TRANSCRIPTION AND TRANSLATION
SPT_0782	0.989693	0.0817527	0.0140205	34		0.897242	0.083394	0.014978	31		VanZF-related protein	UNKNOWN
SPT_0783	1.00617	0.0759347	0.00632789	144		0.991232	0.097986	0.00849646	133		ABC transporter, ATP-binding protein	TRANSPORT
SPT_0784	0.941637	0.0669945	0.0068376	96		0.667638	0.216537	0.023768	83	***	peptidyl-prolyl cis-trans isomerase, cyclophilin-type	PROTEIN TURNOVER
SPT_0785	1.00463	0.0758936	0.0126489	36		1.01109	0.0995722	0.0163696	37		hypothetical protein	UNKNOWN
SPT_0786	0.971791	0.0564327	0.0141082	16		0.988428	0.055633	0.0139083	16		hypothetical protein	UNKNOWN
SPT_0788	0.886172	0.122097	0.0406989	9		0.800438	0.404995	0.134998	9		KH domain protein	UNKNOWN
SPT_0792											conserved hypothetical protein	UNKNOWN
SPT_0795	1.00811	0.0790611	0.0081115	95		0.955328	0.131577	0.0143562	84		oxidoreductase, Gfo/Idh/MocA family	UNKNOWN
SPT_0796	0.985692	0.0876189	0.011407	59		0.991477	0.0912174	0.0121894	56		glycyl-tRNA synthetase subunit alpha	AMINO ACID METABOLSIM
SPT_0797	0.897675	0.0880575	0.00738962	142		0.561002	0.274943	0.0254185	117	***	peptidoglycan N-acetylglucosamine deacetylase A	PEPTIDOGLYCAN
SPT_0798	1.01896	0.0880568	0.0104504	71		0.997243	0.105004	0.0129251	66		oxidoreductase, aldo/keto reductase family	UNKNOWN
SPT_0799	0.991062	0.0872986	0.00824895	112		0.979066	0.103854	0.010233	103		hypothetical protein	UNKNOWN
SPT_0800											glycyl-tRNA synthetase, alpha subunit	AMINO ACID METABOLSIM
SPT_0801											glycyl-tRNA synthetase, beta subunit	AMINO ACID METABOLSIM
SPT_0802	0.946418	0.112545	0.030079	14		0.913843	0.144942	0.0418412	12		conserved hypothetical protein	UNKNOWN
SPT_0803	1.01091	0.0798779	0.00623741	164		1.0071	0.111743	0.00877935	162		putative oxidoreductase	UNKNOWN
SPT_0804	0.987381	0.0784681	0.0103934	57		1.00461	0.0794617	0.010525	57		putative oxidoreductase	UNKNOWN
SPT_0805	1.00042	0.0621204	0.00742481	70		0.986112	0.115673	0.0138255	70		putative thiamine biosynthesis protein ApbE	UNKNOWN
SPT_0806	1.00189	0.0707049	0.00640132	122		0.971859	0.0929193	0.00874111	113		NADH oxidase	VARIOUS
SPT_0807	1.02519	0.053263	0.00619169	74		1.02139	0.0635709	0.00754448	71		pyridoxine biosynthesis protein	VARIOUS METABOLISM AND BIOSYNTHESIS
SPT_0808	1.0192	0.0703778	0.00948974	55		1.02522	0.0860135	0.011705	54		glutamine amidotransferase subunit	VARIOUS METABOLISM AND BIOSYNTHESIS
SPT_0809	0.934025	0.0777103	0.00868828	80		0.831407	0.163112	0.0202315	65	***	hemolysin	MEMBRANE PROTEIN
SPT_0810	1.00876	0.0785259	0.00919077	73		1.0198	0.112121	0.0135966	68		hypothetical protein	UNKNOWN
SPT_0811	1.00448	0.120652	0.0150815	64		1.01018	0.0933694	0.0119547	61		acetyltransferase, GNAT family	VARIOUS METABOLISM AND BIOSYNTHESIS
SPT_0812	1.00438	0.0796593	0.0100361	63		1.01853	0.0951233	0.0121793	61		methylated-DNA--protein-cysteine S-methyltransferase	TRANSCRIPTION AND TRANSLATION
SPT_0813	1.02551	0.0743564	0.0123927	36		1.02602	0.0909963	0.0158404	33		conserved hypothetical protein	UNKNOWN
SPT_0814	0.839656	1.11022e-16	1.11022e-16	1		0.925705	0	0	1		amino acid ABC transporter, permease protein	TRANSPORT
SPT_0815											amino acid ABC transporter, ATP-binding protein	TRANSPORT
SPT_0816	0.61613	0.142082	0.0537018	7		0	0	0	2	***	hypothetical protein	UNKNOWN
SPT_0817											thioredoxin reductase	NUCLEOTIDE METABOLSIM
SPT_0818	0.97732	0.0829067	0.00921186	81		0.966719	0.0749626	0.00843395	79		RNA methyltransferase, TrmH family, group 3	TRANSCRIPTION AND TRANSLATION
SPT_0819	0.987781	0.0252972	0.0103276	6		0.988718	0.0565134	0.0230715	6		peptide deformylase	TRANSCRIPTION AND TRANSLATION
SPT_0820	1.02932	0.0504958	0.0134956	14		1.02829	0.0775194	0.0207179	14		hypothetical protein	UNKNOWN
SPT_0823	0.996681	0.0573274	0.00836207	47		1.00484	0.075967	0.0112007	46		Cof family protein	UNKNOWN
SPT_0824	1.01203	0.079625	0.00844024	89		1.02445	0.111093	0.0120497	85		putative platelet activating factor	VARIOUS
SPT_0825	1.00085	0.0823606	0.00836245	97		1.02618	0.104296	0.0108736	92		C3-degrading proteinase	VARIOUS
SPT_0826	1.00201	0.0734848	0.00685249	115		0.99146	0.137292	0.0128586	114		conserved hypothetical protein	UNKNOWN
SPT_0827	1.00589	0.0755501	0.00787664	92		0.988604	0.111597	0.0118962	88		membrane protein	UNKNOWN
SPT_0828	0.896954	0.0720224	0.0102889	49		0.62334	0.232271	0.0367252	40	***	transcriptional regulator, GntR family	REGULATOR
SPT_0829	0.451741	0.242068	0.0364931	44		0.428958	0.353974	0.0598326	35		GMP synthase	NUCLEOTIDE METABOLSIM
SPT_0833	1.04854	0.0908612	0.0203172	20		1.02817	0.0665477	0.0156854	18		hypothetical protein	UNKNOWN
SPT_0834	0.992903	0.0805765	0.00623519	167		0.978137	0.0907625	0.00729022	155		transcriptional regulator, AraC family	REGULATOR
SPT_0835	1.00098	0.0816396	0.00447382	333		0.981191	0.0914369	0.00514372	316		ABC transporter, permease/ATP-binding protein	TRANSPORT
SPT_0836	0.98553	0.1108	0.00695224	254		0.971308	0.0994994	0.0065608	230		ABC transporter, ATP-binding protein	TRANSPORT
SPT_0837	1.0006	0.0812706	0.00661371	151		0.993844	0.0973769	0.00805897	146		hypothetical protein	UNKNOWN
SPT_0838	1.00469	0.0655049	0.00517862	160		0.970387	0.0886907	0.00717021	153		conserved domain protein	UNKNOWN
SPT_0839	0.998125	0.0805852	0.00560106	207		0.983259	0.0971877	0.0068722	200		ABC transporter, ATP-binding protein	TRANSPORT
SPT_0843	0.990291	0.0924264	0.00609441	230		0.972217	0.109595	0.00749179	214		putative type II DNA modification methyltransferase	VARIOUS
SPT_0846	1.01309	0.105851	0.0105851	100		0.954025	0.111697	0.0116452	92		peptidase, U32 family	UNKNOWN
SPT_0847	1.00312	0.034689	0.009621	13		1.00854	0.128137	0.0386347	11		hypothetical protein	UNKNOWN
SPT_0848	0.99902	0.0811707	0.0186218	19		0.96986	0.0963974	0.0221151	19		peptidase, U32 family	UNKNOWN
SPT_0849	1.00511	0.0713053	0.00709515	101		0.986515	0.115015	0.0115594	99		ABC transporter, ATP-binding protein	TRANSPORT
SPT_0850	0.998912	0.0755666	0.00548218	190		1.00054	0.0965579	0.00711834	184		hypothetical protein	UNKNOWN
SPT_0851	0.994351	0.0551513	0.0159208	12		0.970027	0.0863278	0.0260288	11		putative transcriptional repressor	REGULATOR
SPT_0852	1.00091	0.0660445	0.00681197	94		0.987487	0.0835658	0.00890814	88		hypothetical protein	UNKNOWN
SPT_0853	0.268293	0.40604	0.0865681	22		0.113653	0.242649	0.0606623	16		nicotinate phosphoribosyltransferase	VARIOUS METABOLISM AND BIOSYNTHESIS
SPT_0854											NH(3)-dependent NAD(+) synthetase	VARIOUS METABOLISM AND BIOSYNTHESIS
SPT_0855	0.997173	0.0744963	0.00910117	67		0.983393	0.099807	0.0126755	62		acetyltransferase, GNAT family	VARIOUS METABOLISM AND BIOSYNTHESIS
SPT_0856	1.00552	0.0737496	0.00976837	57		1.00049	0.0918119	0.0118529	60		choline binding protein	CAPSULE
SPT_0858	1.01006	0.0592992	0.00778636	58		1.00027	0.100859	0.0133591	57		S-adenosylmethionine:tRNA ribosyltransferase-isomerase	TRANSCRIPTION AND TRANSLATION
SPT_0859	1.01117	0.0909516	0.0132666	47		1.02159	0.102	0.0148782	47		glucosamine-6-phosphate isomerase	CARBOHYDRATE METABOLISM
SPT_0861											Hpr(Ser) kinase/phosphatase	VARIOUS
SPT_0862	0.91234	0.0787027	0.00706771	124		0.635632	0.228881	0.0216272	112	***	prolipoprotein diacylglyceryl transferase	LIPOPROTEIN
SPT_0863	0.930856	0.0674276	0.0117376	33		0.768826	0.199701	0.0353024	32	**	conserved hypothetical protein	UNKNOWN
SPT_0864	1.00059	0.0800321	0.0160064	25		0.988291	0.128232	0.0256464	25		conserved hypothetical protein	UNKNOWN
SPT_0865	0.999737	0.0765342	0.00729725	110		0.978009	0.095862	0.00940004	104		putative oxygen-independent coproporphyrinogen III oxidase	VARIOUS METABOLISM AND BIOSYNTHESIS
SPT_0866	1.00459	0.0745672	0.00844307	78		1.02703	0.0871655	0.00980688	79		putative acyl-ACP thioesterase	LIPOPROTEIN
SPT_0867	1.01865	0.0796521	0.0090772	77		1.02829	0.106349	0.0123628	74		hydrolase, haloacid dehalogenase-like family	VARIOUS METABOLISM AND BIOSYNTHESIS
SPT_0868	1.02406	0.0783081	0.0104644	56		1.07943	0.113456	0.0154393	54		hypothetical protein	UNKNOWN
SPT_0869											transcriptional regulator	REGULATOR
SPT_0870	1.02545	0.096401	0.0179012	29		1.04751	0.104985	0.0194952	29		conserved hypothetical protein	UNKNOWN
SPT_0871	0.980878	0.0780184	0.0108192	52		0.928613	0.0807652	0.0116575	48		inositol monophosphatase family protein	VARIOUS METABOLISM AND BIOSYNTHESIS
SPT_0872	1.01321	0.0645358	0.00676519	91		0.972852	0.08786	0.00970251	82		NOL1/NOP2/sun family protein	AMINO ACID METABOLSIM
SPT_0873	0.982788	0.0960169	0.0303632	10		0.984713	0.082511	0.0311862	7		hypothetical protein	UNKNOWN
SPT_0874	1.0049	0.0624494	0.00612366	104		1.01477	0.100857	0.0104584	93		putative phosphate ABC transporter, phosphate-binding protein	TRANSPORT
SPT_0875	0.994216	0.078036	0.00991059	62		1.01962	0.0877601	0.0115235	58		putative phosphate ABC transporter, permease protein	TRANSPORT
SPT_0876	1.01999	0.0690594	0.00758025	83		1.00009	0.0854069	0.0102081	70		putative phosphate ABC transporter, permease protein	TRANSPORT
SPT_0877	1.01772	0.0574124	0.00577016	99		1.01371	0.0920834	0.00987238	87		putative phosphate ABC transporter, ATP-binding protein	TRANSPORT
SPT_0878	1.0358	0.0806447	0.0085007	90		1.04804	0.115119	0.012636	83		putative phosphate ABC transporter, ATP-binding protein	TRANSPORT
SPT_0879	0.982127	0.109218	0.0156026	49		0.863529	0.28188	0.0411164	47		putative phosphate transport system regulatory protein PhoU	REGULATOR
SPT_0880	1.03708	0.098301	0.0102486	92		1.06876	0.0878091	0.0092049	91		amino acid ABC transporter, amino acid-binding protein	TRANSPORT
SPT_0881	1.02319	0.0634355	0.00504666	158		1.02051	0.0849201	0.00677736	157		conserved hypothetical protein	UNKNOWN
SPT_0882	1.03002	0.06402	0.00744218	74		1.03153	0.0803042	0.00933517	74		alpha-acetolactate decarboxylase	VARIOUS METABOLISM AND BIOSYNTHESIS
SPT_0884	1.02416	0.0761218	0.00735897	107		1.0383	0.0974636	0.00960338	103		conserved hypothetical protein	UNKNOWN
SPT_0885											UDP-N-acetylenolpyruvoylglucosamine reductase	CARBOHYDRATE METABOLISM
SPT_0886	1.02002	0.070985	0.00924147	59		1.00831	0.0881031	0.0118798	55		spermidine/putrescine ABC transporter, ATP-binding protein	TRANSPORT
SPT_0887	0.910379	0.192584	0.0223874	74		0.878579	0.314873	0.0393591	64		spermidine/putrescine ABC transporter, permease protein	TRANSPORT
SPT_0888	0.893666	0.172326	0.0196383	77		0.776333	0.344662	0.0409039	71		spermidine/putrescine ABC transporter, permease protein	TRANSPORT
SPT_0889	0.901522	0.159473	0.0146188	119		0.819047	0.294595	0.0286136	106		spermidine/putrescine ABC transporter, spermidine/putrescine-binding protein	TRANSPORT
SPT_0890	1.00248	0.0855152	0.0108604	62		1.00495	0.102158	0.013414	58		conserved hypothetical protein	UNKNOWN
SPT_0891											alanyl-tRNA synthetase	AMINO ACID METABOLSIM
SPT_0892	1.02638	0.0900972	0.00784195	132		1.04907	0.0991072	0.00879435	127		alpha-amylase	CARBOHYDRATE METABOLISM
SPT_0893	1.00647	0.0559389	0.0084331	44		1.01234	0.0818084	0.0123331	44		ABC transporter, ATP-binding protein	TRANSPORT
SPT_0894	0.999859	0.072522	0.00475107	233		1.00182	0.0954618	0.00645071	219		hypothetical protein	UNKNOWN
SPT_0895	0.972287	0.0913299	0.00851656	115		0.96264	0.182317	0.0172273	112		conserved hypothetical protein	UNKNOWN
SPT_0896	0.993364	0.0759947	0.00855007	79		1.0457	0.0788293	0.00898343	77		3-dehydroquinate dehydratase	AMINO ACID METABOLSIM
SPT_0897	1.01588	0.0756404	0.00731243	107		1.05559	0.0818097	0.00806095	103		shikimate 5-dehydrogenase	AMINO ACID METABOLSIM
SPT_0898	1.01994	0.0676403	0.00761012	79		1.01931	0.0925923	0.0106211	76		3-dehydroquinate synthase	AMINO ACID METABOLSIM
SPT_0899	1.01783	0.0666107	0.00584215	130		1.02607	0.105174	0.00940708	125		chorismate synthase	AMINO ACID METABOLSIM
SPT_0900	1.04276	0.0805082	0.00883692	83		1.07916	0.0829936	0.00933751	79		prephenate dehydrogenase	AMINO ACID METABOLSIM
SPT_0901	1.01932	0.0714999	0.0159879	20		1.04856	0.0573562	0.0128252	20		conserved hypothetical protein	UNKNOWN
SPT_0902	1.01144	0.0722584	0.00668029	117		1.00704	0.0793355	0.00746325	113		3-phosphoshikimate 1-carboxyvinyltransferase	AMINO ACID METABOLSIM
SPT_0903	1.01427	0.0812294	0.00886285	84		0.985026	0.151332	0.0164142	85		shikimate kinase	AMINO ACID METABOLSIM
SPT_0904	1.0154	0.0792928	0.00865155	84		1.01935	0.0870732	0.0097965	79		prephenate dehydratase	AMINO ACID METABOLSIM
SPT_0905	0.993062	0.0803745	0.0069957	132		0.991332	0.112716	0.0102469	121		psr protein	UNKNOWN
SPT_0906											licD3 protein	UNKNOWN
SPT_0907											glycosyl transferase, group 1	UNKNOWN
SPT_0908											glycosyl transferase, family 2	UNKNOWN
SPT_0909											hypothetical protein	UNKNOWN
SPT_0910											conserved domain protein	UNKNOWN
SPT_0911	0.981445	0.0637106	0.0142461	20		1.0375	0.0939432	0.0227846	17		putative transcriptional regulator MecA	REGULATOR
SPT_0914	0.79589	0.124244	0.0173976	51		0.664127	0.258754	0.0381511	46		homoserine kinase	AMINO ACID METABOLSIM
SPT_0916	0.947747	0.103386	0.0113481	83		0.943899	0.182656	0.0208155	77		peptide methionine sulfoxide reductase	AMINO ACID METABOLSIM
SPT_0917	0.952642	0.0967708	0.00855341	128		0.933433	0.157788	0.0147138	115		ABC transporter, permease/ATP-binding protein	TRANSPORT
SPT_0918	0.955869	0.0879158	0.00641192	188		0.917932	0.139281	0.0111158	157		ABC transporter, permease/ATP-binding protein	TRANSPORT
SPT_0919	1.00294	0.0805286	0.0075422	114		0.981054	0.12305	0.0117324	110		amidohydrolase family protein	VARIOUS METABOLISM AND BIOSYNTHESIS
SPT_0922	0.984241	0.0799676	0.00324045	609		0.976294	0.102128	0.00422249	585		glutamate dehydrogenase	AMINO ACID METABOLSIM
SPT_0923	1.04584	0.0672309	0.0072497	86		1.06527	0.0843908	0.0093194	82		NADP-specific glutamate dehydrogenase	AMINO ACID METABOLSIM
SPT_0926	0.995698	0.0808968	0.0147697	30		0.981266	0.130561	0.0246737	28		hypothetical protein	UNKNOWN
SPT_0928	0.973942	0.0641037	0.0102648	39		1.01868	0.108474	0.0175968	38		DHH subfamily 1 protein	REGULATOR
SPT_0929	0.9899	0.0292169	0.0119278	6		0.958541	0.129562	0.0647808	4		flavodoxin	VARIOUS
SPT_0930	0.97347	0.071341	0.0122349	34		0.926243	0.107763	0.0184811	34		putative chorismate mutase	AMINO ACID METABOLSIM
SPT_0931	1.00952	0.0612497	0.00968443	40		1.01249	0.0805081	0.0132354	37		camphor resistance protein	DNA TURNOVER
SPT_0932	0.999613	0.0747316	0.00956841	61		0.999627	0.0993118	0.0131542	57		camphor resistance protein	DNA TURNOVER
SPT_0935	0.991366	0.0815745	0.0054873	221		0.99066	0.098897	0.00701062	199		SAP domain protein	UNKNOWN
SPT_0936	0.990601	0.0660113	0.00747431	78		0.967296	0.117382	0.0135541	75		Cof family protein	UNKNOWN
SPT_0937	1.0148	0.0785197	0.00647619	147		0.975148	0.125429	0.0106007	140		conserved hypothetical protein	UNKNOWN
SPT_0938	1.02211	0.0806545	0.0105003	59		1.01816	0.107661	0.0141366	58		hypothetical protein	UNKNOWN
SPT_0939	0.977494	0.0842323	0.0162105	27		0.96134	0.0861728	0.0162851	28		conserved hypothetical protein	UNKNOWN
SPT_0940	1.05861	0.125686	0.0378958	11		0.409351	0.499795	0.353408	2		signal recognition particle protein	TRANSPORT
SPT_0941	1.04502	0.0719392	0.00662254	118		1.05169	0.0819623	0.00754524	118		uracil permease	TRANSPORT
SPT_0942	1.02072	0.0621728	0.00695113	80		1.03021	0.0885637	0.0100279	78		glucose-inhibited division protein B	CELL DIVISION
SPT_0943	1.02131	0.0740079	0.00947575	61		1.01413	0.0930706	0.0122208	58		lemA protein	UNKNOWN
SPT_0944	1.01626	0.0688201	0.00603592	130		1.00634	0.0868551	0.00783146	123		heat shock protein HtpX	VARIOUS
SPT_0945	1.02299	0.0786497	0.00767543	105		1.01502	0.116376	0.0117557	98		ABC transporter, ATP-binding protein	TRANSPORT
SPT_0946	1.00479	0.0714189	0.0168336	18		0.986263	0.0896035	0.021732	17		hypothetical protein	UNKNOWN
SPT_0947	1.01378	0.0795172	0.00993965	64		0.970875	0.0961117	0.012014	64		conserved hypothetical protein	UNKNOWN
SPT_0948	1.02953	0.0719366	0.0106065	46		1.01763	0.120117	0.0177104	46		endonuclease III	DNA TURNOVER
SPT_0949	1.00819	0.0643968	0.00780925	68		0.909564	0.107659	0.0131526	67		pyrimidine operon regulatory protein	NUCLEOTIDE METABOLSIM
SPT_0950	0.835807	0.0959268	0.0123841	60		0.816311	0.197238	0.0265956	55		aspartate carbamoyltransferase	NUCLEOTIDE METABOLSIM
SPT_0951	0.84765	0.0903498	0.00974267	86		0.790608	0.240036	0.028487	71		carbamoyl-phosphate synthase, small subunit	NUCLEOTIDE METABOLSIM
SPT_0952	0.832329	0.0930662	0.00682395	186		0.770175	0.206434	0.0169688	148		carbamoyl-phosphate synthase, large subunit	NUCLEOTIDE METABOLSIM
SPT_0953	0.984801	0.0897608	0.0153938	34		0.610413	0.30492	0.0597997	26	***	licD2 protein	MEMBRANE PROTEIN
SPT_0954											licD1 protein	VARIOUS
SPT_0956											putative polysaccharide biosynthesis protein	VARIOUS
SPT_0957											putative 2-C-methyl-D-erythritol 4-phosphate cytidylyltransferase	VARIOUS METABOLISM AND BIOSYNTHESIS
SPT_0958											alcohol dehydrogenase, zinc-containing	CARBOHYDRATE METABOLISM
SPT_0959											choline kinase	VARIOUS
SPT_0960											licB protein	UNKNOWN
SPT_0961											licC protein	VARIOUS
SPT_0962	0.98883	0.0698662	0.010191	47		0.98662	0.0779688	0.0117542	44		putative DNA processing protein DprA	DNA TURNOVER
SPT_0964	0.985244	0.0685955	0.00521522	173		0.966682	0.112145	0.00875702	164		conserved domain protein	UNKNOWN
SPT_0965											DNA topoisomerase I	DNA TURNOVER
SPT_0966	1.02613	0.0632138	0.00822973	59		1.02198	0.118043	0.0156352	57		conserved hypothetical protein	UNKNOWN
SPT_0967	0.99552	0.0722428	0.0100183	52		0.974521	0.126017	0.0176459	51		copper homeostasis protein CutC	TRANSPORT
SPT_0968	1.00814	0.0715897	0.00924219	60		0.996251	0.0718231	0.00959777	56		conserved hypothetical protein	UNKNOWN
SPT_0971	1.01846	0.0857502	0.00752079	130		0.996281	0.113232	0.0104683	117		leuB 3-isopropylmalate dehydrogenase	AMINO ACID METABOLSIM
SPT_0972	0.990147	0.0593313	0.015857	14		0.962636	0.106725	0.0275564	15		conserved hypothetical protein	UNKNOWN
SPT_0973	1.02186	0.0691701	0.0106732	42		1.02296	0.122919	0.0191967	41		putative 3-isopropylmalate dehydratase, small subunit	AMINO ACID METABOLSIM
SPT_0974	1.03586	0.0100643	0.00581063	3		1.02473	0.0190009	0.0109702	3		hypothetical protein	UNKNOWN
SPT_0975	0.988141	0.0654097	0.0109016	36		0.989321	0.0752518	0.012542	36		hypothetical protein	UNKNOWN
SPT_0976	1.00703	0.045045	0.0135816	11		0.95659	0.0760618	0.0229335	11		hypothetical protein	UNKNOWN
SPT_0977	1.0097	0.0943408	0.00556876	287		1.01008	0.107959	0.00663186	265		putative endonuclease (DNA metabolism, DNA degradation)	VARIOUS
SPT_0978	1.02624	0.0800602	0.00563302	202		1.02485	0.096988	0.00703625	190		conserved domain protein	UNKNOWN
SPT_0979	1.02768	0.0821357	0.00875569	88		0.999551	0.126706	0.0137432	85		guanosine monophosphate reductase	NUCLEOTIDE METABOLSIM
SPT_0981											ribonuclease III	TRANSCRIPTION AND TRANSLATION
SPT_0982	0.983121	0.08077	0.0064876	155		0.824669	0.191295	0.0162841	138	***	conserved hypothetical protein	CELL DIVISION
SPT_0983	0.997018	0.0977239	0.0122155	64		0.984771	0.0891139	0.0115046	60		Cof family protein	UNKNOWN
SPT_0984	0.999991	0.0788203	0.0137209	33		0.974147	0.110632	0.0187001	35		Cof family protein	UNKNOWN
SPT_0985											signal recognition particle-docking protein FtsY	TRANSPORT
SPT_0986	0.768661	0.0955233	0.0675452	2		0.681187	0.0185136	0.0130911	2		glucose-6-phosphate 1-dehydrogenase	CARBOHYDRATE METABOLISM
SPT_0987	0.978794	0.0858933	0.01595	29		0.969731	0.190712	0.0381423	25		amino acid ABC transporter, ATP-binding protein	TRANSPORT
SPT_0988	0.990246	0.0888457	0.0104706	72		0.982601	0.118824	0.014853	64		amino acid ABC transporter, amino acid-binding protein/permease protein	TRANSPORT
SPT_0989	1.02098	0.0771799	0.00695908	123		1.01036	0.105926	0.0100541	111		conserved hypothetical protein	UNKNOWN
SPT_0990	1.00457	0.0758972	0.00632477	144		0.991393	0.117089	0.0099673	138		excinuclease ABC, subunit B	DNA TURNOVER
SPT_0991	1.01046	0.0815842	0.00895503	83		1.0386	0.117542	0.0129804	82		acetyltransferase, GNAT family	VARIOUS METABOLISM AND BIOSYNTHESIS
SPT_0992	0.994391	0.0835718	0.0121902	47		0.968009	0.0912658	0.0134564	46		acetyltransferase, GNAT family	VARIOUS METABOLISM AND BIOSYNTHESIS
SPT_0993	1.03507	0.0759651	0.0113242	45		1.03523	0.0954596	0.0143911	44		transcriptional regulator, biotin repressor family	REGULATOR
SPT_0994	1.01755	0.0562932	0.00879152	41		1.01816	0.0804036	0.0128749	39		MutT/nudix family protein	VARIOUS
SPT_0995	1.0381	0.0772986	0.00824006	88		0.991381	0.0923702	0.0102634	81		hypothetical protein	UNKNOWN
SPT_0996	0.819441	0.126171	0.0297389	18		0.344865	0.492969	0.174291	8		membrane protein	UNKNOWN
SPT_0997											flavoprotein	VARIOUS METABOLISM AND BIOSYNTHESIS
SPT_0998											phosphopantothenate--cysteine ligase	VARIOUS METABOLISM AND BIOSYNTHESIS
SPT_0999	0.763134	0.0953913	0.0190783	25		0.400325	0.303369	0.0695977	19	***	formate--tetrahydrofolate ligase	CARBOHYDRATE METABOLISM
SPT_1000	1.01743	0.0630361	0.00621113	103		1.00915	0.0949805	0.0095459	99		A/G-specific adenine glycosylase	DNA TURNOVER
SPT_1001											DNA-binding response regulator	REGULATOR
SPT_1002	0.888331	0.080432	0.0127174	40		0.955771	0.177979	0.0300839	35		sensory box sensor histidine kinase	REGULATOR
SPT_1003	0.947022	0.0964449	0.025776	14		0.976065	0.174006	0.058002	9		vicX protein	UNKNOWN
SPT_1004	0.951894	0.0513666	0.0162436	10		1.04248	0.0906111	0.0273203	11		conserved domain protein	UNKNOWN
SPT_1005	0.98256	0.0652532	0.0136062	23		0.997087	0.0885803	0.0198072	20		conserved hypothetical protein	UNKNOWN
SPT_1006	0.992994	0.0912597	0.00951449	92		1.02724	0.0977513	0.0106026	85		potassium/ion channel protein	TRANSPORT
SPT_1008	0.968576	0.0749375	0.0176629	18		0.986459	0.0948506	0.0230046	17		L-lactate dehydrogenase	CARBOHYDRATE METABOLISM
SPT_1010											DNA gyrase, A subunit	DNA TURNOVER
SPT_1011	0.996151	0.0829304	0.0127964	42		1.0633	0.110383	0.0179064	38		conserved hypothetical protein	UNKNOWN
SPT_1012	0.993434	0.0817377	0.0109227	56		1.00036	0.094991	0.0133014	51		putative transporter, FNT family	TRANSPORT
SPT_1015	1.02096	0.0792221	0.00825947	92		1.00897	0.0880113	0.00983996	80		conserved domain protein	UNKNOWN
SPT_1016	1.01588	0.091228	0.00951117	92		1.00577	0.106549	0.0113582	88		tRNA pseudouridine synthase B	TRANSCRIPTION AND TRANSLATION
SPT_1017	1.02812	0.0525196	0.0111972	22		1.05706	0.0986843	0.0220665	20		hypothetical protein	UNKNOWN
SPT_1018	1.0298	0.0563421	0.00752903	56		1.02823	0.101283	0.0140454	52		uridine kinase	NUCLEOTIDE METABOLSIM
SPT_1019	0.980385	0.151334	0.0211909	51		0.932019	0.190028	0.0304288	39		exodeoxyribonuclease VII, large subunit	DNA TURNOVER
SPT_1020											exodeoxyribonuclease VII, small subunit	DNA TURNOVER
SPT_1021											geranyltranstransferase	VARIOUS METABOLISM AND BIOSYNTHESIS
SPT_1022	0.974495	0.0644137	0.00901973	51		0.867663	0.137009	0.0206549	44	***	putative hemolysin A	MEMBRANE PROTEIN
SPT_1023	0.961615	0.0730788	0.011855	38		0.74726	0.0873164	0.0151998	33	***	putative transcriptional repressor	REGULATOR
SPT_1024	1.00454	0.0740762	0.00652205	129		0.979884	0.133485	0.0120359	123		DNA repair protein RecN	DNA TURNOVER
SPT_1025	1.00999	0.0547386	0.00561606	95		1.0164	0.0739624	0.00779632	90		serine/threonine protein phosphatase	UNKNOWN
SPT_1026	0.978681	0.0815252	0.00699073	136		0.958709	0.123921	0.0108686	130		GTP-binding protein LepA	TRANSCRIPTION AND TRANSLATION
SPT_1028	1.0048	0.0587341	0.0142451	17		0.978829	0.0722401	0.0175208	17		putative PTS system IIA component	TRANSPORT
SPT_1029											conserved hypothetical protein	CARBOHYDRATE METABOLISM
SPT_1032	1.00436	0.0852286	0.0120531	50		1.00488	0.0952711	0.014047	46		aldose 1-epimerase	CARBOHYDRATE METABOLISM
SPT_1033	1.02359	0.073849	0.012665	34		1.01098	0.0792856	0.0138019	33		galactose-6-phosphate isomerase, LacA subunit	CARBOHYDRATE METABOLISM
SPT_1034	1.00872	0.0717461	0.0106953	45		1.00602	0.0873585	0.0134797	42		galactose-6-phosphate isomerase, LacB subunit	CARBOHYDRATE METABOLISM
SPT_1035	1.02079	0.0641918	0.00756508	72		0.998225	0.141618	0.0169265	70		tagatose-6-phosphate kinase	CARBOHYDRATE METABOLISM
SPT_1036	1.02241	0.0667478	0.00630707	112		1.02517	0.0876506	0.00851338	106		tagatose 1,6-diphosphate aldolase	CARBOHYDRATE METABOLISM
SPT_1037	1.00171	0.0743896	0.00763221	95		0.995827	0.0898507	0.00921849	95		transcription antiterminator LacT	TRANSCRIPTION AND TRANSLATION
SPT_1038	1.0246	0.0469582	0.00684956	47		1.00803	0.0868024	0.0127983	46		PTS system, lactose-specific IIA component	TRANSPORT
SPT_1039	1.01635	0.0731544	0.0049098	222		1.01824	0.0893608	0.00601106	221		PTS system, lactose-specific IIBC components	TRANSPORT
SPT_1040	1.02786	0.0667277	0.00461565	209		1.01014	0.083406	0.00583959	204		6-phospho-beta-galactosidase	CARBOHYDRATE METABOLISM
SPT_1041	1.02932	0.0549463	0.0224317	6		1.05835	0.033813	0.0138041	6		hypothetical protein	UNKNOWN
SPT_1042	0.965459	0.0843579	0.00994167	72		0.902334	0.157008	0.0181297	75		lactose phosphotransferase system repressor	REGULATOR
SPT_1043	1.00499	0.0576952	0.0192317	9		0.937142	0.0737226	0.0260649	8		ribonucleoside-diphosphate reductase 2, beta subunit	NUCLEOTIDE METABOLSIM
SPT_1044											ribonucleoside-diphosphate reductase 2, alpha subunit	NUCLEOTIDE METABOLSIM
SPT_1045	1.0117	0.0499035	0.0223175	5		0.944768	0.0475449	0.0274501	3		NrdH-redoxin	VARIOUS
SPT_1046											phosphocarrier protein HPr	VARIOUS
SPT_1047											phosphoenolpyruvate-protein phosphotransferase	CARBOHYDRATE METABOLISM
SPT_1048	0.944232	0.224195	0.0708967	10		1.01705	0.133201	0.0444003	9		hypothetical protein	UNKNOWN
SPT_1049	1.01628	0.0665765	0.00626299	113		1.01568	0.104937	0.0101924	106		conserved domain protein	UNKNOWN
SPT_1050	1.02193	0.080161	0.00417868	368		1.00738	0.100612	0.00539338	348		conserved hypothetical protein	UNKNOWN
SPT_1053	1.02052	0.0690619	0.00683815	102		0.996811	0.0851818	0.00851818	100		pneumococcal histidine triad protein E	VARIOUS
SPT_1054	1.0181	0.0782089	0.0114079	47		1.01259	0.0749539	0.0114304	43		hypothetical protein	UNKNOWN
SPT_1055	1.02312	0.0642669	0.00599292	115		1.00887	0.0984018	0.00917602	115		peptidase t	UNKNOWN
SPT_1056	1.01771	0.0564064	0.0072221	61		0.991637	0.075642	0.00993228	58		collagen adhesion protein	CAPSULE
SPT_1057	1.01986	0.0724018	0.00471296	236		1.00634	0.123066	0.00809714	231		hypothetical protein	UNKNOWN
SPT_1058	1.02282	0.0717966	0.00877135	67		1.00844	0.0888415	0.011193	63		lepB2 signal peptidase I	VARIOUS METABOLISM AND BIOSYNTHESIS
SPT_1059	1.02224	0.0813387	0.00609659	178		1.01985	0.0921434	0.00698537	174		hypothetical protein	UNKNOWN
SPT_1060	1.03669	0.0697054	0.00686827	103		1.02038	0.100571	0.0101078	99		srtB sortase, SrtB family	PEPTIDOGLYCAN
SPT_1061	1.01506	0.0561099	0.00615887	83		1.00231	0.108047	0.0118597	83		surface protein cell wall anchor, sortase_B family	PEPTIDOGLYCAN
SPT_1062	1.02246	0.0597687	0.00559785	114		1.0143	0.0837484	0.00787839	113		ferrochelatase	VARIOUS METABOLISM AND BIOSYNTHESIS
SPT_1063	0.992239	0.088029	0.0142802	38		0.981178	0.103236	0.0167471	38		large conductance mechanosensitive channel protein MscL	TRANSPORT
SPT_1064	1.02019	0.0898024	0.0108901	68		1.00561	0.112532	0.0144083	61		GtrA family protein	UNKNOWN
SPT_1065	1.01781	0.0933596	0.0114918	66		1.00273	0.117814	0.0148432	63		conserved hypothetical protein	UNKNOWN
SPT_1067	0.857548	0.0928348	0.0100106	86		0.773969	0.149689	0.0169489	78		aspartate-semialdehyde dehydrogenase	AMINO ACID METABOLSIM
SPT_1068	1.01661	0.079421	0.00666486	142		0.996761	0.0906505	0.00780195	135		dihydrodipicolinate synthase	AMINO ACID METABOLSIM
SPT_1069	0.95191	0.0873544	0.0330169	7		0.722553	0.284689	0.116224	6		thiophene and furan oxidation protein ThdF	RNA TURNOVER
SPT_1070	1.02095	0.0496939	0.0149833	11		1.06476	0.0755401	0.0238879	10		4-oxalocrotonate tautomerase	VARIOUS METABOLISM AND BIOSYNTHESIS
SPT_1071	0.960208	0.125821	0.015852	63		0.895884	0.254977	0.0337726	57		thymidine kinase	NUCLEOTIDE METABOLSIM
SPT_1072	0.59076	0.204721	0.118196	3		0.296955	0.325936	0.230471	2		peptide chain release factor 1	TRANSCRIPTION AND TRANSLATION
SPT_1073	0.946436	0.1039	0.0112695	85		0.931969	0.201249	0.0225003	80		HemK protein	VARIOUS METABOLISM AND BIOSYNTHESIS
SPT_1074	0.697106	0.194722	0.0435413	20		0.616741	0.280373	0.0660845	18		Sua5/YciO/YrdC family protein	TRANSCRIPTION AND TRANSLATION
SPT_1075	1.00601	0.068001	0.00943005	52		0.995394	0.185989	0.0263028	50		acetyltransferase, GNAT family	CARBOHYDRATE METABOLISM
SPT_1076	1.00149	0.0931968	0.0086531	116		0.970067	0.191327	0.0186716	105		serine hydroxymethyltransferase	AMINO ACID METABOLSIM
SPT_1077	0.997139	0.0779066	0.0108037	52		0.986142	0.163328	0.0235744	48		hypothetical protein	UNKNOWN
SPT_1078	0.900118	0.0861042	0.00897698	92		0.665706	0.255417	0.0287367	79	***	conserved hypothetical protein	MEMBRANE PROTEIN
SPT_1079	1.01887	0.080847	0.00866771	87		0.907772	0.18325	0.0214477	73	***	conserved hypothetical protein	UNKNOWN
SPT_1080	0.988328	0.0869284	0.00931971	87		0.901516	0.218787	0.0256071	73		RNA methyltransferase, TrmA family	AMINO ACID METABOLSIM
SPT_1081	0.998477	0.0751526	0.0115963	42		0.950135	0.166429	0.0277381	36		conserved hypothetical protein	UNKNOWN
SPT_1082	1.01745	0.0794959	0.00657913	146		0.984127	0.111259	0.00950546	137		iron-compound ABC transporter, iron compound-binding protein	TRANSPORT
SPT_1083	0.99963	0.0749729	0.00524915	204		0.962447	0.10849	0.00782961	192		iron-compound ABC transporter, permease protein	TRANSPORT
SPT_1084	0.99712	0.0811041	0.00692919	137		0.959795	0.123634	0.0109707	127		iron-compound ABC transporter, permease protein	TRANSPORT
SPT_1085	1.0016	0.0692726	0.00547648	160		0.963656	0.0964109	0.00800649	145		iron-compound ABC transporter, ATP-binding protein	TRANSPORT
SPT_1086	0.990387	0.0582151	0.0141192	17		0.956716	0.107019	0.0286019	14		hypothetical protein	UNKNOWN
SPT_1087	1.01234	0.0925286	0.00594796	242		0.990242	0.112476	0.00746528	227		MobA/MobL family protein	NUCLEOTIDE METABOLSIM
SPT_1088	0.990193	0.0901374	0.0196696	21		0.975782	0.0994499	0.0234406	18		DNA-binding protein	DNA TURNOVER
SPT_1092	1.02048	0.0755401	0.00689584	120		0.999561	0.112267	0.0104689	115		hypothetical protein	UNKNOWN
SPT_1093	1.05444	0.126334	0.0446659	8		0.980345	0.138855	0.0490925	8		hypothetical protein	UNKNOWN
SPT_1096	1.01167	0.0612309	0.00748054	67		0.953148	0.113004	0.0143515	62		hypothetical protein	UNKNOWN
SPT_1097	1.01089	0.0595382	0.0103643	33		0.997425	0.0846627	0.0154572	30		hypothetical protein	UNKNOWN
SPT_1098	1.00749	0.0854201	0.00640251	178		0.99031	0.121638	0.00941267	167		hypothetical protein	UNKNOWN
SPT_1099	1.01864	0.0717919	0.00678369	112		0.985354	0.0740695	0.00709458	109		putative hydrolase	UNKNOWN
SPT_1100	1.00781	0.0798377	0.00806482	98		0.983063	0.141194	0.0148012	91		conserved hypothetical protein TIGR00147	UNKNOWN
SPT_1104	1.00902	0.0721694	0.00982101	54		0.998274	0.102772	0.0151529	46		hypothetical protein	UNKNOWN
SPT_1105	1.00814	0.0723093	0.00870501	69		0.998417	0.0705841	0.00889276	63		aminoglycoside 6'-N-acetyltransferase	VARIOUS METABOLISM AND BIOSYNTHESIS
SPT_1106	1.00928	0.0823338	0.011762	49		1.02567	0.0854634	0.0126009	46		hypothetical protein	UNKNOWN
SPT_1107	1.03119	0.0998167	0.0133386	56		1.00617	0.0896781	0.0124361	52		hypothetical ABC transporter ATP-binding protein	TRANSPORT
SPT_1110											putative cell division protein FtsW	CELL DIVISION
SPT_1111	0.880613	0.0934061	0.00608022	236		0.855717	0.215285	0.0149633	207		phosphoenolpyruvate carboxylase	CARBOHYDRATE METABOLISM
SPT_1112	1.01217	0.0752891	0.00811863	86		1.00488	0.0987141	0.0109011	82		conserved hypothetical protein	UNKNOWN
SPT_1113	1.01432	0.0847054	0.00947035	80		0.969255	0.110214	0.0126425	76		conserved hypothetical protein	UNKNOWN
SPT_1114	1.011	0.0754069	0.00813134	86		0.969149	0.105523	0.0120255	77		ABC transporter, ATP-binding protein	TRANSPORT
SPT_1115											DNA primase	DNA TURNOVER
SPT_1116											RNA polymerase sigma-70 factor	TRANSCRIPTION AND TRANSLATION
SPT_1117	1.13377	0	0	1							conserved hypothetical protein	UNKNOWN
SPT_1118	0.63199	0.244452	0.0446306	30		0	0	0	22	***	glycosyl transferase CpoA	LIPOPROTEIN
SPT_1119											glycosyl transferase, group 1	CARBOHYDRATE METABOLISM
SPT_1120	0.966541	0.0606888	0.0191915	10		0.846242	0.104746	0.0349153	9		conserved domain protein	UNKNOWN
SPT_1121	0.96559	0.0405973	0.0135324	9		0.977198	0.0628845	0.022233	8		hypothetical protein	UNKNOWN
SPT_1122											GTP-binding protein, GTP1/Obg family	TRANSCRIPTION AND TRANSLATION
SPT_1123	1.02731	0.0371638	0.0131394	8		0.956967	0.182011	0.0687937	7		hypothetical protein	UNKNOWN
SPT_1127	1.03211	0.0369751	0.0261453	2		1.05177	0.0269282	0.0190411	2		UDP-N-acetylglucosamine 1-carboxyvinyltransferase	CARBOHYDRATE METABOLISM
SPT_1128	0.967151	0.100048	0.0169111	35		0.861742	0.127816	0.0250668	26		acetyltransferase, GNAT family	VARIOUS METABOLISM AND BIOSYNTHESIS
SPT_1129	0.998593	0.0986818	0.0098192	101		1.03219	0.201611	0.0204705	97		conserved hypothetical protein	UNKNOWN
SPT_1130											methionine aminopeptidase, type I	TRANSCRIPTION AND TRANSLATION
SPT_1133	0.994507	0.0663215	0.0135378	24		0.996421	0.108201	0.0216401	25		ATP-dependent DNA helicase PcrA	DNA TURNOVER
SPT_1134	0.991768	0.0686173	0.0109876	39		0.941837	0.0987778	0.016463	36		glutamine amidotransferase, class I	AMINO ACID METABOLSIM
SPT_1135	1.01676	0.0724066	0.00912237	63		0.977975	0.129681	0.0167418	60		DNA repair protein RadC	DNA TURNOVER
SPT_1136	1.00824	0.0633732	0.0115703	30		0.93559	0.0996	0.0188226	28		conserved hypothetical protein	UNKNOWN
SPT_1137	1.01345	0.0704447	0.0234816	9		0.961733	0.121326	0.0404421	9		hypothetical protein	UNKNOWN
SPT_1138	1.01376	0.0585654	0.0130956	20		0.973548	0.112408	0.0251352	20		hypothetical protein	UNKNOWN
SPT_1139	1.01577	0.0675401	0.0389943	3		0.839351	0.39122	0.225871	3		aminotransferase, class-V	AMINO ACID METABOLSIM
SPT_1140	1.03633	0.0920374	0.0112442	67		1.10107	0.108049	0.0136129	63		ribose-phosphate pyrophosphokinase	CARBOHYDRATE METABOLISM
SPT_1141	1.01109	0.0466983	0.00789346	35		0.997674	0.0850455	0.0145852	34		conserved hypothetical protein	UNKNOWN
SPT_1142	1.00868	0.0655388	0.00900244	53		0.960098	0.09387	0.0131444	51		conserved hypothetical protein	NUCLEOTIDE METABOLSIM
SPT_1143											inorganic polyphosphate/ATP-NAD kinase	VARIOUS METABOLISM AND BIOSYNTHESIS
SPT_1144	0.990796	0.119494	0.0143854	69		0.965266	0.159357	0.0202384	62		ribosomal large subunit pseudouridine synthase, RluD subfamily	TRANSCRIPTION AND TRANSLATION
SPT_1145	0.934415	0.0834113	0.0140991	35		0.795128	0.304111	0.0555228	30		phosphate acetyltransferase	CARBOHYDRATE METABOLISM
SPT_1149	1.08992	0.0589733	0.0240758	6		1.04701	0.0595242	0.0243007	6		conserved hypothetical protein TIGR00103	UNKNOWN
SPT_1150	0.989798	0.0739815	0.00924768	64		0.954248	0.134725	0.0169738	63		putative membrane protein	UNKNOWN
SPT_1152	0.903734	0.0993255	0.0331085	9		0.981985	0.116675	0.0412508	8		conserved hypothetical protein	UNKNOWN
SPT_1154	1.0039	0.0817529	0.0226742	13		0.985744	0.0761532	0.0219835	12		hypothetical protein	UNKNOWN
SPT_1155											hypothetical protein	UNKNOWN
SPT_1156											macrolide-efflux protein	VARIOUS METABOLISM AND BIOSYNTHESIS
SPT_1157	1.0056	0.0747715	0.00685429	119		1.00765	0.0947251	0.00883316	115		conserved hypothetical protein	UNKNOWN
SPT_1158	1.0152	0.0900036	0.00891168	102		1.00887	0.0880515	0.00913052	93		degV family protein	UNKNOWN
SPT_1159											DNA-binding protein HU	DNA TURNOVER
SPT_1160	1.00741	0.0750585	0.00643621	136		0.960999	0.12492	0.0110415	128		ABC transporter, ATP-binding protein	TRANSPORT
SPT_1161	1.01081	0.0774083	0.00794193	95		0.985753	0.0978839	0.0100959	94		putative transcriptional regulator MutR	REGULATOR
SPT_1162	1.02059	0.0833711	0.00704614	140		1.01239	0.111199	0.0096422	133		putative transporter	TRANSPORT
SPT_1163											DNA ligase, NAD-dependent	DNA TURNOVER
SPT_1164	1.00301	0.0696565	0.00423916	270		0.979439	0.106235	0.00678713	245		putative pullulanase	CARBOHYDRATE METABOLISM
SPT_1165	1.02385	0.0788741	0.00766093	106		1.01326	0.0794172	0.00802235	98		glyceraldehyde-3-phosphate dehydrogenase, NADP-dependent	CARBOHYDRATE METABOLISM
SPT_1166	1.01787	0.0696854	0.00440729	250		1.00715	0.0944538	0.00610971	239		1,4-alpha-glucan branching enzyme	CARBOHYDRATE METABOLISM
SPT_1167	1.02544	0.0596759	0.00574232	108		1.02095	0.0687426	0.00677341	103		glucose-1-phosphate adenylyltransferase	CARBOHYDRATE METABOLISM
SPT_1168	1.03029	0.0720514	0.0050446	204		1.03754	0.0942531	0.0066647	200		glycogen biosynthesis protein GlgD	CARBOHYDRATE METABOLISM
SPT_1169	1.03848	0.0805922	0.00720839	125		1.04071	0.106223	0.0097786	118		glycogen synthase	CARBOHYDRATE METABOLISM
SPT_1171	1.02401	0.0755427	0.0100059	57		0.990436	0.11767	0.0155857	57		hypothetical protein	UNKNOWN
SPT_1172	1.03184	0.0726106	0.00765383	90		1.00812	0.125061	0.0136453	84		conserved hypothetical protein TIGR00045	AMINO ACID METABOLSIM
SPT_1173						1.46185	0	0	1		enolase	CARBOHYDRATE METABOLISM
SPT_1178											exonuclease RexB	DNA TURNOVER
SPT_1179	0.926553	0.0446378	0.0257717	3		0.938279	0.0210858	0.0121739	3		exonuclease RexA	DNA TURNOVER
SPT_1180	1.0109	0.0749826	0.0120068	39		1.03068	0.0770842	0.0126726	37		hypothetical protein	UNKNOWN
SPT_1181	1.01943	0.0801072	0.00291347	756		1.01446	0.0997615	0.00371274	722		zinc metalloprotease ZmpC	VARIOUS
SPT_1182											ribosomal biogenesis GTPase	TRANSCRIPTION AND TRANSLATION
SPT_1183	1.02135	0.0506579	0.00605477	70		1.00007	0.0759098	0.00934385	66		ribonuclease HII	RNA TURNOVER
SPT_1184	1.01229	0.0776186	0.00597066	169		0.970826	0.132702	0.0105572	158		voltage-gated chloride channel family protein	TRANSPORT
SPT_1185											site-specific tyrosine recombinase	DNA TURNOVER
SPT_1186	0.996526	0.0800922	0.00879126	83		1.02409	0.0836033	0.00923245	82		putative lipoate-protein ligase	LIPOPROTEIN
SPT_1187	1.02534	0.0711924	0.00615009	134		1.01784	0.0847572	0.00761142	124		putative acetoin dehydrogenase complex, E3 component, dihydrolipoamide dehydrogenase	CARBOHYDRATE METABOLISM
SPT_1188	1.02511	0.0652146	0.0063342	106		0.99781	0.115409	0.0112627	105		putative acetoin dehydrogenase complex, E2 component, dihydrolipoamide acetyltransferase	CARBOHYDRATE METABOLISM
SPT_1189	1.01968	0.0879254	0.00916686	92		1.03661	0.110679	0.0117985	88		putative acetoin dehydrogenase, E1 component, beta subunit	CARBOHYDRATE METABOLISM
SPT_1190	1.00584	0.0724239	0.0083076	76		1.00047	0.0976915	0.011206	76		putative acetoin dehydrogenase, E1 component, alpha subunit	CARBOHYDRATE METABOLISM
SPT_1191	0.975357	0.0784138	0.00606784	167		0.97022	0.123006	0.00984839	156		MATE efflux family protein	TRANSPORT
SPT_1192	0.864003	0.120481	0.0139119	75		0.907059	0.145708	0.0176697	68		dihydroorotase, multifunctional complex type	NUCLEOTIDE METABOLSIM
SPT_1193	0.975707	0.085526	0.0135228	40		0.968362	0.091535	0.014473	40		mutator MutT protein	DNA TURNOVER
SPT_1194	1.00402	0.0710554	0.00976022	53		0.963378	0.140559	0.0196822	51		uracil-DNA glycosylase	DNA TURNOVER
SPT_1195	0.997353	0.0950121	0.00964702	97		1.01201	0.0946463	0.0099766	90		hypothetical protein	UNKNOWN
SPT_1196	1.0117	0.0590955	0.00744534	63		1.00334	0.0953238	0.0121061	62		hydrolase, haloacid dehalogenase-like family	UNKNOWN
SPT_1197	1.02146	0.0806015	0.0101548	63		1.00518	0.118625	0.0155762	58		conserved hypothetical protein	UNKNOWN
SPT_1198	1.02412	0.0804483	0.00722447	124		1.01713	0.0770935	0.00715795	116		conserved domain protein	UNKNOWN
SPT_1199	1.01412	0.0766839	0.00790934	94		1.0322	0.0878029	0.00925524	90		adhesion lipoprotein	TRANSPORT
SPT_1200	1.0103	0.0650253	0.00460952	199		0.999337	0.098284	0.00711158	191		amino acid permease family protein	TRANSPORT
SPT_1201	1.02951	0.0690415	0.0115069	36		1.00401	0.0889344	0.0157215	32		thioredoxin family protein	VARIOUS
SPT_1202	1.01384	0.0588775	0.00801221	54		1.00285	0.0815389	0.0112002	53		cytochrome c-type biogenesis protein CcdA	UNKNOWN
SPT_1203	1.02532	0.07564	0.0145569	27		1.02466	0.100573	0.019724	26		hypothetical protein	UNKNOWN
SPT_1204	1.03417	0.0565595	0.0163273	12		1.03914	0.0788917	0.0237867	11		hypothetical protein	UNKNOWN
SPT_1205	1.00249	0	0	1		0.926501	1.11022e-16	1.11022e-16	1		hypothetical protein	UNKNOWN
SPT_1210	0.976734	0.0114877	0.00812303	2							hypothetical protein	LIPOPROTEIN
SPT_1211	1.03281	0.0718012	0.0123138	34		1.09385	0.14019	0.0236965	35		exonuclease	DNA TURNOVER
SPT_1212	0.94859	0.0144993	0.0102525	2		0.971102	0	0	1		conserved hypothetical protein	UNKNOWN
SPT_1213	0.973263	0.032199	0.0185901	3		1.06965	0.00378383	0.00267557	2		5-methylthioadenosine/S-adenosylhomocysteine nucleosidase	AMINO ACID METABOLSIM
SPT_1214	0.92592	0.126688	0.0338588	14		0.86153	0.0966216	0.0305544	10		hypothetical protein	UNKNOWN
SPT_1215	0.929758	0.0979742	0.0170551	33		0.787708	0.237229	0.0465244	26		MutT/nudix family protein	NUCLEOTIDE METABOLSIM
SPT_1216	0.970554	0.0814835	0.0364405	5		0.716357	0.321769	0.143899	5		UDP-N-acetylglucosamine pyrophosphorylase	CARBOHYDRATE METABOLISM
SPT_1217	1.0086	0.0776211	0.00750392	107		0.959253	0.12374	0.0124996	98		hypothetical protein	UNKNOWN
SPT_1218	0.998681	0.0817086	0.00976605	70		0.842945	0.228978	0.0298105	59	***	conserved hypothetical protein	MEMBRANE PROTEIN
SPT_1219	1.01971	0.0639383	0.0136317	22		0.977767	0.0787778	0.0176153	20		putative regulatory protein	REGULATOR
SPT_1220	0.997099	0.0540753	0.00764741	50		0.975284	0.0929837	0.0132834	49		phosphoglycerate mutase family protein	CARBOHYDRATE METABOLISM
SPT_1222	0.959627	0.082016	0.0082016	100		0.823107	0.176449	0.019027	86	***	putative protease maturation protein	PROTEIN TURNOVER
SPT_1223	1.02157	0.086872	0.0105348	68		0.99369	0.114647	0.0145602	62		O-methyltransferase	UNKNOWN
SPT_1224	1.00467	0.0595492	0.00378138	248		0.957948	0.106948	0.00691789	239		oligoendopeptidase F	UNKNOWN
SPT_1225	1.00343	0.0803676	0.00807724	99		0.982821	0.110888	0.0116887	90		competence protein CoiA	VARIOUS
SPT_1226	0.979028	0.0844086	0.0115944	53		0.940409	0.144931	0.0207045	49		tellurite resistance protein TehB	VARIOUS
SPT_1227	0.861277	0.0970509	0.0157437	38		0.606009	0.349599	0.0649189	29		SsrA-binding protein	TRANSCRIPTION AND TRANSLATION
SPT_1228	0.866606	0.150279	0.013283	128		0.652718	0.349894	0.0388771	81	***	exoribonuclease, VacB/Rnb family	RNA TURNOVER
SPT_1229	0.921186	0.0105803	0.00748141	2		0.92481	0.126811	0.0896692	2		putative preprotein translocase, SecG subunit	TRANSPORT
SPT_1230	1.03516	0.0903231	0.0192569	22		1.06196	0.12425	0.0277831	20		ribosomal protein L33	TRANSCRIPTION AND TRANSLATION
SPT_1231	1.00442	0.0703911	0.00594914	140		0.986823	0.0797152	0.00683552	136		multi-drug resistance efflux pump	TRANSPORT
SPT_1232	0.988966	0.073688	0.0260526	8		0.937051	0.0577372	0.0218226	7		dephospho-CoA kinase	VARIOUS METABOLISM AND BIOSYNTHESIS
SPT_1233	0.993635	0.078031	0.0105217	55		0.980159	0.105	0.015	49		formamidopyrimidine-DNA glycosylase	DNA TURNOVER
SPT_1234	0.909204	0.110216	0.0139975	62		0.837106	0.196021	0.0264314	55		GTP-binding protein Era	TRANSCRIPTION AND TRANSLATION
SPT_1235	0.869872	0.11773	0.0251001	22		0.802776	0.185611	0.0405036	21		diacylglycerol kinase	LIPOPROTEIN
SPT_1236	0.910673	0.0902124	0.0451062	4		0.809756	0.0572798	0.040503	2		conserved hypothetical protein TIGR00043	UNKNOWN
SPT_1237	0.977572	0.0792323	0.00700322	128		0.956759	0.0943594	0.00847373	124		adherence and virulence protein A	VARIOUS
SPT_1238	1.01054	0.0920235	0.00552916	277		0.988226	0.112517	0.00688594	267		endo-beta-N-acetylglucosaminidase	CARBOHYDRATE METABOLISM
SPT_1239	0.91031	0.0927302	0.0105676	77		0.896384	0.187064	0.0228535	67		dihydroorotate dehydrogenase B	NUCLEOTIDE METABOLSIM
SPT_1240	0.928025	0.0673388	0.00788141	73		0.898839	0.0961229	0.0113282	72		dihydroorotate dehydrogenase, electron transfer subunit	NUCLEOTIDE METABOLSIM
SPT_1241	1.02654	0.0792078	0.0109841	52		1.01252	0.0922425	0.0130451	50		lactoylglutathione lyase	CARBOHYDRATE METABOLISM
SPT_1242	0.984353	0.0412714	0.0184571	5		0.88111	0.175145	0.10112	3		ribosomal protein L20	TRANSCRIPTION AND TRANSLATION
SPT_1243	1.01351	0.097057	0.0323523	9		1.09825	0.0899538	0.0299846	9		ribosomal protein L35	TRANSCRIPTION AND TRANSLATION
SPT_1244	0.974845	0.00101898	0.00072053	2		1.08155	0.0267135	0.0188893	2		translation initiation factor IF-3	TRANSCRIPTION AND TRANSLATION
SPT_1245	1.0254	0.0685292	0.00546923	157		1.01756	0.0936324	0.0076197	151		hypothetical protein	UNKNOWN
SPT_1246	1.03821	0.0761999	0.00781795	95		1.04958	0.0937363	0.00977269	92		ABC transporter, ATP-binding protein	TRANSPORT
SPT_1247	1.02792	0.0763389	0.00475265	258		1.0279	0.0890987	0.00566921	247		DNA internalization-related competence protein ComEC/Rec2	TRANSPORT
SPT_1248	1.0195	0.0748472	0.0101854	54		1.02493	0.100768	0.0137128	54		competence protein CelA	TRANSPORT
SPT_1249	1.00626	0.0935981	0.0115211	66		1.00689	0.101713	0.0128146	63		acetyltransferase, GNAT family	VARIOUS METABOLISM AND BIOSYNTHESIS
SPT_1253	1.03678	0.0640591	0.0102577	39		1.01815	0.073291	0.011736	39		conserved hypothetical protein	UNKNOWN
SPT_1254	1.01348	0.073645	0.00906507	66		0.983459	0.0961163	0.0126207	58		acetyltransferase, GNAT family	VARIOUS METABOLISM AND BIOSYNTHESIS
SPT_1255	1.0237	0.0674146	0.0072695	86		1.00643	0.0977321	0.0111376	77		PhoH family protein	UNKNOWN
SPT_1256	1.01753	0.0769352	0.021338	13		1.00214	0.125022	0.0334136	14		hypothetical protein	UNKNOWN
SPT_1257	0.994198	0.0668234	0.0178593	14		0.978251	0.0947726	0.0273585	12		conserved hypothetical protein	UNKNOWN
SPT_1258	0.987532	0.0794016	0.00929326	73		0.989684	0.108169	0.0133147	66		conserved hypothetical protein	UNKNOWN
SPT_1259	0.982468	0.0173956	0.0100433	3		0.912271	0.0875525	0.061909	2		ribosome recycling factor	TRANSCRIPTION AND TRANSLATION
SPT_1260	0.846435	0.0768098	0.0343504	5		0.829072	0.223756	0.111878	4		uridylate kinase	NUCLEOTIDE METABOLSIM
SPT_1261	0.999637	0.078375	0.00776028	102		0.927293	0.182993	0.0189755	93		Gid protein	CELL DIVISION
SPT_1262	1.00357	0.0926135	0.0154356	36		0.964632	0.0942443	0.0157074	36		tetrapyrrole methylase family protein	UNKNOWN
SPT_1263	0.621607	0.305422	0.152711	4		0	0	0	1		conserved hypothetical protein	UNKNOWN
SPT_1264	0.982879	0.019306	0.00863391	5		1.021	0.0596482	0.0298241	4		DNA polymerase III, delta prime subunit	DNA TURNOVER
SPT_1265											thymidylate kinase	NUCLEOTIDE METABOLSIM
SPT_1266	0.984727	0.0814176	0.00888339	84		0.976043	0.121634	0.014045	75		pyrroline-5-carboxylate reductase	AMINO ACID METABOLSIM
SPT_1267	1.01057	0.0703408	0.00578198	148		1.03045	0.107989	0.00903048	143		gamma-glutamyl phosphate reductase	AMINO ACID METABOLSIM
SPT_1268	1.01031	0.0735484	0.00788521	87		1.01247	0.0948646	0.0103506	84		glutamate 5-kinase	AMINO ACID METABOLSIM
SPT_1269	1.00944	0.0766253	0.00462911	274		1.00887	0.10171	0.00625983	264		choline binding protein E	VARIOUS
SPT_1270	0.962556	0.0894701	0.00994112	81		0.948086	0.114852	0.0130886	77		ribosomal large subunit pseudouridine synthase D	TRANSCRIPTION AND TRANSLATION
SPT_1271	0.97132	0.068608	0.00885726	60		0.737912	0.214909	0.0292454	54	***	signal peptidase II	LIPOPROTEIN
SPT_1272	0.974362	0.0890728	0.00933737	91		0.930237	0.176922	0.0200325	78		transcriptional regulator, LysR family	REGULATOR
SPT_1273	0.989718	0.0513288	0.013253	15		0.963742	0.100951	0.0260654	15		hypothetical protein	UNKNOWN
SPT_1274	1.01317	0.0791511	0.00754676	110		1.02159	0.076707	0.00745045	106		conserved hypothetical protein	UNKNOWN
SPT_1275	1.01964	0.0663307	0.0107603	38		1.02459	0.0670941	0.0111823	36		hypothetical protein	UNKNOWN
SPT_1276	1.00908	0.058046	0.00670257	75		1.01693	0.0773691	0.00918202	71		Cof family protein	UNKNOWN
SPT_1277	1.01753	0.0752966	0.00714684	111		1.03828	0.100339	0.00948119	112		carbon-nitrogen hydrolase family protein	AMINO ACID METABOLSIM
SPT_1278	1.00064	0.0826389	0.00711243	135		1.00409	0.104256	0.00907433	132		agmatine deiminase	AMINO ACID METABOLSIM
SPT_1279	1.00824	0.0807129	0.00663456	148		1.00775	0.102753	0.00884357	135		carboxynorspermidine decarboxylase	CARBOHYDRATE METABOLISM
SPT_1280	1.01606	0.0723089	0.00562924	165		1.00654	0.111995	0.00893817	157		conserved hypothetical protein	AMINO ACID METABOLSIM
SPT_1281	0.998128	0.0747317	0.00919883	66		1.00183	0.102559	0.0127209	65		spermidine synthase	AMINO ACID METABOLSIM
SPT_1282											hypothetical protein	UNKNOWN
SPT_1283	1.04545	0.0671913	0.012931	27		1.00456	0.0859809	0.0175508	24		pilin gene inverting-related protein	DNA TURNOVER
SPT_1284	1.0179	0.0669981	0.00463436	209		1.00988	0.0889386	0.00630469	199		lysine decarboxylase	AMINO ACID METABOLSIM
SPT_1287	1.03484	0.0936661	0.012299	58		1.03733	0.129437	0.0174533	55		integral membrane protein	VARIOUS METABOLISM AND BIOSYNTHESIS
SPT_1288	1.01737	0.0829568	0.00532168	243		1.00892	0.101731	0.0067521	227		putative ABC transporter, permease protein	TRANSPORT
SPT_1289	1.02328	0.0771098	0.00771098	100		1.00386	0.122552	0.0125079	96		ABC transporter, ATP-binding protein	TRANSPORT
SPT_1290	1.00777	0.062828	0.0104713	36		1.02563	0.0934882	0.0155814	36		hypothetical protein	UNKNOWN
SPT_1291	1.0074	0.061567	0.0108836	32		0.959616	0.151029	0.0271257	31		conserved hypothetical protein	UNKNOWN
SPT_1292	1.00613	0.0661238	0.00974942	46		1.0028	0.0888921	0.0135559	43		conserved hypothetical protein	UNKNOWN
SPT_1293	1.03068	0.0810553	0.00610977	176		1.043	0.122501	0.00965446	161		putative transcriptional regulator	REGULATOR
SPT_1294	1.04292	0.0339342	0.0195919	3		1.05809	0.00289333	0.0020459	2		hypothetical protein	UNKNOWN
SPT_1295	1.00186	0.103795	0.0118286	77		0.994127	0.0955201	0.011104	74		conserved hypothetical protein	UNKNOWN
SPT_1296	1.03095	0.0686768	0.00693741	98		1.02172	0.105266	0.011096	90		conserved hypothetical protein	UNKNOWN
SPT_1297	1.00383	0.0738353	0.00720559	105		0.979675	0.103649	0.0105239	97		hypothetical protein	UNKNOWN
SPT_1298	1.02086	0.0762146	0.013473	32		0.993305	0.0755394	0.0135673	31		hypothetical protein	UNKNOWN
SPT_1300	1.01945	0.0772059	0.00783907	97		1.0172	0.0860906	0.00883271	95		conserved hypothetical protein	UNKNOWN
SPT_1302	0.983383	0	0	1		0.976418	0	0	1		pyruvate kinase	CARBOHYDRATE METABOLISM
SPT_1303	0.711836	0.422461	0.149363	8		0.926069	0.334469	0.136546	6		6-phosphofructokinase	CARBOHYDRATE METABOLISM
SPT_1304											DNA polymerase III, alpha subunit	DNA TURNOVER
SPT_1305	0.993421	0.0909063	0.00579597	246		0.98048	0.105708	0.00691035	234		X-pro dipeptidyl-peptidase	TRANSCRIPTION AND TRANSLATION
SPT_1306	1.00273	0.0710926	0.0109698	42		1.00417	0.0956609	0.0155182	38		putative transcriptional repressor	REGULATOR
SPT_1308	1.01817	0.0741702	0.00358097	429		1.00383	0.115346	0.00567581	413		putative type I restriction-modification system, R subunit	VARIOUS
SPT_1309	0.998398	0.101199	0.00807652	157		0.993182	0.121991	0.00989474	152		type I restriction-modification system, S subunit	DNA TURNOVER
SPT_1311	1.00787	0.0863362	0.0138249	39		0.981874	0.149625	0.0236578	40		hypothetical protein	UNKNOWN
SPT_1312	0.954674	0.0434344	0.017732	6		0.975753	0.0721309	0.0322579	5		hypothetical protein	UNKNOWN
SPT_1313	1.0214	0.0819821	0.00630631	169		1.0136	0.09806	0.00780124	158		putative type I restriction-modification system, S subunit	VARIOUS
SPT_1314	1.00052	0.0796555	0.00587228	184		0.988158	0.104622	0.00797736	172		putative type I restriction-modification system, M subunit	VARIOUS
SPT_1316	1.01908	0.064872	0.00597196	118		0.994472	0.0798721	0.0076155	110		hypothetical protein	UNKNOWN
SPT_1317	0.99886	0.0789734	0.0120433	43		0.983721	0.102767	0.0158574	42		hypothetical protein	UNKNOWN
SPT_1318	1.02161	0.0705795	0.0138418	26		1.00467	0.107013	0.0214025	25		hypothetical protein	UNKNOWN
SPT_1319	1.01789	0.0778202	0.0076309	104		1.0128	0.111306	0.0107604	107		conserved hypothetical protein	UNKNOWN
SPT_1320	0.997122	0.103855	0.0101838	104		1.00299	0.103444	0.0103965	99		thiazole biosynthesis protein ThiI	AMINO ACID METABOLSIM
SPT_1321	1.0319	0.075319	0.00802903	88		1.02879	0.116906	0.0127555	84		aminotransferase, class-V	AMINO ACID METABOLSIM
SPT_1322	1.00008	0.0892597	0.011336	62		1.00781	0.0984556	0.0128178	59		hypothetical protein	DNA TURNOVER
SPT_1323											SpoE family protein	TRANSPORT
SPT_1324	1.01069	0.088596	0.00698235	161		1.02066	0.0987234	0.0079042	156		PTS system, fructose specific IIABC components	TRANSPORT
SPT_1325	1.00878	0.0797753	0.010856	54		1.01077	0.0841289	0.0122715	47		putative 1-phosphofructokinase	CARBOHYDRATE METABOLISM
SPT_1326	0.987307	0.0742163	0.0101944	53		0.959251	0.0980569	0.0138673	50		lactose phosphotransferase system repressor	REGULATOR
SPT_1328	1.02516	0.114283	0.0404051	8		1.06141	0.205246	0.0775757	7		membrane protein	UNKNOWN
SPT_1329	0.755535	0.151619	0.0171674	78		0.468797	0.352845	0.0459364	59	***	D-alanyl-D-alanine carboxypeptidase	PEPTIDOGLYCAN
SPT_1330											conserved hypothetical protein	UNKNOWN
SPT_1331											NifU family protein	VARIOUS METABOLISM AND BIOSYNTHESIS
SPT_1332											aminotransferase, class-V	AMINO ACID METABOLSIM
SPT_1333	0.915826	0.101434	0.0717247	2		0.917783	0.0762025	0.0538833	2		conserved hypothetical protein	UNKNOWN
SPT_1334	0.919825	0.09281	0.046405	4		1.00024	0.0941384	0.0543508	3		ABC transporter, ATP-binding protein	TRANSPORT
SPT_1335	0.998859	0.0563956	0.0170039	11		0.935416	0.104561	0.033065	10		hypothetical protein	UNKNOWN
SPT_1336	0.89591	0	0	1		0.808855	0	0	1		DNA polymerase III, gamma and tau subunits	DNA TURNOVER
SPT_1337	1.05448	0.10112	0.0226111	20		0.993288	0.0820745	0.0211916	15		conserved hypothetical protein	UNKNOWN
SPT_1343											hypothetical protein	UNKNOWN
SPT_1344	1.00433	0.0693508	0.00673594	106		0.970347	0.108169	0.0107632	101		pyrrolidone-carboxylate peptidase	AMINO ACID METABOLSIM
SPT_1345	0.979857	0.0681067	0.00606743	126		0.954755	0.112137	0.0101524	122		membrane protein	UNKNOWN
SPT_1346	0.98146	0.0743243	0.00908016	67		0.926724	0.170412	0.0221858	59		putative membrane protein	UNKNOWN
SPT_1347	1.00528	0.128033	0.0165289	60		0.997637	0.0962064	0.0129725	55		peptide ABC transporter substrate-binding protein	TRANSPORT
SPT_1348	1.01254	0.0695092	0.00758407	84		0.977507	0.0860708	0.0101435	72		branched-chain amino acid aminotransferase	AMINO ACID METABOLSIM
SPT_1349	1.01975	0.0775268	0.0387634	4		0.961459	0.0442527	0.0255493	3		topoisomerase IV, subunit A	DNA TURNOVER
SPT_1350	0.97146	0.106332	0.037594	8		0.891627	0.162351	0.0662796	6		hypothetical protein	UNKNOWN
SPT_1351	0.90066	0.115912	0.0819622	2		0.725972	1.11022e-16	1.11022e-16	1		topoisomerase IV, subunit B	DNA TURNOVER
SPT_1352											conserved hypothetical protein	UNKNOWN
SPT_1355	1.04852	0.0635427	0.00764965	69		1.05353	0.118405	0.0144655	67		putative sugar ABC transporter, permease protein	TRANSPORT
SPT_1356	1.05212	0.0696657	0.0064406	117		1.09158	0.0830804	0.00781555	113		putative sugar ABC transporter, permease protein	TRANSPORT
SPT_1357	1.05951	0.0803849	0.00803849	100		1.08935	0.0862922	0.00867269	99		sugar ABC transporter, ATP-binding protein	TRANSPORT
SPT_1358	1.05556	0.0710665	0.0079956	79		1.10064	0.0869047	0.00984002	78		lipoprotein	TRANSPORT
SPT_1359	1.05256	0.113011	0.0163117	48		1.08036	0.135337	0.0193339	49		cytidine deaminase	NUCLEOTIDE METABOLSIM
SPT_1360	1.03017	0.0827423	0.0118203	49		1.04502	0.106612	0.0146443	53		deoxyribose-phosphate aldolase	CARBOHYDRATE METABOLISM
SPT_1361	1.01546	0.0750085	0.00761596	97		1.01153	0.0967037	0.00981877	97		pyrimidine-nucleoside phosphorylase	NUCLEOTIDE METABOLSIM
SPT_1362	1.00519	0.066719	0.00876064	58		1.02767	0.0918427	0.0121649	57		conserved hypothetical protein	TRANSCRIPTION AND TRANSLATION
SPT_1363	1.0096	0.0604023	0.00900424	45		1.0159	0.083698	0.0123406	46		hypothetical protein	UNKNOWN
SPT_1364											pantothenate kinase	VARIOUS METABOLISM AND BIOSYNTHESIS
SPT_1365	1.0139	0.0637532	0.018404	12		0.991036	0.120886	0.0364484	11		ribosomal protein S20	TRANSCRIPTION AND TRANSLATION
SPT_1366	1.0336	0.0834863	0.012586	44		1.0205	0.0844741	0.0138875	37		putative DNA topology modulation protein FlaR	UNKNOWN
SPT_1367	1.0316	0.0654531	0.00736405	79		1.02832	0.0805813	0.00912403	78		purine nucleoside phosphorylase, family 1	NUCLEOTIDE METABOLSIM
SPT_1368	1.01379	0.118275	0.0155302	58		1.02094	0.136403	0.018067	57		hemolysin-related protein	VARIOUS
SPT_1369	1.01782	0.0689196	0.00812226	72		1.02477	0.110505	0.0132079	70		hypothetical protein	UNKNOWN
SPT_1370	1.00952	0.083059	0.0101473	67		1.02675	0.10305	0.012983	63		hypothetical protein	UNKNOWN
SPT_1371	1.0629	0.0821731	0.00856714	92		1.07378	0.0917069	0.00977599	88		purine nucleoside phosphorylase, family 2	NUCLEOTIDE METABOLSIM
SPT_1372	1.03377	0.0754966	0.0127613	35		1.05287	0.0924674	0.015858	34		hypothetical protein	UNKNOWN
SPT_1373	1.04826	0.0736	0.00567836	168		1.06922	0.0962411	0.00760853	160		phosphopentomutase	NUCLEOTIDE METABOLSIM
SPT_1374	0.859548	0.0646998	0.0161749	16		0.882869	0.199117	0.0497792	16		ribose 5-phosphate isomerase	CARBOHYDRATE METABOLISM
SPT_1375	1.01107	0.074071	0.00964322	59		1.01507	0.0858043	0.0114661	56		putative YjeF homolog, C-terminus	VARIOUS
SPT_1376	0.986402	0.112856	0.079801	2		1.0665	0.112854	0.0564269	4		methylenetetrahydrofolate dehydrogenase/methenyltetrahydrofolate cyclohydrolase	CARBOHYDRATE METABOLISM
SPT_1377	1.02125	0.0914443	0.0142812	41		1.00101	0.110685	0.0177238	39		amino acid ABC transporter, ATP-binding protein	TRANSPORT
SPT_1378	1.00229	0.0938057	0.0110551	72		0.976183	0.117218	0.0141114	69		amino acid ABC transporter, permease protein	TRANSPORT
SPT_1379	0.882661	0.0222199	0.00839835	7		1.04125	0.0677432	0.0239508	8		conserved hypothetical protein	UNKNOWN
SPT_1380	0.999771	0.0784587	0.00591405	176		1.0181	0.113338	0.00877038	167		ATP-dependent Clp protease, ATP-binding subunit ClpE	PROTEIN TURNOVER
SPT_1381											hypothetical protein	UNKNOWN
SPT_1383	1.01566	0.0729569	0.0137876	28		0.974396	0.107956	0.0207761	27		MutT/nudix family protein	VARIOUS METABOLISM AND BIOSYNTHESIS
SPT_1384	0.979773	0.0573388	0.0131544	19		0.959442	0.108964	0.0243652	20		hypothetical protein	UNKNOWN
SPT_1392											putative septation ring formation regulator EzrA	CELL DIVISION
SPT_1393											DNA gyrase subunit B	DNA TURNOVER
SPT_1394	0.958637	0.0963957	0.0200999	23		0.838199	0.22871	0.0487612	22		hydrolase, haloacid dehalogenase-like family	UNKNOWN
SPT_1395	1.00474	0.0839374	0.0161538	27		1.01885	0.114951	0.0217236	28		putative 4-methyl-5(b-hydroxyethyl)-thiazole monophosphate biosynthesis protein	VARIOUS METABOLISM AND BIOSYNTHESIS
SPT_1396	0.945682	0.0255079	0.014727	3		0.711919	0.147912	0.0853971	3		putative rod shape-determining protein RodA	CELL DIVISION
SPT_1397	1.05653	0.0743312	0.00615169	146		0.797193	0.216119	0.0183972	138	***	DNA polymerase III, epsilon subunit/ATP-dependent helicase DinG	DNA TURNOVER
SPT_1398	1.0216	0.0712323	0.00667151	114		0.9822	0.0931977	0.00922795	102		conserved hypothetical protein	UNKNOWN
SPT_1399	0.979204	0.0824079	0.0168214	24		0.980804	0.116135	0.0266433	19		hypothetical protein	UNKNOWN
SPT_1400	0.848618	0.184674	0.022395	68		0.432421	0.337735	0.0503466	45	***	sensor histidine kinase CiaH	REGULATOR
SPT_1401	0.856726	0.1162	0.0223627	27		0.424543	0.342932	0.0831732	17	***	DNA-binding response regulator CiaR	REGULATOR
SPT_1402	1.01811	0.0782924	0.00567993	190		1.00881	0.0949304	0.00697942	185		aminopeptidase N	VARIOUS METABOLISM AND BIOSYNTHESIS
SPT_1403	1.02493	0.0576242	0.0101866	32		1.06583	0.0683338	0.012476	30		conserved hypothetical protein	UNKNOWN
SPT_1404	1.01768	0.0792883	0.00690116	132		1.02066	0.0843754	0.00760787	123		PEP-utilizing enzymes family protein	CARBOHYDRATE METABOLISM
SPT_1405	1.01965	0.0662764	0.00862846	59		1.00734	0.111687	0.0147933	57		MutT/nudix family protein	VARIOUS
SPT_1406	1.00377	0.0704153	0.00887149	63		0.998028	0.086911	0.0110377	62		oxidoreductase, short chain dehydrogenase/reductase family	LIPOPROTEIN
SPT_1407	0.998292	0.0677704	0.0169426	16		1.00376	0.105789	0.0264473	16		hypothetical protein	UNKNOWN
SPT_1408	1.00859	0.0790594	0.00721711	120		1.00227	0.0800435	0.00746409	115		oxidoreductase, aldo/keto reductase family	UNKNOWN
SPT_1409	1.01452	0.0898357	0.00830531	117		1.03064	0.11479	0.0106123	117		conserved domain protein	UNKNOWN
SPT_1410	1.00584	0.0797768	0.0162844	24		0.968384	0.0917155	0.0187214	24		conserved hypothetical protein	UNKNOWN
SPT_1412	1.00483	0.11544	0.0288599	16		0.961204	0.226243	0.0584156	15		methionyl-tRNA synthetase	AMINO ACID METABOLSIM
SPT_1413	0.971421	0.0850389	0.0070621	145		0.976196	0.121302	0.0102887	139		conserved hypothetical protein	TRANSPORT
SPT_1414	0.979933	0.0912491	0.012654	52		0.978872	0.109853	0.0155355	50		ABC transporter, ATP-binding protein	TRANSPORT
SPT_1415	1.01106	0.0774782	0.00682158	129		1.03628	0.091119	0.00838819	118		conserved hypothetical protein	UNKNOWN
SPT_1416	1.00709	0.0738552	0.00677029	119		1.01299	0.0780682	0.00751212	108		glutathione reductase	AMINO ACID METABOLSIM
SPT_1417	0.434688	0.274486	0.0418588	43		0.20085	0.357907	0.05659	40		conserved hypothetical protein	UNKNOWN
SPT_1418	1.04079	0.0573707	0.0125193	21		1.04532	0.0566321	0.0133483	18		conserved hypothetical protein	UNKNOWN
SPT_1420	1.01601	0.104932	0.0234636	20		1.00701	0.197253	0.045253	19		hypothetical protein	UNKNOWN
SPT_1422	0.950328	0.0782174	0.0451588	3		0.98998	1.11022e-16	1.11022e-16	1		tRNA (guanine-N1)-methyltransferase	TRANSCRIPTION AND TRANSLATION
SPT_1423	0.814899	0.0939567	0.0542459	3		0.999303	0.0186433	0.0131828	2		16S rRNA processing protein RimM	TRANSCRIPTION AND TRANSLATION
SPT_1424	0.964263	0.0696895	0.0090728	59		0.918751	0.120399	0.0168593	51		hypothetical protein	UNKNOWN
SPT_1426											translation elongation factor Tu	TRANSCRIPTION AND TRANSLATION
SPT_1428	0.556171	0.41011	0.0917035	20		0.518898	0.408117	0.102029	16		putative glycerol uptake facilitator protein	TRANSPORT
SPT_1429	1.01582	0.0653541	0.00836774	61		1.01495	0.0831262	0.010915	58		cell wall surface anchor family protein	PEPTIDOGLYCAN
SPT_1430	1.02581	0.0715237	0.00583988	150		1.01497	0.0987081	0.00831272	141		hypothetical protein	UNKNOWN
SPT_1431	0.997689	0.0778496	0.0121581	41		1.00627	0.083267	0.0133334	39		hypothetical protein	UNKNOWN
SPT_1435	0.519191	0.094508	0.0668272	2		0			1		phosphoglucomutase	CARBOHYDRATE METABOLISM
SPT_1436	1.02525	0.0655763	0.0115924	32		0.985834	0.0714157	0.013744	27		bacterocin transport accessory protein	MEMBRANE PROTEIN
SPT_1437	1.01752	0.0740868	0.0067075	122		0.919966	0.13118	0.0125648	109		amino acid ABC transporter, amino acid-binding protein	TRANSPORT
SPT_1438	1.01071	0.0677893	0.00890117	58		0.884961	0.19307	0.0267739	52	**	amino acid ABC transporter, ATP-binding protein	TRANSPORT
SPT_1439	1.01595	0.0742748	0.00686671	117		0.919755	0.145026	0.0137653	111		amino acid ABC transporter, permease protein	TRANSPORT
SPT_1440	1.01328	0.0780035	0.00684136	130		0.873428	0.215932	0.0200488	116	***	TPR domain protein	MEMBRANE PROTEIN
SPT_1441	0.983983	0.0838084	0.00686585	149		0.255635	0.273863	0.0245937	124	***	membrane protein	MEMBRANE PROTEIN
SPT_1442	0.839301	0.119856	0.0121073	98		0.938731	0.120853	0.0126689	91	LS	conserved hypothetical protein	CARBOHYDRATE METABOLISM
SPT_1443	0.993596	0	0	1		0.908421	0	0	1		ATP synthase F1, epsilon subunit	VARIOUS METABOLISM AND BIOSYNTHESIS
SPT_1444											ATP synthase F1, beta subunit	VARIOUS METABOLISM AND BIOSYNTHESIS
SPT_1445											ATP synthase F1, gamma subunit	VARIOUS METABOLISM AND BIOSYNTHESIS
SPT_1446											ATP synthase F1, alpha subunit	VARIOUS METABOLISM AND BIOSYNTHESIS
SPT_1447											ATP synthase F1, delta subunit	VARIOUS METABOLISM AND BIOSYNTHESIS
SPT_1448	0.960586	0.0538796	0.0240957	5		0.838486	0.123096	0.0550504	5		ATP synthase F0, B subunit	VARIOUS METABOLISM AND BIOSYNTHESIS
SPT_1449	1.00092	0.0890328	0.0314779	8		1.03637	0.0811437	0.0286886	8		ATP synthase F0, A subunit	VARIOUS METABOLISM AND BIOSYNTHESIS
SPT_1450	0.732463	0	0	1		0.938945	0	0	1		ATP synthase F0, C subunit	VARIOUS METABOLISM AND BIOSYNTHESIS
SPT_1453	0.999799	0.0799649	0.0121945	43		1.01512	0.106734	0.016669	41		acetyltransferase, GNAT family	VARIOUS METABOLISM AND BIOSYNTHESIS
SPT_1455											transcription elongation factor GreA	TRANSCRIPTION AND TRANSLATION
SPT_1456	0.604364	0.24794	0.0307531	65		0.485852	0.396368	0.0539388	54		conserved hypothetical protein	UNKNOWN
SPT_1457	0.983737	0.0568655	0.00934863	37		1.01479	0.0769522	0.0128254	36		acetyltransferase, GNAT family	VARIOUS METABOLISM AND BIOSYNTHESIS
SPT_1458	0.998682	0.066014	0.0127044	27		1.03681	0.0523003	0.0102569	26		acetyltransferase, GNAT family	VARIOUS METABOLISM AND BIOSYNTHESIS
SPT_1459						1.31127	0	0	1		UDP-N-acetylmuramate--alanine ligase	AMINO ACID METABOLSIM
SPT_1460	0.9718	0.0774758	0.0136959	32		0.92604	0.152486	0.029905	26		conserved domain protein	UNKNOWN
SPT_1461	0.98952	0.0768221	0.00605443	161		0.959154	0.0973771	0.00784687	154		Snf2 family protein	UNKNOWN
SPT_1462	1.00759	0.0656961	0.00594785	122		0.9922	0.0886003	0.00808807	120		aminotransferase, class II	AMINO ACID METABOLSIM
SPT_1463	1.02154	0.0781976	0.00620148	159		0.995306	0.12492	0.0103032	147		transulfuration enzyme family protein	VARIOUS METABOLISM AND BIOSYNTHESIS
SPT_1466	1.00686	0.0872298	0.00637887	187		0.999757	0.087064	0.00647142	181		oligopeptide ABC transporter, oligopeptide-binding protein AmiA	TRANSPORT
SPT_1467	0.912861	0.0663242	0.0250682	7		0.652597	0.307348	0.125474	6		putative polysaccharide biosynthesis protein	VARIOUS
SPT_1468											UDP-N-acetylmuramoylalanyl-D-glutamate--2,6-diaminopimelate ligase	AMINO ACID METABOLSIM
SPT_1469	1.0334	0.0672872	0.0202878	11		0.971953	0.119033	0.0358898	11		hypothetical protein	UNKNOWN
SPT_1470	0.988998	0.0710931	0.00745258	91		0.966465	0.133325	0.0143768	86		hypothetical protein	UNKNOWN
SPT_1471	0.98546	0.068446	0.00760511	81		0.941172	0.134151	0.0153882	76		conserved domain protein	UNKNOWN
SPT_1472	0.989859	0.0542627	0.0191847	8		0.95129	0.0832451	0.0314637	7		inorganic pyrophosphatase, manganese-dependent	VARIOUS
SPT_1473	0.985732	0.101416	0.0140639	52		0.952101	0.0929583	0.0132798	49		conserved hypothetical protein	UNKNOWN
SPT_1474	0.984282	0.0694649	0.00771832	81		0.952414	0.107069	0.0122016	77		conserved hypothetical protein	UNKNOWN
SPT_1475	0.909297	0.0682391	0.0156551	19		0.768179	0.23794	0.0659927	13		putative general stress protein 13	TRANSCRIPTION AND TRANSLATION
SPT_1476	0.95535	0.0912098	0.00752286	147		0.904264	0.148896	0.0130091	131		Cof family protein/peptidyl-prolyl cis-trans isomerase, cyclophilin type	UNKNOWN
SPT_1478	1.05091	0	0	1		0.971913	0	0	1		single-strand binding protein	DNA TURNOVER
SPT_1480											asparaginyl-tRNA synthetase	AMINO ACID METABOLSIM
SPT_1481	0.974593	0.0759181	0.0184128	17		0.998668	0.0800594	0.0206712	15		glyoxalase family protein, unverified point mutation	VARIOUS METABOLISM AND BIOSYNTHESIS
SPT_1482	0.863414	0.0756529	0.00714852	112		0.887715	0.124447	0.0120873	106		aspartate aminotransferase	AMINO ACID METABOLSIM
SPT_1483	0.945212	0.0807764	0.0132796	37		0.744877	0.172738	0.0320766	29	***	conserved hypothetical protein	MEMBRANE PROTEIN
SPT_1484	1.04139	0.0737994	0.0330041	5		1.01799	0.0704242	0.0314947	5		hypothetical protein	UNKNOWN
SPT_1485	1.01641	0.0703714	0.0111267	40		0.986135	0.0959741	0.015778	37		conserved domain protein	UNKNOWN
SPT_1486	1.00618	0.0778119	0.00266267	854		1.00575	0.100827	0.00352535	818		G5 domain family	VARIOUS METABOLISM AND BIOSYNTHESIS
SPT_1487	0.996654	0.0813684	0.00528545	237		0.992362	0.102034	0.00678723	226		M protein trans-acting positive transcriptional regulator	REGULATOR
SPT_1488	1.01696	0.0966693	0.0119903	65		1.02837	0.0945105	0.0125182	57		conserved hypothetical protein	UNKNOWN
SPT_1489	1.01918	0.121677	0.0265521	21		1.04583	0.184597	0.0423494	19		membrane protein	UNKNOWN
SPT_1490	1.01023	0.0705031	0.00494835	203		1.00615	0.0911059	0.00655795	193		hypothetical protein	UNKNOWN
SPT_1491	1.01381	0.0671224	0.0113458	35		0.990084	0.102262	0.0175378	34		polypeptide deformylase	AMINO ACID METABOLSIM
SPT_1492	0.983554	0.0764046	0.00742107	106		0.956827	0.0845658	0.00837326	102		glutathione S-transferase family protein	AMINO ACID METABOLSIM
SPT_1493	1.00575	0	0	1		0.952362	0	0	1		cation-transporting ATPase, E1-E2 family	TRANSPORT
SPT_1494	1.00569	0.0700207	0.00558826	157		1.00195	0.0966602	0.00786609	151		cation efflux family protein	TRANSPORT
SPT_1495	0.991059	0.0767237	0.00683509	126		0.96921	0.107245	0.0097095	122		ABC transporter, ATP-binding protein	TRANSPORT
SPT_1496											polyA polymerase family protein	TRANSCRIPTION AND TRANSLATION
SPT_1497	1.02974	0.0464984	0.00969559	23		1.04148	0.059798	0.0124687	23		dihydrodipicolinate reductase	AMINO ACID METABOLSIM
SPT_1498	0.999606	0.093548	0.0116032	65		0.990928	0.156849	0.0197611	63		degV family protein	UNKNOWN
SPT_1499	0.995991	0.103957	0.0221638	22		1.09406	0.139669	0.0312309	20		hypothetical protein	UNKNOWN
SPT_1500	1.01234	0	0	1		0.725971	0	0	1		phosphoglucomutase/phosphomannomutase family protein	CARBOHYDRATE METABOLISM
SPT_1501	1.00976	0.0460723	0.016289	8		0.927251	0.0706702	0.0249857	8		conserved hypothetical protein	UNKNOWN
SPT_1502											conserved hypothetical protein	UNKNOWN
SPT_1503	0.994239	0.0576945	0.00684707	71		0.949004	0.114427	0.0139795	67		pyridine nucleotide-disulphide oxidoreductase family protein	NUCLEOTIDE METABOLSIM
SPT_1504	0.969125	0.0670304	0.00768891	76		0.903018	0.117613	0.0140574	70		conserved hypothetical protein	UNKNOWN
SPT_1505	0.99057	0.0762344	0.0075116	103		0.92706	0.130616	0.013262	97		conserved hypothetical protein	UNKNOWN
SPT_1506	1.02026	0.0780293	0.00813511	92		1.01241	0.104335	0.0111221	88		conserved hypothetical protein	UNKNOWN
SPT_1507	1.02422	0.0634668	0.0141916	20		1.00369	0.0825342	0.0189346	19		endoribonuclease L-PSP	VARIOUS
SPT_1508											ribosome biogenesis GTP-binding protein YsxC	TRANSCRIPTION AND TRANSLATION
SPT_1509	1.02307	0.0148937	0.0105314	2		0.980436	0.0102089	0.0072188	2		ATP-dependent Clp protease, ATP-binding subunit ClpX	PROTEIN TURNOVER
SPT_1510	0.56034	0.240748	0.0909943	7		0.707684	0.125597	0.0725132	3		hypothetical protein	UNKNOWN
SPT_1511											dihydrofolate reductase	VARIOUS METABOLISM AND BIOSYNTHESIS
SPT_1512	1.05972	0	0	1							non-heme iron-containing ferritin	UNKNOWN
SPT_1513	0.999234	0.0782688	0.00440297	316		1.02614	0.0851988	0.00488648	304		lysozyme	PEPTIDOGLYCAN
SPT_1514	1.01563	0.0893059	0.0515608	3		1.0189	0.00712455	0.00411336	3		triosephosphate isomerase	CARBOHYDRATE METABOLISM
SPT_1516	0.992554	0.0795427	0.00943998	71		0.953422	0.0915371	0.0116252	62		homoserine O-succinyltransferase	AMINO ACID METABOLSIM
SPT_1517	0.947828	0.0998332	0.0128884	60		0.923678	0.0877105	0.0117208	56		adenine phosphoribosyltransferase	NUCLEOTIDE METABOLSIM
SPT_1518	0.961813	0.130904	0.017981	53		0.972141	0.174652	0.0246995	50		hypothetical protein	UNKNOWN
SPT_1519	0.996997	0.0727613	0.00645652	127		0.97485	0.113488	0.01036	120		putative methyltransferase	UNKNOWN
SPT_1520	1.01241	0.0873321	0.0087772	99		1.00609	0.107034	0.0110397	94		sugar ABC transporter, ATP-binding protein	TRANSPORT
SPT_1522	1.02573	0.0805026	0.00843896	91		1.0366	0.0981341	0.0103442	90		isochorismatase family protein	VARIOUS METABOLISM AND BIOSYNTHESIS
SPT_1523	0.923475	0.0815573	0.0257907	10		0.909165	0.070977	0.0250942	8		GTP-sensing transcriptional pleiotropic repressor CodY	AMINO ACID METABOLSIM
SPT_1524	1.04813	0.0787597	0.0064307	150		0.897525	0.147151	0.0124365	140	***	putative ATP-dependent RNA helicase	RNA TURNOVER
SPT_1525	0.998677	0.0792767	0.00592542	179		1.00673	0.0925608	0.00703727	173		oxalate:formate antiporter	TRANSPORT
SPT_1526	1.01428	0.0780537	0.00664437	138		1.02062	0.0858903	0.00736503	136		pyridine nucleotide-disulfide oxidoreductase	NUCLEOTIDE METABOLSIM
SPT_1527											Mur ligase family protein	AMINO ACID METABOLSIM
SPT_1528											conserved hypothetical protein	UNKNOWN
SPT_1529	0.978347	0.0906665	0.0122255	55		0.987211	0.109934	0.0151006	53		proline dipeptidase	UNKNOWN
SPT_1530	1.06999	0.0617885	0.0276327	5		1.04983	0.0317163	0.0141839	5		conserved domain protein	UNKNOWN
SPT_1535	0.99459	0.115039	0.0169616	46		0.988268	0.132441	0.020436	42		conserved hypothetical protein	UNKNOWN
SPT_1536	1.01874	0.0761249	0.0082569	85		0.971863	0.103991	0.0116999	79		putative phosphomethylpyrimidine kinase	VARIOUS METABOLISM AND BIOSYNTHESIS
SPT_1537	0.998667	0.0713913	0.00865747	68		1.02784	0.0775121	0.0099244	61		tRNA pseudouridine synthase A	TRANSCRIPTION AND TRANSLATION
SPT_1538	0.977926	0.0629934	0.0047893	173		0.957835	0.106	0.00817805	168		putative membrane protein	TRANSPORT
SPT_1539	0.772014	0.158281	0.111922	2		1.10933	0	0	1		cytidylate kinase	VARIOUS METABOLISM AND BIOSYNTHESIS
SPT_1540	0.954097	0.0899973	0.0218275	17		0.997305	0.146543	0.0345405	18		hypothetical protein	UNKNOWN
SPT_1541	1.003	0.0738661	0.00761871	94		0.96958	0.0769599	0.00806759	91		conserved hypothetical protein	UNKNOWN
SPT_1542	1.02685	0.0658106	0.0105381	39		1.00128	0.0945319	0.0153351	38		phnA protein	VARIOUS METABOLISM AND BIOSYNTHESIS
SPT_1543	0.985397	0.0358184	0.0160185	5		0.961219	0.0998137	0.044638	5		cytidylate kinase	RNA TURNOVER
SPT_1544	0.948126	0.112202	0.016915	44		0.730336	0.254225	0.0401965	40	***	hypothetical protein	UNKNOWN
SPT_1545	0.979327	0.0682593	0.0170648	16		0.966879	0.226767	0.0654621	12		ferredoxin	VARIOUS
SPT_1546	0.988728	0.0644555	0.00641356	101		0.933651	0.128412	0.0129716	98		glycosyl transferase, family 2	CARBOHYDRATE METABOLISM
SPT_1547	0.969725	0.0537374	0.0240321	5		0.930353	0.0430741	0.0192633	5		UDP-glucose 4-epimerase	CARBOHYDRATE METABOLISM
SPT_1549	1.02083	0.0888992	0.0093708	90		0.977628	0.138508	0.0152957	82		oxidoreductase, DadA family protein	UNKNOWN
SPT_1550	1.00061	0.0633593	0.00588276	116		0.97981	0.1098	0.0102389	115		conserved hypothetical protein	UNKNOWN
SPT_1551	0.997827	0.0460635	0.0188053	6		0.927762	0.0563147	0.0229904	6		SAM-dependent methyltransferase	UNKNOWN
SPT_1552	0.996402	0.108482	0.0198061	30		1.0236	0.127661	0.0241257	28		hypothetical protein	UNKNOWN
SPT_1553	1.00727	0.0658759	0.00971288	46		1.0121	0.0628536	0.00936966	45		conserved domain protein	UNKNOWN
SPT_1555	1.00496	0.0741917	0.00438705	286		1.00034	0.0910034	0.00545802	278		transketolase	CARBOHYDRATE METABOLISM
SPT_1556	1.00446	0.0650348	0.00561815	134		1.00567	0.0767883	0.00678719	128		ribulose-phosphate 3-epimerase family protein	CARBOHYDRATE METABOLISM
SPT_1557	1.01601	0.0795513	0.00643134	153		1.01462	0.0903444	0.00745148	147		PTS system, IIC component	TRANSPORT
SPT_1559	0.960449	0.103856	0.0145427	51		0.878874	0.225877	0.0316291	51		PTS system, IIA component	TRANSPORT
SPT_1560	0.962931	0.080409	0.00788475	104		0.916612	0.164542	0.0164542	100		putative PTS system, nitrogen regulatory component IIA	TRANSPORT
SPT_1561	0.997527	0.0799499	0.00464699	296		1.00197	0.0865686	0.00515509	282		putative transcription antiterminator BglG family protein	TRANSCRIPTION AND TRANSLATION
SPT_1562	0.898332	0.075155	0.00592304	161		0.814549	0.200505	0.016105	155		cation-transporting ATPase, E1-E2 family	TRANSPORT
SPT_1563											acyltransferase family protein	CARBOHYDRATE METABOLISM
SPT_1564	1.00498	0.0853367	0.00766346	124		1.00746	0.0804304	0.00731185	121		putative cadmium resistance transporter	TRANSPORT
SPT_1565	0.964152	0.03307	0.016535	4		0.787963	0.0612234	0.0432915	2		ribosomal protein S15	TRANSCRIPTION AND TRANSLATION
SPT_1566	0.989877	0.0791204	0.00744302	113		0.991896	0.0993752	0.00951842	109		conserved hypothetical protein	UNKNOWN
SPT_1567	1.00622	0.0870805	0.0217701	16		1.04154	0.104617	0.0261544	16		hypothetical protein	UNKNOWN
SPT_1569	0.955355	0.196122	0.0462265	18		1.04819	0.122312	0.0296651	17		hypothetical protein	UNKNOWN
SPT_1570											threonyl-tRNA synthetase	AMINO ACID METABOLSIM
SPT_1571	1.02533	0.0721628	0.00621078	135		1.03677	0.0803227	0.00718428	125		sensor histidine kinase	REGULATOR
SPT_1572	1.01749	0.0677277	0.00827425	67		1.02164	0.0853407	0.0105852	65		DNA-binding response regulator	REGULATOR
SPT_1573	1.01714	0.0676108	0.00557645	147		1.0072	0.0849955	0.00713266	142		hypothetical protein	UNKNOWN
SPT_1574	1.00746	0.0833522	0.0099625	70		1.01579	0.086095	0.0106788	65		hypothetical protein	UNKNOWN
SPT_1575	0.993736	0.0669595	0.0126542	28		0.966239	0.0875149	0.0168422	27		Rrf2 family protein	REGULATOR
SPT_1576	1.03094	0.0823883	0.0102985	64		1.03643	0.104204	0.0130254	64		conserved hypothetical protein	UNKNOWN
SPT_1577	0.867057	0.0832554	0.0118936	49		0.887344	0.173445	0.0242871	51		iron-dependent transcriptional regulator	REGULATOR
SPT_1578	0.929504	0.0815934	0.0246013	11		1.00197	0.0928095	0.0279831	11		hypothetical protein	UNKNOWN
SPT_1579	0.984766	0.0870263	0.0114271	58		1.01311	0.164599	0.0228257	52		hypothetical protein	UNKNOWN
SPT_1580	0.973334	0.0657851	0.01471	20		0.971077	0.0780205	0.0189228	17		nicotinamide mononucleotide transporter PnuC domain protein	TRANSPORT
SPT_1582	0.997084	0.075014	0.0130583	33		1.01501	0.0868708	0.0156025	31		conserved domain protein	UNKNOWN
SPT_1583	1.00061	0.0344211	0.00993651	12		0.940126	0.0916887	0.0264683	12		hypothetical protein	UNKNOWN
SPT_1584	1.02668	0.0910646	0.0115652	62		1.05663	0.11234	0.0143837	61		D-tyrosyl-tRNA(Tyr) deacylase	TRANSCRIPTION AND TRANSLATION
SPT_1585	1.00241	0.0706342	0.00453118	243		1.09011	0.0888565	0.00570015	243		GTP pyrophosphokinase	NUCLEOTIDE METABOLSIM
SPT_1586	1.01764	0.0707784	0.00806595	77		1.00768	0.0872225	0.0102793	72		metallo-beta-lactamase superfamily protein	TRANSCRIPTION AND TRANSLATION
SPT_1587	1.00486	0.0600969	0.00407028	218		0.992608	0.0926799	0.00636528	212		endopeptidase O	VARIOUS
SPT_1588	0.823832	0.101447	0.0383435	7		0.485469	0.279335	0.161274	3		manganese ABC transporter, ATP-binding protein	TRANSPORT
SPT_1589	0.806096	0.171334	0.0373882	21		0.215397	0.334656	0.111552	9	**	putative manganese ABC transporter, permease protein	TRANSPORT
SPT_1590	0.793925	0.144093	0.0314438	21		0.420799	0.273491	0.0706151	15	**	manganese ABC transporter, manganese-binding adhesion liprotein	TRANSPORT
SPT_1591	1.00139	0.0856783	0.0111544	59		1.01498	0.0831296	0.010732	60		thiol peroxidase	VARIOUS
SPT_1592	1.00703	0.0704789	0.00337533	436		1.01724	0.0843584	0.00411138	421		putative membrane protein	TRANSPORT
SPT_1593	1.01178	0.0993092	0.0111031	80		1.03572	0.0823509	0.00950906	75		ABC transporter, ATP-binding protein	TRANSPORT
SPT_1594	1.00751	0.0779348	0.0043098	327		1.01062	0.0956811	0.00534874	320		conserved hypothetical protein	UNKNOWN
SPT_1595	0.918944	0.085649	0.0428245	4		0.899494	0.0763125	0.0539611	2		phosphoglycerate mutase	CARBOHYDRATE METABOLISM
SPT_1596	0.92307	0.11097	0.0226516	24		0.909801	0.0824938	0.0172011	23		hypothetical protein	UNKNOWN
SPT_1597	0.906494	0.0908706	0.012482	53		0.89709	0.147196	0.0204123	52		hypothetical protein	UNKNOWN
SPT_1598	0.990961	0.0510591	0.0361042	2		1.00926	0.0282911	0.0200048	2		isoleucyl-tRNA synthetase	AMINO ACID METABOLSIM
SPT_1599	1.0513	0.104883	0.0370816	8		0.878961	0.291369	0.130304	5		cell division protein DivIVA	CELL DIVISION
SPT_1600	0.86064	0.334516	0.0836291	16		0.848214	0.284269	0.0857104	11		cell division protein DivIVA	CELL DIVISION
SPT_1601	0.992721	0.065198	0.00724422	81		0.967525	0.0803165	0.00921294	76		ylmH protein	CELL DIVISION
SPT_1602	1.0186	0.0764366	0.0180163	18		1.00393	0.0986077	0.0239159	17		ylmG protein	CELL DIVISION
SPT_1603	0.931571	0.058039	0.00995361	34		0.804381	0.145803	0.0257745	32	**	ylmF protein	CELL DIVISION
SPT_1604	0.989726	0.0593694	0.00800537	55		0.984781	0.0820387	0.0114877	51		ylmE protein	CELL DIVISION
SPT_1605	0.885888	0.218001	0.15415	2		0.883389	0	0	1		cell division protein FtsZ	CELL DIVISION
SPT_1606											cell division protein FtsA	CELL DIVISION
SPT_1607	1.01475	0.0782349	0.00922007	72		1.06943	0.0794788	0.00956813	69		hypothetical protein	UNKNOWN
SPT_1608	1.02918	0.056672	0.00986532	33		1.05587	0.0722686	0.0131944	30		MutT/nudix family protein	VARIOUS
SPT_1609											UDP-N-acetylmuramoylalanyl-D-glutamyl-2,6-diaminopimelate--D-alanyl-D-alanyl ligase	AMINO ACID METABOLSIM
SPT_1610	0.979406	0.202226	0.142995	2		0.866631	0.131429	0.0929344	2		D-alanine--D-alanine ligase	AMINO ACID METABOLSIM
SPT_1611	0.988639	0.0684186	0.0279318	6		0.965009	0.0388039	0.0158416	6		recombination protein RecR	DNA TURNOVER
SPT_1612	0.910837	0.0685024	0.0484385	2		0.878722	0.0678433	0.0479724	2		penicillin-binding protein 2B	PEPTIDOGLYCAN
SPT_1613	0.997089	0.0794763	0.00798767	99		1.01243	0.0983129	0.0102498	92		putative phosphosugar-binding transcriptional regulator	REGULATOR
SPT_1614	1.00823	0.0791376	0.0068621	133		0.980786	0.0968199	0.0084592	131		ROK family protein	CARBOHYDRATE METABOLISM
SPT_1615	0.996273	0.061618	0.00562493	120		0.945512	0.0832433	0.00776247	115		putative N-acetylneuraminate lyase	CARBOHYDRATE METABOLISM
SPT_1617	0.989633	0.0736279	0.00743754	98		0.970714	0.097841	0.0100383	95		hypothetical protein	UNKNOWN
SPT_1618	1.00651	0.0603842	0.0092085	43		0.986255	0.104525	0.0171838	37		conserved hypothetical protein	UNKNOWN
SPT_1619	1.012	0.0754181	0.00782049	93		0.984825	0.161383	0.0175044	85		sugar ABC transporter, permease protein	TRANSPORT
SPT_1620	1.00332	0.0628001	0.00546605	132		0.977909	0.103265	0.0090569	130		sugar ABC transporter, permease protein	TRANSPORT
SPT_1621	1.00204	0.0754477	0.00620176	148		0.9678	0.0936116	0.00772095	147		sugar ABC transporter, sugar-binding protein	TRANSPORT
SPT_1622	1.00424	0.0747208	0.00428553	304		0.975388	0.11588	0.00674679	295		PTS system, IIBC components	TRANSPORT
SPT_1623	0.997447	0.0889049	0.0111131	64		0.971472	0.0842427	0.0108757	60		N-acetylmannosamine-6-phosphate 2-epimerase	CARBOHYDRATE METABOLISM
SPT_1624	1.02188	0.0665274	0.00530946	157		0.99066	0.0959426	0.00785992	149		oxidoreductase, Gfo/Idh/MocA family	UNKNOWN
SPT_1625	0.999229	0.0761924	0.00336398	513		0.974661	0.0952774	0.00433527	483		neuraminidase B	VARIOUS
SPT_1626	1.0064	0.0777052	0.0061051	162		0.980204	0.0884924	0.00717768	152		ABC transporter, permease protein	TRANSPORT
SPT_1627	1.00651	0.0768874	0.00559273	189		0.977262	0.107097	0.0078527	186		ABC transporter, permease protein	TRANSPORT
SPT_1628	1.00799	0.0742118	0.00489338	230		0.971608	0.0940654	0.00638557	217		ABC transporter, substrate-binding protein	TRANSPORT
SPT_1629	0.997731	0.0814347	0.0110819	54		0.973874	0.104998	0.0147026	51		conserved hypothetical protein	UNKNOWN
SPT_1630	1.00032	0.0704999	0.00329785	457		0.995862	0.0980986	0.00472524	431		neuraminidase	VARIOUS
SPT_1631	0.965571	0.0852374	0.0138273	38		0.974066	0.0977241	0.0165184	35		hypothetical protein	UNKNOWN
SPT_1635											ATP-dependent DNA helicase RecG	DNA TURNOVER
SPT_1636	1.04023	0.0638874	0.0319437	4		1.02453	0.0839113	0.0419556	4		alanine racemase	AMINO ACID METABOLSIM
SPT_1637											holo-(acyl-carrier protein) synthase	VARIOUS METABOLISM AND BIOSYNTHESIS
SPT_1638	1.00399	0.0767769	0.00775564	98		0.99938	0.11025	0.0112523	96		phospho-2-dehydro-3-deoxyheptonate aldolase	AMINO ACID METABOLSIM
SPT_1639	0.998618	0.0754516	0.00914984	68		0.978434	0.139156	0.0170006	67		phospho-2-dehydro-3-deoxyheptonate aldolase	AMINO ACID METABOLSIM
SPT_1640	0.995035	0.0651131	0.023021	8		1.00659	0.0784139	0.0296377	7		preprotein translocase, SecA subunit	TRANSPORT
SPT_1641	0.962887	0.112185	0.021201	28		0.967086	0.155243	0.0298766	27		conserved domain protein	UNKNOWN
SPT_1642	1.00527	0.0897062	0.0089261	101		1.01796	0.103115	0.0104697	97		ABC transporter, ATP-binding protein	TRANSPORT
SPT_1643	0.979939	0.092042	0.0112447	67		1.00858	0.0798501	0.00982886	66		hypothetical protein	UNKNOWN
SPT_1644	0.987812	0.0923294	0.00853586	117		0.999191	0.107109	0.0100317	114		hypothetical protein	UNKNOWN
SPT_1645	0.97763	0.0832277	0.0133271	39		0.982835	0.088294	0.0147157	36		hypothetical protein	UNKNOWN
SPT_1646	1.00437	0.091595	0.0170088	29		1.00498	0.102575	0.0209379	24		hypothetical protein	UNKNOWN
SPT_1647											phosphoglycerate dehydrogenase-related protein	CARBOHYDRATE METABOLISM
SPT_1648	0.985106	0.0668783	0.0108491	38		0.962804	0.0839461	0.0141895	35		nitroreductase family protein	UNKNOWN
SPT_1649											primosomal protein DnaI	UNKNOWN
SPT_1650											hypothetical protein	UNKNOWN
SPT_1651	0.958347	0.0814071	0.0153845	28		0.965903	0.081988	0.0157786	27		transcriptional regulator, NrdR family	REGULATOR
SPT_1652	0.221781	0.253229	0.17906	2		0			1		transcriptional regulator, GntR family	REGULATOR
SPT_1653	0.989791	0.100861	0.0107518	88		0.970606	0.0933703	0.010311	82		ABC transporter, ATP-binding protein	TRANSPORT
SPT_1654	1.01272	0.0761959	0.00643973	140		1.02661	0.084582	0.0072001	138		membrane protein	UNKNOWN
SPT_1655	1.00236	0.0793281	0.00573998	191		0.97429	0.0843256	0.00621657	184		conserved hypothetical protein	TRANSPORT
SPT_1656	1.01365	0.066157	0.00785139	71		0.987174	0.0914228	0.0111691	67		ABC transporter, ATP-binding protein	TRANSPORT
SPT_1658	1.01359	0.0606295	0.00724661	70		0.805033	0.10527	0.0127659	68	***	conserved hypothetical protein	MEMBRANE PROTEIN
SPT_1659	0.996105	0.0646062	0.00624572	107		0.97539	0.0873898	0.00865288	102		fructokinase	CARBOHYDRATE METABOLISM
SPT_1660	1.01113	0.0618629	0.00445299	193		1.00701	0.0899923	0.00647778	193		PTS system IIABC components	TRANSPORT
SPT_1661	0.994175	0.0666646	0.0145474	21		0.992641	0.0798024	0.0178444	20		hypothetical protein	UNKNOWN
SPT_1662	0.993339	0.0745303	0.00566643	173		1.02513	0.103976	0.00795127	171		sucrose-6-phosphate hydrolase	CARBOHYDRATE METABOLISM
SPT_1663	0.998488	0.0602816	0.00608937	98		0.956383	0.104618	0.010967	91		sucrose operon repressor	REGULATOR
SPT_1664	1.07332	0.101996	0.0721222	2		0.978176	0	0	1		3-hydroxy-3-methylglutaryl-CoA reductase	VARIOUS METABOLISM AND BIOSYNTHESIS
SPT_1665											hydroxymethylglutaryl-CoA synthase	AMINO ACID METABOLSIM
SPT_1668	0.945331	0.0822723	0.00872085	89		0.879835	0.215914	0.0242923	79		hypothetical protein	UNKNOWN
SPT_1669	0.974942	0.12433	0.0123713	101		0.89839	0.216931	0.0232574	87		conserved hypothetical protein	UNKNOWN
SPT_1670	0.999125	0.0545855	0.0385978	2		0.896229	0.138919	0.0982304	2		serine/threonine protein kinase	REGULATOR
SPT_1671	0.592692	0.283219	0.0485717	34		0.611085	0.321513	0.0607602	28		putative phosphatase	REGULATOR
SPT_1672	0.969985	0.105934	0.00959083	122		0.935019	0.190581	0.0178495	114		rRNA methyltransferase RsmB	TRANSCRIPTION AND TRANSLATION
SPT_1673	0.965462	0.0618807	0.0309404	4		0.758906	0.458459	0.264692	3		methionyl-tRNA formyltransferase	AMINO ACID METABOLSIM
SPT_1674	0.880255	0.155901	0.0697209	5		0.932782	0.288324	0.128943	5		primosomal protein N	DNA TURNOVER
SPT_1675											putative DNA-directed RNA polymerase, omega subunit	NUCLEOTIDE METABOLSIM
SPT_1676											guanylate kinase	NUCLEOTIDE METABOLSIM
SPT_1677	0.775274	0.164597	0.0253979	42		0.623083	0.395778	0.0699642	32		KH domain protein	RNA TURNOVER
SPT_1678	1.00825	0.0986888	0.0263757	14		1.0392	0.0744686	0.0199026	14		addiction module antitoxin, Axe family	VARIOUS
SPT_1680	0.993179	0.0956478	0.0109001	77		1.02072	0.106016	0.0126713	70		conserved hypothetical protein	UNKNOWN
SPT_1681	1.00659	0.0662346	0.0074996	78		1.02034	0.0821549	0.00942382	76		conserved hypothetical protein	AMINO ACID METABOLSIM
SPT_1682	1.01041	0.064572	0.0103398	39		0.967315	0.0987712	0.0166954	35		iojap-related protein	UNKNOWN
SPT_1683	0.991405	0.0911671	0.0125228	53		1.0087	0.132257	0.0176736	56		isochorismatase family protein	VARIOUS METABOLISM AND BIOSYNTHESIS
SPT_1684	1.00584	0.0583608	0.00652494	80		0.972048	0.108766	0.0123154	78		conserved hypothetical protein	UNKNOWN
SPT_1685	0.994627	0	0	1		0.890547	1.11022e-16	1.11022e-16	1		nicotinic acid mononucleotide adenylyltransferase	VARIOUS METABOLISM AND BIOSYNTHESIS
SPT_1686	1.04426	0.0890564	0.0268515	11		1.14958	0.143834	0.0433677	11		conserved hypothetical protein	UNKNOWN
SPT_1687	1.01046	0.00679167	0.00480244	2		1.02057	0.0470609	0.0332771	2		GTP-binding protein YqeH	TRANSCRIPTION AND TRANSLATION
SPT_1688	1.03444	0.111534	0.0788663	2		1.20529	0.0240368	0.0169966	2		conserved hypothetical protein	UNKNOWN
SPT_1689	0.990423	0.111398	0.0118082	89		1.02001	0.136811	0.0149273	84		putative transporter, CorA family	TRANSPORT
SPT_1690	0.97398	0.104399	0.0146188	51		0.961194	0.111033	0.0167388	44		putative mechanosensitive ion channel	TRANSPORT
SPT_1693	1.01354	0.0736578	0.00699129	111		1.03041	0.082664	0.00784612	111		conserved hypothetical protein	UNKNOWN
SPT_1694	1.0108	0.066923	0.0116498	33		0.995359	0.0753862	0.0135398	31		putative transcriptional regulator	REGULATOR
SPT_1695	1.00531	0.0819849	0.014493	32		1.00584	0.0961263	0.0172648	31		conserved domain protein	UNKNOWN
SPT_1696											thioredoxin	VARIOUS
SPT_1697	1.00934	0.0581166	0.006623	77		1.00518	0.0800111	0.00923888	75		conserved hypothetical protein	UNKNOWN
SPT_1699	1.00418	0.104269	0.0159009	43		1.00274	0.0954179	0.0143848	44		aquaporin	TRANSPORT
SPT_1700	1.03504	0.07075	0.0166759	18		1.00182	0.0700152	0.0165028	18		hypothetical protein	UNKNOWN
SPT_1701	1.00313	0.0567325	0.00772032	54		0.991874	0.087941	0.0120796	53		hypothetical protein	UNKNOWN
SPT_1702	0.984819	0.0639045	0.00932144	47		0.973182	0.0911594	0.013297	47		membrane protein	UNKNOWN
SPT_1703	1.01441	0.0665624	0.00460422	209		1.02631	0.0833854	0.00578174	208		oligoendopeptidase F	UNKNOWN
SPT_1704	0.997798	0.0853123	0.00947915	81		0.994812	0.117129	0.013178	79		16S ribosomal RNA methyltransferase RsmE	TRANSCRIPTION AND TRANSLATION
SPT_1705	1.02245	0.0763577	0.00859091	79		1.00116	0.103436	0.0121901	72		ribosomal protein L11 methyltransferase	TRANSCRIPTION AND TRANSLATION
SPT_1708	0.665778	0.448635	0.224318	4		0.597577	0.427908	0.302577	2		serine protease	VARIOUS METABOLISM AND BIOSYNTHESIS
SPT_1709	0.917335	0.133282	0.0769504	3		0.943677	0.126892	0.0897259	2		ATPase of the AAA+ class	VARIOUS METABOLISM AND BIOSYNTHESIS
SPT_1710	0.990531	0.0673728	0.0163403	17		1.00799	0.0645513	0.015656	17		MutT/nudix family protein	VARIOUS METABOLISM AND BIOSYNTHESIS
SPT_1711	0.992296	0.0742636	0.00634476	137		1.00936	0.0954617	0.00834053	131		hypothetical protein	UNKNOWN
SPT_1712	1.02308	0.0911418	0.0161117	32		1.00774	0.113406	0.0218251	27		hypothetical protein	UNKNOWN
SPT_1713	1.01366	0.0709081	0.00808073	77		1.09969	0.112894	0.0127827	78		conserved hypothetical protein	UNKNOWN
SPT_1714	0.987315	0.0538368	0.00951709	32		0.983708	0.0706808	0.0126946	31		hypothetical protein	UNKNOWN
SPT_1715	0.986814	0.0678894	0.0110131	38		0.990878	0.0946552	0.0159997	35		hypothetical protein	UNKNOWN
SPT_1716	1.00476	0.0886142	0.0198147	20		1.02886	0.0863079	0.0188339	21		hypothetical protein	UNKNOWN
SPT_1717	1.01734	0.0632664	0.00579962	119		1.00272	0.0817423	0.00790233	107		ATPase, AAA family	PROTEIN TURNOVER
SPT_1719	1.00465	0.0710477	0.00516796	189		0.98213	0.112354	0.00828287	184		putative sucrose-6-phosphate hydrolase	CARBOHYDRATE METABOLISM
SPT_1720	1.00796	0.0660493	0.00408835	261		0.982512	0.0907432	0.00572766	251		ABC transporter, substrate-binding protein	TRANSPORT
SPT_1721	1.00056	0.068257	0.00564899	146		0.971717	0.10094	0.00847071	142		ABC transporter, permease protein	TRANSPORT
SPT_1722	1.00366	0.0713625	0.0055222	167		0.978985	0.0941047	0.00746299	159		ABC transporter, permease protein	TRANSPORT
SPT_1723	0.989383	0.0674513	0.00505569	178		0.931551	0.119948	0.00906719	175		sugar-binding transcriptional regulator, LacI family	REGULATOR
SPT_1724	0.985559	0.0815267	0.00484626	283		0.976664	0.0941474	0.00568765	274		putative transcriptional activator	REGULATOR
SPT_1725	0.979708	0.0508319	0.00928059	30		0.955255	0.0813622	0.0148546	30		conserved hypothetical protein	UNKNOWN
SPT_1726	1.00256	0.0682989	0.00679599	101		0.978855	0.098059	0.00990545	98		hypothetical protein	UNKNOWN
SPT_1727	0.995674	0.0798063	0.0129463	38		0.965742	0.0980221	0.0165688	35		conserved hypothetical protein	UNKNOWN
SPT_1728	0.990563	0.0713204	0.0090577	62		0.992285	0.089324	0.0118313	57		putative general stress protein 24	UNKNOWN
SPT_1729	1.01797	0.0598816	0.0149704	16		1.01376	0.0890225	0.0222556	16		hypothetical protein	UNKNOWN
SPT_1730	0.965226	0.0828811	0.0132716	39		0.917934	0.139677	0.0223662	39		acetyltransferase, GNAT family	VARIOUS METABOLISM AND BIOSYNTHESIS
SPT_1731	0.975263	0.0682355	0.0115339	35		0.947103	0.12394	0.0219097	32		putative type IV prepilin peptidase	TRANSPORT
SPT_1732	0.653959	0	0	1		1.00573	0.026257	0.0185665	2		transcriptional regulator	REGULATOR
SPT_1733	0.990241	0.0628326	0.00616125	104		0.996754	0.0974165	0.00974165	100		hypothetical protein	UNKNOWN
SPT_1734	1.01465	0.0770931	0.0103952	55		1.00371	0.102963	0.013759	56		tryptophan synthase, alpha subunit	AMINO ACID METABOLSIM
SPT_1735	1.00624	0.0695016	0.00621641	125		1.00251	0.0869799	0.00794014	120		tryptophan synthase, beta subunit	AMINO ACID METABOLSIM
SPT_1736	1.00775	0.0856821	0.00903168	90		0.981905	0.0920441	0.00992537	86		N-(5-phosphoribosyl)-anthranilate isomerase	AMINO ACID METABOLSIM
SPT_1737	1.01332	0.0725727	0.00849399	73		0.978769	0.101267	0.0121911	69		indole-3-glycerol phosphate synthase	AMINO ACID METABOLSIM
SPT_1738	1.01998	0.0591761	0.00674374	77		1.00325	0.0736359	0.00867808	72		anthranilate phosphoribosyltransferase	AMINO ACID METABOLSIM
SPT_1739	1.02033	0.0813832	0.0146168	31		1.00535	0.0940465	0.017464	29		anthranilate synthase component II	AMINO ACID METABOLSIM
SPT_1740	1.00114	0.0609993	0.00489958	155		0.977549	0.084397	0.00682309	153		anthranilate synthase component I	AMINO ACID METABOLSIM
SPT_1742	0.991713	0.0909731	0.00621879	214		0.985307	0.105209	0.00743942	200		sugar-binding transcriptional regulator, LacI family	REGULATOR
SPT_1743	0.991016	0.0721204	0.00577426	156		0.972232	0.0732342	0.00601981	148		MgtC/SapB family protein	TRANSPORT
SPT_1744	0.992103	0.0779324	0.00407917	365		0.979368	0.0989746	0.00532091	346		ABC transporter, permease protein	TRANSPORT
SPT_1745	1.00484	0.07472	0.005782	167		0.962815	0.120645	0.0095378	160		ABC transporter, ATP-binding protein	TRANSPORT
SPT_1746	0.999697	0.0863248	0.00627921	189		0.964562	0.136333	0.0102186	178		ABC transporter, substrate-binding protein	TRANSPORT
SPT_1747	1.00572	0.0755504	0.00720345	110		0.954945	0.0957897	0.00921737	108		hypothetical protein	UNKNOWN
SPT_1748	1.00849	0.0828476	0.00566334	214		0.982412	0.0934856	0.00651345	206		UDP-glucose 4-epimerase	CARBOHYDRATE METABOLISM
SPT_1749	1.00101	0.0699671	0.00420392	277		0.967851	0.104442	0.00659229	251		galactose-1-phosphate uridylyltransferase	CARBOHYDRATE METABOLISM
SPT_1750	0.973567	0.0993088	0.00797667	155		0.962037	0.0955705	0.00804849	141		putative phosphate transport system regulatory protein PhoU	REGULATOR
SPT_1751	0.994243	0.0811968	0.00688703	139		1.00794	0.089194	0.00776334	132		hypothetical protein	UNKNOWN
SPT_1752	0.991681	0.0825835	0.0038463	461		1.00685	0.0943293	0.00448679	442		cell wall surface anchor family protein	VARIOUS
SPT_1753	0.90845	0.248315	0.11105	5		0.996515	0.0424591	0.0189883	5		hypothetical protein	UNKNOWN
SPT_1754											putative capsular polysaccharide biosynthesis protein	CAPSULE
SPT_1755	0.870179	0	0	1		1.13728	0	0	1		putative glycosyl transferase	CARBOHYDRATE METABOLISM
SPT_1756	1.00179	0.0736621	0.0049663	220		0.994038	0.0850944	0.00578994	216		ABC transporter, permease/ATP-binding protein	TRANSPORT
SPT_1757	0.99893	0.0694929	0.00449512	239		0.984158	0.0873713	0.00579903	227		ABC transporter, permease/ATP-binding protein	TRANSPORT
SPT_1758	0.988012	0.0644058	0.0110455	34		0.975807	0.142795	0.0252429	32		conserved domain protein	UNKNOWN
SPT_1759	1.00107	0.0858611	0.0127994	45		0.999016	0.0859979	0.0131146	43		hypothetical protein	UNKNOWN
SPT_1760	0.982882	0.0747839	0.013887	29		0.984924	0.100459	0.018985	28		hypothetical protein	UNKNOWN
SPT_1761											exodeoxyribonuclease	DNA TURNOVER
SPT_1764	1.02498	0.0659484	0.0102994	41		1.00586	0.071803	0.011648	38		xanthine phosphoribosyltransferase	VARIOUS METABOLISM AND BIOSYNTHESIS
SPT_1765	1.0259	0.0722603	0.00617361	137		1.02445	0.0929193	0.00805713	133		xanthine permease	TRANSPORT
SPT_1766	1.00277	0.0687134	0.00652198	111		1.01482	0.0777124	0.00734314	112		DpnD protein	AMINO ACID METABOLSIM
SPT_1767	1.00517	0.0774542	0.00704129	121		1.00195	0.0883321	0.00809739	119		type II restriction endonuclease DpnI	VARIOUS
SPT_1768	1.00353	0.0764463	0.0088867	74		0.984991	0.113983	0.013433	72		conserved hypothetical protein	UNKNOWN
SPT_1769	1.01233	0.0733592	0.00578151	161		1.0129	0.0951426	0.00759321	157		galactose-1-phosphate uridylyltransferase	CARBOHYDRATE METABOLISM
SPT_1770	1.00351	0.0720558	0.0061338	138		0.996095	0.0770997	0.00678825	129		galactokinase	CARBOHYDRATE METABOLISM
SPT_1771	1.00682	0.0710077	0.00650927	119		0.991988	0.0969201	0.00896027	117		galactose operon repressor	REGULATOR
SPT_1772	1.00746	0.0724647	0.00612438	140		1.00378	0.0868161	0.00736364	139		alcohol dehydrogenase, zinc-containing	CARBOHYDRATE METABOLISM
SPT_1773	0.976242	0.0839684	0.0109318	59		0.959107	0.103609	0.0139706	55		transcriptional regulator, MerR family	REGULATOR
SPT_1774	0.99707	0.0736191	0.00680609	117		0.997376	0.0857836	0.00806984	113		cation efflux system protein	TRANSPORT
SPT_1775	1.00111	0.0672738	0.00752144	80		1.00036	0.116159	0.0128276	82		transcriptional regulator, TetR family	REGULATOR
SPT_1776	1.00711	0.0724354	0.00675463	115		1.00858	0.121139	0.0113458	114		putative transporter	TRANSPORT
SPT_1777	1.00935	0.0590541	0.029527	4		0.935078	0.0514159	0.029685	3		hypothetical protein	UNKNOWN
SPT_1778	1.00434	0.0872699	0.00683551	163		1.00628	0.0990243	0.0078042	161		choline transporter	TRANSPORT
SPT_1779	1.00617	0.0858985	0.00895554	92		1.01533	0.0928167	0.00972983	91		choline transporter	TRANSPORT
SPT_1780	1.00915	0.0809532	0.00771858	110		1.00705	0.130172	0.0125842	107		hypothetical protein	UNKNOWN
SPT_1781	1.00176	0.0522738	0.00816379	41		1.02591	0.0660556	0.0108595	37		transcriptional regulator, MarR family	REGULATOR
SPT_1782	1.00567	0.0546739	0.00966507	32		1.00467	0.0744602	0.0133735	31		conserved hypothetical protein	UNKNOWN
SPT_1783	1.01418	0.0673388	0.00666754	102		1.00985	0.11086	0.011086	100		glutamyl-aminopeptidase	AMINO ACID METABOLSIM
SPT_1785	1.041	0.0599917	0.0199972	9		1.02597	0.0950485	0.0336047	8		conserved domain protein	UNKNOWN
SPT_1786	1.0091	0.0686391	0.00631874	118		0.99865	0.115573	0.0107307	116		iron-compound ABC transporter, permease protein	TRANSPORT
SPT_1787	1.01631	0.0731316	0.00703709	108		1.01846	0.0855645	0.00815825	110		iron-compound ABC transporter, permease protein	TRANSPORT
SPT_1788	1.00428	0.0621927	0.00937591	44		1.01968	0.0569594	0.00878903	42		iron-compound ABC transporter, ATP-binding protein	TRANSPORT
SPT_1789	1.0292	0.0661026	0.00636072	108		1.01426	0.0782941	0.00767737	104		iron-compound ABC transporter, iron-compound-binding protein	TRANSPORT
SPT_1790	0.994476	0.0851588	0.017383	24		0.988152	0.088965	0.0185505	23		conserved hypothetical protein	UNKNOWN
SPT_1791	0.971672	0.0745117	0.0100472	55		0.944171	0.154115	0.0229741	45		ribosomal large subunit pseudouridine synthase B	TRANSCRIPTION AND TRANSLATION
SPT_1792	0.947492	0.083551	0.010132	68		0.796378	0.17011	0.0217803	61	***	segregation and condensation protein B	CELL DIVISION
SPT_1793	0.960165	0.0813848	0.00921501	78		0.830166	0.124855	0.0147142	72	***	segregation and condensation protein A	CELL DIVISION
SPT_1795	1.00631	0.059921	0.0089325	45		0.959947	0.0921342	0.0137346	45		CBS domain protein	UNKNOWN
SPT_1796	0.975562	0.0775994	0.0125883	38		0.943526	0.114667	0.0191112	36		conserved hypothetical protein	UNKNOWN
SPT_1797	0.986541	0.0753975	0.00848288	79		0.952347	0.107859	0.0123723	76		HAM1 protein	NUCLEOTIDE METABOLSIM
SPT_1798	1.23969	0	0	1		1.16596	0	0	1		glutamate racemase	AMINO ACID METABOLSIM
SPT_1799	0.957678	0.0783533	0.0163378	23		0.59822	0.301944	0.0675168	20	***	conserved hypothetical protein	UNKNOWN
SPT_1800	0.861762	0.107625	0.0105031	105		0.909547	0.21077	0.0217393	94		putative dextran glucosidase DexS	CARBOHYDRATE METABOLISM
SPT_1802	1.00295	0.0822195	0.00680453	146		0.999813	0.12663	0.0104443	147		trehalose PTS system, IIABC components	CARBOHYDRATE METABOLISM
SPT_1803	1.01834	0.0630233	0.00929228	46		0.998536	0.102971	0.0155234	44		trehalose operon transcriptional repressor	REGULATOR
SPT_1809	0.680812	0.200554	0.0261099	59		0.693368	0.280782	0.0409562	47		oligopeptide ABC transporter, ATP-binding protein AmiF	TRANSPORT
SPT_1810	0.695804	0.114218	0.014167	65		0.652796	0.27532	0.034415	64		oligopeptide ABC transporter, ATP-binding protein AmiE	TRANSPORT
SPT_1811	0.795244	0.115342	0.0173884	44		0.791505	0.204292	0.0323013	40		oligopeptide ABC transporter, permease protein AmiD	TRANSPORT
SPT_1812	0.695976	0.147732	0.0122264	146		0.678853	0.251214	0.0218653	132		oligopeptide ABC transporter, permease protein AmiC	TRANSPORT
SPT_1813	0.819206	0.120179	0.00831293	209		0.687563	0.203456	0.0144956	197	***	oligopeptide ABC transporter, oligopeptide-binding protein AliB	TRANSPORT
SPT_1814	0.974448	0.0818313	0.0472453	3		0.996845	0.00330186	0.00233477	2		hypothetical protein	UNKNOWN
SPT_1815	1.00412	0.0691295	0.00430382	258		0.980448	0.0967794	0.0061455	248		sucrose phosphorylase	CARBOHYDRATE METABOLISM
SPT_1817	0.993272	0.0743512	0.00639913	135		0.9738	0.111251	0.00964673	133		sugar ABC transporter, permease protein	TRANSPORT
SPT_1818	0.99402	0.0884456	0.00948237	87		0.983812	0.11846	0.012925	84		sugar ABC transporter, permease protein	TRANSPORT
SPT_1819	1.00006	0.0735997	0.00751174	96		0.974021	0.125478	0.0132266	90		sugar ABC transporter, sugar-binding protein	TRANSPORT
SPT_1821	0.95034	0.114178	0.00654856	304		0.920812	0.151644	0.00901433	283		alpha-galactosidase	CARBOHYDRATE METABOLISM
SPT_1822	0.998408	0.0779409	0.00775541	101		0.959963	0.0978737	0.0102599	91		msm operon regulatory protein	REGULATOR
SPT_1823	0.953264	0.0800894	0.0266965	9		0.883825	0.220758	0.0834386	7		BirA bifunctional protein	VARIOUS METABOLISM AND BIOSYNTHESIS
SPT_1846	1.01807	0.0857195	0.00576612	221		1.00113	0.0854538	0.0058279	215		RNA methyltransferase, TrmA family	AMINO ACID METABOLSIM
SPT_1847	1.00637	0.0810983	0.00711279	130		1.03761	0.107216	0.00974688	121		recombination regulator	REGULATOR
SPT_1848	0.869395	0.0760901	0.00990609	59		0.618998	0.225658	0.0319129	50	***	conserved hypothetical protein	UNKNOWN
SPT_1851	0.991744	0.0715395	0.00516292	192		0.991104	0.108445	0.00793025	187		MerR-family transcriptional regulator	REGULATOR
SPT_1855	1.03277	0.055299	0.0276495	4		1.06621	0.0591269	0.0341369	3		chaperonin, 60 kDa	TRANSCRIPTION AND TRANSLATION
SPT_1856	0.693707	0.233107	0.104249	5		0.317547	0.449079	0.259276	3		chaperonin, 10 kDa	TRANSCRIPTION AND TRANSLATION
SPT_1857	1.00274	0.0550324	0.0102193	29		0.981367	0.0724147	0.0136851	28		single-strand DNA-binding protein	DNA TURNOVER
SPT_1858	1.01161	0.0688879	0.0073021	89		1.01514	0.0783943	0.00850305	85		oxidoreductase, short chain dehydrogenase/reductase family	UNKNOWN
SPT_1859	1.00995	0.0978634	0.0199763	24		1.01269	0.100585	0.0219494	21		conserved hypothetical protein	UNKNOWN
SPT_1860	0.994619	0.0488426	0.00837644	34		0.959184	0.0877188	0.0152699	33		putative thioredoxin	UNKNOWN
SPT_1861	1.00745	0.0602067	0.0100345	36		1.00798	0.123418	0.0214844	33		hypothetical protein	UNKNOWN
SPT_1863	1.00213	0.052818	0.00845765	39		1.01129	0.0739522	0.0121577	37		choline binding protein G	CAPSULE
SPT_1864	0.925504	0.0725842	0.0119328	37		0.82692	0.251544	0.0459255	30		hypothetical protein	UNKNOWN
SPT_1865	1.01336	0.0776482	0.0119814	42		1.00951	0.0825251	0.0128883	41		hypothetical protein	UNKNOWN
SPT_1866	1.00593	0.0699755	0.00754566	86		1.00765	0.0865118	0.00949591	83		PAP2 family protein	UNKNOWN
SPT_1867	0.995162	0.0885641	0.0129184	47		1.00808	0.101057	0.0149	46		hypothetical protein	UNKNOWN
SPT_1868	1.00622	0.068627	0.00682864	101		1.00781	0.0986355	0.00991324	99		ABC transporter, ATP-binding protein	TRANSPORT
SPT_1869	0.997014	0.060797	0.00593318	105		0.979836	0.0966162	0.00951987	103		ABC transporter, permease protein	TRANSPORT
SPT_1870	0.997176	0.0494689	0.0100978	24		0.985978	0.0818328	0.016704	24		transcriptional regulator, MarR family	REGULATOR
SPT_1871	0.993701	0.110262	0.0122513	81		0.979624	0.105888	0.012067	77		conserved hypothetical protein	UNKNOWN
SPT_1872	1.00063	0.0815143	0.00625186	170		0.994811	0.111739	0.00867262	166		pneumolysin	VARIOUS
SPT_1873	0.977389	0.113711	0.016951	45		0.969914	0.134419	0.0202644	44		hypothetical protein	UNKNOWN
SPT_1874	1.00422	0.0542263	0.00677829	64		1.01672	0.0838353	0.0105623	63		hypothetical protein	UNKNOWN
SPT_1875	1.01765	0.0736339	0.00942785	61		0.999572	0.096227	0.0124229	60		hypothetical protein	UNKNOWN
SPT_1878	0.990292	0.0875213	0.00770582	129		0.969031	0.0781167	0.00710152	121		glycerophosphoryl diester phosphodiesterase	VARIOUS METABOLISM AND BIOSYNTHESIS
SPT_1879	0.99209	0.0801116	0.00598782	179		0.9634	0.116574	0.00899389	168		ABC transporter substrate-binding protein	TRANSPORT
SPT_1880	0.992454	0.0852396	0.00665609	164		0.977702	0.106008	0.00857027	153		spermidine/putrescine import ATP-binding protein PotA	TRANSPORT
SPT_1884	0.981214	0.0717529	0.00690442	108		0.947354	0.121354	0.0121965	99		hydrolase	VARIOUS METABOLISM AND BIOSYNTHESIS
SPT_1885	0.95625	0.0903477	0.00529627	291		0.820918	0.184581	0.0118409	243	***	transcriptional regulator, LacI family protein	REGULATOR
SPT_1888	1.01919	0.0720106	0.0131473	30		0.980939	0.091392	0.0169711	29		hypothetical protein	UNKNOWN
SPT_1889	0.99987	0.0747139	0.00725686	106		1.00083	0.099954	0.0101488	97		hypothetical protein	UNKNOWN
SPT_1890	1.01815	0.0619297	0.0117036	28		1.01004	0.0682695	0.0133888	26		hypothetical protein	UNKNOWN
SPT_1891	1.01934	0.0806133	0.00686226	138		1.01288	0.100939	0.00865543	136		hypothetical protein	UNKNOWN
SPT_1892	1.0091	0.0853808	0.00853808	100		1.01118	0.0868419	0.00881746	97		hypothetical protein	UNKNOWN
SPT_1893	1.03262	0.0694405	0.00720065	93		1.00791	0.0785279	0.00832394	89		hypothetical protein	UNKNOWN
SPT_1894	1.02751	0.0564303	0.0112861	25		0.990764	0.0878753	0.0187351	22		putative type II restriction-modification system regulatory protein	REGULATOR
SPT_1895	1.11662	0.0677396	0.00623594	118		1.08589	0.0799617	0.00762405	110		autolysin	PEPTIDOGLYCAN
SPT_1896	0.998592	0.131126	0.0224879	34		1.00942	0.120503	0.0213022	32		hypothetical protein	UNKNOWN
SPT_1897	0.975264	0.0834915	0.00624045	179		0.971411	0.098952	0.00761169	169		MATE efflux family protein DinF	TRANSPORT
SPT_1898	1.00675	0.0334579	0.0236583	2		1.12003	0	0	1		recA protein	DNA TURNOVER
SPT_1899	0.988537	0.0747479	0.00679526	121		0.97292	0.0988744	0.00898859	121		competence/damage-inducible protein CinA	VARIOUS
SPT_1900	0.517252	0.404255	0.084293	23		0.545054	0.385112	0.106811	13		putative transcriptional regulator	REGULATOR
SPT_1901	0.895689	0.216239	0.0266171	66		0.851247	0.207065	0.0265119	61		acetyltransferase, GNAT family	VARIOUS METABOLISM AND BIOSYNTHESIS
SPT_1902	0.685262	0.190873	0.0262184	53		0.540678	0.295839	0.0436191	46		conserved hypothetical protein TIGR00150	UNKNOWN
SPT_1903	0.922415	0.089796	0.00936188	92		0.914381	0.132288	0.0141827	87		hypothetical protein	LIPOPROTEIN
SPT_1904	0.975121	0.0694918	0.00464312	224		0.962694	0.106025	0.00724775	214		putative transcriptional regulator PlcR	REGULATOR
SPT_1905	0.994097	0.0908236	0.0181647	25		0.989621	0.0728597	0.0151923	23		hypothetical protein	UNKNOWN
SPT_1906	0.971834	0.0591524	0.0295762	4		0.90345	0.0765374	0.0382687	4		hypothetical protein	UNKNOWN
SPT_1909	0.99787	0.0713923	0.00455181	246		0.9942	0.0839164	0.0054741	235		ftsk/spoiiie family protein	CELL DIVISION
SPT_1910	0.991319	0.0708477	0.00538645	173		0.993193	0.0993438	0.00761932	170		transcriptional regulator, Cro/CI family	REGULATOR
SPT_1911	0.987065	0.0562993	0.00812611	48		0.990969	0.0820665	0.0121001	46		hypothetical protein	UNKNOWN
SPT_1916	1.01186	0.0613679	0.00439465	195		1.01491	0.0683349	0.00495753	190		NLP/P60 family protein	UNKNOWN
SPT_1918	1.0053	0.0804852	0.0175633	21		0.992826	0.0791462	0.0176976	20		tetracycline resistance determinant leader peptide	VARIOUS
SPT_1919	0.979795	0.0753939	0.00368764	418		1.02883	0.0870848	0.00429558	411		tetracycline resistance protein	VARIOUS
SPT_1922	0.995431	0.106488	0.0127278	70		1.06322	0.124368	0.0149722	69		hypothetical protein	UNKNOWN
SPT_1923	1.00368	0.0691514	0.00851195	66		0.997415	0.0993623	0.0122307	66		hypothetical protein	UNKNOWN
SPT_1924	0.994831	0.0731099	0.00797694	84		1.0134	0.0631707	0.0070627	80		hypothetical protein	UNKNOWN
SPT_1925	0.992416	0.0761049	0.00454004	281		0.979778	0.10042	0.00612271	269		Mel protein	CARBOHYDRATE METABOLISM
SPT_1926	0.990351	0.066922	0.00383824	304		0.991629	0.0857323	0.00495803	299		macrolide-efflux protein	TRANSPORT
SPT_1927	1.01472	0.0728313	0.0126783	33		1.00056	0.0893557	0.0160488	31		DNA recombinase	DNA TURNOVER
SPT_1928	1.00231	0.0649229	0.00831253	61		0.96974	0.087786	0.0113331	60		transcriptional regulator, putative	REGULATOR
SPT_1929	0.951322	0.0923201	0.0124484	55		0.933456	0.174684	0.0242243	52		sigma-70, region 4 family	TRANSCRIPTION AND TRANSLATION
SPT_1930	0.978187	0.0934348	0.0194825	23		1.01737	0.0878716	0.0179367	24		excisionase	DNA TURNOVER
SPT_1932	0.986751	0.0975128	0.0368564	7		0.959957	0.0391537	0.0147987	7		hypothetical protein	UNKNOWN
SPT_1933	1.00367	0.0746449	0.00400139	348		1.00031	0.109332	0.00595567	337		hypothetical protein	UNKNOWN
SPT_1934	1.00179	0.0730381	0.00821743	79		0.975705	0.0874312	0.010029	76		ABC transporter, ATP-binding protein	TRANSPORT
SPT_1935	0.973299	0.0615086	0.0105486	34		0.964966	0.0673791	0.0117292	33		hypothetical protein	UNKNOWN
SPT_1936	1.02674	0.0814929	0.0133973	37		1.02441	0.0956164	0.0159361	36		nucleoside diphosphate kinase	NUCLEOTIDE METABOLSIM
SPT_1937	0.954457	0.105824	0.0273235	15		0.928935	0.0790947	0.0219369	13		DNA-directed RNA polymerase, beta subunit	RNA TURNOVER
SPT_1938	0.991661	0.0269819	0.0190791	2		1.10868	0.0277779	0.019642	2		DNA-directed RNA polymerase, beta subunit	RNA TURNOVER
SPT_1939	1.01765	0.0715624	0.0357812	4		1.00281	0.0854706	0.0427353	4		hypothetical protein	UNKNOWN
SPT_1941	0.981604	0.0868416	0.0217104	16		1.04361	0.0884038	0.0221009	16		hypothetical protein	UNKNOWN
SPT_1942	0.99104	0.0751706	0.00576532	170		0.988785	0.111438	0.00867542	165		CBS domain protein	UNKNOWN
SPT_1943	1.02537	0.0736885	0.00808836	83		1.07522	0.0904057	0.00980588	85		DNA-entry nuclease	DNA TURNOVER
SPT_1944	1.02586	0.0650637	0.0106964	37		1.10476	0.0782504	0.0132267	35		hypothetical protein	UNKNOWN
SPT_1945	1.0342	0.0634582	0.00528818	144		1.08065	0.0877235	0.00736159	142		UDP-N-acetylglucosamine 1-carboxyvinyltransferase	CARBOHYDRATE METABOLISM
SPT_1946	0.997827	0.081182	0.012836	40		1.08067	0.0893808	0.0139589	41		membrane protein, partial	UNKNOWN
SPT_1947	1.01515	0.0763468	0.00599837	162		1.06503	0.0856833	0.00681659	158		conserved hypothetical protein	UNKNOWN
SPT_1948											phosphopantetheine adenylyltransferase	VARIOUS METABOLISM AND BIOSYNTHESIS
SPT_1949	0.750749	0.133213	0.0666064	4		0.605891	0.360176	0.180088	4		putative type II DNA modification methyltransferase	RNA TURNOVER
SPT_1950	1.00393	0.0646119	0.00602509	115		0.998657	0.109584	0.0104013	111		aspartate--ammonia ligase	AMINO ACID METABOLSIM
SPT_1951	1.00482	0.127053	0.0277252	21		1.06323	0.063394	0.0141753	20		hypothetical protein	UNKNOWN
SPT_1952	0.997103	0.0622234	0.00601537	107		1.00102	0.0905775	0.00879767	106		membrane protein	UNKNOWN
SPT_1953	0.965314	0.0745351	0.00741652	101		0.972708	0.132543	0.0133211	99		spoU rRNA Methylase family protein	TRANSCRIPTION AND TRANSLATION
SPT_1954	1.01032	0.0714557	0.013269	29		0.990941	0.0949743	0.0176363	29		acylphosphatase	CARBOHYDRATE METABOLISM
SPT_1955	0.89921	0.0353766	0.0144424	6		0.856073	0.229935	0.10283	5		SpoIIIJ family protein	TRANSPORT
SPT_1956	1.02689	0.071949	0.00859954	70		1.05313	0.0853108	0.0103455	68		pyruvate formate-lyase-activating enzyme	CARBOHYDRATE METABOLISM
SPT_1957	1.02041	0.0781047	0.00555066	198		1.02668	0.0816106	0.00579981	198		diaminopimelate decarboxylase	AMINO ACID METABOLSIM
SPT_1958	1.00477	0.0816702	0.0073342	124		1.05495	0.0876782	0.00784217	125		pur operon repressor	REGULATOR
SPT_1959	0.928401	0.0749255	0.00692686	117		0.853717	0.169341	0.0162949	108		cmp-binding-factor 1	UNKNOWN
SPT_1961	0.982673	0.0805205	0.00797271	102		1.02455	0.121155	0.0121765	99		thiamine pyrophosphokinase	AMINO ACID METABOLSIM
SPT_1962	0.56521	0.369016	0.0894995	17		0.520562	0.506633	0.146252	12		ribulose-phosphate 3-epimerase	CARBOHYDRATE METABOLISM
SPT_1963	0.739975	0.188348	0.0297804	40		0.6901	0.287107	0.04853	35		ribosome small subunit-dependent GTPase A	TRANSCRIPTION AND TRANSLATION
SPT_1964	0.982992	0.138525	0.0204243	46		0.967206	0.132643	0.0207154	41		dimethyladenosine transferase	TRANSCRIPTION AND TRANSLATION
SPT_1965											hypothetical protein	UNKNOWN
SPT_1966	1.00003	0.0756356	0.0161256	22		1.02471	0.0856092	0.0182519	22		hypothetical protein	UNKNOWN
SPT_1967	0.987193	0.0725612	0.00929051	61		0.993597	0.0993354	0.0131573	57		ABC transporter, ATP-binding protein	TRANSPORT
SPT_1968	0.999635	0.0716961	0.00403962	315		0.99831	0.118405	0.0067358	309		putative immunity protein	TRANSPORT
SPT_1969	0.990391	0.070265	0.00500618	197		0.991844	0.0868925	0.00625466	193		putative transcriptional regulator PlcR	REGULATOR
SPT_1970	0.987206	0.0577628	0.0333494	3		0.840146	0.111105	0.0641467	3		primase-related protein	DNA TURNOVER
SPT_1971	0.99695	0.0734626	0.00821337	80		0.975614	0.113241	0.012822	78		putative hydrolase	UNKNOWN
SPT_1972	0.995796	0.0733955	0.00622532	139		1.00616	0.0857296	0.0074618	132		cell wall surface anchor family protein	VARIOUS
SPT_1973	0.767875	0.0707968	0.0267587	7		0.51318	0.29186	0.119152	6		ribosomal protein L34	TRANSCRIPTION AND TRANSLATION
SPT_1974	0.198775	0.348644	0.0581073	36		0.168935	0.336559	0.0660046	26		aminotransferase, class I	AMINO ACID METABOLSIM
SPT_1975	0.986473	0.075166	0.010738	49		1.01363	0.0940981	0.0134426	49		conserved hypothetical protein	UNKNOWN
SPT_1976	1.02985	0.0712292	0.0106182	45		1.03773	0.0910094	0.0138788	43		universal stress protein family	VARIOUS
SPT_1977	1.0203	0.118777	0.0100745	139		1.02768	0.119069	0.0101728	137		Cof family protein	UNKNOWN
SPT_1978	0.963001	0.08424	0.00810599	108		0.95275	0.130234	0.0129588	101		putative L-asparaginase	AMINO ACID METABOLSIM
SPT_1980	1.06908	0.00732342	0.00517844	2		1.10785	0.0539884	0.0381756	2		catabolite control protein A	CARBOHYDRATE METABOLISM
SPT_1981	1.00666	0.0778753	0.00958579	66		1.00053	0.0972645	0.0120642	65		DNA-binding response regulator	REGULATOR
SPT_1982	0.997526	0.0903902	0.00654041	191		1.008	0.0951054	0.00697346	186		putative sensor histidine kinase	REGULATOR
SPT_1983	0.99186	0.0678193	0.00590291	132		0.987939	0.0919345	0.00832336	122		conserved hypothetical protein	UNKNOWN
SPT_1984	1.0099	0.0631958	0.00589304	115		1.02506	0.0892029	0.00846676	111		ABC transporter, ATP-binding protein	TRANSPORT
SPT_1985	0.986112	0.037355	0.0167057	5		0.972286	0.0565827	0.0253045	5		hypothetical protein	UNKNOWN
SPT_1986	1.04462	0.0405933	0.0165722	6		1.06318	0.0469049	0.0191489	6		hypothetical protein	UNKNOWN
SPT_2002											transcriptional regulator ComX2	REGULATOR
SPT_2003	0.97683	0.0733119	0.0259197	8		0.927484	0.182279	0.0644453	8		transcription antitermination protein NusG	TRANSCRIPTION AND TRANSLATION
SPT_2004											putative preprotein translocase, SecE subunit	TRANSPORT
SPT_2006	0.983902	0.081551	0.00442924	339		0.935926	0.109394	0.0061249	319		penicillin-binding protein 2A	PEPTIDOGLYCAN
SPT_2007	1.00866	0.0870875	0.00893499	95		1.01155	0.0902366	0.00951177	90		ribosomal large subunit pseudouridine synthase, RluD subfamily	TRANSCRIPTION AND TRANSLATION
SPT_2008	1.00729	0.0235263	0.0166356	2		1.03618	0.02098	0.0148351	2		glyceraldehyde 3-phosphate dehydrogenase	CARBOHYDRATE METABOLISM
SPT_2009	1.00865	0.0692759	0.00552882	157		1.00027	0.106815	0.00863546	153		conserved hypothetical protein	UNKNOWN
SPT_2011											hypothetical protein	UNKNOWN
SPT_2013	0.991305	0.0703783	0.00818131	74		0.998576	0.0866969	0.0111925	60		nicotinate-nucleotide pyrophosphorylase	VARIOUS METABOLISM AND BIOSYNTHESIS
SPT_2014	1.0058	0.0835366	0.0065836	161		0.995183	0.0918957	0.00740517	154		membrane protein	UNKNOWN
SPT_2015	0.972404	0.0816166	0.0116595	49		0.918792	0.117078	0.0174529	45		ABC transporter ATP-binding protein	TRANSPORT
SPT_2016	0.967489	0.0779016	0.00746162	109		0.842614	0.133253	0.0131298	103	***	transcriptional regulator, GntR family	REGULATOR
SPT_2017	0.994337	0.0730339	0.00506399	208		0.981161	0.0944624	0.0066795	200		glycosyl hydrolase, family 1	CARBOHYDRATE METABOLISM
SPT_2018	0.993467	0.0679259	0.00386417	309		0.988095	0.0901509	0.00519621	301		PTS system, IIC component	TRANSPORT
SPT_2019	0.984834	0.0608136	0.00949748	41		1.00531	0.087091	0.0137703	40		PTS system, IIB component	TRANSPORT
SPT_2020	1.0093	0.0631842	0.00822588	59		0.995073	0.0893072	0.0115295	60		PTS system, IIA component	TRANSPORT
SPT_2021	1.00392	0.0769406	0.0045496	286		0.994091	0.101254	0.00607282	278		alcohol dehydrogenase, iron-containing	CARBOHYDRATE METABOLISM
SPT_2022	1.01005	0.0660238	0.00825298	64		0.961339	0.106242	0.0139502	58		conserved hypothetical protein	UNKNOWN
SPT_2023	1.00989	0.0849511	0.0102269	69		1.01368	0.0896762	0.0109557	67		phosphotyrosine protein phosphatase	UNKNOWN
SPT_2024	1.01009	0.0875267	0.0108564	65		1.03155	0.0901265	0.0113549	63		preprotein translocase, YajC subunit	TRANSPORT
SPT_2025	0.807609	0.15085	0.0131298	132		0.85828	0.189304	0.0173535	119		transketolase	CARBOHYDRATE METABOLISM
SPT_2026	0.999678	0.0881592	0.00649918	184		1.01345	0.0917511	0.00681981	181		L-ascorbate 6-phosphate lactonase	VARIOUS METABOLISM AND BIOSYNTHESIS
SPT_2027	0.999887	0.0734445	0.00380281	373		1.01245	0.091922	0.0047788	370		transcriptional regulator, BglG family	REGULATOR
SPT_2028	1.02179	0.066022	0.00647399	104		1.03106	0.0942072	0.00942072	100		putative L-ribulose 5-phosphate 4-epimerase AraD	CARBOHYDRATE METABOLISM
SPT_2029	1.00123	0.0653624	0.00560478	136		1.03549	0.0859212	0.00750697	131		putative hexulose-6-phosphate isomerase	CARBOHYDRATE METABOLISM
SPT_2030	1.00017	0.0654512	0.00693782	89		1.02429	0.0971463	0.0102975	89		putative hexulose-6-phosphate synthase	CARBOHYDRATE METABOLISM
SPT_2031	1.00405	0.0685341	0.0081335	71		1.02204	0.0754984	0.00896002	71		PTS system, IIA component	TRANSPORT
SPT_2032	1.01037	0.0688784	0.0127904	29		1.03342	0.107907	0.0197011	30		PTS system, IIB component	TRANSPORT
SPT_2033	1.0028	0.0873595	0.0055251	250		1.04198	0.109596	0.00691762	251		putative PTS system, membrane component	TRANSPORT
SPT_2034	1.01126	0.0914208	0.0102212	80		1.04179	0.106268	0.0121898	76		conserved hypothetical protein	UNKNOWN
SPT_2035	0.911933	0.0891892	0.00905579	97		0.908687	0.195651	0.0193723	102		putative jag protein	UNKNOWN
SPT_2036	0.959663	0.0898593	0.00947201	90		0.940794	0.122867	0.0134864	83		SpoIIIJ family protein	TRANSPORT
SPT_2037	0.923836	0.0605228	0.0270666	5		0.933949	0.0755765	0.0337988	5		ribonuclease P protein component	TRANSCRIPTION AND TRANSLATION
SPT_2038	0.925947	0.0971728	0.0194346	25		0.944269	0.082113	0.0161037	26		hypothetical protein	UNKNOWN
SPT_2039											acetate kinase	CARBOHYDRATE METABOLISM
SPT_2040	1.00253	0.092971	0.00824984	127		1.02488	0.105264	0.00926797	129		conserved hypothetical protein	UNKNOWN
SPT_2041	0.989097	0.0687557	0.00859446	64		0.956447	0.0975754	0.0125969	60		methyltransferase small domain superfamily	VARIOUS METABOLISM AND BIOSYNTHESIS
SPT_2042	0.995855	0.0847606	0.011987	50		1.02217	0.0886736	0.0127989	48		conserved domain protein	UNKNOWN
SPT_2043	1.00146	0.0627494	0.0089642	49		0.996171	0.0709898	0.0102465	48		conserved hypothetical protein	TRANSPORT
SPT_2044	0.980683	0.0607367	0.0114782	28		0.974496	0.0664188	0.012552	28		conserved hypothetical protein	UNKNOWN
SPT_2045	0.99724	0.0722548	0.0107711	45		0.992127	0.125092	0.0188584	44		competence protein CglD	TRANSPORT
SPT_2046	1.00361	0.073642	0.00958737	59		1.00622	0.088025	0.0116592	57		competence protein CglC	TRANSPORT
SPT_2047	1.00732	0.0692473	0.00660247	110		1.02389	0.088545	0.00852025	108		competence protein CglB	TRANSPORT
SPT_2048	1.00369	0.0792932	0.00766557	107		1.00119	0.0895965	0.00870238	106		competence protein CglA	TRANSPORT
SPT_2049	0.950073	0.0739406	0.00988073	56		0.940956	0.0928666	0.0124098	56		conserved hypothetical protein	UNKNOWN
SPT_2050	1.0159	0.0607795	0.0047901	161		1.00507	0.0892058	0.0070304	161		alcohol dehydrogenase, zinc-containing	CARBOHYDRATE METABOLISM
SPT_2051	1.01325	0.0704441	0.00504461	195		1.02506	0.0839509	0.00610653	189		N-acetylglucosamine-6-phosphate deacetylase	CARBOHYDRATE METABOLISM
SPT_2052	1.00923	0.0790935	0.00478695	273		0.966055	0.0909328	0.005565	267		conserved hypothetical protein	UNKNOWN
SPT_2053	0.989944	0.0689535	0.00528849	170		0.984872	0.0800766	0.00619652	167		queuine tRNA-ribosyltransferase	TRANSCRIPTION AND TRANSLATION
SPT_2054	0.991838	0.0627478	0.00507286	153		1.01363	0.0945704	0.00772164	150		conserved hypothetical protein	UNKNOWN
SPT_2055	0.997824	0.0696234	0.00721961	93		0.987915	0.0916788	0.00988597	86		pyrrolidone-carboxylate peptidase	AMINO ACID METABOLSIM
SPT_2056	0.985205	0.0846675	0.01163	53		0.981659	0.149427	0.0211322	50		conserved hypothetical protein	UNKNOWN
SPT_2057	0.986673	0.0862405	0.0152453	32		0.924354	0.21706	0.0389851	31		transcriptional regulator, MarR family	REGULATOR
SPT_2058	0.970351	0.0724737	0.00628427	133		0.9462	0.131303	0.011516	130		LysM domain protein	MEMBRANE PROTEIN
SPT_2059	0.95122	0.0933564	0.00852224	120		0.909675	0.167395	0.0157472	113		hydrolase, haloacid dehalogenase-like family	UNKNOWN
SPT_2060	0.958983	0.0891342	0.00592912	226		0.896567	0.183745	0.0125313	215		MATE efflux family protein	TRANSPORT
SPT_2061	0.841475	0.0959275	0.00733576	171		0.489788	0.27148	0.0223155	148	***	threonine synthase	AMINO ACID METABOLSIM
SPT_2062	0.979555	0.0847747	0.00914149	86		0.983604	0.11388	0.0130629	76		hypothetical protein	UNKNOWN
SPT_2079	0.968779	0.0796253	0.0106404	56		0.947538	0.123048	0.016443	56		cytidine/deoxycytidylate deaminase family protein	NUCLEOTIDE METABOLSIM
SPT_2080	1.00648	0.158357	0.111975	2		1.05288	0.0522393	0.0369388	2		glutamyl-tRNA synthetase	AMINO ACID METABOLSIM
SPT_2081	0.978564	0.11251	0.0397783	8		1.00528	0.123922	0.0468382	7		glucose-6-phosphate isomerase	CARBOHYDRATE METABOLISM
SPT_2082	0.945383	0.0912204	0.0344781	7		0.975688	0.0581492	0.0219783	7		hypothetical protein	UNKNOWN
SPT_2083	1.01605	0.0577156	0.00653501	78		1.05572	0.0952871	0.0107891	78		glutamine amidotransferase, class-I	AMINO ACID METABOLSIM
SPT_2084	0.993202	0.063576	0.00398911	254		1.02636	0.0848013	0.00533141	253		ABC transporter, permease/ATP-binding protein	TRANSPORT
SPT_2086	1.01281	0.0690214	0.0055619	154		1.02766	0.084788	0.00704126	145		ABC transporter, permease/ATP-binding protein	TRANSPORT
SPT_2087	1.0052	0.0691344	0.00395862	305		0.993047	0.0965257	0.00559159	298		mutS DNA mismatch repair protein MutS	DNA TURNOVER
SPT_2088	0.9692	0.0778549	0.00923967	71		0.8403	0.128647	0.0157167	67	***	putative transcriptional repressor	REGULATOR
SPT_2089											arginyl-tRNA synthetase	TRANSCRIPTION AND TRANSLATION
SPT_2091	0.985682	0.0939102	0.0104345	81		0.992462	0.122094	0.0136506	80		conserved hypothetical protein	UNKNOWN
SPT_2092	1.00453	0.0645362	0.00735458	77		1.00139	0.101683	0.0117414	75		response regulator	REGULATOR
SPT_2093	1.00116	0.0646424	0.00457091	200		1.01159	0.0755043	0.00544905	192		sensor histidine kinase PnpS	REGULATOR
SPT_2094	0.996237	0.0635149	0.0057038	124		0.989046	0.117989	0.010816	119		phosphate ABC transporter, phosphate-binding protein	TRANSPORT
SPT_2095	0.999938	0.0701611	0.00580657	146		0.999449	0.0861621	0.00723056	142		phosphate ABC transporter, permease protein	TRANSPORT
SPT_2096	1.00671	0.0669497	0.00486988	189		1.00281	0.0873805	0.0063899	187		phosphate ABC transporter, permease protein	TRANSPORT
SPT_2097	1.00557	0.0832	0.00710826	137		1.02176	0.0911688	0.00784656	135		phosphate ABC transporter, ATP-binding protein	TRANSPORT
SPT_2098	0.991505	0.0736109	0.00689429	114		0.984002	0.0926336	0.0087924	111		phosphate transport system regulatory protein PhoU	REGULATOR
SPT_2101	0.67122	0.133876	0.0133211	101		0.347262	0.329458	0.0363825	82	***	glycerol-3-phosphate dehydrogenase (NAD(P)+)	LIPOPROTEIN
SPT_2102											UTP-glucose-1-phosphate uridylyltransferase	CARBOHYDRATE METABOLISM
SPT_2103	1.00484	0.0613569	0.00538135	130		1.02534	0.0850989	0.00743513	131		conserved hypothetical protein	UNKNOWN
SPT_2104	1.00272	0.0828992	0.00932689	79		1.04277	0.0895091	0.0100706	79		5-formyltetrahydrofolate cyclo-ligase family protein	VARIOUS METABOLISM AND BIOSYNTHESIS
SPT_2105	1.0216	0.0689956	0.00660858	109		1.03738	0.104569	0.0101566	106		peptidase, M20/M25/M40 family	AMINO ACID METABOLSIM
SPT_2106	1.01165	0.0658373	0.00770568	73		1.01475	0.0814285	0.00959645	72		putative 2,3,4,5-tetrahydropyridine-2-carboxylate N-succinyltransferase	AMINO ACID METABOLSIM
SPT_2107	1.00522	0.0744308	0.00611818	148		1.01686	0.0893548	0.00752503	141		membrane protein	UNKNOWN
SPT_2108	1.01781	0.0720841	0.00318259	513		1.06979	0.0849354	0.00377958	505		penicillin-binding protein 1B	PEPTIDOGLYCAN
SPT_2109											tyrosyl-tRNA synthetase	AMINO ACID METABOLSIM
SPT_2110	1.0023	0.0648955	0.0031516	424		1.01036	0.0912668	0.00448552	414		cation-transporting ATPase, EI-E2 family	TRANSPORT
SPT_2111	0.993801	0.072931	0.0104187	49		1.02467	0.0826983	0.0124672	44		hypothetical protein	UNKNOWN
SPT_2112	1.00098	0.0681664	0.00612153	124		0.990443	0.0828254	0.00756089	120		rRNA (guanine-N1-)-methyltransferase	TRANSCRIPTION AND TRANSLATION
SPT_2113	0.997727	0.0877877	0.0116278	57		1.00486	0.0817694	0.0110258	55		hypothetical protein	UNKNOWN
SPT_2114	0.997019	0.0815077	0.00600882	184		0.95738	0.110744	0.00830061	178		glycogen phosphorylase family protein	CARBOHYDRATE METABOLISM
SPT_2115	0.73065	0.130999	0.0118118	123		0.539564	0.307735	0.0285725	116	***	4-alpha-glucanotransferase	CARBOHYDRATE METABOLISM
SPT_2116	1.00933	0.080729	0.00504556	256		1.01886	0.0950338	0.00601047	250		maltose/maltodextrin ABC transporter, maltose/maltodextrin-binding protein	TRANSPORT
SPT_2117	1.00481	0.0731054	0.00515646	201		1.01538	0.0852621	0.00616935	191		maltodextrin ABC transporter, permease protein	TRANSPORT
SPT_2118	1.01558	0.0696	0.00566397	151		1.02421	0.082968	0.00686648	146		maltodextrin ABC transporter, permease protein	MEMBRANE PROTEIN
SPT_2119	0.990943	0.0675277	0.00626979	116		1.01003	0.0870019	0.00825785	111		malA protein	CARBOHYDRATE METABOLISM
SPT_2120	0.977032	0.0664648	0.00550067	146		0.988167	0.101192	0.00840354	145		maltose operon transcriptional repressor	REGULATOR
SPT_2121	1.01361	0.0767803	0.00752893	104		0.986772	0.110979	0.0113862	95		conserved hypothetical protein	UNKNOWN
SPT_2122	0.965378	0.0433556	0.0153285	8		0.972838	0.0555282	0.0196322	8		aspartyl-tRNA synthetase	AMINO ACID METABOLSIM
SPT_2123	0.901951	0.1826	0.0577433	10		1.00257	0.122981	0.0409938	9		hypothetical protein	UNKNOWN
SPT_2124	0.987232	0.0714107	0.0105289	46		0.982554	0.164399	0.0247841	44		hypothetical protein	UNKNOWN
SPT_2125	0.99407	0.0622527	0.00578002	116		1.00634	0.0911742	0.00853924	114		conserved domain protein	UNKNOWN
SPT_2126	0.976741	0.0766984	0.0057327	179		0.982415	0.097056	0.00731587	176		hypothetical protein	UNKNOWN
SPT_2127	0.990886	0.0684103	0.00997867	47		0.987783	0.118367	0.0176451	45		hypothetical protein	UNKNOWN
SPT_2128	0.917867	0.0950868	0.0237717	16		0.751081	0.228882	0.0611713	14		putative transcriptional regulator	REGULATOR
SPT_2129	0.994342	0.0945637	0.0140967	45		0.99232	0.0919853	0.0140276	43		hypothetical protein	UNKNOWN
SPT_2130	0.964532	0.104304	0.0144643	52		0.945777	0.154843	0.0221204	49		hypothetical protein	UNKNOWN
SPT_2132	0.947046	0.075034	0.037517	4		0.979572	0.0589677	0.0294839	4		histidyl-tRNA synthetase	AMINO ACID METABOLSIM
SPT_2133	0.995944	0.0863507	0.00607561	202		0.996962	0.103865	0.0074189	196		conserved hypothetical protein	UNKNOWN
SPT_2134	0.998546	0.0653948	0.00504532	168		1.00739	0.0839895	0.0064993	167		positive transcriptional regulator of glucosyltransferase and Spp phenotype	REGULATOR
SPT_2135	1.01168	0.0797817	0.0325708	6		1.06237	0.13139	0.0496609	7		hypothetical protein	UNKNOWN
SPT_2136	0.982857	0.0715087	0.0130556	30		0.969783	0.0807587	0.0147445	30		conserved hypothetical protein	UNKNOWN
SPT_2138	1.00514	0.0770525	0.00521866	218		1.00524	0.0913953	0.00621866	216		dihydroxy-acid dehydratase	AMINO ACID METABOLSIM
SPT_2139	0.988094	0.077623	0.00569159	186		0.986057	0.104675	0.00780199	180		transketolase, C-terminal subunit	CARBOHYDRATE METABOLISM
SPT_2140	0.997059	0.0701239	0.00497095	199		0.989465	0.0894527	0.00648958	190		transketolase, N-terminal subunit	CARBOHYDRATE METABOLISM
SPT_2141	0.99746	0.0816006	0.00459767	315		1.00076	0.0879475	0.00495528	315		putative PTS system, IIC component	TRANSPORT
SPT_2142	0.998926	0.0671066	0.00769766	76		1.00937	0.0820969	0.00954357	74		putative PTS system, IIB component	TRANSPORT
SPT_2143	0.990355	0.0698232	0.00305608	522		0.979911	0.0916693	0.00409548	501		transcriptional regulator, BglG family	REGULATOR
SPT_2144	1.00389	0.0847913	0.00687749	152		1.00524	0.112106	0.00912304	151		conserved hypothetical protein	UNKNOWN
SPT_2145	0.970224	0.073752	0.0178875	17		0.944012	0.0972889	0.0243222	16		conserved domain protein	UNKNOWN
SPT_2146	0.869846	0.15459	0.0428755	13		0.786398	0.246745	0.0684347	13		ribosomal protein L32	TRANSCRIPTION AND TRANSLATION
SPT_2147	0.973473	0.118245	0.0327953	13		0.932478	0.0633886	0.0239586	7		ribosomal protein L33	TRANSCRIPTION AND TRANSLATION
SPT_2148	0.99078	0.0757371	0.00422066	322		0.996344	0.0788729	0.00444399	315		choline binding protein PcpA	VARIOUS
SPT_2153	1.02014	0.0653815	0.0123559	28		1.01229	0.16382	0.0309591	28		hypothetical protein	UNKNOWN
SPT_2154	1.00111	0.0702231	0.00463037	230		0.994838	0.087483	0.00588474	221		glycosyl hydrolase-related protein	MEMBRANE PROTEIN
SPT_2155	1.0147	0.0744146	0.00668262	124		1.00194	0.0954143	0.00863841	122		ROK family protein	CARBOHYDRATE METABOLISM
SPT_2156	1.00404	0.0639992	0.00363491	310		1.00211	0.0876814	0.00505387	301		conserved hypothetical protein	CARBOHYDRATE METABOLISM
SPT_2157	1.00391	0.0611927	0.00434877	198		1.00659	0.09218	0.00663526	193		conserved hypothetical protein	UNKNOWN
SPT_2158	1.00649	0.0670063	0.0038305	306		1.00245	0.101933	0.00586559	302		antigen, cell wall surface anchor family	VARIOUS
SPT_2159	0.990773	0.0675729	0.00481437	197		0.962354	0.102326	0.00744311	189		conserved hypothetical protein	CARBOHYDRATE METABOLISM
SPT_2160	0.977233	0.0724549	0.00562359	166		0.976482	0.111916	0.0089893	155		arginine deiminase	AMINO ACID METABOLSIM
SPT_2161	0.9926	0.0691533	0.00588672	138		0.984469	0.0877443	0.00775557	128		ornithine carbamoyltransferase	AMINO ACID METABOLSIM
SPT_2162	1.00095	0.0841813	0.00762142	122		1.0068	0.087505	0.00789006	123		carbamate kinase	NUCLEOTIDE METABOLSIM
SPT_2163	1.00036	0.0814871	0.00475242	294		0.999826	0.0976025	0.00577135	286		conserved hypothetical protein	UNKNOWN
SPT_2164	0.993822	0.0789576	0.00509669	240		0.998377	0.0937825	0.00618384	230		peptidase, M20/M25/M40 family	UNKNOWN
SPT_2166	0.973912	0.0836804	0.0119543	49		0.984052	0.0905354	0.0133487	46		hypothetical protein	UNKNOWN
SPT_2167	0.994372	0.0859581	0.0131085	43		0.988128	0.0944521	0.0145743	42		gram-positive signal peptide, ysirk family protein	PEPTIDOGLYCAN
SPT_2169	1.00161	0.0648358	0.00615394	111		0.99042	0.0867647	0.00850797	104		SPFH domain/Band 7 family	UNKNOWN
SPT_2170	1.00163	0.0778312	0.00510987	232		0.989006	0.112832	0.00748895	227		alcohol dehydrogenase, iron-containing	CARBOHYDRATE METABOLISM
SPT_2171	1.00021	0.0689235	0.00372696	342		0.989959	0.0892849	0.00494503	326		L-fucose isomerase	CARBOHYDRATE METABOLISM
SPT_2172	0.990885	0.0767649	0.00276642	770		0.984775	0.0868762	0.00315549	758		fucolectin-related protein	CARBOHYDRATE METABOLISM
SPT_2173	0.99264	0.0695796	0.00283821	601		0.971989	0.101848	0.00425848	572		conserved hypothetical protein	UNKNOWN
SPT_2174	1.00009	0.0700105	0.00523283	179		0.978471	0.0838726	0.00632213	176		PTS system, IID component	TRANSPORT
SPT_2175	1.01389	0.0660213	0.00542691	148		1.00194	0.108156	0.00907627	142		PTS system, IIC component	TRANSPORT
SPT_2176	0.988011	0.0767425	0.0078325	96		0.985287	0.0839431	0.0087045	93		PTS system, IIB component	TRANSPORT
SPT_2177	0.996394	0.0634704	0.00641148	98		0.974282	0.100178	0.010388	93		PTS system, IIA component	TRANSPORT
SPT_2178	0.98684	0.0742314	0.00636529	136		0.987401	0.0868522	0.00770688	127		fucose operon FucU protein	CARBOHYDRATE METABOLISM
SPT_2179	1.01079	0.0738841	0.00660839	125		1.00051	0.0901517	0.00829913	118		L-fuculose phosphate aldolase	CARBOHYDRATE METABOLISM
SPT_2180	0.989733	0.0742126	0.00427046	302		0.971982	0.0973024	0.00578402	283		putative L-fuculose kinase fucK	CARBOHYDRATE METABOLISM
SPT_2181	0.9892	0.0751542	0.00615687	149		0.979184	0.0893256	0.0074438	144		putative fucose operon repressor	REGULATOR
SPT_2182	0.994913	0.0617301	0.00452627	186		0.993187	0.0877062	0.00657385	178		zinc ABC transporter, zinc-binding lipoprotein	TRANSPORT
SPT_2183	0.807166	0.279346	0.0407468	47		0.736388	0.428871	0.0714785	36		zinc ABC transporter, permease protein	TRANSPORT
SPT_2184	0.691714	0.110268	0.033247	11		0.382541	0.36324	0.12108	9		zinc ABC transporter, ATP-binding protein	TRANSPORT
SPT_2185	0.894317	0.0821694	0.0111818	54		0.830113	0.174958	0.0244991	51		adc operon repressor AdcR	REGULATOR
SPT_2186	0.942854	0.0741234	0.0151304	24		0.899646	0.0826399	0.0172316	23		hypothetical protein	UNKNOWN
SPT_2189	0.996371	0.0825746	0.0125925	43		0.997587	0.120535	0.0185989	42		D-alanyl carrier protein	AMINO ACID METABOLSIM
SPT_2190	0.998804	0.0772252	0.00530385	212		0.997689	0.0867402	0.00601435	208		dltB protein	UNKNOWN
SPT_2191	1.00391	0.0617589	0.00438901	198		0.997265	0.0831597	0.00601723	191		D-alanine-activating enzyme	AMINO ACID METABOLSIM
SPT_2192	0.974412	0.0810492	0.0129783	39		0.936246	0.107459	0.0174322	38		hypothetical protein	UNKNOWN
SPT_2193	0.988749	0.0793291	0.00434721	333		0.992021	0.102148	0.00571024	320		permease of the major facilitator superfamily	TRANSPORT
SPT_2196	0.995867	0.0746874	0.00550603	184		0.994204	0.108232	0.00802269	182		hypothetical protein	UNKNOWN
SPT_2197	0.994361	0.0652955	0.0142486	21		0.984491	0.0917137	0.0200136	21		hypothetical protein	UNKNOWN
SPT_2198	0.967341	0.0829531	0.0207383	16		0.980555	0.0969179	0.0250241	15		hypothetical protein	UNKNOWN
SPT_2199	1.00594	0.0691145	0.00745281	86		1.01634	0.10384	0.0111973	86		glycerol uptake facilitator protein	TRANSPORT
SPT_2200	1.01124	0.0817822	0.00567058	208		1.05127	0.100991	0.00705348	205		hypothetical protein	LIPOPROTEIN
SPT_2201	1.00268	0.0729073	0.00548005	177		0.999629	0.104381	0.00795896	172		glycerol kinase	LIPOPROTEIN
SPT_2202	0.989084	0.0698172	0.00453512	237		0.985965	0.0976657	0.00652556	224		conserved domain protein	UNKNOWN
SPT_2203	0.978699	0.0685705	0.00696228	97		0.988101	0.0848263	0.00879608	93		chaperonin, 33 kDa	TRANSCRIPTION AND TRANSLATION
SPT_2204	1.01636	0.0843411	0.00889033	90		1.05558	0.116271	0.012256	90		putative TIM-barrel protein, NifR3 family	UNKNOWN
SPT_2208	0.99261	0.0794819	0.0113546	49		0.9993	0.101494	0.0144991	49		choline binding protein A	VARIOUS
SPT_2209	0.998275	0.0721307	0.00822006	77		1.03144	0.0709372	0.00819112	75		conserved hypothetical protein	UNKNOWN
SPT_2210	0.994666	0.09061	0.0053208	290		1.02897	0.0966611	0.00573578	284		sensor histidine kinase	REGULATOR
SPT_2211	0.987059	0.0753858	0.00668941	127		1.01578	0.10144	0.00918392	122		DNA-binding response regulator	REGULATOR
SPT_2212	0.979468	0.0435371	0.0125681	12		0.985825	0.10731	0.0309776	12		DNA alkylation repair enzyme	DNA TURNOVER
SPT_2213	0.979015	0.0829826	0.00621981	178		1.02218	0.0967275	0.00759963	162		ATP-dependent Clp protease, ATP-binding subunit	PROTEIN TURNOVER
SPT_2214	0.971925	0.0860582	0.0119341	52		0.961231	0.112972	0.0152332	55		transcriptional regulator CtsR	REGULATOR
SPT_2215	0.996331	0.0544748	0.00580703	88		0.943214	0.0877698	0.00969255	82		ABC transporter, ATP-binding protein	TRANSPORT
SPT_2216	0.976953	0.0890828	0.00787388	128		0.917074	0.202087	0.0184479	120		putative ABC transporter, substrate-binding protein	TRANSPORT
SPT_2217	0.959996	0.121265	0.0127825	90		0.937202	0.206619	0.0231007	80		ABC transporter, permease protein	TRANSPORT
SPT_2218	1.00084	0.0909091	0.0160706	32		0.989897	0.12173	0.0226047	29		conserved hypothetical protein	UNKNOWN
SPT_2219	1.00525	0.0985994	0.00861467	131		1.01593	0.10298	0.00924784	124		choline binding protein D	VARIOUS
SPT_2220	0.991772	0.0433037	0.0306203	2		1.02402	0.0334427	0.0236476	2		conserved hypothetical protein	UNKNOWN
SPT_2221											replicative DNA helicase	DNA TURNOVER
SPT_2222	1.01043	0.0702875	0.0187851	14		0.991643	0.0759058	0.0210525	13		ribosomal protein L9	TRANSCRIPTION AND TRANSLATION
SPT_2223	0.766845	0.118871	0.00967356	151		0.559137	0.306081	0.0279413	120	***	DHH subfamily 1 protein	REGULATOR
SPT_2224	1.00892	0.0684132	0.00890665	59		0.988384	0.114113	0.0148563	59		ribosomal subunit interface protein	TRANSCRIPTION AND TRANSLATION
SPT_2225	1.00474	0.0738145	0.00730872	102		0.992004	0.0877805	0.00877805	100		putative competence protein ComF	TRANSPORT
SPT_2226	1.00823	0.0655765	0.00501476	171		1.00013	0.0882504	0.0068912	164		putative helicase	TRANSPORT
SPT_2227	1.01573	0.0635897	0.00706552	81		1.01464	0.096081	0.0110212	76		conserved hypothetical protein	UNKNOWN
SPT_2228	1.01692	0.0704794	0.00627881	126		1.02154	0.087861	0.00792216	123		cysteine synthase	AMINO ACID METABOLSIM
SPT_2232	0.958477	0.0213838	0.0151206	2		0.930342	0.0183233	0.0129565	2		translation elongation factor Ts	TRANSCRIPTION AND TRANSLATION
SPT_2233	0.937079	0.0379581	0.0169754	5		0.858323	0.0593965	0.0265629	5		ribosomal protein S2	TRANSCRIPTION AND TRANSLATION
SPT_2234	0.964429	0	0	1		0.929699	1.11022e-16	1.11022e-16	1		secreted 45 kd protein	UNKNOWN
SPT_2235	0.995875	0.0534162	0.0178054	9		0.967239	0.0627214	0.0209071	9		putative rod shpae-determining protein MreD	CELL DIVISION
SPT_2236											rod shape-determining protein MreC	CELL DIVISION
SPT_2237						0			1		conserved hypothetical protein	TRANSPORT
SPT_2238	0.784101	0.25568	0.0966379	7		0.711782	0.389836	0.194918	4		ABC transporter, ATP-binding protein	TRANSPORT
SPT_2239	0.831928	0.272771	0.075653	13		0.744875	0.284797	0.0949322	9		ABC transporter, ATP-binding protein	TRANSPORT
SPT_2240	0.969557	0.0562398	0.0281199	4		0.963344	0.0642529	0.0370964	3		CDP-diacylglycerol--glycerol-3-phosphate 3-phosphatidyltransferase	CARBOHYDRATE METABOLISM
SPT_2241	0.987528	0.0688614	0.0103812	44		0.866816	0.103837	0.0162167	41	***	conserved hypothetical protein	REGULATOR
SPT_2242	0.981879	0.0972743	0.0108083	81		0.931915	0.124689	0.0143978	75		peptidase, M16 family	UNKNOWN
SPT_2243	0.968313	0.128397	0.0123551	108		0.889074	0.17291	0.0178343	94		conserved hypothetical protein	UNKNOWN
SPT_2244	1.00278	0.111162	0.0255022	19		1.02637	0.0848374	0.0219049	15		conserved hypothetical protein	UNKNOWN
SPT_2245											DNA replication and repair protein RecF	DNA TURNOVER
SPT_2246	0.905523	0.221531	0.0614418	13		0.982468	0.126076	0.036395	12		inosine-5-monophosphate dehydrogenase	NUCLEOTIDE METABOLSIM
SPT_2247	0.895434	0.0758091	0.0379046	4		0.913739	0.0788766	0.0394383	4		tryptophanyl-tRNA synthetase	AMINO ACID METABOLSIM
SPT_2248	1.0164	0.0756922	0.00604089	157		0.978574	0.0978988	0.00818671	143		ABC transporter, ATP-binding protein	TRANSPORT
SPT_2249	0.987983	0.0755695	0.00362745	434		0.927283	0.100316	0.00498475	405		putative ABC transporter, permease protein	TRANSPORT
SPT_2250	1.0103	0.0711676	0.00863034	68		0.99405	0.0885306	0.0109809	65		membrane protein	UNKNOWN
SPT_2251	1.00433	0.0663277	0.00653546	103		0.975679	0.108998	0.0108998	100		hypothetical protein	UNKNOWN
SPT_2252	0.996807	0.0751423	0.0080561	87		0.985065	0.107603	0.0116711	85		transcriptional regulator, TetR family	REGULATOR
SPT_2255	0.937151	0.0797082	0.00809314	97		0.994331	0.101565	0.0103124	97		response regulator ComE	REGULATOR
SPT_2256	0.915018	0.0767265	0.00465223	272		0.959807	0.119041	0.00719151	274		putative sensor histidine kinase ComD	REGULATOR
SPT_2257	0.995032	0.0474965	0.0167926	8		0.997694	0.0501397	0.018951	7		competence stimulating peptide 2	VARIOUS
SPT_2259	0.980347	0.0727338	0.00989781	54		0.95957	0.155322	0.0211366	54		conserved hypothetical protein	UNKNOWN
SPT_2260	0.992199	0.0642538	0.00422759	231		1.0773	0.0898301	0.00596223	227		serine protease	PROTEIN TURNOVER
SPT_2261	1.0068	0.0759803	0.00860307	78		0.979825	0.0816346	0.00948983	74		spspoJ protein	UNKNOWN
LOCUS: Gene number
AVERAGE-W: Average fitness
S.D.-W: Standard deviation of average fitness
S.E.-W: Standard error of the mean of average fitness
INS.-W: Number of insertions in gene that fitness is based on
Significance: ***, p<0.00001; ** p<0.00005; * p<0.0001
GENE DESCRIPTION: General annotated function
GENE CATEGORY: Functional category
										***
