# Supplementary material for: Strain Dependent Genetic Networks for Antibiotic-Sensitivity in a Bacterial Pathogen with a Large Pan-Genome
Source: PLoS Pathog. 2016 Sep 8;12(9):e1005869. doi: 10.1371/journal.ppat.1005869 (PMC5015961; doi:10.1371/journal.ppat.1005869)
Supplement: S4 Table — (XLSX) [file ppat.1005869.s009.xlsx]

## Sheet: Sheet1
LOCUS-T4	AVERAGE-W-T4-DAPTOMYCIN	S.D.-W-T4-DAPTOMYCIN	S.E.-W-T4-DAPTOMYCIN	INS.-W-T4-DAPTOMYCIN		AVERAGE-W-QueryT4-SP0479-DAPTOMYCIN	S.D.-W-QueryT4-SP0479-DAPTOMYCIN	S.E.-W-QueryT4-SP0479-DAPTOMYCIN	INS.-W-QueryT4-SP0479-DAPTOMYCIN	Significance	GENE DESCRIPTION	GENE CATEGORY
SP_0001											chromosomal replication initiator protein DnaA	DNA TURNOVER
SP_0002											DNA polymerase III, beta subunit	DNA TURNOVER
SP_0003	0.961942	0.0372655	0.0186328	4		1.06773	0.095922	0.03916	6		hypothetical protein	UNKNOWN
SP_0004	1.01054	0.156601	0.035017	20		1.30504	0.173141	0.0387155	20		GTP-dependent nucleic acid-binding protein	TRANSCRIPTION AND TRANSLATION
SP_0005											peptidyl-tRNA hydrolase	TRANSCRIPTION AND TRANSLATION
SP_0006	0.893217	0.101839	0.00876487	135		0.879218	0.186922	0.0200401	87		transcription-repair coupling factor	DNA TURNOVER
SP_0007	0.965865	0.0942406	0.0200922	22		1.12543	0.213215	0.0435223	24		S4 domain protein	UNKNOWN
SP_0008											hypothetical protein	UNKNOWN
SP_0009	0.900035	0.066241	0.0270428	6		0.800157	0.104889	0.0428206	6		hypothetical protein	UNKNOWN
SP_0010	0.487613	0.174797	0.0381438	21		0.0976243	0.259927	0.0750345	12		conserved domain protein	PEPTIDOGLYCAN
SP_0011	0.223082	0.198355	0.140258	2							tRNA(Ile)-lysidine synthetase	TRANSCRIPTION AND TRANSLATION
SP_0012	0.630868	0.431898	0.090057	23		1.30406	0.328607	0.103915	10	**	hypoxanthine-guanine phosphoribosyltransferase	NUCLEOTIDE METABOLSIM
SP_0013	0.0860361	0.137269	0.0366867	14		0.908489	0	0	1		cell division protein FtsH	PROTEIN TURNOVER
SP_0018	1.02261	0.0864727	0.0273451	10		1.14906	0.295015	0.12044	6		transcriptional regulator ComX1	REGULATOR
SP_0019	1.01538	0.0749361	0.0105976	50		0.765068	0.203675	0.0455431	20		hypothetical protein	UNKNOWN
SP_0020	1.06086	0.0568425	0.032818	3		1.03007	0.050379	0.0225302	5		adenylosuccinate synthetase	NUCLEOTIDE METABOLSIM
SP_0021	1.03706	0.0660708	0.0199211	11		0.995071	0.184075	0.0695738	7		cytidine/deoxycytidylate deaminase family protein	NUCLEOTIDE METABOLSIM
SP_0022	1.08199	0.0979335	0.017048	33		1.12055	0.209744	0.0411341	26		putative deoxyuridine 5triphosphate nucleotidohydrolase	NUCLEOTIDE METABOLSIM
SP_0023	1.00258	0.0689248	0.0125839	30		0.966992	0.209242	0.0402686	27		conserved hypothetical protein	UNKNOWN
SP_0024											conserved hypothetical protein	VARIOUS METABOLISM AND BIOSYNTHESIS
SP_0025	0.966209	0.0756288	0.0209756	13		1.00317	0.138617	0.037047	14		hypothetical protein	UNKNOWN
SP_0026	0.974689	0.114102	0.0178198	41		1.04387	0.230342	0.0435305	28		hypothetical protein	UNKNOWN
SP_0027											ribose-phosphate pyrophosphokinase	NUCLEOTIDE METABOLSIM
SP_0029	1.01125	0.0503342	0.0122078	17		0.995228	0.177463	0.0443658	16		hypothetical protein	UNKNOWN
SP_0030	1.01826	0.0622643	0.0196897	10		0.928461	0.198737	0.0573705	12		competence-induced protein Ccs16	VARIOUS
SP_0031	0.948349	0.144706	0.0417731	12		0.757215	0.212673	0.067253	10		hypothetical protein	UNKNOWN
SP_0032											DNA polymerase I	DNA TURNOVER
SP_0033	0.978622	0.0391551	0.0104646	14		0.997743	0.164151	0.0494933	11		conserved hypothetical protein	UNKNOWN
SP_0034	0.978684	0.104062	0.01869	31		0.852527	0.179987	0.0318176	32		membrane protein	UNKNOWN
SP_0035	0.911692	0.0787285	0.0112469	49		0.748822	0.15615	0.0223072	49		aromatic amino acid aminotransferase	AMINO ACID METABOLSIM
SP_0036											DNA repair protein	DNA TURNOVER
SP_0037	0.624339	0.137626	0.0280928	24		0.771025	0.0687648	0.0397014	3		fatty acid/phospholipid synthesis protein PlsX	LIPOPROTEIN
SP_0038											putative acyl carrier protein	LIPOPROTEIN
SP_0040	0.91126	0.0581172	0.0259908	5		0.875856	0.0746409	0.030472	6		hypothetical protein	UNKNOWN
SP_0041	1.04977	0.12297	0.0709966	3							bacteriocin BlpU	MEMBRANE PROTEIN
SP_0042	1.08079	0.0928648	0.0103826	80		1.61615	0.52775	0.0681323	60	***	competence factor transporting permease/ATP-binding protein ComA	TRANSPORT
SP_0043	1.02636	0.060953	0.00739163	68		1.02915	0.238034	0.0304771	61		competence factor transport protein ComB	TRANSPORT
SP_0044	1.01271	0.0599784	0.0107724	31		0.685658	0.333137	0.0785212	18		phosphoribosylaminoimidazole-succinocarboxamide synthase	NUCLEOTIDE METABOLSIM
SP_0045	1.03741	0.0750758	0.0064615	135		0.962358	0.207427	0.0198679	109		putative phosphoribosylformylglycinamidine synthase	NUCLEOTIDE METABOLSIM
SP_0046	1.02375	0.0628628	0.00926862	46		0.936498	0.159453	0.0258667	38		amidophosphoribosyltransferase	NUCLEOTIDE METABOLSIM
SP_0047	1.03336	0.0687665	0.0119707	33		0.920629	0.218168	0.0379781	33		phosphoribosylformylglycinamide cyclo-ligase	NUCLEOTIDE METABOLSIM
SP_0048	1.00429	0.0622211	0.0207404	9		0.86097	0.139809	0.0373656	14		phosphoribosylglycinamide formyltransferase	NUCLEOTIDE METABOLSIM
SP_0049	1.0258	0.087397	0.012238	51		1.05011	0.281829	0.0424873	44		putative vanZ protein	UNKNOWN
SP_0050	1.05632	0.0599417	0.00823363	53		1.08931	0.346151	0.0593643	34		phosphoribosylaminoimidazolecarboxamide formyltransferase/IMP cyclohydrolase	NUCLEOTIDE METABOLSIM
SP_0051	1.07555	0.0681355	0.0107732	40		1.05087	0.220258	0.0389365	32		phosphoribosylamine--glycine ligase	NUCLEOTIDE METABOLSIM
SP_0052											hypothetical protein	UNKNOWN
SP_0053	1.00354	0.0469057	0.0113763	17		0.51759	0.260225	0.0721735	13	***	phosphoribosylaminoimidazole carboxylase, catalytic subunit	NUCLEOTIDE METABOLSIM
SP_0054	1.0438	0.0548574	0.00827006	44		1.02667	0.172884	0.0280454	38		phosphoribosylaminoimidazole carboxylase, ATPase subunit	NUCLEOTIDE METABOLSIM
SP_0055	1.0211	0.0978946	0.0147582	44		1.10578	0.372579	0.0549338	46		hypothetical protein	UNKNOWN
SP_0056	0.806701	0.189422	0.057113	11							adenylosuccinate lyase	NUCLEOTIDE METABOLSIM
SP_0057	0.983862	0.0772935	0.00498927	240		1.04936	0.186142	0.0112248	275		beta-N-acetylhexosaminidase	CARBOHYDRATE METABOLISM
SP_0058	0.841461	0.0648139	0.00816579	63		1.18766	0.176436	0.0227778	60		transcriptional regulator, GntR family	REGULATOR
SP_0059	0.837812	0.0934832	0.0381644	6		0.963376	0.0866032	0.0500004	3		hypothetical protein	UNKNOWN
SP_0060	0.961502	0.0935352	0.00846828	122		1.17021	0.257546	0.0230356	125		glycosyl hydrolase, family 35	CARBOHYDRATE METABOLISM
SP_0061	1.02782	0.071482	0.0111636	41		1.07846	0.198625	0.0275443	52		PTS system, IIB component	TRANSPORT
SP_0062	1.00628	0.078883	0.0094964	69		0.996613	0.211911	0.0232603	83		PTS system, IIC component	TRANSPORT
SP_0063	0.958348	0.0862172	0.011039	61		0.960627	0.184543	0.0230679	64		PTS system, IID component	TRANSPORT
SP_0064	0.970137	0.0596238	0.014906	16		1.07075	0.172674	0.0431684	16		PTS system, IIA component	TRANSPORT
SP_0065	0.991919	0.0622023	0.00666879	87		1.00798	0.146692	0.0161015	83		sugar isomerase domain protein AgaS	CARBOHYDRATE METABOLISM
SP_0066	1.01205	0.0741613	0.00912862	66		1.05319	0.157881	0.0202146	61		aldose 1-epimerase	CARBOHYDRATE METABOLISM
SP_0067	0.983567	0.0592626	0.0129321	21		0.971716	0.144877	0.0316148	21		hypothetical protein	UNKNOWN
SP_0068	1.0201	0.0592113	0.0126239	22		1.10216	0.159199	0.0339413	22		hypothetical protein	UNKNOWN
SP_0069	0.976543	0.113074	0.0155318	53		1.02334	0.196791	0.0238644	68		choline binding protein I	VARIOUS
SP_0070	0.965479	0.0317823	0.0129751	6		0.812769	0.119153	0.0687928	3		hypothetical protein	UNKNOWN
SP_0071	1.01055	0.0733589	0.00263513	775		1.01833	0.199642	0.00704083	804		zinc metalloprotease ZmpC	VARIOUS
SP_0072	1.04214	0	0	1							hypothetical protein	UNKNOWN
SP_0073	1.00549	0.0689057	0.00904776	58		1.00766	0.129216	0.0166817	60		conserved hypothetical protein	UNKNOWN
SP_0074	1.00744	0.0430801	0.00918472	22		1.02691	0.185522	0.0404843	21		acetyltransferase, CysE/LacA/LpxA/NodL family	CARBOHYDRATE METABOLISM
SP_0075	0.966701	0.0688891	0.0137778	25		0.956886	0.207279	0.0378438	30		phosphorylase, Pnp/Udp family	UNKNOWN
SP_0076	1.00063	0.0946887	0.0253066	14		1.00577	0.218216	0.0583207	14		hypothetical protein	UNKNOWN
SP_0077	1.03678	0.0514716	0.0148586	12		1.07547	0.171335	0.04946	12		hypothetical protein	UNKNOWN
SP_0078	0.982696	0.0857755	0.0082158	109						***	potassium uptake protein, Trk family	TRANSPORT
SP_0079	0.968724	0.0793308	0.0161933	24		1.27915	0.167333	0.0591612	8		potassium uptake protein, Trk family	TRANSPORT
SP_0080	0.991335	0.0173879	0.0100389	3		0.901478	0	0	1		hypothetical protein	UNKNOWN
SP_0081	1.01314	0.0673219	0.00869122	60		0.943108	0.234325	0.0331386	50		cell wall surface anchor family protein	VARIOUS
SP_0082	0.995297	0.0577985	0.00722482	64		0.933413	0.222671	0.0314904	50		DNA-binding response regulator	REGULATOR
SP_0083	0.993036	0.0804606	0.012884	39		0.965228	0.182408	0.0299877	37		sensor histidine kinase	REGULATOR
SP_0084	1.00789	0.0658104	0.0114561	33		0.975752	0.175655	0.0277735	40		ribosomal protein S4	TRANSCRIPTION AND TRANSLATION
SP_0087											hypothetical protein	UNKNOWN
SP_0088	0.994283	0.0509533	0.022787	5		1.0383	0	0	1		hypothetical protein	UNKNOWN
SP_0089	0.997554	0.0262043	0.0151291	3		0.88311	0	0	1		hypothetical protein	UNKNOWN
SP_0090	1.02272	0.0693814	0.00704462	97		1.04999	0.183202	0.0177108	107		ABC transporter, permease protein	TRANSPORT
SP_0091	1.01763	0.0679884	0.00836879	66		1.05455	0.228886	0.0249735	84		ABC transporter, permease protein	TRANSPORT
SP_0092	1.02884	0.0826716	0.00912955	82		1.02937	0.204291	0.0220292	86		ABC transporter, substrate-binding protein	TRANSPORT
SP_0093	1.02242	0.0396866	0.0110071	13		1.0139	0.0701181	0.0175295	16		hypothetical protein	UNKNOWN
SP_0094	1.088	0.0723061	0.036153	4		1.12278	0.109098	0.0445389	6		hypothetical protein	UNKNOWN
SP_0095	1.03574	0.0856822	0.0144829	35		0.985365	0.159118	0.0300705	28		conserved hypothetical protein	UNKNOWN
SP_0096	1.01713	0.0680749	0.0113458	36		1.01209	0.160996	0.0227683	50		hypothetical protein	UNKNOWN
SP_0097	1.01382	0.059476	0.00603887	97		1.04248	0.179143	0.0169275	112		conserved domain protein	UNKNOWN
SP_0098	1.02961	0.0974277	0.0132582	54		1.10575	0.233622	0.0317919	54		hypothetical protein	UNKNOWN
SP_0099	0.976482	0.0642354	0.0121393	28		1.03638	0.194356	0.0328522	35		hypothetical protein	UNKNOWN
SP_0100	1.00771	0.0840621	0.0161778	27		1.23513	0.261113	0.0599035	19		conserved hypothetical protein	UNKNOWN
SP_0101	0.998811	0.0724137	0.00814718	79		1.07528	0.190367	0.018578	105		putative transporter	TRANSPORT
SP_0102											glycosyl transferase	CARBOHYDRATE METABOLISM
SP_0103											putative capsular polysaccharide biosynthesis protein	CAPSULE
SP_0104	1.00392	0.0984223	0.014206	48		0.851187	0.184065	0.0284018	42		hydrolase, haloacid dehalogenase-like family	VARIOUS METABOLISM AND BIOSYNTHESIS
SP_0105	1.01451	0.0884625	0.0193041	21		0.880224	0.248277	0.0688597	13		L-serine dehydratase, iron-sulfur-dependent, alpha subunit	CARBOHYDRATE METABOLISM
SP_0106	1.05837	0.0739026	0.017924	17		1.09286	0.258093	0.0745049	12		L-serine dehydratase, iron-sulfur-dependent, beta subunit	CARBOHYDRATE METABOLISM
SP_0107	1.12127	0.0806404	0.0168147	23		1.52891	0.347153	0.0668097	27	***	LysM domain protein	MEMBRANE PROTEIN
SP_0108	1.07783	0.038815	0.0194075	4		1.10219	0.0485915	0.0280543	3		hypothetical protein	UNKNOWN
SP_0109	1.05717	0.0892444	0.0160288	31		1.14297	0.194649	0.0296837	43		putative bacteriocin	MEMBRANE PROTEIN
SP_0110	1.02595	0.078861	0.0063548	154		1.03193	0.185226	0.0152255	148		hypothetical protein	UNKNOWN
SP_0111	1.00138	0.0690506	0.0122065	32		0.995004	0.211668	0.0352779	36		putative amino acid ABC transporter, ATP-binding protein	TRANSPORT
SP_0112	1.02965	0.075667	0.0126112	36		1.11526	0.226853	0.0350042	42		putative amino acid ABC transporter, periplasmic amino acid-binding protein	TRANSPORT
SP_0114	1.00358	0.0718131	0.0239377	9		1.02773	0.154223	0.0445203	12		hypothetical protein	UNKNOWN
SP_0115	0.99568	0.05572	0.008702	41		0.974015	0.185315	0.0285947	42		hypothetical protein	UNKNOWN
SP_0116	0.948532	0.155621	0.0449239	12		0.934849	0.169188	0.051012	11		hypothetical protein	UNKNOWN
SP_0117	1.0038	0.0795519	0.00986719	65		1.03829	0.18809	0.0238875	62		pneumococcal surface protein A	VARIOUS
SP_0118											tRNA (5-methylaminomethyl-2-thiouridylate)-methyltransferase	TRANSCRIPTION AND TRANSLATION
SP_0119	0.862184	0.0753553	0.0201396	14		0.876423	0.163849	0.0579294	8		MutT/nudix family protein	DNA TURNOVER
SP_0120											glucose-inhibited division protein A	RNA TURNOVER
SP_0121	0.820815	0.306829	0.177148	3		0.981204	0.0330321	0.0233572	2		metallo-beta-lactamase superfamily protein	TRANSCRIPTION AND TRANSLATION
SP_0122	0	0	0	2							conserved hypothetical protein	UNKNOWN
SP_0123	1.01176	0.0720406	0.0174724	17		0.879132	0.167812	0.0448497	14		competence-induced protein Ccs1	VARIOUS
SP_0124	0.971734	0.060878	0.0192513	10		0.895373	0.243128	0.0859589	8		hypothetical protein	UNKNOWN
SP_0125	0.917629	0.103359	0.034453	9		0.798989	0.165946	0.0479046	12		hypothetical protein	UNKNOWN
SP_0126											hypothetical protein	UNKNOWN
SP_0127	0.728151	0.143006	0.10112	2		1.68713	0	0	1		conserved hypothetical protein	UNKNOWN
SP_0128	0.77878	0.163349	0.0471547	12		0.751921	0.230304	0.0940211	6		putative ribosomal-protein-alanine acetyltransferase	TRANSCRIPTION AND TRANSLATION
SP_0129	0.865974	0.0883047	0.0441523	4		0.974024	0.214869	0.151935	2		DNA-binding/iron metalloprotein/AP endonuclease	VARIOUS
SP_0133	0.976852	0.0793399	0.00962137	68		1.01717	0.18244	0.0218058	70		hypothetical protein	UNKNOWN
SP_0134	0.951922	0.0885053	0.023654	14		1.0411	0.140324	0.0423092	11		hypothetical protein	UNKNOWN
SP_0135	1.03374	0.0908802	0.011636	61		1.10529	0.221837	0.0271017	67		putative glycosyl transferase	UNKNOWN
SP_0136	1.00424	0.0892459	0.00759711	138		1.07412	0.209969	0.0175585	143		glycosyl transferase, family 2	UNKNOWN
SP_0137	1.0135	0.0757936	0.00504171	226		1.04923	0.217116	0.0147388	217		ABC transporter, ATP-binding protein	TRANSPORT
SP_0138	1.02462	0.124005	0.0134503	85		1.06066	0.236094	0.02576	84		hypothetical protein	UNKNOWN
SP_0139	1.00153	0.0773589	0.00615434	158		1.00518	0.153596	0.0118151	169		conserved domain protein	UNKNOWN
SP_0141	0.9969	0.181167	0.0297838	37		1.00905	0.260653	0.0447017	34		transcriptional regulator	REGULATOR
SP_0142	0.489041	0.227934	0.131598	3		0.816491	0.116544	0.0672865	3		hypothetical protein	UNKNOWN
SP_0143	1.01848	0.0735384	0.0087274	71		1.0217	0.148495	0.0166022	80		conserved domain protein	UNKNOWN
SP_0144	1.02664	0.064237	0.0101568	40		1.05601	0.151743	0.022134	47		hypothetical protein	UNKNOWN
SP_0145	1.01656	0.0806942	0.00931776	75		1.06214	0.247833	0.02881	74		conserved hypothetical protein	UNKNOWN
SP_0146	1.01535	0.073045	0.0108889	45		1.03467	0.214278	0.0323036	44		conserved hypothetical protein	UNKNOWN
SP_0147	1.02763	0.054647	0.0164767	11		1.09604	0.188481	0.0712393	7		hypothetical protein	UNKNOWN
SP_0148	0.830236	0.0916084	0.0409685	5		0.927111	0.1222	0.0705524	3		ABC transporter, substrate-binding protein	TRANSPORT
SP_0149	1.03729	0.0631563	0.00986335	41		1.01669	0.180841	0.0253228	51		lipoprotein	TRANSPORT
SP_0150	1.00619	0.0748852	0.00832058	81		1.00707	0.177984	0.0190819	87		peptidase, M20/M25/M40 family	AMINO ACID METABOLSIM
SP_0151	1.0332	0.0672446	0.0105018	41		1.00931	0.151682	0.0192636	62		ABC transporter, ATP-binding protein	TRANSPORT
SP_0152	0.974184	0.0603865	0.0103562	34		0.924968	0.183561	0.0267752	47		putative ABC transporter, permease protein	TRANSPORT
SP_0153	1.01155	0.0834947	0.0108701	59		0.993757	0.258612	0.0320768	65		putative membrane protein	UNKNOWN
SP_0154	1.00382	0.0731617	0.00969051	57		0.912843	0.183649	0.0252262	53		hypothetical protein	UNKNOWN
SP_0155	0.971137	0.068649	0.00549632	156		0.92774	0.237431	0.0193862	150		putative sensor histidine kinase	REGULATOR
SP_0156	0.998025	0.10056	0.0103719	94		1.01802	0.214224	0.0208073	106		DNA-binding response regulator	REGULATOR
SP_0157	1.00334	0.0588352	0.00759559	60		1.03885	0.175019	0.0209188	70		hypothetical protein	UNKNOWN
SP_0158											NrdI family protein	VARIOUS
SP_0159	1.01445	0.0847957	0.0130843	42		0.97029	0.144899	0.0206999	49		conserved hypothetical protein	UNKNOWN
SP_0160	0.923809	0.13586	0.0480336	8		1.18076	0.135543	0.0479216	8		conserved domain protein	UNKNOWN
SP_0161	0.999509	0.0706652	0.0135995	27		0.976124	0.2584	0.05168	25		conserved domain protein	UNKNOWN
SP_0162											hypothetical protein	UNKNOWN
SP_0163	1.01805	0.0982554	0.0115795	72		1.02344	0.208941	0.0239672	76		putative transcriptional regulator PlcR	REGULATOR
SP_0164	1.04776	0.0649434	0.0216478	9		1.07052	0.197947	0.0808114	6		hypothetical protein	UNKNOWN
SP_0165	0.964303	0.0785075	0.00883279	79		0.993367	0.17698	0.0189743	87		flavoprotein	VARIOUS METABOLISM AND BIOSYNTHESIS
SP_0166	0.99495	0.0880588	0.00687624	164		0.981588	0.177244	0.013211	180		pyridoxal-dependent decarboxylase, Orn/Lys/Arg family	AMINO ACID METABOLSIM
SP_0167	0.996103	0.0692786	0.0060529	131		0.993715	0.247043	0.0199723	153		hypothetical protein	UNKNOWN
SP_0168	0.993235	0.0941412	0.00773835	148		1.00691	0.209701	0.016276	166		putative macrolide efflux protein	TRANSPORT
SP_0170	0.998676	0.0612587	0.0216582	8		0.951062	0.118252	0.0418084	8		hypothetical protein	UNKNOWN
SP_0171	0.970445	0.077853	0.0144569	29		1.0522	0.187754	0.0375507	25		ROK family protein	UNKNOWN
SP_0172	0.92685	0.0935164	0.0233791	16		0.890242	0.308927	0.0797645	15		hypothetical protein	UNKNOWN
SP_0173	1.00831	0.0902221	0.0100247	81		1.0465	0.200418	0.0236195	72		DNA mismatch repair protein HexB	DNA TURNOVER
SP_0174											hypothetical protein	UNKNOWN
SP_0175	0.994952	0.100986	0.0141408	51		0.981932	0.172939	0.0242164	51		6,7-dimethyl-8-ribityllumazine synthase	VARIOUS METABOLISM AND BIOSYNTHESIS
SP_0176	0.982945	0.0820842	0.00740128	123		1.01285	0.206445	0.0204411	102		3,4-dihydroxy-2-butanone 4-phosphate synthase/GTP cyclohydrolase II	VARIOUS METABOLISM AND BIOSYNTHESIS
SP_0177	0.994561	0.0766226	0.00826243	86		0.946609	0.216515	0.0233474	86		riboflavin synthase, alpha subunit	VARIOUS METABOLISM AND BIOSYNTHESIS
SP_0178	1.01251	0.0777226	0.00744447	109		1.02063	0.187939	0.0179193	110		riboflavin biosynthesis protein RibD	VARIOUS METABOLISM AND BIOSYNTHESIS
SP_0179											Holliday junction DNA helicase RuvA	DNA TURNOVER
SP_0180	1.01072	0.0432254	0.0111607	15		1.00994	0.183748	0.0474434	15		DNA-3-methyladenine glycosylase I	DNA TURNOVER
SP_0181	1.02104	0.069869	0.00894581	61		1.01657	0.165297	0.0203467	66		conserved hypothetical protein	UNKNOWN
SP_0182	1.01855	0.0916938	0.0125951	53		1.06407	0.265495	0.0326802	66		MccC family protein	UNKNOWN
SP_0183											hypothetical protein	UNKNOWN
SP_0184	0.752438	0.0836504	0.0152724	30		0.637008	0.187653	0.0321822	34		hypothetical protein	UNKNOWN
SP_0185											magnesium transporter, CorA family	TRANSPORT
SP_0186	0.904662	0.0921538	0.0119974	59		0.999727	0.42516	0.0906444	22		excinuclease ABC, subunit A	DNA TURNOVER
SP_0187	0.978851	0.0583275	0.00772567	57		0.964313	0.162012	0.0204116	63		peptidase M24 family protein	UNKNOWN
SP_0188											hypothetical protein	UNKNOWN
SP_0189											transcriptional regulator	REGULATOR
SP_0190	0.86699	0.0894298	0.0399942	5		0.410996	0.366451	0.211571	3		hypothetical protein	UNKNOWN
SP_0191	0.79499	0.151205	0.0366725	17		0.533631	0.330221	0.0882553	14		hypothetical protein	UNKNOWN
SP_0192	0.869173	0.0838579	0.0265182	10		0.496251	0.266167	0.0941043	8		conserved hypothetical protein	UNKNOWN
SP_0193											conserved hypothetical protein	UNKNOWN
SP_0194	1.00763	0.0610374	0.0249184	6		1.43635	0.593881	0.342877	3		hypothetical protein	UNKNOWN
SP_0196											hypothetical protein	UNKNOWN
SP_0197	1.0285	0.0875689	0.0191091	21							putative dihydrofolate synthetase	VARIOUS METABOLISM AND BIOSYNTHESIS
SP_0198	1.06821	0.0525467	0.0101126	27		1.29938	0.241873	0.0434417	31		hypothetical protein	UNKNOWN
SP_0199	0.459364	0.173071	0.0150072	133		0	0.23287	0.0263673	78	***	cardiolipin synthetase	LIPOPROTEIN
SP_0200	0.849374	0.262307	0.0318094	68		0.819288	0.524776	0.0622794	71		competence-induced protein Ccs4	UNKNOWN
SP_0201	0.735613	0.27085	0.0494501	30		0.425523	0.524669	0.127251	17		hypothetical protein	UNKNOWN
SP_0202	0.504885	0.257116	0.0329203	61		0.220699	0.240166	0.0800553	9		anaerobic ribonucleoside-triphosphate reductase	NUCLEOTIDE METABOLSIM
SP_0203	1.09102	0.0394048	0.0227504	3		1.30344	0.118706	0.068535	3		hypothetical protein	UNKNOWN
SP_0204	0.770593	0.295729	0.0820206	13		0.857199	0.337447	0.112482	9		acetyltransferase, GNAT family	VARIOUS METABOLISM AND BIOSYNTHESIS
SP_0205	0.675272	0.195616	0.0391232	25		0.464473	0.207997	0.103998	4		anaerobic ribonucleoside-triphosphate reductase activating protein	NUCLEOTIDE METABOLSIM
SP_0206	0.867511	0.177939	0.0493514	13		0.883708	0.25972	0.0821305	10		hypothetical protein	UNKNOWN
SP_0207	0.865968	0.170021	0.0537654	10		0.776897	0.0995837	0.0406549	6		conserved domain protein	UNKNOWN
SP_0223	0.904898	0.00317105	0.00224227	2							hypothetical protein	UNKNOWN
SP_0230											preprotein translocase, SecY subunit	TRANSPORT
SP_0231											adenylate kinase	NUCLEOTIDE METABOLSIM
SP_0232											translation initiation factor IF-1	TRANSCRIPTION AND TRANSLATION
SP_0236											DNA-directed RNA polymerase, alpha subunit	RNA TURNOVER
SP_0238	1.03351	0.0590733	0.0264184	5		0.888636	0.350771	0.202518	3		ACT domain protein	UNKNOWN
SP_0239	0.988036	0.156715	0.0286121	30		0.926553	0.16538	0.0324337	26		conserved hypothetical protein	UNKNOWN
SP_0240	1.10805	0.0809682	0.0233735	12		1.11815	0.205212	0.0592395	12		phosphoglycerate mutase family protein	CARBOHYDRATE METABOLISM
SP_0242	0.985387	0.0916309	0.0136595	45		0.969449	0.25497	0.034697	54		ABC transporter, ATP-binding protein	TRANSPORT
SP_0243	1.01547	0.0722679	0.00737581	96		1.01281	0.1911	0.0204881	87		iron ABC transporter, iron-binding protein	TRANSPORT
SP_0244	1.04907	0.0020431	0.00144469	2		1.0189	0.0155404	0.0109887	2		hypothetical protein	UNKNOWN
SP_0245	1.04201	0.0947938	0.0116683	66		1.1022	0.182077	0.0210244	75		putative pyruvate formate-lyase-activating enzyme	CARBOHYDRATE METABOLISM
SP_0246	0.989684	0.0913999	0.0123244	55		1.00351	0.23325	0.0364275	41		transcriptional regulator, DeoR family	REGULATOR
SP_0247	1.02728	0.0706591	0.00770954	84		1.12009	0.197851	0.0225472	77		transcriptional regulator	REGULATOR
SP_0248	1.00364	0.0801814	0.0148893	29		1.14751	0.248321	0.0445997	31		PTS system, IIA component	TRANSPORT
SP_0249	1.00979	0.0666436	0.0130699	26		1.103	0.124828	0.0260285	23		PTS system, IIB component	TRANSPORT
SP_0250	1.00105	0.0734138	0.00575021	163		1.06533	0.207401	0.0166054	156		PTS system, IIC component	TRANSPORT
SP_0251	1.01645	0.0766701	0.00459837	278		1.08803	0.204618	0.0119133	295		putative formate acetyltransferase	CARBOHYDRATE METABOLISM
SP_0252	0.999505	0.0921727	0.00999753	85		1.09078	0.231539	0.0245431	89		transaldolase family protein	AMINO ACID METABOLSIM
SP_0253	1.01366	0.0862987	0.00876231	97		1.07262	0.248854	0.0240576	107		glycerol dehydrogenase	CARBOHYDRATE METABOLISM
SP_0254											leucyl-tRNA synthetase	AMINO ACID METABOLSIM
SP_0255	0.964236	0.0671423	0.0167856	16		0.934137	0.152726	0.0325613	22		acetyltransferase, GNAT family	VARIOUS METABOLISM AND BIOSYNTHESIS
SP_0256	1.02278	0.10225	0.0228637	20		1.12163	0.299973	0.0904453	11		acetyltransferase, GNAT family	VARIOUS METABOLISM AND BIOSYNTHESIS
SP_0258	1.1225	0.0746539	0.0333862	5		1.21945	0.170964	0.0987061	3		hypothetical protein	UNKNOWN
SP_0259											Holliday junction DNA helicase RuvB	DNA TURNOVER
SP_0260	1.03872	0.172562	0.0395884	19		1.04868	0.260492	0.0631786	17		conserved hypothetical protein	UNKNOWN
SP_0261											undecaprenyl diphosphate synthase	VARIOUS METABOLISM AND BIOSYNTHESIS
SP_0262											phosphatidate cytidylyltransferase	MEMBRANE PROTEIN
SP_0263	1.04802	0.0968442	0.0206473	22		1.09824	0.222964	0.0388131	33		eep protein	UNKNOWN
SP_0264											prolyl-tRNA synthetase	TRANSCRIPTION AND TRANSLATION
SP_0265	1.04688	0.0757269	0.0126212	36		1.26141	0.253574	0.0411351	38		glycosyl hydrolase, family 1	CARBOHYDRATE METABOLISM
SP_0266											glucosamine--fructose-6-phosphate aminotransferase, isomerizing	CARBOHYDRATE METABOLISM
SP_0267	1.04536	0.0549502	0.0117154	22		1.10799	0.221877	0.0443754	25		putative oxidoreductase	UNKNOWN
SP_0268	1.02195	0.0799611	0.00736101	118		1.04853	0.321186	0.0606984	28		putative alkaline amylopullulanase	CARBOHYDRATE METABOLISM
SP_0269											hypothetical protein	UNKNOWN
SP_0270											hypothetical protein	UNKNOWN
SP_0273											translation elongation factor G	TRANSCRIPTION AND TRANSLATION
SP_0274											DNA polymerase III, alpha subunit, Gram-positive type	DNA TURNOVER
SP_0275	1.04008	0.0838353	0.026511	10		1.51342	0.721409	0.510113	2		conserved hypothetical protein	UNKNOWN
SP_0276	0.972619	0.00494728	0.00247364	4							hypothetical protein	UNKNOWN
SP_0277	1.04113	0.0130165	0.00920405	2		1.92664	0	0	1		aminopeptidase PepS	VARIOUS METABOLISM AND BIOSYNTHESIS
SP_0278	1.00802	0.119912	0.0275098	19		1.10979	0.21175	0.0587288	13		conserved hypothetical protein	UNKNOWN
SP_0279	1.03332	0.0242216	0.0139843	3		1.0901	0.174305	0.100635	3		ribosomal small subunit pseudouridine synthase A	TRANSCRIPTION AND TRANSLATION
SP_0281	0.950205	0.0881556	0.0134436	43		1.00866	0.122058	0.0244116	25		aminopeptidase C	VARIOUS METABOLISM AND BIOSYNTHESIS
SP_0282	0.662561	0.168446	0.0210558	64		0.97816	0.180399	0.0271961	44		PTS system, mannose-specific IID component	TRANSPORT
SP_0283	0.814467	0.0554539	0.012722	19		1.06167	0.134244	0.0372325	13		PTS system, mannose-specific IIC component	TRANSPORT
SP_0284	0.854093	0.108645	0.021307	26		1.05525	0.096373	0.0240933	16		PTS system, mannose-specific IIAB components	TRANSPORT
SP_0285	1.03492	0.0850182	0.0136138	39		1.08953	0.243735	0.0344694	50		alcohol dehydrogenase, zinc-containing	CARBOHYDRATE METABOLISM
SP_0286	1.00518	0.0816026	0.0120316	46		0.979474	0.253563	0.0351629	52		Cof family protein	UNKNOWN
SP_0287	0.957076	0.0690706	0.00687278	101		1.00361	0.202996	0.0208269	95		xanthine/uracil permease family protein	VARIOUS METABOLISM AND BIOSYNTHESIS
SP_0288	1.00594	0.074525	0.0136063	30		1.13442	0.301715	0.0489447	38		conserved hypothetical protein	UNKNOWN
SP_0289											dihydropteroate synthase	VARIOUS METABOLISM AND BIOSYNTHESIS
SP_0290											dihydrofolate synthetase	VARIOUS METABOLISM AND BIOSYNTHESIS
SP_0291											GTP cyclohydrolase I	VARIOUS METABOLISM AND BIOSYNTHESIS
SP_0292											bifunctional folate synthesis protein	VARIOUS METABOLISM AND BIOSYNTHESIS
SP_0293	0.942704	0.057283	0.0147904	15		0.934609	0.134084	0.0346202	15		hypothetical protein	UNKNOWN
SP_0296	1.02507	0.0611998	0.0432748	2							hypothetical protein	UNKNOWN
SP_0297	0.987868	0.0708629	0.021366	11		0.8576	0.224501	0.0600004	14		hypothetical protein	UNKNOWN
SP_0298	1.01337	0.0813089	0.00650992	156		1.02731	0.216118	0.0170856	160		conserved hypothetical protein	UNKNOWN
SP_0302	1.01369	0.0648411	0.0106598	37		0.988482	0.18052	0.0305135	35		conserved domain protein	UNKNOWN
SP_0303	0.969488	0.154593	0.0148757	108		0.97622	0.254992	0.025248	102		6-phospho-beta-glucosidase	CARBOHYDRATE METABOLISM
SP_0304	0.980333	0.195305	0.0369092	28		0.990972	0.169801	0.0320894	28		conserved hypothetical protein	UNKNOWN
SP_0305	1.0135	0.0823855	0.014129	34		1.05569	0.215401	0.0369409	34		PTS system, IIB component	TRANSPORT
SP_0306	0.972792	0.0838741	0.00732811	131		0.977547	0.214855	0.0211703	103		putative transcriptional regulator	REGULATOR
SP_0307	0.999905	0.0715275	0.0143055	25		1.0265	0.155988	0.0311977	25		PTS system, IIA component	TRANSPORT
SP_0308	0.966607	0.161099	0.0343465	22		0.990248	0.106234	0.0354112	9		PTS system, IIA component	TRANSPORT
SP_0309	0.990082	0.0710499	0.0129719	30		0.998316	0.189057	0.0370772	26		hypothetical protein	UNKNOWN
SP_0310	0.990289	0.0693591	0.00829	70		0.932106	0.231271	0.0317675	53		PTS system, IIC component	TRANSPORT
SP_0311	1.00121	0.0547133	0.0109427	25		0.93945	0.0978213	0.0261438	14		hypothetical protein	UNKNOWN
SP_0312	1.00924	0.076403	0.00609762	157		1.00605	0.259898	0.0243417	114		glycosyl hydrolase, family 31	UNKNOWN
SP_0313	1.06527	0.0921665	0.0291456	10		1.04541	0.0728795	0.0515336	2		glutathione peroxidase	AMINO ACID METABOLSIM
SP_0314	1.00579	0.0867399	0.00741069	137		0.9925	0.246403	0.0278996	78		hyaluronidase	VARIOUS
SP_0316	0.971466	0.00794136	0.00561539	2							hypothetical protein	UNKNOWN
SP_0317	1.02594	0.070903	0.0103423	47		1.05954	0.190653	0.0322262	35		4-hydroxy-2-oxoglutarate aldolase/2-dehydro-3-deoxyphosphogluconate aldolase	CARBOHYDRATE METABOLISM
SP_0318	1.01	0.0615513	0.00888416	48		1.1076	0.237302	0.0395503	36		carbohydrate kinase, PfkB family	CARBOHYDRATE METABOLISM
SP_0319	0.973549	0.0605517	0.0116532	27		1.03944	0.213875	0.0378082	32		conserved domain protein	UNKNOWN
SP_0320	1.00686	0.101937	0.0169894	36		1.03066	0.281282	0.0475453	35		gluconate 5-dehydrogenase	CARBOHYDRATE METABOLISM
SP_0321	0.989512	0.0629308	0.013122	23		1.07789	0.202828	0.043243	22		PTS system, IIA component	TRANSPORT
SP_0322	1.01657	0.0684483	0.00698597	96		1.12154	0.181131	0.0173492	109		glucuronyl hydrolase	VARIOUS
SP_0323	1.0071	0.0470431	0.0117608	16		1.07912	0.171392	0.042848	16		PTS system, IIB component	TRANSPORT
SP_0324	1.0257	0.0781507	0.0108375	52		0.959728	0.1807	0.0245902	54		PTS system, IIC component	TRANSPORT
SP_0325	1.03469	0.0738668	0.00831067	79		0.990155	0.208241	0.0229964	82		PTS system, IID component	TRANSPORT
SP_0326	0.961163	0.0664759	0.0383799	3							preprotein translocase, YajC subunit	TRANSPORT
SP_0327	1.01209	0.0796535	0.00830445	92		0.998603	0.266804	0.028939	85		hypothetical protein	UNKNOWN
SP_0329	0.960496	0.0558326	0.0154852	13		0.961881	0.227331	0.0859232	7		hypothetical protein	UNKNOWN
SP_0330	1.00801	0.07275	0.0140007	27		1.27389	0.256816	0.0494242	27		sugar binding transcriptional regulator RegR	REGULATOR
SP_0332	1.05704	0.0723907	0.0113055	41		1.02339	0.14424	0.021502	45		hypothetical protein	UNKNOWN
SP_0333	0.881045	0.022067	0.0110335	4		0.705408	0.350933	0.248147	2		putative transcriptional regulator	REGULATOR
SP_0334	0.773904	0.0893264	0.0315817	8		0.409487	0.167894	0.0839472	4		yllC protein	MEMBRANE PROTEIN
SP_0335											cell division protein FtsL	CELL DIVISION
SP_0336											penicillin-binding protein 2X	PEPTIDOGLYCAN
SP_0337											phospho-N-acetylmuramoyl-pentapeptide-transferase	PEPTIDOGLYCAN
SP_0338	1.00992	0.0678352	0.00861508	62		1.004	0.203951	0.0291358	49		putative ATP-dependent Clp protease, ATP-binding subunit	TRANSCRIPTION AND TRANSLATION
SP_0340	1.04074	0.0581025	0.0219607	7		1.13282	0.359472	0.103771	12		autoinducer-2 production protein	VARIOUS METABOLISM AND BIOSYNTHESIS
SP_0341	1.13353	0.0986259	0.0155941	40		1.49557	0.469225	0.0793135	35		hypothetical protein	UNKNOWN
SP_0342	1.00904	0.0785094	0.0106838	54		1.12792	0.284415	0.039826	51		glucan 1,6-alpha-glucosidase	CARBOHYDRATE METABOLISM
SP_0346	1.02414	0.0879106	0.0253776	12		1.87435	0.259283	0.0781766	11	***	capsular polysaccharide biosynthesis protein Cps4A	CAPSULE
SP_0347											capsular polysaccharide biosynthesis protein Cps4B	CAPSULE
SP_0348											capsular polysaccharide biosynthesis protein Cps4C	CAPSULE
SP_0349											capsular polysaccharide biosynthesis protein Cps4D	CAPSULE
SP_0350											capsular polysaccharide biosynthesis protein Cps4E	CAPSULE
SP_0351											capsular polysaccharide biosynthesis protein Cps4F	CAPSULE
SP_0352											capsular polysaccharide biosynthesis protein Cps4G	CAPSULE
SP_0353											capsular polysaccharide biosynthesis protein Cps4H	CAPSULE
SP_0354											putative membrane protein	VARIOUS METABOLISM AND BIOSYNTHESIS
SP_0355											hypothetical protein	VARIOUS METABOLISM AND BIOSYNTHESIS
SP_0356											putative polysaccharide transporter	TRANSPORT
SP_0357											UDP-N-acetylglucosamine-2-epimerase	CAPSULE
SP_0358											capsular polysaccharide biosynthesis protein Cps4J	CAPSULE
SP_0359											capsular polysaccharide biosynthesis protein Cps4K	CAPSULE
SP_0360	1.01694	0.0650515	0.0149238	19		1.89098	0.297806	0.089792	11	***	UDP-N-acetylglucosamine 2-epimerase	CAPSULE
SP_0366	0.994378	0.071015	0.00809291	77		1.14005	0.3199	0.0362216	78		oligopeptide ABC transporter, oligopeptide-binding protein AliA	TRANSPORT
SP_0367	0.974819	0.0515741	0.0194932	7		1.04118	0.0973176	0.0435217	5		hypothetical protein	UNKNOWN
SP_0368	0.980874	0.0906879	0.00579384	245		0.949831	0.212442	0.0145222	214		cell wall surface anchor family protein	VARIOUS
SP_0369	0.625718	0.189698	0.0193609	96		0.712274	0.28874	0.0425724	46		penicillin-binding protein 1A	PEPTIDOGLYCAN
SP_0370	0.644894	0.0250151	0.0176884	2							recombination protein U	DNA TURNOVER
SP_0371	0.995392	0.0816558	0.0178188	21		0.784357	0.298401	0.086141	12		conserved hypothetical protein	UNKNOWN
SP_0372											conserved hypothetical protein	UNKNOWN
SP_0373	0.811823	0.375895	0.0594343	40		1.0141	0.226152	0.0427387	28		conserved hypothetical protein	UNKNOWN
SP_0374	0.520197	0.193826	0.025234	59		0.171919	0.200455	0.044823	20	***	hypothetical protein	UNKNOWN
SP_0375											6-phosphogluconate dehydrogenase, decarboxylating	CARBOHYDRATE METABOLISM
SP_0376											DNA-binding response regulator	REGULATOR
SP_0377	1.01143	0.153463	0.0212815	52		0.983637	0.182642	0.0300261	37		choline binding protein C	VARIOUS
SP_0378	0.997442	0.117055	0.0221213	28		1.02386	0.186394	0.0310657	36		choline binding protein J	VARIOUS
SP_0379	1.01421	0.115328	0.011959	93		1.04621	0.181763	0.0201959	81		conserved hypothetical protein	UNKNOWN
SP_0380	1.01564	0.100393	0.0110195	83		1.11393	0.28265	0.0301306	88		hypothetical protein	UNKNOWN
SP_0381											mevalonate kinase	VARIOUS METABOLISM AND BIOSYNTHESIS
SP_0382											diphosphomevalonate decarboxylase	VARIOUS METABOLISM AND BIOSYNTHESIS
SP_0383											phosphomevalonate kinase	VARIOUS METABOLISM AND BIOSYNTHESIS
SP_0384											FMN-dependent dehydrogenase family protein	VARIOUS METABOLISM AND BIOSYNTHESIS
SP_0385											conserved hypothetical protein	REGULATOR
SP_0386	0			1							putative sensor histidine kinase	REGULATOR
SP_0387											DNA-binding response regulator	REGULATOR
SP_0389	0.995519	0.102184	0.0361275	8		0.895811	0.240001	0.0848532	8		hypothetical protein	UNKNOWN
SP_0390	0.970612	0.24163	0.03602	45		1.00879	0.288116	0.0424803	46		choline binding protein G	VARIOUS
SP_0391	0.84034	0.343815	0.0486227	50		0.930799	0.353555	0.058124	37		choline binding protein F	VARIOUS
SP_0394	0.986602	0.15063	0.0145619	107		0.807405	0.376817	0.0360925	109		PTS system, mannitol-specific IIBC components	TRANSPORT
SP_0395	0.972614	0.0841611	0.00590695	203		0.912314	0.243668	0.0184195	175		putative transcriptional regulator	REGULATOR
SP_0396	1.02818	0.0728024	0.0142777	26		1.01475	0.34618	0.0692361	25		PTS system, mannitol-specific IIA component	TRANSPORT
SP_0397	1.00636	0.0651203	0.00690273	89		1.01174	0.186456	0.0208464	80		mannitol-1-phosphate 5-dehydrogenase	CARBOHYDRATE METABOLISM
SP_0398	0.967154	0.0536253	0.0169578	10		0.999854	0.1576	0.0421202	14		hypothetical protein	UNKNOWN
SP_0400	0.969736	0.0770471	0.0205917	14		1.08089	0.176532	0.0455804	15		trigger factor	TRANSCRIPTION AND TRANSLATION
SP_0401	0.950613	0.128761	0.0169071	58		0.957805	0.149477	0.0287669	27		putative helicase	DNA TURNOVER
SP_0402											signal peptidase I	TRANSPORT
SP_0403	0.717296	0.277726	0.138863	4							ribonuclease HIII	RNA TURNOVER
SP_0404	1.0385	0.0454644	0.0185607	6		0.865149	0.181289	0.0685208	7		hypothetical protein	UNKNOWN
SP_0405	1.03182	0.0959324	0.0209342	21		1.0721	0.268358	0.0516454	27		conserved hypothetical protein	UNKNOWN
SP_0406	1.01505	0.117708	0.0154558	58		1.02523	0.258692	0.0320868	65		MutS2 family protein	DNA TURNOVER
SP_0407											hypothetical protein	UNKNOWN
SP_0408	0.959093	0.0725989	0.0120998	36		1.13883	0.212109	0.0319767	44		sodium:alanine symporter family protein	TRANSPORT
SP_0409	1.02544	0.0723126	0.018671	15		1.07743	0.174475	0.0551739	10		conserved hypothetical protein	UNKNOWN
SP_0410	0.978137	0.0642125	0.0185366	12		0.992588	0.159651	0.0460871	12		putative exfoliative toxin	TRANSPORT
SP_0411											seryl-tRNA synthetase	AMINO ACID METABOLSIM
SP_0412	0.907683	0.0115814	0.00818927	2							conserved hypothetical protein	UNKNOWN
SP_0413	0.704338	0.123421	0.0211665	34		1.1553	0.243011	0.0423029	33	***	aspartate kinase	AMINO ACID METABOLSIM
SP_0414											hypothetical protein	UNKNOWN
SP_0415											enoyl-CoA hydratase/isomerase family protein	AMINO ACID METABOLSIM
SP_0416											transcriptional regulator, MarR family	REGULATOR
SP_0417											3-oxoacyl-(acyl-carrier-protein) synthase III	LIPOPROTEIN
SP_0418											acyl carrier protein	LIPOPROTEIN
SP_0419											enoyl-(acyl-carrier-protein) reductase	LIPOPROTEIN
SP_0420											malonyl CoA-acyl carrier protein transacylase	LIPOPROTEIN
SP_0421											3-oxoacyl-[acyl-carrier protein] reductase	LIPOPROTEIN
SP_0422											3-oxoacyl-(acyl-carrier-protein) synthase II	LIPOPROTEIN
SP_0423											acetyl-CoA carboxylase, bitoin carboxyl carrier protein	CARBOHYDRATE METABOLISM
SP_0424											(3R)-hydroxymyristoyl-(acyl-carrier-protein) dehydratase	LIPOPROTEIN
SP_0425											acetyl-CoA carboxylase, biotin carboxylase	CARBOHYDRATE METABOLISM
SP_0426											acetyl-CoA carboxylase, carboxyl transferase, beta subunit	CARBOHYDRATE METABOLISM
SP_0427											acetyl-CoA carboxylase, carboxyl transferase, alpha subunit	CARBOHYDRATE METABOLISM
SP_0428											hypothetical protein	UNKNOWN
SP_0429	0.949856	0.0833527	0.0263584	10		0.958753	0.115981	0.0518682	5		hypothetical protein	UNKNOWN
SP_0430	0.981982	0.0638987	0.018446	12		0.726893	0.356835	0.118945	9		hypothetical protein	UNKNOWN
SP_0431	0.937484	0.0989361	0.0403905	6		0.966221	0.206773	0.0844148	6		conserved domain protein	UNKNOWN
SP_0433											N utilization substance protein B	RNA TURNOVER
SP_0434	0.9776	7.48606e-05	5.29344e-05	2							conserved hypothetical protein	TRANSCRIPTION AND TRANSLATION
SP_0435	0.985729	0.0376924	0.0217617	3							translation elongation factor P	TRANSCRIPTION AND TRANSLATION
SP_0436											glutamyl-tRNA(Gln) amidotransferase, B subunit	AMINO ACID METABOLSIM
SP_0437											glutamyl-tRNA(Gln) amidotransferase, A subunit	AMINO ACID METABOLSIM
SP_0438											glutamyl-tRNA(Gln) amidotransferase, C subunit	AMINO ACID METABOLSIM
SP_0439	0.904088	0.0832196	0.0136812	37		0.498639	0.183711	0.0391673	22	***	peptide chain release factor 3	TRANSCRIPTION AND TRANSLATION
SP_0441	1.01825	0.103674	0.0518371	4		1.30321	0.243374	0.172091	2		ribosomal protein L28	TRANSCRIPTION AND TRANSLATION
SP_0442	0.793835	0.109175	0.0412642	7		0.657146	0.254772	0.084924	9		conserved hypothetical protein	UNKNOWN
SP_0443											conserved hypothetical protein	UNKNOWN
SP_0444	0.924788	0.0692158	0.048943	2		0.943298	0.0325735	0.0230329	2		hypothetical protein	UNKNOWN
SP_0445	1.03448	0.0787385	0.0102509	59		1.22982	0.291044	0.0378906	59		acetolactate synthase, large subunit, biosynthetic type	VARIOUS METABOLISM AND BIOSYNTHESIS
SP_0446	1.05342	0.104279	0.0193642	29		1.18573	0.28095	0.0496654	32		acetolactate synthase, small subunit	VARIOUS METABOLISM AND BIOSYNTHESIS
SP_0447	1.05086	0.0907234	0.0128302	50		1.22824	0.298053	0.0483506	38		ketol-acid reductoisomerase	AMINO ACID METABOLSIM
SP_0448	1.0413	0.0696573	0.0117742	35		1.16652	0.257342	0.0441339	34		hypothetical protein	UNKNOWN
SP_0449	1.01442	0.077637	0.014672	28		1.09571	0.25731	0.0514621	25		hypothetical protein	UNKNOWN
SP_0450	1.01146	0.064305	0.0074753	74		0.989394	0.159414	0.018658	73		threonine dehydratase	AMINO ACID METABOLSIM
SP_0451	1.03193	0.107212	0.053606	4		1.49155	0.263895	0.131948	4		hypothetical protein	UNKNOWN
SP_0452	1.006	0.106011	0.0432789	6		0.499386	0	0	1		amino acid ABC transporter, ATP-binding protein	TRANSPORT
SP_0453	0.959894	0.122914	0.019196	41		0.647704	0.275924	0.0541131	26		amino acid ABC transporter, amino acid-binding protein/permease protein	TRANSPORT
SP_0454	1.02456	0.0953385	0.00999419	91		1.13327	0.294085	0.0308285	91		hypothetical protein	UNKNOWN
SP_0455	0.758191	0.375987	0.153496	6		0.674071	0.546576	0.206586	7		hypothetical protein	UNKNOWN
SP_0457	0.0614006	0.130605	0.0316764	17		0	0	0	5		bacitracin resistance protein	PEPTIDOGLYCAN
SP_0458	1.02305	0.0923139	0.0181043	26		0.972859	0.189057	0.0394211	23		DNA polymerase IV	DNA TURNOVER
SP_0459	1.02239	0.0774019	0.0112902	47		1.18111	0.255881	0.034821	54		formate acetyltransferase	CARBOHYDRATE METABOLISM
SP_0461	1.01165	0.0589925	0.0060525	95		1.0136	0.167937	0.0176046	91		putative transcriptional regulator	REGULATOR
SP_0462	1.02042	0.0835452	0.00656393	162		1.06775	0.193558	0.014978	167		cell wall surface anchor family protein	VARIOUS
SP_0463	1.02371	0.0812129	0.00729314	124		1.0162	0.225413	0.0209291	116		cell wall surface anchor family protein	VARIOUS
SP_0464	0.967288	0.0772194	0.0104123	55		0.888219	0.210514	0.0263142	64		cell wall surface anchor family protein	VARIOUS
SP_0465											hypothetical protein	UNKNOWN
SP_0466	0.991875	0.0695153	0.0112769	38		0.904169	0.135984	0.0236719	33		putative sortase	VARIOUS
SP_0467	1.01057	0.0799861	0.0241167	11		1.07677	0.150757	0.0753786	4		putative sortase	VARIOUS
SP_0468	0.931387	0.0650557	0.0153338	18		0.789203	0.222134	0.0573547	15		putative sortase	VARIOUS
SP_0470	1.02532	0.0255049	0.0147252	3		0.901398	1.11022e-16	1.11022e-16	1		hypothetical protein	UNKNOWN
SP_0471	0.982153	0.125378	0.0313444	16		1.00074	0.148959	0.038461	15		conserved hypothetical protein	UNKNOWN
SP_0472	1.00677	0.0377751	0.0104769	13		1.0592	0.223165	0.0526004	18		hypothetical protein	UNKNOWN
SP_0473	0.85	0.113962	0.0106735	114		0.870481	0.237279	0.0224208	112		putative regulator	REGULATOR
SP_0474	0.999524	0.0929296	0.00815046	130		0.959914	0.244428	0.0208071	138		PTS system, cellobiose-specific IIC component	TRANSPORT
SP_0475	0.975496	0.0880851	0.00649372	184		0.983559	0.224203	0.0154348	211		hypothetical protein	UNKNOWN
SP_0476	1.00767	0.0601603	0.014591	17		1.01741	0.182813	0.0443387	17		PTS system, lactose-specific IIA component	TRANSPORT
SP_0477	0.987508	0.0769681	0.00610397	159		1.04008	0.244712	0.0192264	162		6-phospho-beta-galactosidase	CARBOHYDRATE METABOLISM
SP_0478	0.995521	0.074816	0.00580685	166		1.18801	0.275025	0.0219494	157		PTS system, lactose-specific IIBC components	TRANSPORT
SP_0479	0.822447	0.0748603	0.00864413	75		0.973758	0.154896	0.0248031	39		potassium uptake protein, Trk family	TRANSPORT
SP_0480	0.819896	0.0767609	0.00898418	73		1.01852	0.204679	0.0262065	61		potassium uptake protein, Trk family	TRANSPORT
SP_0481	1.07813	0.0971077	0.0105953	84		1.23063	0.326818	0.0402285	66		conserved hypothetical protein	UNKNOWN
SP_0482	1.04547	0.0727922	0.0187949	15		1.00836	0.175301	0.0425166	17		conserved hypothetical protein	UNKNOWN
SP_0483	1.02868	0.0607978	0.006556	86		1.0694	0.201623	0.0212529	90		ABC transporter, ATP-binding protein	TRANSPORT
SP_0484	1.04185	0.0766768	0.00903645	72		1.03055	0.168923	0.0190053	79		cobalt transport protein	TRANSPORT
SP_0486	1.05545	0.0629347	0.0128465	24		1.02344	0.131623	0.0258133	26		RNA methyltransferase, TrmH family	TRANSCRIPTION AND TRANSLATION
SP_0487	1.11167	0.0637143	0.0176712	13		1.05683	0.14019	0.0350475	16		hypothetical protein	UNKNOWN
SP_0488	1.07947	0.138145	0.0270924	26		1.02421	0.279324	0.046554	36		conserved hypothetical protein	UNKNOWN
SP_0489	1.01701	0.0703357	0.0124337	32		1.00772	0.236683	0.0400068	35		PAP2 family protein	UNKNOWN
SP_0490	1.0173	0.0840075	0.017148	24		1.01573	0.244596	0.0499279	24		hypothetical protein	UNKNOWN
SP_0491	1.04142	0.077881	0.0174147	20		1.09186	0.23455	0.0568867	17		hypothetical protein	UNKNOWN
SP_0492	1.04671	0.0590028	0.0208606	8		1.06122	0.229105	0.102459	5		conserved domain protein	UNKNOWN
SP_0493	1.00775	0.0312191	0.0220752	2							putative DNA-directed RNA polymerase, delta subunit	NUCLEOTIDE METABOLSIM
SP_0494	1.044	0.16839	0.0253858	44		0.914934	0.286883	0.0448035	41		CTP synthase	NUCLEOTIDE METABOLSIM
SP_0496	0.997862	0.0870127	0.0125592	48		1.12671	0.301998	0.0427089	50		Na/Pi cotransporter II-related protein	TRANSPORT
SP_0497	0.972448	0.0640234	0.0193038	11		0.846637	0.335874	0.13712	6		hypothetical protein	UNKNOWN
SP_0498	1.01945	0.0763471	0.00500166	233		0.93381	0.195585	0.0128686	231		endo-beta-N-acetylglucosaminidase	VARIOUS METABOLISM AND BIOSYNTHESIS
SP_0499											phosphoglycerate kinase	CARBOHYDRATE METABOLISM
SP_0500	0.799835	0.0780484	0.0189295	17		0.547313	0.360011	0.108547	11		conserved domain protein	MEMBRANE PROTEIN
SP_0501	0.989251	0.0115865	0.00819289	2							transcriptional regulator, MerR family	REGULATOR
SP_0502	0.30353	0.327189	0.0731616	20							glutamine synthetase, type I	AMINO ACID METABOLSIM
SP_0503	1.03534	0.119553	0.0488074	6		0.960681	0.418077	0.18697	5		hypothetical protein	UNKNOWN
SP_0504	1.02366	0.0201018	0.0100509	4		0.776646	0.0935965	0.0467983	4		hypothetical protein	UNKNOWN
SP_0505	1.00398	0.0722801	0.00845974	73		0.914742	0.204624	0.0251875	66		putative type I restriction-modification system, S subunit	VARIOUS
SP_0507	0.970804	0.0917032	0.015727	34		1.03241	0.17574	0.0332117	28		putative type I restriction-modification system, S subunit	VARIOUS
SP_0508	0.973632	0.0802592	0.00959281	70		0.993763	0.158649	0.0204815	60		type I restriction-modification system, S subunit	VARIOUS
SP_0509	1.00816	0.0770277	0.00970458	63		1.03289	0.24401	0.0341682	51		type I restriction-modification system, M subunit	VARIOUS
SP_0510	1.00352	0.0869223	0.00712096	149		1.02757	0.200362	0.016814	142		type I restriction-modification system, R subunit	VARIOUS
SP_0511											hypothetical protein	UNKNOWN
SP_0512	0.903156	0.0579066	0.0193022	9		0.804682	0.0444868	0.0222434	4		hypothetical protein	UNKNOWN
SP_0513	0.981254	0.0760471	0.0165948	21		0.949159	0.275541	0.0601279	21		hypothetical protein	UNKNOWN
SP_0514	0.958984	0.0757571	0.0173799	19		0.931283	0.108141	0.0270353	16		hypothetical protein	UNKNOWN
SP_0515	0	0	0	2		0.831019	0	0	1		heat-inducible transcription repressor HrcA	REGULATOR
SP_0516											heat shock protein GrpE	VARIOUS
SP_0517	0	0	0	2							dnaK protein	TRANSCRIPTION AND TRANSLATION
SP_0518	0.942651	0.082191	0.0158177	27		0.872486	0.195714	0.0399499	24		hypothetical protein	UNKNOWN
SP_0519											dnaJ protein	PROTEIN TURNOVER
SP_0520	1.04425	0.0475932	0.0179885	7		1.19676	0.183135	0.0747645	6		hypothetical protein	UNKNOWN
SP_0521	1.02079	0.084407	0.0266918	10		0.923122	0.262217	0.0790613	11		HIT family protein	UNKNOWN
SP_0522	1.03167	0.0753737	0.0201445	14		1.1756	0.253648	0.073222	12		ABC transporter, ATP-binding protein	TRANSPORT
SP_0523	1.013	0.0685105	0.0112631	37		1.08915	0.186512	0.0269207	48		putative ABC transporter, permease protein	TRANSPORT
SP_0524	1.04917	0.0735293	0.0328833	5		0.935278	0.327902	0.146642	5		BlpT protein, fusion	UNKNOWN
SP_0525	1.03061	0.0570889	0.0152576	14		1.09018	0.198792	0.0531294	14		BlpS protein	REGULATOR
SP_0526	1.00854	0.0796833	0.0130999	37		0.983202	0.218963	0.0364939	36		response regulator BlpR	REGULATOR
SP_0527	1.01243	0.0723007	0.00584516	153		0.993387	0.177579	0.0151716	137		putative sensor histidine kinase BlpH	REGULATOR
SP_0528	0.960583	0.0618919	0.0131954	22		1.01791	0.190779	0.0426594	20		peptide pheromone BlpC	VARIOUS
SP_0529	1.02187	0.0765452	0.0073999	107		1.02359	0.213042	0.0190551	125		BlpC ABC transporter	TRANSPORT
SP_0531	1.01289	0.0636553	0.0170126	14		1.04307	0.195452	0.0522367	14		bacteriocin BlpI	MEMBRANE PROTEIN
SP_0532	1.02025	0.0611689	0.0157937	15		1.01109	0.197097	0.0478031	17		bacteriocin BlpJ	MEMBRANE PROTEIN
SP_0533	1.15496	0.0451644	0.0319361	2		1.03516	0.111434	0.0498348	5		bacteriocin BlpK	MEMBRANE PROTEIN
SP_0534											hypothetical protein	UNKNOWN
SP_0535	1.06445	0.0644544	0.0166421	15		1.05419	0.155113	0.0365605	18		hypothetical protein	UNKNOWN
SP_0536	1.01882	0.069342	0.0138684	25		1.079	0.190197	0.0405501	22		immunity protein BlpL	VARIOUS
SP_0539	1.02976	0.0787066	0.020322	15		1.06173	0.213394	0.0550981	15		bacteriocin BlpM	MEMBRANE PROTEIN
SP_0540	0.98177	0.103151	0.0243129	18		1.00836	0.255885	0.0545549	22		BlpN protein	MEMBRANE PROTEIN
SP_0541	1.01334	0.0393867	0.0176143	5		0.723625	0.236564	0.167276	2		bacteriocin BlpO	MEMBRANE PROTEIN
SP_0542	0.990973	0.0557286	0.0176229	10		0.943483	0.115118	0.0364035	10		hypothetical protein	UNKNOWN
SP_0543	1.02324	0.0864602	0.0188672	21		1.09874	0.274299	0.0509361	29		hypothetical protein	UNKNOWN
SP_0544	1.01028	0.0673521	0.0150604	20		1.16077	0.249272	0.0508824	24		immunity protein BlpX	VARIOUS
SP_0545	1.00365	0.06529	0.00872474	56		1.04472	0.211919	0.0266993	63		immunity protein BlpY	VARIOUS
SP_0546	1.02512	0.0953563	0.0168568	32		1.09419	0.197172	0.0333282	35		BlpZ protein, fusion	UNKNOWN
SP_0547	1.02113	0.0947613	0.0147992	41		1.00453	0.23181	0.0371193	39		conserved domain protein	UNKNOWN
SP_0548	0.815103	0.292085	0.168635	3		1.26757	0.0264266	0.0186864	2		hypothetical protein	UNKNOWN
SP_0549	0.178346	0.241145	0.0984471	6							conserved hypothetical protein	UNKNOWN
SP_0550	0.809166	0.250003	0.0693385	13		1.03326	0.145336	0.0484452	9		trmB tRNA (guanine-N(7)-)-methyltransferase	TRANSCRIPTION AND TRANSLATION
SP_0552	0.90749	0.111551	0.0498873	5		0	0	0	1		SP14.3 protein	PROTEIN TURNOVER
SP_0553											N utilization substance protein A	RNA TURNOVER
SP_0554											conserved hypothetical protein	UNKNOWN
SP_0556											translation initiation factor IF-2	TRANSCRIPTION AND TRANSLATION
SP_0557	0.390534	0.3348	0.1674	4		0.0456898	0	0	1		ribosome-binding factor A	TRANSCRIPTION AND TRANSLATION
SP_0558	1.01084	0.0677781	0.0102179	44		1.1094	0.275748	0.0398007	48		conserved hypothetical protein	UNKNOWN
SP_0559	0.931058	0.043161	0.0305194	2		1.45939	0.260405	0.150345	3		hypothetical protein	UNKNOWN
SP_0560	1.03528	0.0949793	0.0387751	6		1.20501	0.257286	0.081361	10		hypothetical protein	UNKNOWN
SP_0561	1.06074	0.0675423	0.0225141	9		1.15563	0.16655	0.0526678	10		conserved domain protein	UNKNOWN
SP_0562	0.943416	0.0976073	0.018446	28		1.01409	0.254182	0.0498492	26		conserved hypothetical protein	UNKNOWN
SP_0563	0.791295	0.0327985	0.0133899	6		0.617523	0.155524	0.0897917	3		hypothetical protein	UNKNOWN
SP_0564	1.04266	0.0625544	0.0208515	9		1.07344	0.138406	0.0417311	11		hypothetical protein	UNKNOWN
SP_0565	1.00315	0.0616252	0.0205417	9		1.22103	0.248638	0.0717756	12		conserved domain protein	UNKNOWN
SP_0566	0.956266	0.0457617	0.0114404	16		1.02669	0.285859	0.0623795	21		acetyltransferase, GNAT family	VARIOUS METABOLISM AND BIOSYNTHESIS
SP_0567	0.960146	0.0831488	0.0166298	25		1.17267	0.219043	0.0421548	27		conserved domain protein	UNKNOWN
SP_0568											valyl-tRNA synthetase	AMINO ACID METABOLSIM
SP_0570	0.982853	0.155425	0.018711	69		0.980569	0.227397	0.0288794	62		conserved domain protein	UNKNOWN
SP_0571	1.03283	0.0414087	0.0146402	8		0.962645	0.133742	0.0445808	9		cell filamentation protein Fic-related protein	CELL DIVISION
SP_0573	1.00944	0.0616195	0.02329	7		0.904432	0.110577	0.0451428	6		hypothetical protein	UNKNOWN
SP_0574	0.994145	0.0664678	0.014171	22		1.0065	0.214328	0.0437496	24		hypothetical protein	UNKNOWN
SP_0575	1.03732	0.0727583	0.00664189	120		1.01331	0.188238	0.0168365	125		putative helicase	DNA TURNOVER
SP_0576	0.982644	0.0975416	0.00839505	135		0.957356	0.221896	0.0193871	131		transcription antiterminator Lict	TRANSCRIPTION AND TRANSLATION
SP_0577	1.02149	0.0738109	0.00527221	196		1.0048	0.20794	0.0141159	217		PTS system, beta-glucosides-specific IIABC components	TRANSPORT
SP_0578	0.999349	0.0879091	0.00668361	173		0.998088	0.205838	0.0156045	174		6-phospho-beta-glucosidase	CARBOHYDRATE METABOLISM
SP_0579											phenylalanyl-tRNA synthetase, alpha subunit	AMINO ACID METABOLSIM
SP_0580	0.796372	0.147391	0.0329575	20		0.973577	0.300191	0.0688686	19		acetyltransferase, GNAT family	VARIOUS METABOLISM AND BIOSYNTHESIS
SP_0581											phenylalanyl-tRNA synthetase, beta subunit	AMINO ACID METABOLSIM
SP_0582	1.02751	0.0742435	0.00913875	66		1.00149	0.177005	0.0208602	72		hypothetical protein	UNKNOWN
SP_0584	1.0614	0.0432896	0.0193597	5		1.04383	0.0249041	0.012452	4		putative transcriptional regulator	REGULATOR
SP_0585	1.02528	0.0567791	0.00819536	48		1.09674	0.169929	0.0272104	39		5-methyltetrahydropteroyltriglutamate--homocysteine methyltransferase	AMINO ACID METABOLSIM
SP_0586	1.02479	0.0561847	0.0106179	28		1.03383	0.176354	0.0352709	25		putative 5,10-methylenetetrahydrofolate reductase	VARIOUS METABOLISM AND BIOSYNTHESIS
SP_0587	0.999406	0.0803247	0.0242188	11		0.962941	0.120829	0.0348802	12		hypothetical protein	UNKNOWN
SP_0588	1.07554	0.0634572	0.00840511	57		1.42907	0.232975	0.0255723	83		polyribonucleotide nucleotidyltransferase	NUCLEOTIDE METABOLSIM
SP_0589	0.937909	0.0437954	0.0218977	4							serine acetyltransferase	AMINO ACID METABOLSIM
SP_0590	1.00928	0.0836717	0.0241539	12		1.06447	0.166882	0.0393345	18		acetyltransferase, GNAT family	VARIOUS METABOLISM AND BIOSYNTHESIS
SP_0591											cysteinyl-tRNA synthetase	AMINO ACID METABOLSIM
SP_0592	0.934781	0.0530255	0.0121649	19		1.02004	0.202491	0.0452784	20		conserved hypothetical protein	TRANSCRIPTION AND TRANSLATION
SP_0593	1.03729	0.0737933	0.015387	23		0.999142	0.18907	0.0412585	21		leucine-rich protein	UNKNOWN
SP_0595	1.01573	0.0718333	0.0123193	34		1.05141	0.150246	0.0253961	35		hypothetical protein	UNKNOWN
SP_0596	0.958758	0.09347	0.046735	4		1.06757	0.0681636	0.0393543	3		hypothetical protein	UNKNOWN
SP_0598											hypothetical protein	UNKNOWN
SP_0599	0.994054	0.0504528	0.0102986	24		1.12698	0.161359	0.0344019	22		transmembrane protein Vexp1	TRANSPORT
SP_0600	1.0384	0.0867714	0.0148812	34		1.02238	0.14649	0.0228779	41		ABC transporter, ATP-binding protein Vexp2	TRANSPORT
SP_0601	1.05422	0.0767699	0.00892432	74		1.03641	0.194228	0.0227327	73		transmembrane protein Vexp3	TRANSPORT
SP_0602	1.02315	0.0708309	0.0316766	5							pep27 protein	UNKNOWN
SP_0603	0.994728	0.103155	0.0275694	14		0.941695	0.201381	0.0636823	10		DNA-binding response regulator VncR	REGULATOR
SP_0604	1.02814	0.0673445	0.00855276	62		1.09369	0.222431	0.0275892	65		sensor histidine kinase VncS	REGULATOR
SP_0605											fructose-bisphosphate aldolase	CARBOHYDRATE METABOLISM
SP_0606	0.995215	0.0808324	0.00842736	92		0.979851	0.181757	0.02058	78		putative oxidoreductase	UNKNOWN
SP_0607	1.00856	0.0892539	0.0146732	37		0.943944	0.112343	0.0192667	34		amino acid ABC transporter, permease protein	TRANSPORT
SP_0608	1.01403	0.0592382	0.00903374	43		1.05499	0.409177	0.0747052	30		amino acid ABC transporter, permease protein	TRANSPORT
SP_0609	1.02546	0.0654955	0.0109159	36		1.02686	0.219918	0.037173	35		amino acid ABC transporter, amino acid-binding protein	TRANSPORT
SP_0610	1.03142	0.0637795	0.0170458	14		0.949584	0.131096	0.0300755	19		amino acid ABC transporter, ATP-binding protein	TRANSPORT
SP_0611											single-stranded-DNA-specific exonuclease RecJ	DNA TURNOVER
SP_0612	0.936685	0.0399554	0.0163117	6		1.21713	0.294608	0.120273	6		hypothetical protein	UNKNOWN
SP_0613	0			1							metallo-beta-lactamase superfamily protein	TRANSCRIPTION AND TRANSLATION
SP_0614	0.885503	0.401348	0.0802695	25		1.08385	0.314922	0.0617612	26		tributyrin esterase	MEMRANE PROTEIN
SP_0615	0.581094	0.438052	0.0565523	60		0.884629	0.376691	0.0611074	38		beta-lactam resistance factor	PEPTIDOGLYCAN
SP_0616	0.645707	0.402401	0.0680181	35		0.3836	0.512492	0.193704	7		beta-lactam resistance factor	PEPTIDOGLYCAN
SP_0617	0.545579	0.370671	0.0790273	22		0.423349	0.548686	0.114409	23		conserved domain protein	UNKNOWN
SP_0618	0.783131	0.303621	0.073639	17		0.933234	0.169907	0.0849536	4		excinuclease ABC, subunit C	DNA TURNOVER
SP_0619	0.760091	0.169604	0.0389098	19		0.605429	0.282233	0.0647488	19		conserved hypothetical protein	UNKNOWN
SP_0620	0.970732	0.0608732	0.0105967	33		0.904416	0.205201	0.0427873	23		putative amino acid ABC transporter, amino acid-binding protein	TRANSPORT
SP_0621											hypothetical protein	UNKNOWN
SP_0622	0.982193	0.0690489	0.0138098	25		0.958841	0.250783	0.0608238	17		nitroreductase family protein	UNKNOWN
SP_0623	0.957972	0.0899076	0.0135541	44						***	dipeptidase	PROTEIN TURNOVER
SP_0624	0.999518	0.0562184	0.0122679	21		1.07092	0.178484	0.0446211	16		conserved hypothetical protein	UNKNOWN
SP_0626	1.00844	0.0723151	0.0127836	32		1.02683	0.153708	0.0256181	36		branched-chain amino acid transport system II carrier protein	TRANSPORT
SP_0627	0.978785	0.0486435	0.00822225	35		0.929561	0.162231	0.0266707	37		conserved hypothetical protein	UNKNOWN
SP_0628	1.01754	0.0690468	0.0191501	13		0.898282	0.211382	0.0564941	14		HIT family protein	UNKNOWN
SP_0629	0.716231	0.057857	0.0204555	8		0.535703	0.143972	0.0544163	7		conserved hypothetical protein	PEPTIDOGLYCAN
SP_0633	1.00245	0.0817742	0.0146871	31		0.94627	0.117236	0.0313326	14		hypothetical protein	UNKNOWN
SP_0634	0.976103	0.0593576	0.0112175	28		0.91073	0.23066	0.049177	22		conserved domain protein	UNKNOWN
SP_0635	0.828246	0.0213784	0.0151168	2		0.960536	0.211878	0.122328	3		hypothetical protein	UNKNOWN
SP_0636	0.976444	0.0686464	0.0140124	24		0.884132	0.163129	0.0308284	28		ABC transporter, ATP-binding protein	TRANSPORT
SP_0637	1.00885	0.0513973	0.0132707	15		0.957792	0.0676026	0.0195152	12		membrane protein	UNKNOWN
SP_0638	0.995354	0.0833408	0.0122879	46		1.01684	0.201892	0.0285519	50		conserved hypothetical protein	UNKNOWN
SP_0639	0.975741	0.0721743	0.0144349	25		0.925623	0.116802	0.0238421	24		hypothetical protein	UNKNOWN
SP_0640											hypothetical protein	UNKNOWN
SP_0641	1.01058	0.0773149	0.00342692	509		0.982447	0.197843	0.00883896	501		serine protease, subtilase family	UNKNOWN
SP_0645	1.09203	0.0500388	0.0250194	4		1.35602	0.104422	0.060288	3		putative PTS system IIA component	TRANSPORT
SP_0646											putative PTS system, IIB component	TRANSPORT
SP_0647	0.993139	0.131586	0.0145312	82		0.995238	0.209184	0.0244832	73		putative PTS system, IIC component	TRANSPORT
SP_0648	1.00854	0.0836889	0.00465658	323		0.980917	0.194759	0.0113011	297		beta-galactosidase	CARBOHYDRATE METABOLISM
SP_0650	0.994353	0.10413	0.0238891	19		1.00476	0.239752	0.059938	16		hypothetical protein	MEMRANE PROTEIN
SP_0652	1.0211	0.0560574	0.014474	15		1.00884	0.149373	0.049791	9		conserved hypothetical protein	UNKNOWN
SP_0653	0.975846	0.0219578	0.00776327	8		1.11037	0.286532	0.0863928	11		hypothetical protein	UNKNOWN
SP_0654	0.998321	0.106492	0.0476246	5		0.920343	0.156324	0.0521079	9		hypothetical protein	UNKNOWN
SP_0655	0.964411	0.0759937	0.00711746	114		0.956254	0.200524	0.020256	98		transporter, monovalent cation:proton antiporter-2 (CPA2) family	TRANSPORT
SP_0657	0.994327	0.0715398	0.0113114	40		0.986449	0.300334	0.0463425	42		putative ribonuclease BN	TRANSCRIPTION AND TRANSLATION
SP_0658	0.994225	0.0945562	0.0131126	52		1.03377	0.191628	0.0295688	42		cytochrome c-type biogenesis protein CcdA	UNKNOWN
SP_0659	1.01679	0.0823869	0.0189008	19		1.13545	0.266741	0.0628714	18		thioredoxin family protein	VARIOUS
SP_0660	0.966153	0.0609602	0.0129968	22		0.890653	0.209417	0.0410701	26		peptide methionine sulfoxide reductase	AMINO ACID METABOLSIM
SP_0661	1.0032	0.0621764	0.0132561	22		0.979341	0.12767	0.0329642	15		DNA-binding response regulator	REGULATOR
SP_0662	0.989872	0.0830904	0.0114133	53		1.03769	0.196016	0.0292203	45		putative sensor histidine kinase	REGULATOR
SP_0663	0.96769	0.0418888	0.0132464	10		0.925177	0.163559	0.0437129	14		conserved hypothetical protein	UNKNOWN
SP_0664	1.02737	0.0772955	0.00400758	372		1.04865	0.201364	0.0107327	352		zinc metalloprotease ZmpB	VARIOUS
SP_0665	1.02234	0.0876032	0.00985613	79		1.01585	0.257487	0.0321859	64		chorismate binding enzyme	VARIOUS METABOLISM AND BIOSYNTHESIS
SP_0666	1.03262	0.076638	0.0131433	34		0.938097	0.189678	0.0330186	33		conserved hypothetical protein	UNKNOWN
SP_0667	1.05053	0.0846694	0.0123503	47		1.05968	0.24729	0.0437152	32		putative pneumococcal surface protein	VARIOUS
SP_0668	1.0295	0.0326629	0.0115481	8		1.20903	0.132994	0.0542948	6		glucokinase	CARBOHYDRATE METABOLISM
SP_0669											thymidylate synthase	NUCLEOTIDE METABOLSIM
SP_0670	0.780031	0.0292764	0.0146382	4							hypothetical protein	UNKNOWN
SP_0671	0.57606	0.307122	0.108584	8							tRNA isopentenylpyrophosphate transferase	TRANSCRIPTION AND TRANSLATION
SP_0672	0.926656	0.135497	0.0288881	22		1.06255	0.187711	0.0593595	10		GTP-binding protein HflX	TRANSCRIPTION AND TRANSLATION
SP_0673	1.08366	0.0548857	0.0122728	20		1.1678	0.160268	0.0462655	12		hypothetical protein	UNKNOWN
SP_0674											ribonuclease Z	TRANSCRIPTION AND TRANSLATION
SP_0675	1.02746	0.0762817	0.0155709	24		1.01895	0.151725	0.0323478	22		oxidoreductase, short chain dehydrogenase/reductase family	UNKNOWN
SP_0676	0.984642	0.0710623	0.0121871	34		1.00103	0.265887	0.0594541	20		putative transcriptional regulator	REGULATOR
SP_0677	1.02983	0.0755293	0.0142737	28		0.9954	0.203288	0.0406576	25		conserved hypothetical protein	UNKNOWN
SP_0678	0.942156	0.0701473	0.0181119	15		0.889485	0.237435	0.0495085	23		conserved hypothetical protein	UNKNOWN
SP_0679	0.997171	0.0472861	0.021147	5		0.905777	0.15359	0.0686876	5		hypothetical protein	UNKNOWN
SP_0681	0.877216	0.116773	0.0238361	24		0.66146	0.161686	0.0538953	9		elongation factor Tu family protein	TRANSCRIPTION AND TRANSLATION
SP_0682	0.953287	0.0286596	0.0143298	4		0.524377	0.263815	0.186546	2		hypothetical protein	UNKNOWN
SP_0683	1.04075	0.0793913	0.0251057	10		0.967366	0.144264	0.0434971	11		hypothetical protein	UNKNOWN
SP_0684	1.11762	0.0445863	0.0257419	3		1.5598	0.290147	0.167517	3		hypothetical protein	UNKNOWN
SP_0685	1.01674	0.0346668	0.0173334	4		1.19092	0.184016	0.106242	3		hypothetical protein	UNKNOWN
SP_0686	0.995747	0.0730543	0.00531392	189		0.970716	0.196329	0.0148837	174		conserved hypothetical protein	TRANSPORT
SP_0687	0.948885	0.0756651	0.0195366	15		0.864272	0.0857567	0.0229194	14		ABC transporter, ATP-binding protein	TRANSPORT
SP_0688											UDP-N-acetylmuramoylalanine--D-glutamate ligase	AMINO ACID METABOLSIM
SP_0689											UDP-N-acetylglucosamine--N-acetylmuramyl-(pentapeptide) pyrophosphoryl-undecaprenol N-acetylglucosamine transferase	PEPTIDOGLYCAN
SP_0690	0.518624	0.46694	0.134794	12		0.280793	0.388815	0.274933	2		cell division protein DivIB	CELL DIVISION
SP_0691	1.11634	0.00174595	0.00123457	2		1.45822	0.179042	0.126602	2		hypothetical protein	UNKNOWN
SP_0692	0.988022	0.0043402	0.00306898	2		0.831661	0.0834481	0.0481788	3		hypothetical protein	UNKNOWN
SP_0693	0.973718	0.183653	0.031043	35		1.0594	0.215166	0.0369007	34		hypothetical protein	UNKNOWN
SP_0694	0.784685	0.338514	0.0821017	17		1.00349	0.192262	0.041955	21		conserved domain protein	UNKNOWN
SP_0695	0.926102	0.1836	0.0241078	58		0.936136	0.250332	0.0390954	41		HesA/MoeB/ThiF family protein	UNKNOWN
SP_0696	0.869205	0.16439	0.0377137	19		0.941173	0.179195	0.0422368	18		hypothetical protein	UNKNOWN
SP_0698	0.953606	0.130868	0.0159881	67		0.885117	0.247651	0.0325182	58		hypothetical protein	UNKNOWN
SP_0699	0.970479	0.116063	0.051905	5		0.835345	0.0788267	0.0321809	6		hypothetical protein	UNKNOWN
SP_0701	0.77774	0.0964767	0.0249102	15		0.292243	0.19826	0.0597775	11	***	orotidine 5-phosphate decarboxylase	NUCLEOTIDE METABOLSIM
SP_0702	0.79308	0.218989	0.0565427	15		0.558803	0.341433	0.0985631	12		orotate phosphoribosyltransferase PyrE	NUCLEOTIDE METABOLSIM
SP_0703	0.973523	0.0656285	0.0126302	27		0.933563	0.170443	0.0381121	20		hypothetical protein	UNKNOWN
SP_0704	1.00314	0.0967638	0.0132915	53		1.02802	0.261082	0.0316609	68		hypothetical protein	UNKNOWN
SP_0705	1.02099	0.105935	0.0106469	99		1.02989	0.234359	0.0221449	112		hypothetical protein	UNKNOWN
SP_0706	1.00887	0.0635382	0.00697422	83		0.998095	0.203714	0.0229196	79		hypothetical protein	UNKNOWN
SP_0707	1.00556	0.0870226	0.0120679	52		1.04986	0.201821	0.0274643	54		ABC transporter, ATP-binding protein	TRANSPORT
SP_0709	0.974328	0.0695329	0.0117532	35		0.954951	0.142805	0.0215287	44		amino acid ABC transporter, ATP-binding protein	TRANSPORT
SP_0710	1.02323	0.119932	0.0212012	32		1.02749	0.293399	0.0469815	39		amino acid ABC transporter, permease protein	TRANSPORT
SP_0711	0.999956	0.0665667	0.0107985	38		0.990046	0.194045	0.0343026	32		amino acid ABC transporter, permease protein	TRANSPORT
SP_0713											lysyl-tRNA synthetase	AMINO ACID METABOLSIM
SP_0715	0.997187	0.0555403	0.0121199	21		1.03943	0.16768	0.0316885	28		lactate oxidase	VARIOUS
SP_0716	1.00326	0.0546979	0.0116616	22		0.99423	0.188026	0.0431362	19		putative transcriptional regulator	REGULATOR
SP_0717	1.01316	0.0664986	0.00844533	62		0.969138	0.230079	0.0313098	54		hydroxyethylthiazole kinase	AMINO ACID METABOLSIM
SP_0718	1.00012	0.0651256	0.00870278	56		1.05839	0.195953	0.0282834	48		thiamine-phosphate pyrophosphorylase	AMINO ACID METABOLSIM
SP_0719	0.972559	0.096625	0.013149	54		0.886989	0.144409	0.0177755	66		conserved hypothetical protein	UNKNOWN
SP_0720	0.982082	0.0741074	0.0123512	36		0.949371	0.20364	0.0371794	30		ABC transporter, ATP-binding protein	TRANSPORT
SP_0721	0.969146	0.0837359	0.0123462	46		0.891168	0.170245	0.0283742	36		conserved hypothetical protein	TRANSPORT
SP_0722	0.985653	0.0677478	0.0128031	28		1.03225	0.213743	0.0383893	31		transcriptional activator TenA	AMINO ACID METABOLSIM
SP_0723	1.0251	0.0761252	0.01623	22		1.10869	0.233185	0.0466369	25		thiW protein	VARIOUS
SP_0724	1.03313	0.0587457	0.0128194	21		1.01069	0.155259	0.0400876	15		putative hydroxyethylthiazole kinase	AMINO ACID METABOLSIM
SP_0725	1.06335	0.060514	0.0182457	11		0.991078	0.167451	0.0483388	12		thiamine-phosphate pyrophosphorylase	AMINO ACID METABOLSIM
SP_0726	1.04962	0.0633262	0.0163507	15		1.16765	0.199839	0.0576886	12		phosphomethylpyrimidine kinase	AMINO ACID METABOLSIM
SP_0727	1.03176	0.0453276	0.0226638	4		1.53849	0.46532	0.268653	3		putative transcriptional repressor	REGULATOR
SP_0728	0.991627	0.0707789	0.018275	15		0.95745	0.098936	0.0274399	13		hypothetical protein	UNKNOWN
SP_0729	0.986067	0.0864635	0.00979006	78		1.05987	0.159479	0.0211235	57		cation-transporting ATPase, E1-E2 family	TRANSPORT
SP_0730	1.12125	0.110378	0.0147499	56		1.19203	0.170203	0.02049	69		pyruvate oxidase	CARBOHYDRATE METABOLISM
SP_0731	1.00816	0.0735368	0.0144217	26		1.03346	0.112234	0.0229097	24		conserved domain protein	UNKNOWN
SP_0736	1.00318	0.0599992	0.0115468	27		1.00388	0.175824	0.038368	21		mannose-6-phosphate isomerase	CARBOHYDRATE METABOLISM
SP_0737	1.03548	0.115791	0.0195722	35		1.0675	0.214158	0.0338614	40		sodium-dependent transporter	TRANSPORT
SP_0738	1.0224	0.0498538	0.0117507	18		1.1187	0.191704	0.05534	12		hypothetical protein	UNKNOWN
SP_0739	1.01246	0.0466698	0.0110002	18		1.11415	0.258414	0.0646034	16		transcriptional regulator, MerR family	REGULATOR
SP_0740	1.02316	0.0620067	0.0219227	8		1.00808	0.153364	0.0626105	6		MutT/nudix family protein	VARIOUS
SP_0741	0.993807	0.062163	0.00995404	39		0.865241	0.229818	0.0304402	57		conserved hypothetical protein	UNKNOWN
SP_0742	0.943301	0.0636983	0.0201432	10		1.07029	0.22288	0.0704807	10		conserved hypothetical protein	UNKNOWN
SP_0743	0.844227	0.0941647	0.054366	3		0.832629	0.0123819	0.00875529	2		transcriptional regulator, TetR family	REGULATOR
SP_0744	1.02641	0.0913866	0.0156727	34		1.15524	0.287986	0.0517239	31		cytidine and deoxycytidylate deaminase family protein	NUCLEOTIDE METABOLSIM
SP_0745	1.08947	0.0951419	0.0237855	16		1.34051	0.185587	0.0437432	18		uracil phosphoribosyltransferase	NUCLEOTIDE METABOLSIM
SP_0746	1.01531	0.0931786	0.0280944	11		1.63282	0.34011	0.102547	11		ATP-dependent Clp protease, proteolytic subunit	PROTEIN TURNOVER
SP_0747											hypothetical protein	UNKNOWN
SP_0748	1.00108	0.0536006	0.0202591	7		1.15043	0.12457	0.044042	8		conserved hypothetical protein	UNKNOWN
SP_0749	1.04967	0.0690856	0.015448	20		1.13807	0.20551	0.0369107	31		branched-chain amino acid ABC transporter, amino acid-binding protein	TRANSPORT
SP_0750	1.04845	0.0752917	0.0108674	48		1.08079	0.269828	0.039784	46		branched-chain amino acid ABC transporter, permease protein	TRANSPORT
SP_0751	1.03635	0.0710156	0.0102502	48		1.04281	0.228047	0.0307499	55		branched-chain amino acid ABC transporter, permease protein	TRANSPORT
SP_0752	1.02895	0.0609116	0.0124335	24		1.0523	0.192512	0.0430471	20		branched-chain amino acid ABC transporter, ATP-binding protein	TRANSPORT
SP_0753	1.05266	0.0610163	0.0133149	21		1.0423	0.157382	0.0302882	27		branched-chain amino acid ABC transporter, ATP-binding protein	TRANSPORT
SP_0754	1.02253	0.0694961	0.0104769	44		1.06399	0.203792	0.0318269	41		putative acetoin utilization protein AcuB	UNKNOWN
SP_0755											peptide chain release factor 2, programmed frameshift	TRANSCRIPTION AND TRANSLATION
SP_0756											cell division ABC transporter, ATP-binding protein FtsE	TRANSPORT
SP_0757											cell division ABC transporter, permease protein FtsX	TRANSPORT
SP_0758	1.04456	0.0827409	0.00919343	81		0.999853	0.181685	0.0242787	56		PTS system, IIABC components	TRANSPORT
SP_0759	1.04898	0.0872415	0.0290805	9		1.03226	0.177724	0.0492916	13		hypothetical protein	UNKNOWN
SP_0760	1.062	0.0718858	0.0110922	42		1.11716	0.21432	0.0428641	25		hypothetical protein	UNKNOWN
SP_0761											ATP-dependent RNA helicase, DEAD/DEAH box family	TRANSCRIPTION AND TRANSLATION
SP_0762											S-adenosylmethionine synthetase	AMINO ACID METABOLSIM
SP_0763											hypothetical protein	UNKNOWN
SP_0764	0.988793	0.0913215	0.0164018	31		1.00352	0.149269	0.0268095	31		dihydroorotate dehydrogenase A	NUCLEOTIDE METABOLSIM
SP_0765											DNA polymerase III, delta subunit	DNA TURNOVER
SP_0766	0.872521	0.0132985	0.00940349	2							superoxide dismutase, manganese-dependent	VARIOUS
SP_0767	1.02123	0.0925038	0.0224355	17		1.14965	0.437496	0.13191	11		conserved hypothetical protein	UNKNOWN
SP_0768	1.01971	0.0531562	0.00970494	30		0.901272	0.299585	0.0624679	23		ribosomal RNA large subunit methyltransferase N	TRANSCRIPTION AND TRANSLATION
SP_0769	1.02666	0.0551576	0.0130008	18		0.619893	0.306142	0.0968106	10		VanZF-related protein	UNKNOWN
SP_0770	1.00086	0.0596649	0.00909882	43		0.909651	0.269969	0.0421621	41		ABC transporter, ATP-binding protein	TRANSPORT
SP_0771	0.813525	0.114823	0.0194086	35		0.644468	0.235297	0.0429591	30		peptidyl-prolyl cis-trans isomerase, cyclophilin-type	PROTEIN TURNOVER
SP_0772	1.03425	0.0944086	0.0333785	8		1.01963	0.240321	0.0724594	11		hypothetical protein	UNKNOWN
SP_0773	0.987814	0.031353	0.0181017	3							hypothetical protein	UNKNOWN
SP_0774	1.02293	0.0565108	0.014591	15		0.914983	0.0678593	0.0175212	15		hypothetical protein	UNKNOWN
SP_0776	0.818952	0.119532	0.0845217	2		1.17706	0.221107	0.156346	2		ribosomal protein S16	TRANSCRIPTION AND TRANSLATION
SP_0777	0.953744	0.127036	0.0196021	42		0.970759	0.195552	0.0325919	36		KH domain protein	UNKNOWN
SP_0778	1.00988	0.0187477	0.00937386	4		0.695509	0.258883	0.129442	4		hypothetical protein	UNKNOWN
SP_0779											16S rRNA processing protein RimM	TRANSCRIPTION AND TRANSLATION
SP_0780	0.800746	0.144597	0.0417415	12		0.827941	0.111822	0.039535	8		tRNA (guanine-N1)-methyltransferase	TRANSCRIPTION AND TRANSLATION
SP_0781	0.995159	0.0671942	0.0274319	6		1.08944	0.162457	0.0614031	7		hypothetical protein	UNKNOWN
SP_0782											conserved hypothetical protein	UNKNOWN
SP_0783	0.743244	0.430271	0.162627	7		1.4659	2.22045e-16	2.22045e-16	1		conserved hypothetical protein	UNKNOWN
SP_0784	1.01799	0.0627504	0.00945997	44		1.01637	0.27263	0.0661225	17		glutathione reductase	AMINO ACID METABOLSIM
SP_0785	1.06565	0.0748312	0.00999974	56		1.11008	0.225748	0.0356939	40		conserved hypothetical protein	UNKNOWN
SP_0786	1.03726	0.0459404	0.0102726	20		1.04509	0.234399	0.0585999	16		ABC transporter, ATP-binding protein	TRANSPORT
SP_0787	1.01605	0.11209	0.0151143	55		1.03884	0.185416	0.0254689	53		conserved hypothetical protein	TRANSPORT
SP_0788	0.951171	0.124162	0.0555269	5		1.24736	0.270833	0.110567	6		methionyl-tRNA synthetase	AMINO ACID METABOLSIM
SP_0789	0.878918	0.0332655	0.0148768	5		0.82365	0.0132717	0.00938453	2		conserved hypothetical protein	UNKNOWN
SP_0790	1.01178	0.092286	0.0188378	24		1.02802	0.17321	0.0333342	27		conserved domain protein	UNKNOWN
SP_0791	0.994955	0.0569384	0.00878578	42		0.917362	0.158391	0.0256944	38		oxidoreductase, aldo/keto reductase family	UNKNOWN
SP_0792	1.00692	0.0353195	0.0157953	5		1.05688	0.133274	0.059602	5		hypothetical protein	UNKNOWN
SP_0793	1.00435	0.0729387	0.0131002	31		0.904986	0.276745	0.0532595	27		oxidoreductase, short chain dehydrogenase/reductase family	LIPOPROTEIN
SP_0794	0.976905	0.0706723	0.018888	14		1.0396	0.220862	0.0552155	16		MutT/nudix family protein	VARIOUS
SP_0795	1.03245	0.0749598	0.0104965	51		1.10852	0.279837	0.0417157	45		PEP-utilizing enzymes family protein	CARBOHYDRATE METABOLISM
SP_0796	0.953891	0.061383	0.0232006	7		0.939554	0.10794	0.0325451	11		conserved hypothetical protein	UNKNOWN
SP_0797	1.06313	0.0895864	0.00924013	94		1.16675	0.202195	0.0208548	94		aminopeptidase N	VARIOUS METABOLISM AND BIOSYNTHESIS
SP_0798	0.627988	0.209648	0.0632113	11							DNA-binding response regulator CiaR	REGULATOR
SP_0799	0.581763	0.252042	0.0727582	12		0	0	0	2		sensor histidine kinase CiaH	REGULATOR
SP_0800	0.963965	0.0665319	0.0271615	6		0.966011	0.218241	0.126001	3		hypothetical protein	UNKNOWN
SP_0801	0.996448	0.0708672	0.0104488	46		0.800064	0.278457	0.0464094	36		conserved hypothetical protein	UNKNOWN
SP_0802	1.043	0.0854293	0.012879	44		1.13231	0.229311	0.0387606	35		DNA polymerase III, epsilon subunit/ATP-dependent helicase DinG	DNA TURNOVER
SP_0803											putative rod shape-determining protein RodA	CELL DIVISION
SP_0804	1.08292	0.265826	0.108523	6		0.913034	0.140342	0.070171	4		putative 4-methyl-5(b-hydroxyethyl)-thiazole monophosphate biosynthesis protein	VARIOUS METABOLISM AND BIOSYNTHESIS
SP_0805	0.551836	0.0279221	0.0197439	2							hydrolase, haloacid dehalogenase-like family	UNKNOWN
SP_0806											DNA gyrase subunit B	DNA TURNOVER
SP_0807											putative septation ring formation regulator EzrA	CELL DIVISION
SP_0815											hypothetical protein	UNKNOWN
SP_0816											hypothetical protein	UNKNOWN
SP_0817	1.05312	0.106956	0.0296643	13		1.09265	0.237882	0.0594704	16		MutT/nudix family protein	VARIOUS METABOLISM AND BIOSYNTHESIS
SP_0820	1.07911	0.085333	0.0108373	62		1.06283	0.288289	0.0381849	57		ATP-dependent Clp protease, ATP-binding subunit ClpE	PROTEIN TURNOVER
SP_0821	1.2134	0.0571279	0.0255484	5		1.55438	0.187628	0.0765986	6		hypothetical protein	UNKNOWN
SP_0822	1.16547	0.109977	0.0266732	17		1.56977	0.319801	0.0854705	14		conserved hypothetical protein	UNKNOWN
SP_0823	1.02315	0.076366	0.0139425	30		1.39749	0.207612	0.0442631	22	***	amino acid ABC transporter, permease protein	TRANSPORT
SP_0824											amino acid ABC transporter, ATP-binding protein	TRANSPORT
SP_0825											methylenetetrahydrofolate dehydrogenase/methenyltetrahydrofolate cyclohydrolase	CARBOHYDRATE METABOLISM
SP_0826	0.980656	0.0766971	0.0122814	39		1.08508	0.135617	0.0219999	38		hypothetical protein	UNKNOWN
SP_0827	0.950634	0.0814924	0.0132198	38		1.09439	0.124897	0.0254945	24		ribose 5-phosphate isomerase	CARBOHYDRATE METABOLISM
SP_0828	0.724639	0.0516558	0.0365262	2							phosphopentomutase	NUCLEOTIDE METABOLSIM
SP_0829	1.10572	0.0771171	0.0106942	52		1.05034	0.17621	0.0231376	58		hypothetical protein	UNKNOWN
SP_0830	1.07256	0.096347	0.0248767	15		1.01455	0.322318	0.101926	10		purine nucleoside phosphorylase, family 2	NUCLEOTIDE METABOLSIM
SP_0831	1.1514	0.0713626	0.0152145	22		1.09846	0.233637	0.0536	19		hypothetical protein	UNKNOWN
SP_0832											hypothetical protein	UNKNOWN
SP_0833	1.0323	0.0565312	0.0099934	32		0.95526	0.169512	0.0320348	28		hemolysin-related protein	VARIOUS
SP_0834	0.968841	0.0552958	0.0208998	7		0.833303	0.124135	0.0506779	6		purine nucleoside phosphorylase, family 1	NUCLEOTIDE METABOLSIM
SP_0835	1.02828	0.0272037	0.00754496	13		1.06636	0.222895	0.0742983	9		putative DNA topology modulation protein FlaR	UNKNOWN
SP_0837	1.01753	0.049632	0.015695	10		0.890347	0.091968	0.0411293	5		ribosomal protein S20	TRANSCRIPTION AND TRANSLATION
SP_0839											pantothenate kinase	VARIOUS METABOLISM AND BIOSYNTHESIS
SP_0840	1.02426	0.038961	0.0174239	5		1.03927	0.250311	0.176996	2		hypothetical protein	UNKNOWN
SP_0841	0.905973	0.124249	0.0320809	15		1.20214	0.260623	0.0921443	8		conserved hypothetical protein	TRANSCRIPTION AND TRANSLATION
SP_0842	1.00341	0.067529	0.0115811	34		1.10637	0.200313	0.0417682	23		pyrimidine-nucleoside phosphorylase	NUCLEOTIDE METABOLSIM
SP_0843	1.00742	0.0817666	0.0170495	23		1.01168	0.191848	0.0409021	22		deoxyribose-phosphate aldolase	CARBOHYDRATE METABOLISM
SP_0844	0.939743	0.0378828	0.0267872	2		1.16758	0.258493	0.129246	4		cytidine deaminase	NUCLEOTIDE METABOLSIM
SP_0845	1.14013	0.0624671	0.0161289	15		1.15266	0.218098	0.0514063	18		lipoprotein	TRANSPORT
SP_0846	1.05254	0.0945983	0.0178774	28		0.976551	0.174299	0.0318225	30		sugar ABC transporter, ATP-binding protein	TRANSPORT
SP_0847	1.08854	0.0494964	0.0120046	17		1.02219	0.252548	0.076146	11		putative sugar ABC transporter, permease protein	TRANSPORT
SP_0848	1.00599	0.102412	0.0228999	20		1.07393	0.397445	0.15022	7		putative sugar ABC transporter, permease protein	TRANSPORT
SP_0851											conserved hypothetical protein	UNKNOWN
SP_0852											topoisomerase IV, subunit B	DNA TURNOVER
SP_0853											hypothetical protein	UNKNOWN
SP_0854											hypothetical protein	UNKNOWN
SP_0855											topoisomerase IV, subunit A	DNA TURNOVER
SP_0856	1.02913	0.0699277	0.0233092	9		0.81954	0.0875933	0.0391729	5		branched-chain amino acid aminotransferase	AMINO ACID METABOLSIM
SP_0857	1.04982	0.0755312	0.0195021	15		0.90757	0.170031	0.0694147	6		putative membrane protein	UNKNOWN
SP_0858	0.991681	0.03055	0.012472	6		0.984387	0.0592602	0.0241929	6		membrane protein	UNKNOWN
SP_0859	1.01569	0.0685446	0.015327	20		0.951826	0.245548	0.061387	16		pyrrolidone-carboxylate peptidase	AMINO ACID METABOLSIM
SP_0860	1.02051	0.0525812	0.0158538	11		1.19991	0.0769249	0.0344019	5		hypothetical protein	UNKNOWN
SP_0861											ribosomal protein S1	TRANSCRIPTION AND TRANSLATION
SP_0864											conserved hypothetical protein	UNKNOWN
SP_0865											DNA polymerase III, gamma and tau subunits	DNA TURNOVER
SP_0866											hypothetical protein	UNKNOWN
SP_0867											ABC transporter, ATP-binding protein	TRANSPORT
SP_0868											conserved hypothetical protein	UNKNOWN
SP_0869											aminotransferase, class-V	AMINO ACID METABOLSIM
SP_0870											NifU family protein	VARIOUS METABOLISM AND BIOSYNTHESIS
SP_0871											conserved hypothetical protein	UNKNOWN
SP_0872	0.54245	0.130829	0.0221141	35		0.109	0.133352	0.0666759	4	***	D-alanyl-D-alanine carboxypeptidase	PEPTIDOGLYCAN
SP_0873	0.0226541	0.104259	0.023313	20							membrane protein	UNKNOWN
SP_0875	0.943131	0.0473044	0.0157681	9		1.02068	0.444148	0.181323	6		lactose phosphotransferase system repressor	REGULATOR
SP_0876	0.956433	0.0819043	0.0334373	6		0.870494	0.137031	0.0559426	6		putative 1-phosphofructokinase	CARBOHYDRATE METABOLISM
SP_0877	0.973563	0.0773976	0.0112896	47		0.934998	0.168594	0.0298034	32		PTS system, fructose specific IIABC components	TRANSPORT
SP_0878											SpoE family protein	TRANSPORT
SP_0879	0.978203	0.0936401	0.0199641	22		0.960828	0.438636	0.0844156	27		hypothetical protein	DNA TURNOVER
SP_0880	0.98891	0.0924662	0.0184932	25		1.21516	0.33699	0.0569617	35		aminotransferase, class-V	AMINO ACID METABOLSIM
SP_0881	0.983788	0.0822908	0.0130113	40		1.09097	0.156603	0.0276837	32		thiazole biosynthesis protein ThiI	AMINO ACID METABOLSIM
SP_0882	1.00166	0.0814989	0.0128861	40		1.04575	0.250404	0.0464988	29		conserved hypothetical protein	UNKNOWN
SP_0883	1.10127	0.0265634	0.0187832	2		1.28932	0.423177	0.244322	3		hypothetical protein	UNKNOWN
SP_0884	1.02793	0.11065	0.0349906	10		0.956803	0.141331	0.042613	11		hypothetical protein	UNKNOWN
SP_0885	0.998883	0.0721659	0.00931657	60		0.986154	0.157164	0.0199598	62		hypothetical protein	UNKNOWN
SP_0886	0.999956	0.073683	0.00900181	67		0.938003	0.177722	0.0237491	56		putative type I restriction-modification system, M subunit	VARIOUS
SP_0887	0.990304	0.0774696	0.014909	27		0.876725	0.155811	0.0340007	21		putative type I restriction-modification system, S subunit	VARIOUS
SP_0888											hypothetical protein	UNKNOWN
SP_0889											hypothetical protein	UNKNOWN
SP_0891											putative type I restriction-modification system, S subunit	VARIOUS
SP_0892	1.01314	0.0903988	0.00687289	173		1.02002	0.250298	0.0209309	143		putative type I restriction-modification system, R subunit	VARIOUS
SP_0893	1.00629	0.063371	0.0200397	10		1.00643	0.191587	0.0782152	6		putative transcriptional repressor	REGULATOR
SP_0894	0.957661	0.119384	0.0123135	94		1.04413	0.16663	0.0188672	78		X-pro dipeptidyl-peptidase	TRANSCRIPTION AND TRANSLATION
SP_0895											DNA polymerase III, alpha subunit	DNA TURNOVER
SP_0896											6-phosphofructokinase	CARBOHYDRATE METABOLISM
SP_0897											pyruvate kinase	CARBOHYDRATE METABOLISM
SP_0899	0.983613	0.0705216	0.017104	17		0.997906	0.167543	0.0447779	14		conserved hypothetical protein	UNKNOWN
SP_0901	1.04978	0.0639348	0.0146677	19		0.994901	0.105846	0.0256715	17		hypothetical protein	UNKNOWN
SP_0902	0.985925	0.076849	0.0129899	35		1.01564	0.232228	0.0446923	27		hypothetical protein	UNKNOWN
SP_0904	1.0348	0.0793076	0.0114471	48		1.03998	0.200058	0.0301599	44		conserved hypothetical protein	UNKNOWN
SP_0905	0.990039	0.111449	0.0249207	20		0.891452	0.190454	0.0448905	18		conserved hypothetical protein	UNKNOWN
SP_0906	1.05126	0.0593039	0.0419342	2		1.03596	0.172203	0.0770116	5		hypothetical protein	UNKNOWN
SP_0907	0.993728	0.0818181	0.00689033	141		1.02992	0.210447	0.0189754	123		putative capsular polysaccharide biosynthesis protein	CAPSULE
SP_0908	1.01855	0.0867748	0.00952477	83		1.04498	0.243629	0.0261198	87		putative transcriptional regulator	REGULATOR
SP_0909	1.01766	0.0518089	0.0195819	7		1.27812	0.255403	0.11422	5		conserved hypothetical protein	UNKNOWN
SP_0910	0.994828	0.0629861	0.0181825	12		0.999501	0.168351	0.0420878	16		conserved hypothetical protein	UNKNOWN
SP_0911	1.02612	0.0454667	0.0137087	11		0.999839	0.203448	0.0587304	12		hypothetical protein	UNKNOWN
SP_0912	1.04898	0.0824893	0.0180006	21		1.00322	0.181786	0.037905	23		ABC transporter, ATP-binding protein	TRANSPORT
SP_0913	1.00567	0.0733617	0.00705923	108		0.986961	0.223378	0.019744	128		putative ABC transporter, permease protein	TRANSPORT
SP_0916	1.01421	0.0700806	0.0103328	46		0.990959	0.179742	0.026218	47		lysine decarboxylase	AMINO ACID METABOLSIM
SP_0917	0.926041	0.103377	0.0596848	3		0.721994	0.251466	0.125733	4		pilin gene inverting-related protein	DNA TURNOVER
SP_0918	1.00266	0.0720317	0.019978	13		1.03517	0.0797778	0.0398889	4		spermidine synthase	AMINO ACID METABOLSIM
SP_0919	0.995919	0.0787001	0.00947438	69		1.03087	0.284398	0.0367157	60		conserved hypothetical protein	AMINO ACID METABOLSIM
SP_0920	1.03791	0.102339	0.0163874	39		1.04979	0.146117	0.028656	26		carboxynorspermidine decarboxylase	CARBOHYDRATE METABOLISM
SP_0921	0.995354	0.0648765	0.0108128	36		0.956408	0.165146	0.0261119	40		agmatine deiminase	AMINO ACID METABOLSIM
SP_0922	0.998844	0.081668	0.011218	53		1.14747	0.329376	0.0496553	44		carbon-nitrogen hydrolase family protein	AMINO ACID METABOLSIM
SP_0923	1.04231	0.0747204	0.01263	35		1.06654	0.198364	0.0356273	31		Cof family protein	UNKNOWN
SP_0924	0.996492	0.0532474	0.014231	14		1.10665	0.184332	0.0532122	12		hypothetical protein	UNKNOWN
SP_0925	0.981543	0.0630331	0.0105055	36		1.10215	0.254749	0.0465106	30		conserved hypothetical protein	UNKNOWN
SP_0926	0.995131	0.0883105	0.0312225	8		0.943595	0.205555	0.0726746	8		hypothetical protein	UNKNOWN
SP_0927	0.919137	0.157561	0.0382142	17		1.66497	0	0	1		transcriptional regulator, LysR family	REGULATOR
SP_0928	0.580029	0.177115	0.0534022	11		0.454972	0.14519	0.0548766	7		signal peptidase II	LIPOPROTEIN
SP_0929	0.765783	0.117814	0.0416535	8		1.11584	0	0	1		ribosomal large subunit pseudouridine synthase D	TRANSCRIPTION AND TRANSLATION
SP_0930	0.870508	0.17312	0.0206918	70		1.03972	0.188831	0.0402589	22		choline binding protein E	VARIOUS
SP_0931	0.987349	0.0870763	0.0120753	52		1.0394	0.187111	0.0282081	44		glutamate 5-kinase	AMINO ACID METABOLSIM
SP_0932	1.01423	0.117051	0.021023	31		1.16701	0.19633	0.0400757	24		gamma-glutamyl phosphate reductase	AMINO ACID METABOLSIM
SP_0933	0.999851	0.125157	0.0228504	30		1.14997	0.181893	0.0350054	27		pyrroline-5-carboxylate reductase	AMINO ACID METABOLSIM
SP_0935											thymidylate kinase	NUCLEOTIDE METABOLSIM
SP_0936											DNA polymerase III, delta prime subunit	DNA TURNOVER
SP_0937											conserved hypothetical protein	UNKNOWN
SP_0938	0.986146	0.0207265	0.0146559	2		0.821721	1.11022e-16	1.11022e-16	1		tetrapyrrole methylase family protein	UNKNOWN
SP_0939	0.934298	0.251853	0.0951915	7		1.02928	0.120774	0.0540119	5		conserved hypothetical protein	UNKNOWN
SP_0943	0.756478	0.383624	0.062232	38		0.935053	0.30204	0.0692928	19		Gid protein	CELL DIVISION
SP_0944											uridylate kinase	NUCLEOTIDE METABOLSIM
SP_0945											ribosome recycling factor	TRANSCRIPTION AND TRANSLATION
SP_0946	0.971625	0.0700033	0.0175008	16		1.00014	0.15614	0.047078	11		conserved hypothetical protein	UNKNOWN
SP_0947											conserved hypothetical protein	UNKNOWN
SP_0948	0.991354	0.0910667	0.0227667	16		1.05021	0.191692	0.051232	14		PhoH family protein	UNKNOWN
SP_0950	0.956342	0.0879685	0.0187549	22		0.938621	0.192096	0.0726056	7		acetyltransferase, GNAT family	VARIOUS METABOLISM AND BIOSYNTHESIS
SP_0951	1.03326	0.0920952	0.0348087	7		1.1171	0.0750357	0.033557	5		conserved hypothetical protein	UNKNOWN
SP_0953	0.993946	0.0566512	0.0157122	13		1.36681	0.309493	0.138409	5		acetyltransferase, GNAT family	VARIOUS METABOLISM AND BIOSYNTHESIS
SP_0954	0.991618	0.0944995	0.0185329	26		0.924037	0.119913	0.0453228	7		competence protein CelA	TRANSPORT
SP_0955	1.0209	0.0861407	0.0102958	70		0.954656	0.217493	0.0285582	58		DNA internalization-related competence protein ComEC/Rec2	TRANSPORT
SP_0956	1.00084	0.0752115	0.0284273	7		0.956004	0.232816	0.073623	10		hypothetical protein	UNKNOWN
SP_0957	1.02514	0.124246	0.0259072	23		0.987588	0.166342	0.0346846	23		ABC transporter, ATP-binding protein	TRANSPORT
SP_0958	1.01472	0.0768996	0.0114635	45		1.06225	0.238392	0.040884	34		hypothetical protein	UNKNOWN
SP_0959											translation initiation factor IF-3	TRANSCRIPTION AND TRANSLATION
SP_0962	1.03063	0.158639	0.09159	3		0.806218	0.147538	0.0851813	3		lactoylglutathione lyase	CARBOHYDRATE METABOLISM
SP_0963	1.00183	0.0719133	0.0160803	20		0.882728	0.23482	0.0627583	14		dihydroorotate dehydrogenase, electron transfer subunit	NUCLEOTIDE METABOLSIM
SP_0964	0.952483	0.106632	0.0227341	22		0.923135	0.338301	0.0904147	14		dihydroorotate dehydrogenase B	NUCLEOTIDE METABOLSIM
SP_0965	1.00246	0.0868488	0.00920595	89		1.01947	0.243927	0.0267744	83		endo-beta-N-acetylglucosaminidase	CARBOHYDRATE METABOLISM
SP_0966	0.987076	0.100142	0.0147651	46		1.16537	0.218669	0.0312385	49		adherence and virulence protein A	VARIOUS
SP_0967	1.0186	0.0431331	0.0215666	4		0.643603	0.139526	0.0805552	3		conserved hypothetical protein TIGR00043	UNKNOWN
SP_0968											diacylglycerol kinase	LIPOPROTEIN
SP_0969											GTP-binding protein Era	TRANSCRIPTION AND TRANSLATION
SP_0970	0.931927	0.0833624	0.0251347	11		1.01539	0.116838	0.0413084	8		formamidopyrimidine-DNA glycosylase	DNA TURNOVER
SP_0971											dephospho-CoA kinase	VARIOUS METABOLISM AND BIOSYNTHESIS
SP_0972	0.980937	0.0609283	0.00879424	48		0.978427	0.171745	0.0278606	38		multi-drug resistance efflux pump	TRANSPORT
SP_0974											putative preprotein translocase, SecG subunit	TRANSPORT
SP_0975	0.76685	0.171417	0.0261408	43		0.794315	0.30284	0.0645657	22		exoribonuclease, VacB/Rnb family	RNA TURNOVER
SP_0976	0.547647	0.0552478	0.0390661	2							SsrA-binding protein	TRANSCRIPTION AND TRANSLATION
SP_0977	0.933562	0.103511	0.0211291	24		1.0209	0.169208	0.0388189	19		tellurite resistance protein TehB	VARIOUS
SP_0978	1.02662	0.0968437	0.0176812	30		1.17308	0.267371	0.0488151	30		competence protein CoiA	VARIOUS
SP_0979	0.948672	0.0991294	0.0120212	68		0.962483	0.294529	0.0393581	56		oligoendopeptidase F	UNKNOWN
SP_0980	0.941148	0.119624	0.0239248	25		0.890094	0.331104	0.0675863	24		O-methyltransferase	UNKNOWN
SP_0981	0.692964	0.0958248	0.026577	13		0.191565	0.358444	0.160301	5		putative protease maturation protein	PROTEIN TURNOVER
SP_0984	1.00561	0.0492366	0.0119416	17		0.70495	0.248464	0.0518084	23		phosphoglycerate mutase family protein	CARBOHYDRATE METABOLISM
SP_0985	1.04068	0.140865	0.0996066	2							putative regulatory protein	REGULATOR
SP_0986	0.927388	0.0543923	0.0172004	10		0	0.0984848	0.0568602	3	***	conserved hypothetical protein	MEMBRANE PROTEIN
SP_0987	1.02483	0.0504887	0.0119003	18		0.937493	0.174429	0.0423052	17		hypothetical protein	UNKNOWN
SP_0988											UDP-N-acetylglucosamine pyrophosphorylase	CARBOHYDRATE METABOLISM
SP_0989	0.886498	0.102367	0.036192	8		0.608445	0.413731	0.156375	7		MutT/nudix family protein	NUCLEOTIDE METABOLSIM
SP_0990	0.759359	0.00268019	0.00189518	2							hypothetical protein	UNKNOWN
SP_0991											5-methylthioadenosine/S-adenosylhomocysteine nucleosidase	AMINO ACID METABOLSIM
SP_0992	0.32919	0.229889	0.132727	3		1.09673	0	0	1		conserved hypothetical protein	UNKNOWN
SP_0993	1.09784	0.106838	0.0403811	7		1.24048	0.17908	0.0633142	8		exonuclease	DNA TURNOVER
SP_0994	0.201679	0.226444	0.16012	2							hypothetical protein	LIPOPROTEIN
SP_0997											hypothetical protein	UNKNOWN
SP_0998	1.03931	0.0178862	0.0126474	2		0.879472	0.0341625	0.0152779	5		hypothetical protein	UNKNOWN
SP_0999	1.00992	0.0786892	0.0262297	9		1.05417	0.171789	0.0572631	9		cytochrome c-type biogenesis protein CcdA	UNKNOWN
SP_1000	0.966428	0.0344288	0.00888949	15		0.966766	0.13577	0.0350556	15		thioredoxin family protein	VARIOUS
SP_1001	0.984659	0.093008	0.0145254	41		0.957744	0.296065	0.046812	40		amino acid permease family protein	TRANSPORT
SP_1002	0.952776	0.0756549	0.0165093	21		0.968287	0.180429	0.0451072	16		adhesion lipoprotein	TRANSPORT
SP_1004	1.00525	0.0800994	0.00593736	182		0.967431	0.221635	0.0165197	180		conserved hypothetical protein	UNKNOWN
SP_1006	1.08779	0.097797	0.0244492	16		1.0212	0.142809	0.0476031	9		hypothetical protein	UNKNOWN
SP_1007	0.977541	0.0665201	0.0152607	19		0.9768	0.100705	0.0231033	19		hypothetical protein	UNKNOWN
SP_1008	1.00004	0.0777923	0.0139719	31		1.01052	0.268583	0.0453988	35		peptidase t	UNKNOWN
SP_1009	1.02204	0.0920223	0.0143715	41		1.04803	0.169573	0.0268119	40		ferrochelatase	VARIOUS METABOLISM AND BIOSYNTHESIS
SP_1010	1.00616	0.0462123	0.0188661	6		1.30052	0.523421	0.197834	7		large conductance mechanosensitive channel protein MscL	TRANSPORT
SP_1011	0.995699	0.0870719	0.0147178	35		1.03793	0.273722	0.0462675	35		GtrA family protein	UNKNOWN
SP_1012	0.992101	0.129229	0.0263787	24		1.07307	0.342398	0.0807041	18		conserved hypothetical protein	UNKNOWN
SP_1013	0.790037	0.0985162	0.0189594	27		1.15406	0.209318	0.0446268	22	***	aspartate-semialdehyde dehydrogenase	AMINO ACID METABOLSIM
SP_1014	1.00248	0.0584885	0.0114705	26		1.06926	0.207537	0.0476124	19		dihydrodipicolinate synthase	AMINO ACID METABOLSIM
SP_1016											thiophene and furan oxidation protein ThdF	RNA TURNOVER
SP_1017	1.01316	0.061687	0.0233155	7		0.983935	0.0720016	0.027214	7		4-oxalocrotonate tautomerase	VARIOUS METABOLISM AND BIOSYNTHESIS
SP_1018	0.942604	0.191204	0.0637347	9		0.758795	0.449323	0.15886	8		thymidine kinase	NUCLEOTIDE METABOLSIM
SP_1019	0.971788	0.107695	0.0298692	13		1.1191	0.247358	0.0638676	15		acetyltransferase, GNAT family	AMINO ACID METABOLSIM
SP_1020											peptide chain release factor 1	TRANSCRIPTION AND TRANSLATION
SP_1021	1.04941	0.074001	0.0157771	22		1.39947	0.277619	0.0555239	25		HemK protein	VARIOUS METABOLISM AND BIOSYNTHESIS
SP_1022											Sua5/YciO/YrdC family protein	TRANSCRIPTION AND TRANSLATION
SP_1023	1.01751	0.246693	0.0538327	21		1.24098	0.138809	0.0295942	22		acetyltransferase, GNAT family	CARBOHYDRATE METABOLISM
SP_1024	0.813157	0.260021	0.0530767	24		1.24623	0.121847	0.0385314	10	***	serine hydroxymethyltransferase	AMINO ACID METABOLSIM
SP_1025	0.818274	0.391631	0.0727241	29		1.26037	0.264394	0.0623182	18		hypothetical protein	UNKNOWN
SP_1026	0.455821	0.149912	0.0432758	12		0	0	0	3	***	conserved hypothetical protein	MEMBRANE PROTEIN
SP_1027	0.755369	0.318986	0.0773655	17		0.744744	0.644474	0.263105	6		conserved hypothetical protein	UNKNOWN
SP_1028	0.862142	0.0739991	0.03021	6		0.802284	0.134206	0.0671031	4		hypothetical protein	UNKNOWN
SP_1029	0.94494	0.175318	0.0320086	30		0.938614	0.230335	0.044328	27		RNA methyltransferase, TrmA family	AMINO ACID METABOLSIM
SP_1030	1.00479	0.0797906	0.0148167	29		1.12088	0.300978	0.0752445	16		conserved hypothetical protein	UNKNOWN
SP_1031	1.00507	0.0763382	0.0288531	7		0.969886	0.0470629	0.0235314	4		hypothetical protein	UNKNOWN
SP_1032	0.992342	0.0717854	0.0124962	33		1.02381	0.224643	0.0529488	18		iron-compound ABC transporter, iron compound-binding protein	TRANSPORT
SP_1033	0.938691	0.0820222	0.00905783	82		0.897205	0.2293	0.0274066	70		iron-compound ABC transporter, permease protein	TRANSPORT
SP_1034	0.980865	0.0649291	0.0102662	40		0.944899	0.119596	0.0226016	28		iron-compound ABC transporter, permease protein	TRANSPORT
SP_1035	0.9947	0.0716659	0.00856571	70		0.975214	0.206126	0.0239617	74		iron-compound ABC transporter, ATP-binding protein	TRANSPORT
SP_1036	1.04373	0.0601384	0.0200461	9		1.07838	0.0652576	0.0291841	5		hypothetical protein	UNKNOWN
SP_1037	0.997059	0.0581032	0.0155287	14		0.973131	0.157119	0.0381069	17		putative type II restriction endonuclease	VARIOUS
SP_1038	1.00538	0.123924	0.0292092	18		0.922147	0.251905	0.0629762	16		hypothetical protein	UNKNOWN
SP_1039	1.14484	0.0268984	0.0190201	2		0.870067	0.282052	0.115147	6		hypothetical protein	UNKNOWN
SP_1040	0.974079	0.0943365	0.00797289	140		0.922526	0.263183	0.0227356	134		site-specific recombinase, resolvase family	DNA TURNOVER
SP_1041	0.995149	0.0775216	0.0193804	16		0.83843	0.276992	0.0979314	8		hypothetical protein	UNKNOWN
SP_1042	0.977465	0.0812248	0.0256855	10		0.861229	0.133429	0.0402304	11		hypothetical protein	UNKNOWN
SP_1043	0.991358	0.0899939	0.0109945	67		0.980747	0.243307	0.0322268	57		hypothetical protein	UNKNOWN
SP_1044	0.986497	0.0743162	0.0110784	45		0.933958	0.193033	0.0309099	39		putative hydrolase	UNKNOWN
SP_1045	1.03134	0.103614	0.0192406	29		1.06663	0.251155	0.0443983	32		conserved hypothetical protein TIGR00147	UNKNOWN
SP_1047	1.02115	0.0915615	0.019521	22		0.996026	0.177396	0.0362108	24		hypothetical protein	UNKNOWN
SP_1048	0.996925	0.0958682	0.0225963	18		0.963411	0.215425	0.0522483	17		hypothetical protein	UNKNOWN
SP_1049	0.956724	0.0650117	0.0229851	8		0.917236	0.211259	0.066806	10		hypothetical protein	UNKNOWN
SP_1050	0.965167	0.118678	0.0306424	15		0.992721	0.212346	0.0671497	10		putative transcriptional regulator	REGULATOR
SP_1051	1.01681	0.0654881	0.00746307	77		1.00997	0.141915	0.0166099	73		conserved hypothetical protein	UNKNOWN
SP_1052	0.998404	0.0942035	0.00923742	104		0.973875	0.190131	0.0189187	101		putative phosphoesterase	UNKNOWN
SP_1053	1.02404	0.0747928	0.0176288	18		1.06792	0.142984	0.0369183	15		conserved domain protein	UNKNOWN
SP_1057	1.00393	0.100417	0.0143452	49		0.96316	0.293104	0.0502668	34		putative transcriptional regulator PlcR	REGULATOR
SP_1058											hypothetical protein	UNKNOWN
SP_1059	0.982026	0.0531414	0.0216949	6		1.14368	0.404479	0.233526	3		hypothetical protein	UNKNOWN
SP_1060	0.95937	0.0892494	0.0194758	21		0.870548	0.211052	0.0497455	18		hypothetical protein	UNKNOWN
SP_1061	0.967709	0.0769694	0.00714643	116		0.911389	0.233831	0.02304	103		putative protein kinase	UNKNOWN
SP_1062	0.963797	0.0975984	0.0111224	77		0.913254	0.204223	0.0255279	64		ABC transporter, ATP-binding protein	TRANSPORT
SP_1063	0.995977	0.0942431	0.00961864	96		0.966352	0.195915	0.0220422	79		putative ABC-2 transporter, permease protein	TRANSPORT
SP_1065	1.02051	0.0330772	0.00997314	11		1.00758	0.196971	0.059389	11		hypothetical protein	UNKNOWN
SP_1067											putative cell division protein FtsW	CELL DIVISION
SP_1068	0.736155	0.173167	0.0264077	43		1.11924	0.189446	0.0525428	13	***	phosphoenolpyruvate carboxylase	CARBOHYDRATE METABOLISM
SP_1069	0.974289	0.0611408	0.0100515	37		1.03336	0.333234	0.0764491	19		conserved hypothetical protein	UNKNOWN
SP_1070	0.973912	0.0553864	0.0115489	23		1.019	0.196687	0.0451231	19		conserved hypothetical protein	UNKNOWN
SP_1071	0.945905	0.113713	0.0237109	23		0.917394	0.242206	0.0528538	21		ABC transporter, ATP-binding protein	TRANSPORT
SP_1072											DNA primase	DNA TURNOVER
SP_1073											RNA polymerase sigma-70 factor	TRANSCRIPTION AND TRANSLATION
SP_1074											conserved hypothetical protein	UNKNOWN
SP_1075	0.0370482	0.127089	0.0449326	8							glycosyl transferase CpoA	LIPOPROTEIN
SP_1076											glycosyl transferase, group 1	CARBOHYDRATE METABOLISM
SP_1077											conserved domain protein	UNKNOWN
SP_1078											hypothetical protein	UNKNOWN
SP_1079											GTP-binding protein, GTP1/Obg family	TRANSCRIPTION AND TRANSLATION
SP_1080											hypothetical protein	UNKNOWN
SP_1081											UDP-N-acetylglucosamine 1-carboxyvinyltransferase	CARBOHYDRATE METABOLISM
SP_1082	0.989145	0.0877042	0.0196113	20		0.854874	0.219023	0.0827831	7		acetyltransferase, GNAT family	VARIOUS METABOLISM AND BIOSYNTHESIS
SP_1083	1.06547	0.119429	0.0211122	32		1.10649	0.315738	0.0505585	39		conserved hypothetical protein	UNKNOWN
SP_1084											methionine aminopeptidase, type I	TRANSCRIPTION AND TRANSLATION
SP_1087	0.897946	0.0440523	0.0166502	7		0.955101	0.236169	0.0712076	11		ATP-dependent DNA helicase PcrA	DNA TURNOVER
SP_1088	0.966488	0.068294	0.0182523	14		1.23461	0.282307	0.141153	4		DNA repair protein RadC	DNA TURNOVER
SP_1089	0.949724	0.0407606	0.0135869	9		0.824116	0	0	1		glutamine amidotransferase, class I	AMINO ACID METABOLSIM
SP_1090	1.00765	0.112787	0.0325588	12		0.785154	0.131995	0.0538869	6		conserved hypothetical protein	UNKNOWN
SP_1091											hypothetical protein	UNKNOWN
SP_1092	0.997866	0.040196	0.0133987	9		1.02673	0.156746	0.0495674	10		hypothetical protein	UNKNOWN
SP_1093	0.983508	0.0493954	0.0220903	5		1.24709	0.476245	0.180004	7		hypothetical protein	UNKNOWN
SP_1094											aminotransferase, class-V	AMINO ACID METABOLSIM
SP_1095	1.10186	0.0939624	0.0271246	12		1.05345	0.210005	0.0582449	13		ribose-phosphate pyrophosphokinase	CARBOHYDRATE METABOLISM
SP_1096	1.00174	0.0590231	0.0196744	9		1.33063	0.486988	0.153999	10		conserved hypothetical protein	UNKNOWN
SP_1097	0.986918	0.0606232	0.0147033	17		0.877658	0.113393	0.0226786	25		conserved hypothetical protein	NUCLEOTIDE METABOLSIM
SP_1098											inorganic polyphosphate/ATP-NAD kinase	VARIOUS METABOLISM AND BIOSYNTHESIS
SP_1099	0.971704	0.0597802	0.0159769	14		0.936192	0.150613	0.047628	10		ribosomal large subunit pseudouridine synthase, RluD subfamily	TRANSCRIPTION AND TRANSLATION
SP_1100	0.83084	0.0872062	0.0436031	4							phosphate acetyltransferase	CARBOHYDRATE METABOLISM
SP_1102											conserved hypothetical protein TIGR00103	UNKNOWN
SP_1103	1.07736	0.0711307	0.0251485	8		1.06053	0.1368	0.0483661	8		hypothetical protein	UNKNOWN
SP_1104	1.00644	0.0987938	0.0210629	22		0.957026	0.197129	0.0492822	16		putative membrane protein	UNKNOWN
SP_1106											conserved hypothetical protein	UNKNOWN
SP_1108											hypothetical protein	UNKNOWN
SP_1109	1.23443	0.119212	0.0533131	5		0.901619	0.1539	0.0888539	3		hypothetical protein	UNKNOWN
SP_1110											macrolide-efflux protein	VARIOUS METABOLISM AND BIOSYNTHESIS
SP_1111	0.988599	0.0703245	0.0102579	47		1.00152	0.237497	0.0370908	41		conserved hypothetical protein	UNKNOWN
SP_1112	0.850784	0.10281	0.0164628	39		0.921454	0.162274	0.0247466	43		degV family protein	UNKNOWN
SP_1113											DNA-binding protein HU	DNA TURNOVER
SP_1114	0.95165	0.138064	0.0308721	20		0.985761	0.427529	0.0955984	20		ABC transporter, ATP-binding protein	TRANSPORT
SP_1115	0.860712	0.175621	0.0331893	28		0.954462	0.314305	0.0655372	23		putative transcriptional regulator MutR	REGULATOR
SP_1116	1.00087	0.0915294	0.0124556	54		0.931911	0.273209	0.041664	43		putative transporter	TRANSPORT
SP_1117											DNA ligase, NAD-dependent	DNA TURNOVER
SP_1118	0.890426	0.161472	0.0187708	74		0.918626	0.334693	0.0468664	51		putative pullulanase	CARBOHYDRATE METABOLISM
SP_1119	0.978943	0.0762994	0.0159095	23		0.988754	0.256689	0.0662767	15		glyceraldehyde-3-phosphate dehydrogenase, NADP-dependent	CARBOHYDRATE METABOLISM
SP_1120	0.935614	0.0975357	0.0229894	18		0.770769	0.191212	0.0530326	13		hypothetical protein	UNKNOWN
SP_1121	1.03973	0.106484	0.012463	73		0.977685	0.163983	0.0195998	70		1,4-alpha-glucan branching enzyme	CARBOHYDRATE METABOLISM
SP_1122	1.01827	0.0750448	0.0102123	54		1.00081	0.197902	0.0282717	49		glucose-1-phosphate adenylyltransferase	CARBOHYDRATE METABOLISM
SP_1123	1.01268	0.0820257	0.00900349	83		1.03607	0.162739	0.0198817	67		glycogen biosynthesis protein GlgD	CARBOHYDRATE METABOLISM
SP_1124	0.967417	0.0788884	0.0191332	17		0.993768	0.210982	0.04604	21		glycogen synthase	CARBOHYDRATE METABOLISM
SP_1126	0.996533	0.0741119	0.0111728	44		1.03315	0.185233	0.0282477	43		conserved hypothetical protein TIGR00045	AMINO ACID METABOLSIM
SP_1127	1.02813	0.0815908	0.0163182	25		1.11462	0.183483	0.0391186	22		hypothetical protein	UNKNOWN
SP_1128											enolase	CARBOHYDRATE METABOLISM
SP_1130	1.05598	0.118522	0.0592611	4							transcriptional regulator	REGULATOR
SP_1131	0.999136	0.0602416	0.0227692	7		0.935894	0.118453	0.0447712	7		putative transcriptional regulator	REGULATOR
SP_1133											hypothetical protein	UNKNOWN
SP_1134	0.953177	0.055962	0.0100511	31		1.10928	0.217799	0.0404443	29		hypothetical protein	UNKNOWN
SP_1135	1.02656	0.0553049	0.0126878	19		0.991987	0.144995	0.0341756	18		hypothetical protein	UNKNOWN
SP_1136	0.988895	0.0813219	0.00920789	78		1.00763	0.147253	0.0179898	67		conserved domain protein	UNKNOWN
SP_1138	1.03877	0.0182852	0.0129296	2		1.02342	0.0368166	0.0164649	5		hypothetical protein	UNKNOWN
SP_1139	0.990729	0.105714	0.01542	47		0.982106	0.309486	0.0442122	49		hypothetical protein	UNKNOWN
SP_1140	1.00868	0.0872941	0.0143511	37		0.952673	0.163477	0.0365546	20		hypothetical protein	UNKNOWN
SP_1141	1.01283	0.051839	0.0113122	21		1.11116	0.266798	0.0568815	22		hypothetical protein	UNKNOWN
SP_1142	0.999267	0.0680555	0.0111883	37		0.914217	0.188634	0.032837	33		hypothetical protein	UNKNOWN
SP_1143	0.986704	0.0814605	0.0169857	23		0.88926	0.133234	0.0239295	31		conserved hypothetical protein	UNKNOWN
SP_1144	0.986689	0.085617	0.0302702	8		0.935395	0.182323	0.0744329	6		conserved hypothetical protein	UNKNOWN
SP_1145	1.00662	0.0815824	0.00923739	78		0.993612	0.194475	0.022456	75		hypothetical protein	UNKNOWN
SP_1146	0.896322	0.076683	0.0242493	10		1.08661	0.324313	0.102557	10		hypothetical protein	UNKNOWN
SP_1150	1.06689	0.076083	0.0240596	10		1.01033	0.115928	0.0386428	9		hypothetical protein	UNKNOWN
SP_1151											exonuclease RexB	DNA TURNOVER
SP_1152											exonuclease RexA	DNA TURNOVER
SP_1153	1.00626	0.0792675	0.0181852	19		0.944355	0.198451	0.0481313	17		hypothetical protein	UNKNOWN
SP_1154	0.994276	0.0743134	0.00473805	246		0.988246	0.232233	0.0162596	204		immunoglobulin A1 protease	VARIOUS
SP_1155											ribosomal biogenesis GTPase	TRANSCRIPTION AND TRANSLATION
SP_1156	0.969361	0.110599	0.0391027	8		1.10211	0.166864	0.0681221	6		ribonuclease HII	RNA TURNOVER
SP_1157	1.00973	0.11275	0.0185359	37		0.995876	0.272625	0.0609609	20		voltage-gated chloride channel family protein	TRANSPORT
SP_1158	0.945592	0.0784382	0.0277321	8		0.892595	0.130119	0.0460039	8		hypothetical protein	UNKNOWN
SP_1159											site-specific tyrosine recombinase	DNA TURNOVER
SP_1160	1.01666	0.139996	0.0240091	34		1.02678	0.181692	0.0387368	22		putative lipoate-protein ligase	LIPOPROTEIN
SP_1161	1.00607	0.0931817	0.0125646	55		1.0108	0.160052	0.0238592	45		putative acetoin dehydrogenase complex, E3 component, dihydrolipoamide dehydrogenase	CARBOHYDRATE METABOLISM
SP_1162	1.01573	0.0768186	0.0153637	25		1.02386	0.176367	0.0339418	27		putative acetoin dehydrogenase complex, E2 component, dihydrolipoamide acetyltransferase	CARBOHYDRATE METABOLISM
SP_1163	0.970441	0.0777995	0.0194499	16		0.94585	0.148344	0.0428232	12		putative acetoin dehydrogenase, E1 component, beta subunit	CARBOHYDRATE METABOLISM
SP_1164	0.986973	0.0571543	0.0124721	21		0.971187	0.143556	0.035889	16		putative acetoin dehydrogenase, E1 component, alpha subunit	CARBOHYDRATE METABOLISM
SP_1165	0.832632	0.0967111	0.0683851	2		0.767708	0.051528	0.023044	5		hypothetical protein	UNKNOWN
SP_1166	0.954001	0.0737034	0.0106382	48		0.972005	0.223088	0.0437511	26		MATE efflux family protein	TRANSPORT
SP_1167	0.777642	0.102856	0.0187788	30		0.36068	0.266124	0.133062	4		dihydroorotase, multifunctional complex type	NUCLEOTIDE METABOLSIM
SP_1168	0.853669	0.0347788	0.0173894	4		0.774689	0.151745	0.1073	2		mutator MutT protein	DNA TURNOVER
SP_1169	0.966239	0.13387	0.050598	7		0.947766	0.444637	0.256711	3		uracil-DNA glycosylase	DNA TURNOVER
SP_1170	1.00171	0.0791923	0.0142234	31		1.00353	0.234289	0.0706409	11		hypothetical protein	UNKNOWN
SP_1171	1.01072	0.0699121	0.0156328	20		0.516568	0.534519	0.377962	2		hydrolase, haloacid dehalogenase-like family	UNKNOWN
SP_1172											hypothetical protein	UNKNOWN
SP_1173	0.912591	0.117119	0.0370363	10		0.846909	0	0	1		conserved hypothetical protein	UNKNOWN
SP_1174	1.03183	0.0468014	0.0135104	12		0.921302	0.0605584	0.0349634	3		conserved domain protein	UNKNOWN
SP_1175	1.02672	0.0981718	0.00919463	114		1.06329	0.25887	0.0311643	69		conserved domain protein	UNKNOWN
SP_1176											phosphoenolpyruvate-protein phosphotransferase	CARBOHYDRATE METABOLISM
SP_1177											phosphocarrier protein HPr	VARIOUS
SP_1178											NrdH-redoxin	VARIOUS
SP_1179											ribonucleoside-diphosphate reductase 2, alpha subunit	NUCLEOTIDE METABOLSIM
SP_1180											ribonucleoside-diphosphate reductase 2, beta subunit	NUCLEOTIDE METABOLSIM
SP_1181	0.978992	0.0331517	0.0165758	4		0.964926	0.0884626	0.0442313	4		hypothetical protein	UNKNOWN
SP_1182	0.939589	0.0658233	0.0124394	28		1.07582	0.392197	0.113218	12		lactose phosphotransferase system repressor	REGULATOR
SP_1183	1.02694	0.00182989	0.00129393	2		0.934774	0.0458696	0.0324347	2		hypothetical protein	UNKNOWN
SP_1184	0.999611	0.0670647	0.00988814	46		0.96036	0.204701	0.0312166	43		6-phospho-beta-galactosidase	CARBOHYDRATE METABOLISM
SP_1185	1.0211	0.0704642	0.00941618	56		1.01312	0.190135	0.0296942	41		PTS system, lactose-specific IIBC components	TRANSPORT
SP_1186	0.997844	0.0566003	0.0151271	14		1.00187	0.115171	0.0407189	8		PTS system, lactose-specific IIA component	TRANSPORT
SP_1187	0.984389	0.0691247	0.00987496	49		1.00616	0.133959	0.0209208	41		transcription antiterminator LacT	TRANSCRIPTION AND TRANSLATION
SP_1188	0.958783	0.0922395	0.0278113	11		0.905762	0.331012	0.104675	10		hypothetical protein	UNKNOWN
SP_1189	1.01955	0.0731854	0.0163647	20		0.990605	0.148397	0.0411578	13		hypothetical protein	UNKNOWN
SP_1190	1.02066	0.0760843	0.0106539	51		1.04249	0.25505	0.0368133	48		tagatose 1,6-diphosphate aldolase	CARBOHYDRATE METABOLISM
SP_1191	1.01784	0.0861542	0.0145627	35		1.00929	0.192466	0.0308192	39		tagatose-6-phosphate kinase	CARBOHYDRATE METABOLISM
SP_1192	0.992435	0.0526678	0.0152039	12		1.0728	0.145649	0.0403957	13		galactose-6-phosphate isomerase, LacB subunit	CARBOHYDRATE METABOLISM
SP_1193	0.954529	0.066344	0.0209798	10		1.04749	0.191765	0.0578194	11		galactose-6-phosphate isomerase, LacA subunit	CARBOHYDRATE METABOLISM
SP_1197											conserved hypothetical protein	CARBOHYDRATE METABOLISM
SP_1198	1.07483	0.0209015	0.0147796	2		0.992454	0.172724	0.122134	2		hypothetical protein	CARBOHYDRATE METABOLISM
SP_1199	0.945048	0.0443237	0.0313416	2							hypothetical protein	UNKNOWN
SP_1200	0.952332	0.0876076	0.0140284	39		0.924653	0.263399	0.0497778	28		GTP-binding protein LepA	TRANSCRIPTION AND TRANSLATION
SP_1201	0.93026	0.0882231	0.017302	26		0.909773	0.195409	0.0436949	20		serine/threonine protein phosphatase	UNKNOWN
SP_1202	0.820808	0.130297	0.0260595	25		0.902813	0.200809	0.0605463	11		DNA repair protein RecN	DNA TURNOVER
SP_1203	0.895007	0.0246264	0.0123132	4		0.68133	0.00479298	0.00338915	2		putative transcriptional repressor	REGULATOR
SP_1204											putative hemolysin A	MEMBRANE PROTEIN
SP_1205											geranyltranstransferase	VARIOUS METABOLISM AND BIOSYNTHESIS
SP_1206											exodeoxyribonuclease VII, small subunit	DNA TURNOVER
SP_1207	0.701699	0.393089	0.101495	15		1.03241	0.176646	0.0721153	6		exodeoxyribonuclease VII, large subunit	DNA TURNOVER
SP_1208	0.962862	0.102982	0.0257455	16		0.915375	0.234986	0.0539096	19		uridine kinase	NUCLEOTIDE METABOLSIM
SP_1209											hypothetical protein	UNKNOWN
SP_1210	0.989075	0.0498409	0.0249205	4		1.05404	0.150715	0.0615293	6		hypothetical protein	UNKNOWN
SP_1211	0.951459	0.0856066	0.0428033	4		0.843836	0.0759281	0.0309975	6		hypothetical protein	UNKNOWN
SP_1212	0.905828	0.0666864	0.0178227	14		0.628984	0.234701	0.0742191	10		tRNA pseudouridine synthase B	TRANSCRIPTION AND TRANSLATION
SP_1213	0.97701	0.0631619	0.021054	9		0.817579	0.0947119	0.038666	6		conserved domain protein	UNKNOWN
SP_1215	0.97874	0.0431966	0.0104767	17		0.9572	0.124422	0.0332531	14		putative transporter, FNT family	TRANSPORT
SP_1216	1.11976	0.064976	0.0265264	6		1.04137	0.18332	0.0692883	7		hypothetical protein	UNKNOWN
SP_1217											hypothetical protein	UNKNOWN
SP_1218	1.09557	0.0374098	0.0187049	4		1.43752	0.149863	0.0566427	7		conserved hypothetical protein	UNKNOWN
SP_1219	1.04553	0.0231957	0.0164018	2		1.13783	0.0448853	0.0317387	2		DNA gyrase, A subunit	DNA TURNOVER
SP_1220	1.00737	0.127657	0.0451336	8							L-lactate dehydrogenase	CARBOHYDRATE METABOLISM
SP_1221	0.998308	0.0789628	0.00851478	86		1.01525	0.154369	0.0196048	62		putative type II restriction endonuclease	VARIOUS
SP_1222	0.848808	0.306085	0.0441796	48		0.995796	0.175657	0.0320705	30		putative type II restriction endonuclease	VARIOUS
SP_1223	0.757045	0.276261	0.0873612	10		1.01733	0.173332	0.100073	3		conserved hypothetical protein	UNKNOWN
SP_1224	1.05734	0.0457081	0.022854	4		1.14662	0.059482	0.0210301	8		conserved domain protein	UNKNOWN
SP_1225	0.814299	0	0	1							vicX protein	UNKNOWN
SP_1226	0.733423	0.365382	0.0886181	17		0.727781	0.738288	0.301405	6		sensory box sensor histidine kinase	REGULATOR
SP_1227											DNA-binding response regulator	REGULATOR
SP_1228	0.944084	0.0653447	0.0106003	38		0.973508	0.165999	0.0253146	43		A/G-specific adenine glycosylase	DNA TURNOVER
SP_1229	0.425943	0.245541	0.0633984	15							formate--tetrahydrofolate ligase	CARBOHYDRATE METABOLISM
SP_1230											phosphopantothenate--cysteine ligase	VARIOUS METABOLISM AND BIOSYNTHESIS
SP_1231											flavoprotein	VARIOUS METABOLISM AND BIOSYNTHESIS
SP_1232											membrane protein	UNKNOWN
SP_1233	1.01049	0.0649906	0.0129981	25		0.900543	0.124184	0.0238993	27		hypothetical protein	UNKNOWN
SP_1234	0.991109	0.046175	0.0111991	17		1.0816	0.177632	0.0512779	12		transcriptional regulator, biotin repressor family	REGULATOR
SP_1235	0.985677	0.0554349	0.0184783	9		1.02283	0.20776	0.0785261	7		MutT/nudix family protein	VARIOUS
SP_1236	0.937282	0.0690401	0.0158389	19		0.804656	0.0932418	0.0380658	6		acetyltransferase, GNAT family	VARIOUS METABOLISM AND BIOSYNTHESIS
SP_1237	0.990756	0.0605393	0.0151348	16		1.08778	0.1984	0.0550263	13		acetyltransferase, GNAT family	VARIOUS METABOLISM AND BIOSYNTHESIS
SP_1238	0.94386	0.0817768	0.0132659	38		0.970821	0.330033	0.0952723	12		excinuclease ABC, subunit B	DNA TURNOVER
SP_1240	1.00466	0.076051	0.0121779	39		0.94176	0.213637	0.0396714	29		conserved hypothetical protein	UNKNOWN
SP_1241	0.0714835	0.142906	0.0256667	31		1.32595	0.384657	0.135997	8	***	amino acid ABC transporter, amino acid-binding protein/permease protein	TRANSPORT
SP_1242	0.0463106	0.0872008	0.0308301	8		1.17353	0	0	1		amino acid ABC transporter, ATP-binding protein	TRANSPORT
SP_1243	1.00014	0.0770656	0.0544936	2							glucose-6-phosphate 1-dehydrogenase	CARBOHYDRATE METABOLISM
SP_1244	0	0	0	2							signal recognition particle-docking protein FtsY	TRANSPORT
SP_1245	0.913073	0.205266	0.0725727	8		1.16843	0.182733	0.0746006	6		Cof family protein	UNKNOWN
SP_1246	1.03387	0.0735983	0.0130105	32		1.12113	0.340079	0.0583231	34		Cof family protein	UNKNOWN
SP_1247	0.608323	0.160362	0.0377977	18		0.275894	0.348991	0.174496	4		conserved hypothetical protein	CELL DIVISION
SP_1248											ribonuclease III	TRANSCRIPTION AND TRANSLATION
SP_1249	0.986085	0.054191	0.00929367	34		1.04068	0.252072	0.0485113	27		guanosine monophosphate reductase	NUCLEOTIDE METABOLSIM
SP_1250	0.999064	0.0871221	0.0108903	64		1.01362	0.242928	0.0301316	65		conserved domain protein	UNKNOWN
SP_1251	1.00105	0.0955763	0.00865307	122		1.06026	0.278221	0.0262894	112		putative endonuclease (DNA metabolism, DNA degradation)	VARIOUS
SP_1252	0.993138	0.0604917	0.0246956	6		0.995449	0.246496	0.0871494	8		hypothetical protein	UNKNOWN
SP_1253											hypothetical protein	UNKNOWN
SP_1254											hypothetical protein	UNKNOWN
SP_1255	0.98245	0.0698505	0.0180353	15		0.997795	0.115796	0.028949	16		putative 3-isopropylmalate dehydratase, small subunit	AMINO ACID METABOLSIM
SP_1256	0.988534	0.11423	0.0431749	7		0.718626	0.107146	0.0437421	6		conserved hypothetical protein	UNKNOWN
SP_1258	1.02236	0.077295	0.0125389	38		1.0687	0.205312	0.0381254	29		putative 2-isopropylmalate synthase	CARBOHYDRATE METABOLISM
SP_1259	0.99445	0.0459277	0.017359	7		1.75327	0.252376	0.178457	2		conserved hypothetical protein	UNKNOWN
SP_1260	1.00754	0.059415	0.0158793	14		1.00772	0.198687	0.0811137	6		copper homeostasis protein CutC	TRANSPORT
SP_1261	1.0509	0.122716	0.0274401	20		1.03138	0.207439	0.0554404	14		conserved hypothetical protein	UNKNOWN
SP_1263	0.966654	0.109746	0.04908	5		1.11965	0.020116	0.0142241	2		DNA topoisomerase I	DNA TURNOVER
SP_1264	1.00649	0.0585018	0.00761629	59		1.00446	0.246465	0.0315566	61		conserved domain protein	UNKNOWN
SP_1265	0.89931	0.0523086	0.0369878	2							hypothetical protein	UNKNOWN
SP_1266	1.01014	0.0619361	0.0195859	10		0.997801	0.2413	0.0603249	16		putative DNA processing protein DprA	DNA TURNOVER
SP_1267											licC protein	VARIOUS
SP_1268	0.955128	0.0114198	0.00807498	2		0.889899	0.176103	0.124524	2		licB protein	UNKNOWN
SP_1269											choline kinase	VARIOUS
SP_1270											alcohol dehydrogenase, zinc-containing	CARBOHYDRATE METABOLISM
SP_1271											putative 2-C-methyl-D-erythritol 4-phosphate cytidylyltransferase	VARIOUS METABOLISM AND BIOSYNTHESIS
SP_1272											putative polysaccharide biosynthesis protein	VARIOUS
SP_1273											licD1 protein	VARIOUS
SP_1274	0.564195	0.112562	0.031219	13		0.363686	0.139574	0.0805832	3		licD2 protein	MEMBRANE PROTEIN
SP_1275	0.624455	0.166856	0.0270676	38		0.283275	0.320353	0.121082	7		carbamoyl-phosphate synthase, large subunit	NUCLEOTIDE METABOLSIM
SP_1276	0.628317	0.215457	0.044926	23		0.394751	0.2804	0.105981	7		carbamoyl-phosphate synthase, small subunit	NUCLEOTIDE METABOLSIM
SP_1277	0.566282	0.18619	0.0537484	12		0	0	0	1		aspartate carbamoyltransferase	NUCLEOTIDE METABOLSIM
SP_1278	0.750478	0.117525	0.0285039	17		0.213341	0	0	1		pyrimidine operon regulatory protein	NUCLEOTIDE METABOLSIM
SP_1279	0.942515	0.0875643	0.0437821	4							endonuclease III	DNA TURNOVER
SP_1280	0.818447	0.0662572	0.0165643	16							conserved hypothetical protein	UNKNOWN
SP_1281	1.01835	0.0804427	0.0137958	34		1.0681	0.27362	0.0456033	36		hypothetical protein	UNKNOWN
SP_1282	1.01842	0.0625738	0.00782172	64		0.988024	0.18723	0.025718	53		ABC transporter, ATP-binding protein	TRANSPORT
SP_1283	1.02971	0.0693919	0.0104612	44		0.994824	0.153505	0.0231417	44		heat shock protein HtpX	VARIOUS
SP_1284	1.02216	0.0187571	0.00937857	4		1.08605	0.123439	0.0712678	3		lemA protein	UNKNOWN
SP_1285	0.976615	0.0643717	0.0214572	9		0.917233	0.0904923	0.023365	15		glucose-inhibited division protein B	CELL DIVISION
SP_1286	1.05188	0.07476	0.0115357	42		1.0689	0.252917	0.0415793	37		uracil permease	TRANSPORT
SP_1287	0	0	0	4							signal recognition particle protein	TRANSPORT
SP_1288	0.538161	0.339845	0.138741	6		0.824725	0.00660068	0.00466738	2		conserved hypothetical protein	UNKNOWN
SP_1289	1.00637	0.0569945	0.0100753	32		0.986741	0.182519	0.0333233	30		hypothetical protein	UNKNOWN
SP_1290	0.991988	0.0789958	0.0133527	35		0.934179	0.2063	0.0343834	36		conserved hypothetical protein	UNKNOWN
SP_1291	1.02835	0.0731178	0.0177337	17		0.961089	0.194775	0.0406133	23		Cof family protein	UNKNOWN
SP_1292	1.02369	0.0789423	0.00797437	98		1.07818	0.245243	0.0289022	72		SAP domain protein	UNKNOWN
SP_1294	1.05102	0.0770145	0.0157205	24		1.11276	0.235584	0.0502266	22		camphor resistance protein	DNA TURNOVER
SP_1295	0.996394	0.0613565	0.0137197	20		0.9221	0.213639	0.0490122	19		camphor resistance protein	DNA TURNOVER
SP_1296	0.956812	0.0722161	0.021774	11		0.699343	0.270537	0.0855512	10		putative chorismate mutase	AMINO ACID METABOLSIM
SP_1297											flavodoxin	VARIOUS
SP_1298	0.769271	0.137883	0.0324994	18		1.7014	0.261868	0.106907	6	***	DHH subfamily 1 protein	REGULATOR
SP_1300	0.994081	0.0958588	0.0303132	10		0.812176	0.0842396	0.0343907	6		hypothetical protein	UNKNOWN
SP_1302	1.11537	0.0801162	0.0327073	6		1.18059	0.271853	0.110984	6		conserved hypothetical protein	UNKNOWN
SP_1303											hypothetical protein	UNKNOWN
SP_1304	1.00764	0.0848443	0.0226756	14		0.943299	0.176723	0.0456296	15		hypothetical protein	UNKNOWN
SP_1305	1.13937	0.0660431	0.0249619	7		1.22715	0.0343684	0.0243021	2		hypothetical protein	UNKNOWN
SP_1306	1.13586	0.063546	0.0100475	40		1.27756	0.275307	0.0389343	50		NADP-specific glutamate dehydrogenase	AMINO ACID METABOLSIM
SP_1307	0.981774	0.0616171	0.00939652	43		0.880066	0.253913	0.0471504	29		hypothetical protein	UNKNOWN
SP_1315	1.01145	0.101204	0.0147622	47		0.995549	0.16504	0.0251684	43		v-type sodium ATP synthase, subunit D	VARIOUS
SP_1316	1.02907	0.0691162	0.00720586	92		1.04597	0.184008	0.018979	94		v-type sodium ATP synthase, subunit B	VARIOUS
SP_1317	1.02412	0.0835907	0.00747658	125		1.07504	0.236101	0.0212885	123		v-type sodium ATP synthase, subunit A	VARIOUS
SP_1318	0.992856	0.0685572	0.0103354	44		0.9804	0.14789	0.02282	42		v-type sodium ATP synthase, subunit G	VARIOUS
SP_1319	0.98308	0.0968944	0.0102136	90		0.96576	0.197163	0.0220435	80		v-type sodium ATP synthase, subunit C	VARIOUS
SP_1320	1.00382	0.104232	0.0152038	47		1.02377	0.20086	0.0344472	34		v-type sodium ATP synthase, subunit E	VARIOUS
SP_1321	0.994249	0.0789283	0.0129757	37		1.00323	0.212332	0.0340004	39		v-type sodium ATP synthase, subunit K	VARIOUS
SP_1322	1.01324	0.0786276	0.0064851	147		1.01877	0.207676	0.0162168	164		v-type sodium ATP synthase, subunit I	VARIOUS
SP_1323	1.0514	0.0974734	0.0160245	37		1.06147	0.189681	0.0316135	36		hypothetical protein	UNKNOWN
SP_1324	1.01011	0.0677368	0.00726215	87		1.02944	0.207602	0.0211882	96		putative regulatory protein	REGULATOR
SP_1325	0.99681	0.0786976	0.0083892	88		0.973283	0.185069	0.0204374	82		oxidoreductase, Gfo/Idh/MocA family	UNKNOWN
SP_1326	0.99106	0.0763742	0.00525782	211		0.96435	0.199568	0.0136742	213		neuraminidase	VARIOUS
SP_1327	1.02721	0.0826009	0.0176106	22		1.02061	0.197575	0.0510136	15		conserved hypothetical protein	UNKNOWN
SP_1328	1.01922	0.0857044	0.00802695	114		0.986768	0.192826	0.0189997	103		sodium:solute symporter family protein	TRANSPORT
SP_1329	1.02074	0.0886451	0.00924189	92		1.00146	0.22148	0.0228439	94		N-acetylneuraminate lyase	CARBOHYDRATE METABOLISM
SP_1330	1.03401	0.0825724	0.00880225	88		1.07627	0.187084	0.0233855	64		putative N-acetylmannosamine-6-P epimerase	CARBOHYDRATE METABOLISM
SP_1331	1.03016	0.0742869	0.00863568	74		1.07287	0.17174	0.0223586	59		putative phosphosugar-binding transcriptional regulator	REGULATOR
SP_1332	1.08348	0.096351	0.0233685	17		0.977967	0.101279	0.0245637	17		conserved domain protein	UNKNOWN
SP_1333											hypothetical protein	UNKNOWN
SP_1334											conserved hypothetical protein	UNKNOWN
SP_1335	1.07585	0.0783244	0.0276919	8		0.978639	0.218376	0.0825384	7		hypothetical protein	UNKNOWN
SP_1336	0.984985	0.0527942	0.00919028	33		0.816215	0.287768	0.0627962	21		type II DNA modification methyltransferase Spn5252IP	AMINO ACID METABOLSIM
SP_1338	1.00627	0.0807825	0.0243568	11		1.05574	0.25836	0.0913442	8		hypothetical protein	UNKNOWN
SP_1339											hypothetical protein	UNKNOWN
SP_1340	1.00426	0.0757703	0.00725748	109		1.02019	0.252392	0.0251139	101		hypothetical protein	UNKNOWN
SP_1341	1.0192	0.0885967	0.0118392	56		1.00258	0.217418	0.0298647	53		ABC transporter, ATP-binding protein	TRANSPORT
SP_1342	0.967718	0.0830424	0.007398	126		0.967133	0.215744	0.0190693	128		drug efflux ABC transporter, permease/ATP-binding protein	TRANSPORT
SP_1343	0.979058	0.072452	0.00591568	150		0.979536	0.228704	0.0179135	163		prolyl oligopeptidase family protein	UNKNOWN
SP_1344	1.00483	0.0903575	0.00588177	236		1.02948	0.251793	0.0158931	251		conserved hypothetical protein	UNKNOWN
SP_1345											hypothetical protein	UNKNOWN
SP_1346	1.02803	0.0680861	0.0148576	21		0.971615	0.182752	0.0471863	15		putative membrane protein	UNKNOWN
SP_1347											hypothetical protein	UNKNOWN
SP_1348											conserved hypothetical protein	UNKNOWN
SP_1349											hypothetical protein	UNKNOWN
SP_1350	0.92081	0.0436828	0.0218414	4		0.988723	0.0974616	0.0435862	5		conserved domain protein	UNKNOWN
SP_1351	1.00926	0.0378193	0.0189097	4		0.924178	0.130656	0.058431	5		hypothetical protein	UNKNOWN
SP_1353											hypothetical protein	UNKNOWN
SP_1356	1.04662	0.0724164	0.0150999	23		1.13775	0.314928	0.0629856	25		amidohydrolase family protein	VARIOUS METABOLISM AND BIOSYNTHESIS
SP_1357	0.967068	0.0930339	0.0135704	47		1.04109	0.257556	0.0392769	43		ABC transporter, permease/ATP-binding protein	TRANSPORT
SP_1358	0.969264	0.0953114	0.013757	48		1.07704	0.242224	0.0392939	38		ABC transporter, permease/ATP-binding protein	TRANSPORT
SP_1359	0.937436	0.128003	0.0222825	33		0.976024	0.120364	0.0219754	30		peptide methionine sulfoxide reductase	AMINO ACID METABOLSIM
SP_1360	0.861291	0.108198	0.0312339	12		1.62626	0.122304	0.0864817	2		homoserine kinase	AMINO ACID METABOLSIM
SP_1361	0.805083	0.0806632	0.022372	13		1.20251	0	0	1		homoserine dehydrogenase	REGULATOR
SP_1362	0.934896	0.0942496	0.0261401	13		1.09745	0.136957	0.0517649	7		putative transcriptional regulator MecA	REGULATOR
SP_1363	0.431053	0.175377	0.0715974	6		0.255343	0.239754	0.119877	4		conserved domain protein	UNKNOWN
SP_1364	1.15653	0.0300092	0.0212197	2							hypothetical protein	UNKNOWN
SP_1365	0.884833	1.11022e-16	1.11022e-16	1		0.20355	0	0	1		glycosyl transferase, family 2	UNKNOWN
SP_1366											glycosyl transferase, group 1	UNKNOWN
SP_1367	0.604667	0.110468	0.078113	2		0.77027	0	0	1		licD3 protein	UNKNOWN
SP_1368	1.01846	0.0513055	0.00855091	36		1.05629	0.246829	0.0450647	30		psr protein	UNKNOWN
SP_1369	1.04713	0.0952194	0.0165756	33		1.09653	0.219771	0.0394721	31		prephenate dehydratase	AMINO ACID METABOLSIM
SP_1370	0.986446	0.0861502	0.01723	25		0.865535	0.306657	0.0885244	12		shikimate kinase	AMINO ACID METABOLSIM
SP_1371	1.00278	0.0645342	0.0124196	27		0.790066	0.203591	0.0444272	21		3-phosphoshikimate 1-carboxyvinyltransferase	AMINO ACID METABOLSIM
SP_1372	1.02617	0.043697	0.0252285	3		1.04988	0.0958754	0.0677942	2		conserved hypothetical protein	UNKNOWN
SP_1373	1.03821	0.0606849	0.0105639	33		1.07734	0.193008	0.0364751	28		prephenate dehydrogenase	AMINO ACID METABOLSIM
SP_1374	1.01832	0.084074	0.0144186	34		0.885853	0.249649	0.0544778	21		chorismate synthase	AMINO ACID METABOLSIM
SP_1375	0.996076	0.0699109	0.0160387	19		0.692901	0.171462	0.0475551	13		3-dehydroquinate synthase	AMINO ACID METABOLSIM
SP_1376	1.04484	0.0771063	0.018701	17		0.94574	0.205536	0.051384	16		shikimate 5-dehydrogenase	AMINO ACID METABOLSIM
SP_1377	1.0224	0.0901543	0.0187985	23		1.2377	0.169345	0.0410722	17		3-dehydroquinate dehydratase	AMINO ACID METABOLSIM
SP_1378	0.957313	0.173011	0.0305844	32		1.11506	0.548549	0.107579	26		conserved hypothetical protein	UNKNOWN
SP_1379	1.01938	0.0222729	0.0157493	2		0.721212	0.26978	0.190764	2		hypothetical protein	UNKNOWN
SP_1380	0.998521	0.0901255	0.0104769	74		0.941478	0.190564	0.0252408	57		hypothetical protein	UNKNOWN
SP_1381	1.00225	0.0919151	0.0375242	6		0.963177	0.104797	0.0605048	3		ABC transporter, ATP-binding protein	TRANSPORT
SP_1382	0.982142	0.0760241	0.011873	41		0.979173	0.293473	0.0452839	42		alpha-amylase	CARBOHYDRATE METABOLISM
SP_1383											alanyl-tRNA synthetase	AMINO ACID METABOLSIM
SP_1384	0.969124	0.210443	0.0470565	20		1.00688	0.190371	0.0388593	24		conserved hypothetical protein	UNKNOWN
SP_1385	1.0312	0.0752835	0.0284545	7		1.12378	0.166487	0.0588621	8		hypothetical protein	UNKNOWN
SP_1386	0.993941	0.0542146	0.0102456	28		1.02507	0.108789	0.0280892	15		spermidine/putrescine ABC transporter, spermidine/putrescine-binding protein	TRANSPORT
SP_1387	0.998439	0.0484486	0.0134372	13		0.984116	0.169427	0.0535774	10		spermidine/putrescine ABC transporter, permease protein	TRANSPORT
SP_1388	1.0039	0.0449085	0.0112271	16		1.05781	0.266423	0.06879	15		spermidine/putrescine ABC transporter, permease protein	TRANSPORT
SP_1389	1.11854	0.0135538	0.00958399	2							spermidine/putrescine ABC transporter, ATP-binding protein	TRANSPORT
SP_1390	1.01671	0.0117523	0.00831017	2		0.935908	0.0687967	0.0397198	3		UDP-N-acetylenolpyruvoylglucosamine reductase	CARBOHYDRATE METABOLISM
SP_1391	0.994537	0.082869	0.0136236	37		0.993237	0.255065	0.0490873	27		conserved hypothetical protein	UNKNOWN
SP_1392	1.04015	0.0796179	0.0169746	22		1.05621	0.204739	0.038692	28		alpha-acetolactate decarboxylase	VARIOUS METABOLISM AND BIOSYNTHESIS
SP_1393	1.03946	0.0686637	0.0083267	68		1.01697	0.317373	0.0379333	70		conserved hypothetical protein	UNKNOWN
SP_1394	0.9676	0.0918213	0.0216425	18		1.39301	0.310784	0.0802441	15	**	amino acid ABC transporter, amino acid-binding protein	TRANSPORT
SP_1395	0.927094	0.084134	0.0217233	15		1.08204	0.212146	0.0707152	9		putative phosphate transport system regulatory protein PhoU	REGULATOR
SP_1396	0.924471	0.0857743	0.0151629	32		1.31383	0.205409	0.0352274	34	***	putative phosphate ABC transporter, ATP-binding protein	TRANSPORT
SP_1397	0.939825	0.0935544	0.0160444	34		1.42481	0.325053	0.0603608	29	***	putative phosphate ABC transporter, ATP-binding protein	TRANSPORT
SP_1398	0.85201	0.076793	0.0163723	22		1.23382	0.243269	0.0608172	16	***	putative phosphate ABC transporter, permease protein	TRANSPORT
SP_1399	0.872266	0.0609863	0.0157466	15		1.44237	0.278966	0.0720286	15	***	putative phosphate ABC transporter, permease protein	TRANSPORT
SP_1400	0.964638	0.0850128	0.0109751	60		1.47317	0.283195	0.0375101	57	***	putative phosphate ABC transporter, phosphate-binding protein	TRANSPORT
SP_1401	0.971167	0.147354	0.0736772	4		1.34619	0.274456	0.158457	3		hypothetical protein	UNKNOWN
SP_1402	0.995945	0.0551243	0.0147326	14		0.924103	0.190691	0.0635636	9		NOL1/NOP2/sun family protein	AMINO ACID METABOLSIM
SP_1403	0.90357	0.0781628	0.0189573	17		0.800611	0.122007	0.043136	8		inositol monophosphatase family protein	VARIOUS METABOLISM AND BIOSYNTHESIS
SP_1404	0.869108	0.0317184	0.0224283	2							conserved hypothetical protein	UNKNOWN
SP_1405											transcriptional regulator	REGULATOR
SP_1406	1.0861	0.0816022	0.0204005	16		1.36908	0.223352	0.0576693	15		hypothetical protein	UNKNOWN
SP_1407	1.10102	0.0589254	0.0135184	19		1.20017	0.185379	0.0363559	26		hydrolase, haloacid dehalogenase-like family	VARIOUS METABOLISM AND BIOSYNTHESIS
SP_1408	1.10315	0.106179	0.0212358	25		1.34074	0.305562	0.0548805	31		putative acyl-ACP thioesterase	LIPOPROTEIN
SP_1409	1.0295	0.106279	0.020843	26		1.16523	0.197025	0.0386397	26		putative oxygen-independent coproporphyrinogen III oxidase	VARIOUS METABOLISM AND BIOSYNTHESIS
SP_1410	0.952948	0.0776589	0.0194147	16		1.08527	0.209057	0.0630331	11		conserved hypothetical protein	UNKNOWN
SP_1411	0.724548	0	0	1							conserved hypothetical protein	UNKNOWN
SP_1412	0.409706	0.268788	0.0392067	47		0.217889	0.348211	0.0670131	27		prolipoprotein diacylglyceryl transferase	LIPOPROTEIN
SP_1413											Hpr(Ser) kinase/phosphatase	VARIOUS
SP_1415	1.02637	0.0920288	0.0196206	22		0.986811	0.222862	0.0445724	25		glucosamine-6-phosphate isomerase	CARBOHYDRATE METABOLISM
SP_1416	1.00251	0.113212	0.0136291	69		1.00065	0.18965	0.0258081	54		S-adenosylmethionine:tRNA ribosyltransferase-isomerase	TRANSCRIPTION AND TRANSLATION
SP_1419	1.01041	0.055374	0.0159851	12		0.886703	0.148202	0.0446846	11		acetyltransferase, GNAT family	VARIOUS METABOLISM AND BIOSYNTHESIS
SP_1420											NH(3)-dependent NAD(+) synthetase	VARIOUS METABOLISM AND BIOSYNTHESIS
SP_1421											nicotinate phosphoribosyltransferase	VARIOUS METABOLISM AND BIOSYNTHESIS
SP_1422	0.970573	0.0734144	0.0113281	42		0.951052	0.18141	0.0267474	46		hypothetical protein	UNKNOWN
SP_1423	0.935959	0.0472801	0.016716	8		0.83894	0.0752185	0.0284299	7		putative transcriptional repressor	REGULATOR
SP_1424	0.999146	0.0841898	0.0111512	57		1.02038	0.21353	0.0271183	62		hypothetical protein	UNKNOWN
SP_1425	0.907742	0.0910806	0.0455403	4		0.967391	0.113262	0.065392	3		hypothetical protein	UNKNOWN
SP_1426	1.01032	0.0861316	0.0152261	32		1.00495	0.221839	0.0374977	35		ABC transporter, ATP-binding protein	TRANSPORT
SP_1427	0.971994	0.0827908	0.031292	7		0.971819	0.202843	0.101422	4		peptidase, U32 family	UNKNOWN
SP_1428	0.982917	0.074285	0.0145685	26		0.93956	0.174091	0.0312676	31		conserved hypothetical protein	UNKNOWN
SP_1429	1.01565	0.058262	0.0114261	26		0.744762	0.134046	0.0299735	20		peptidase, U32 family	UNKNOWN
SP_1431	0.986087	0.0781598	0.00921123	72		0.992512	0.192908	0.0237453	66		putative type II DNA modification methyltransferase	VARIOUS
SP_1432	1.03193	0.0216546	0.0153121	2		0.937431	0.0987608	0.0698344	2		hypothetical protein	UNKNOWN
SP_1433	0.994259	0.0773886	0.00773886	100		0.973689	0.196486	0.0213119	85		transcriptional regulator, AraC family	REGULATOR
SP_1434	0.995163	0.0758077	0.00625251	147		0.996583	0.213946	0.0183457	136		ABC transporter, permease/ATP-binding protein	TRANSPORT
SP_1435	1.00231	0.0839434	0.0072247	135		0.981861	0.2058	0.01715	144		ABC transporter, ATP-binding protein	TRANSPORT
SP_1436	0.981485	0.074881	0.00821926	83		0.932463	0.219119	0.0246528	79		hypothetical protein	UNKNOWN
SP_1437	1.00089	0.0631053	0.00951349	44		0.998492	0.251449	0.0413379	37		conserved domain protein	UNKNOWN
SP_1438	1.01587	0.0940631	0.0129206	53		0.968957	0.193404	0.0260786	55		ABC transporter, ATP-binding protein	TRANSPORT
SP_1445	0.210627	0.27588	0.104273	7							GMP synthase	NUCLEOTIDE METABOLSIM
SP_1446	0.992014	0.0643191	0.0160798	16		0.993637	0.477714	0.137904	12		transcriptional regulator, GntR family	REGULATOR
SP_1447	1.0346	0.0781667	0.0145152	29		0.989139	0.14853	0.0285846	27		membrane protein	UNKNOWN
SP_1448	0.985097	0.0842372	0.0126992	44		0.974661	0.2387	0.0348179	47		conserved hypothetical protein	UNKNOWN
SP_1449	1.06473	0.0895373	0.0147198	37		1.04219	0.261731	0.0503702	27		C3-degrading proteinase	VARIOUS
SP_1450	1.01216	0.0703918	0.0128517	30		1.01212	0.223663	0.0438639	26		putative platelet activating factor	VARIOUS
SP_1451	1.04397	0.0314571	0.0128423	6		1.19725	0.24156	0.108029	5		Cof family protein	UNKNOWN
SP_1452	0.997493	0.0571993	0.018088	10		1.01337	0.279196	0.0882896	10		hypothetical protein	UNKNOWN
SP_1453	1.0214	0.0754263	0.0120779	39		1.00747	0.190582	0.0366774	27		conserved domain protein	UNKNOWN
SP_1454	1.0726	0.0571073	0.0201905	8		1.12241	0.00895338	0.006331	2		hypothetical protein	UNKNOWN
SP_1455	1.00342	0.0979198	0.0346199	8		0.962741	0.112926	0.037642	9		hypothetical protein	UNKNOWN
SP_1456											peptide deformylase	TRANSCRIPTION AND TRANSLATION
SP_1457	0.963065	0.0700725	0.0140145	25		0.925473	0.188544	0.0384865	24		RNA methyltransferase, TrmH family, group 3	TRANSCRIPTION AND TRANSLATION
SP_1458	0.970489	0.0752193	0.0307081	6		1.02466	0.169459	0.0847297	4		thioredoxin reductase	NUCLEOTIDE METABOLSIM
SP_1459	0.330387	0.305378	0.152689	4							hypothetical protein	UNKNOWN
SP_1460	0.972452	0.0659097	0.0466052	2		0.989957	0.0688159	0.0307754	5		amino acid ABC transporter, ATP-binding protein	TRANSPORT
SP_1461											amino acid ABC transporter, permease protein	TRANSPORT
SP_1462	0.970828	0.0377886	0.0119498	10		1.06356	0.312764	0.110579	8		conserved hypothetical protein	UNKNOWN
SP_1463	1.02875	0.08579	0.0191832	20		1.17443	0.237709	0.0613761	15		methylated-DNA--protein-cysteine S-methyltransferase	TRANSCRIPTION AND TRANSLATION
SP_1464	0.983537	0.0883962	0.0173359	26		1.03021	0.230111	0.0514543	20		acetyltransferase, GNAT family	VARIOUS METABOLISM AND BIOSYNTHESIS
SP_1465	0.98668	0.0627028	0.0161898	15		1.07022	0.597563	0.165734	13		hypothetical protein	UNKNOWN
SP_1466	0.896245	0.0856552	0.0302837	8		0	0	0	4	***	hemolysin	MEMBRANE PROTEIN
SP_1467	0.967079	0.0806079	0.0223566	13		0.784277	0.333761	0.0892014	14		glutamine amidotransferase subunit	VARIOUS METABOLISM AND BIOSYNTHESIS
SP_1468	1.00498	0.0333276	0.0117831	8		1.04988	0.118982	0.0396608	9		pyridoxine biosynthesis protein	VARIOUS METABOLISM AND BIOSYNTHESIS
SP_1469	0.933528	0.0821845	0.0164369	25		1.0209	0.199417	0.0383779	27		NADH oxidase	VARIOUS
SP_1470	1.02519	0.0821031	0.0149899	30		0.998183	0.184112	0.0392528	22		putative thiamine biosynthesis protein ApbE	UNKNOWN
SP_1471	0.954803	0.0804724	0.0359883	5		1.26664	0.278553	0.139277	4		putative oxidoreductase	UNKNOWN
SP_1472	1.02401	0.104466	0.0127625	67		1.07182	0.250399	0.0291083	74		putative oxidoreductase	UNKNOWN
SP_1473	0.943282	0.0208101	0.014715	2		1.02767	0.0233324	0.0164985	2		conserved hypothetical protein	UNKNOWN
SP_1474											glycyl-tRNA synthetase, beta subunit	AMINO ACID METABOLSIM
SP_1475											glycyl-tRNA synthetase, alpha subunit	AMINO ACID METABOLSIM
SP_1476	0.964268	0.0769539	0.0145429	28		1.13252	0.231113	0.0492735	22		hypothetical protein	UNKNOWN
SP_1477	0.975873	0.0944316	0.0333866	8		1.40169	0.376787	0.153823	6		hypothetical protein	UNKNOWN
SP_1478	1.01381	0.0653076	0.0217692	9		0.954874	0.134859	0.0406615	11		oxidoreductase, aldo/keto reductase family	UNKNOWN
SP_1479	0.809141	0.138066	0.0213041	42		0.430141	0.459661	0.100306	21		peptidoglycan N-acetylglucosamine deacetylase A	PEPTIDOGLYCAN
SP_1480											hypothetical protein	UNKNOWN
SP_1481	0.956571	0.0228369	0.0161482	2							hypothetical protein	UNKNOWN
SP_1482	1.04625	0.0784285	0.0160092	24		1.13071	0.212159	0.0442382	23		oxidoreductase, Gfo/Idh/MocA family	UNKNOWN
SP_1483	0.913112	0.106964	0.0338249	10		1.17348	0.138349	0.0798758	3		ATP-dependent RNA helicase, DEAD/DEAH box family	TRANSCRIPTION AND TRANSLATION
SP_1487											hypothetical protein	UNKNOWN
SP_1488											hypothetical protein	UNKNOWN
SP_1489											translation elongation factor Tu	TRANSCRIPTION AND TRANSLATION
SP_1490	1.04671	0.0691907	0.030943	5		1.04978	0.230924	0.0872812	7		hypothetical protein	UNKNOWN
SP_1491	0.21995	0.183696	0.129892	2							putative glycerol uptake facilitator protein	TRANSPORT
SP_1492	1.03185	0.0955846	0.0318615	9		0.900327	0.152087	0.0574834	7		cell wall surface anchor family protein	PEPTIDOGLYCAN
SP_1493	1.01086	0.0801267	0.0125137	41		1.02256	0.179772	0.029962	36		hypothetical protein	UNKNOWN
SP_1494	0.983884	0.0654894	0.0117623	31		0.953773	0.209676	0.039625	28		hypothetical protein	UNKNOWN
SP_1495	1.01663	0.0280314	0.00991061	8		0.95984	0.133225	0.0421296	10		hypothetical protein	UNKNOWN
SP_1498	0.658642	0.137596	0.0286907	23		1.19105	2.22045e-16	2.22045e-16	1		phosphoglucomutase	CARBOHYDRATE METABOLISM
SP_1499	1.04412	0.0519766	0.0212194	6		1.05595	0	0	1		bacterocin transport accessory protein	MEMBRANE PROTEIN
SP_1500	1.01053	0.0694628	0.0136228	26		1.00156	0.34504	0.0836846	17		amino acid ABC transporter, amino acid-binding protein	TRANSPORT
SP_1501	0.97564	0.0559281	0.013982	16		0.989487	0.0813303	0.024522	11		amino acid ABC transporter, ATP-binding protein	TRANSPORT
SP_1502	0.983593	0.06486	0.0152877	18		0.970357	0.18619	0.0497615	14		amino acid ABC transporter, permease protein	TRANSPORT
SP_1504	0.5603	0.32229	0.0739383	19		0	0.27324	0.0966049	8		TPR domain protein	MEMBRANE PROTEIN
SP_1505	0.169025	0.18816	0.0290338	42		0	0	0	11		membrane protein	MEMBRANE PROTEIN
SP_1506	0.855208	0.0874768	0.0165316	28		1.49071	0.438074	0.195913	5		conserved hypothetical protein	CARBOHYDRATE METABOLISM
SP_1507											ATP synthase F1, epsilon subunit	VARIOUS METABOLISM AND BIOSYNTHESIS
SP_1508											ATP synthase F1, beta subunit	VARIOUS METABOLISM AND BIOSYNTHESIS
SP_1509											ATP synthase F1, gamma subunit	VARIOUS METABOLISM AND BIOSYNTHESIS
SP_1510											ATP synthase F1, alpha subunit	VARIOUS METABOLISM AND BIOSYNTHESIS
SP_1511											ATP synthase F1, delta subunit	VARIOUS METABOLISM AND BIOSYNTHESIS
SP_1512											ATP synthase F0, B subunit	VARIOUS METABOLISM AND BIOSYNTHESIS
SP_1513											ATP synthase F0, A subunit	VARIOUS METABOLISM AND BIOSYNTHESIS
SP_1514											ATP synthase F0, C subunit	VARIOUS METABOLISM AND BIOSYNTHESIS
SP_1516	0.948253	0.0558003	0.0279002	4		1.24639	0.245966	0.142008	3		acetyltransferase, GNAT family	VARIOUS METABOLISM AND BIOSYNTHESIS
SP_1517											transcription elongation factor GreA	TRANSCRIPTION AND TRANSLATION
SP_1518	0.564451	0.316522	0.0659994	23		0.431464	0.339977	0.128499	7		conserved hypothetical protein	UNKNOWN
SP_1519	1.00035	0.0307556	0.00927317	11		1.02803	0.082377	0.0228473	13		acetyltransferase, GNAT family	VARIOUS METABOLISM AND BIOSYNTHESIS
SP_1520	1.03793	0.0638783	0.0202001	10		1.02116	0.0968004	0.0322668	9		acetyltransferase, GNAT family	VARIOUS METABOLISM AND BIOSYNTHESIS
SP_1521	1.12934	0.0361421	0.0208666	3		0.942203	0	0	1		UDP-N-acetylmuramate--alanine ligase	AMINO ACID METABOLSIM
SP_1522	1.04635	0.0388142	0.00970355	16		0.880709	0.211459	0.0637573	11		conserved domain protein	UNKNOWN
SP_1523	0.969526	0.0786541	0.00933453	71		1.04288	0.247351	0.0336603	54		Snf2 family protein	UNKNOWN
SP_1524	1.00751	0.111782	0.0164814	46		1.01143	0.210874	0.032158	43		aminotransferase, class II	AMINO ACID METABOLSIM
SP_1525	1.03211	0.086824	0.010529	68		1.03355	0.222398	0.0305487	53		transulfuration enzyme family protein	VARIOUS METABOLISM AND BIOSYNTHESIS
SP_1527	0.942969	0.110527	0.00930807	141		1.09902	0.230773	0.0201627	131		oligopeptide ABC transporter, oligopeptide-binding protein AliB	TRANSPORT
SP_1528	0.659449	0.427	0.161391	7		0.849792	0.267964	0.154709	3		hypothetical protein	UNKNOWN
SP_1529	0.664068	0.227872	0.131562	3		1.00225	0.0553931	0.0391688	2		putative polysaccharide biosynthesis protein	VARIOUS
SP_1530											UDP-N-acetylmuramoylalanyl-D-glutamate--2,6-diaminopimelate ligase	AMINO ACID METABOLSIM
SP_1531	0.981521	0.112529	0.0220687	26		1.07053	0.180356	0.0360712	25		hypothetical protein	UNKNOWN
SP_1533	0.852257	0.183021	0.0323538	32		0.980061	0.151366	0.0367117	17		conserved domain protein	UNKNOWN
SP_1534											inorganic pyrophosphatase, manganese-dependent	VARIOUS
SP_1535	0.890638	0.19474	0.0502817	15		0.922988	0.272644	0.0756179	13		conserved hypothetical protein	UNKNOWN
SP_1536	0.901693	0.144936	0.0309004	22		0.891697	0.210228	0.0470083	20		conserved hypothetical protein	UNKNOWN
SP_1537	0.69848	0.031824	0.0183736	3							putative general stress protein 13	TRANSCRIPTION AND TRANSLATION
SP_1538	0.813379	0.217419	0.0434838	25		0.958317	0.198962	0.0551821	13		Cof family protein/peptidyl-prolyl cis-trans isomerase, cyclophilin type	UNKNOWN
SP_1540											single-strand binding protein	DNA TURNOVER
SP_1542	0.95819	0.171027	0.0570091	9		0.992612	0.0512762	0.0209334	6		asparaginyl-tRNA synthetase	AMINO ACID METABOLSIM
SP_1544	0.710092	0.140118	0.0292166	23		1.18078	0.197554	0.0527986	14	***	aspartate aminotransferase	AMINO ACID METABOLSIM
SP_1545	0.849231	0.0756177	0.0173479	19		0.637891	0.290128	0.0967092	9		conserved hypothetical protein	MEMBRANE PROTEIN
SP_1546	0.981741	0.0571836	0.0202175	8		0.99594	0.115601	0.043693	7		conserved domain protein	UNKNOWN
SP_1547	0.983094	0.060543	0.0174773	12		0.981088	0.133189	0.0443964	9		conserved hypothetical protein	UNKNOWN
SP_1548	0.987037	0.0751228	0.00954061	62		0.895529	0.233103	0.0368568	40		hypothetical protein	UNKNOWN
SP_1549	1.02145	0.0983996	0.0262984	14		1.21284	0.381735	0.0954336	16		polypeptide deformylase	AMINO ACID METABOLSIM
SP_1550	0.977192	0.10458	0.0163326	41		1.00524	0.218914	0.0381081	33		glutathione S-transferase family protein	AMINO ACID METABOLSIM
SP_1551	0.9451	0.021307	0.0123016	3		1.01569	0	0	1		cation-transporting ATPase, E1-E2 family	TRANSPORT
SP_1552	1.02451	0.065937	0.00961789	47		1.00183	0.153895	0.027205	32		cation efflux family protein	TRANSPORT
SP_1553	0.76136	0.179889	0.0308506	34		0.89943	0.318379	0.0649888	24		ABC transporter, ATP-binding protein	TRANSPORT
SP_1554											polyA polymerase family protein	TRANSCRIPTION AND TRANSLATION
SP_1555	1.05685	0.0588794	0.0240374	6		1.08879	0.13216	0.0499518	7		dihydrodipicolinate reductase	AMINO ACID METABOLSIM
SP_1556	1.00531	0.00266309	0.00188309	2							hypothetical protein	UNKNOWN
SP_1557	0.810158	0.17159	0.0428974	16		1.01469	0.266626	0.133313	4		degV family protein	UNKNOWN
SP_1558	0.778997	0.102396	0.0511979	4		0	0	0	2		hypothetical protein	UNKNOWN
SP_1559	0			1							phosphoglucomutase/phosphomannomutase family protein	CARBOHYDRATE METABOLISM
SP_1560											conserved hypothetical protein	UNKNOWN
SP_1561											conserved hypothetical protein	UNKNOWN
SP_1562											hypothetical protein	UNKNOWN
SP_1563	1.04265	0.0802151	0.0214384	14		0.614516	0.359944	0.127259	8		pyridine nucleotide-disulphide oxidoreductase family protein	NUCLEOTIDE METABOLSIM
SP_1564	0.93771	0.0814168	0.0210217	15		0.983323	0.376761	0.113598	11		conserved hypothetical protein	UNKNOWN
SP_1565	1.0077	0.0583514	0.0206303	8		1.01471	0.150346	0.0613784	6		conserved hypothetical protein	UNKNOWN
SP_1566	0.721352	0.0844511	0.029858	8		0.600587	0.0199661	0.00998303	4		conserved hypothetical protein	UNKNOWN
SP_1567											endoribonuclease L-PSP	VARIOUS
SP_1568											ribosome biogenesis GTP-binding protein YsxC	TRANSCRIPTION AND TRANSLATION
SP_1569											ATP-dependent Clp protease, ATP-binding subunit ClpX	PROTEIN TURNOVER
SP_1570	0.941216	0.0850552	0.0425276	4		1.19811	0.266378	0.153794	3		hypothetical protein	UNKNOWN
SP_1571											dihydrofolate reductase	VARIOUS METABOLISM AND BIOSYNTHESIS
SP_1572											non-heme iron-containing ferritin	UNKNOWN
SP_1573	1.02342	0.088097	0.00863862	104		1.21322	0.224253	0.0218848	105		lysozyme	PEPTIDOGLYCAN
SP_1574	1.0091	0.0654284	0.0292605	5		0.859531	0.0252595	0.0178612	2		triosephosphate isomerase	CARBOHYDRATE METABOLISM
SP_1576	0.897635	0.0962816	0.0210104	21		0.607088	0.196816	0.0440093	20		homoserine O-succinyltransferase	AMINO ACID METABOLSIM
SP_1577	0.974385	0.0747739	0.0119734	39		1.18309	0.324866	0.0745294	19		adenine phosphoribosyltransferase	NUCLEOTIDE METABOLSIM
SP_1578	0.985702	0.0592035	0.0152863	15		1.02964	0.164308	0.0474316	12		putative methyltransferase	UNKNOWN
SP_1579	1.03487	0.169607	0.0565357	9		1.04273	0.349385	0.110485	10		hypothetical protein	UNKNOWN
SP_1580	0.934103	0.153056	0.0441836	12		0.737106	0.305155	0.124579	6		sugar ABC transporter, ATP-binding protein	TRANSPORT
SP_1581	0.935163	0.0380838	0.0219877	3		1.00923	0.219505	0.0981656	5		hypothetical protein	UNKNOWN
SP_1583	1.04559	0.083453	0.0157711	28		1.06937	0.236885	0.0558343	18		isochorismatase family protein	VARIOUS METABOLISM AND BIOSYNTHESIS
SP_1584											GTP-sensing transcriptional pleiotropic repressor CodY	AMINO ACID METABOLSIM
SP_1585	0.917028	0.0756286	0.0183426	17		1.17435	0.231962	0.0643348	13		hypothetical protein	UNKNOWN
SP_1586	0.858793	0.101313	0.0215999	22		0.712233	0.301532	0.0710717	18		putative ATP-dependent RNA helicase	RNA TURNOVER
SP_1587	1.0257	0.0766287	0.0103326	55		0.997758	0.171018	0.0208931	67		oxalate:formate antiporter	TRANSPORT
SP_1588	1.03022	0.0756863	0.011542	43		0.987833	0.238568	0.0382015	39		pyridine nucleotide-disulfide oxidoreductase	NUCLEOTIDE METABOLSIM
SP_1589											Mur ligase family protein	AMINO ACID METABOLSIM
SP_1590	0	0	0	2							conserved hypothetical protein	UNKNOWN
SP_1591	1.00961	0.183706	0.0553893	11		1.25091	0.230448	0.115224	4		proline dipeptidase	UNKNOWN
SP_1592	0.416521	0.495878	0.202441	6		0.989191	0.105547	0.0609375	3		conserved domain protein	UNKNOWN
SP_1597	1.00282	0.0312678	0.0156339	4		1.30159	0.0229228	0.0162088	2		conserved hypothetical protein	UNKNOWN
SP_1598	0.981198	0.0881073	0.0192266	21		0.949219	0.216033	0.0509194	18		putative phosphomethylpyrimidine kinase	VARIOUS METABOLISM AND BIOSYNTHESIS
SP_1599	1.06651	0.0785666	0.0163823	23		1.43088	0.281825	0.0646551	19	***	tRNA pseudouridine synthase A	TRANSCRIPTION AND TRANSLATION
SP_1600	0.957236	0.0871958	0.0151788	33		0.938354	0.219062	0.0429616	26		putative membrane protein	TRANSPORT
SP_1601	0.942517	0.100454	0.0193324	27		1.00959	0.171937	0.0429843	16		conserved hypothetical protein	UNKNOWN
SP_1602	1.00229	0.0344295	0.0153973	5		1.02248	0.166086	0.0958901	3		phnA protein	VARIOUS METABOLISM AND BIOSYNTHESIS
SP_1603											cytidylate kinase	RNA TURNOVER
SP_1604	0.666346	0.206709	0.0730828	8		0.686605	0.17108	0.0570265	9		hypothetical protein	UNKNOWN
SP_1605	0.940957	0.2851	0.14255	4		1.36981	0	0	1		ferredoxin	VARIOUS
SP_1606	0.866126	0.0865273	0.0176623	24		0.820674	0.257608	0.0644021	16		glycosyl transferase, family 2	CARBOHYDRATE METABOLISM
SP_1607											UDP-glucose 4-epimerase	CARBOHYDRATE METABOLISM
SP_1608	0.982512	0.11397	0.0304598	14		0.888999	0.118077	0.0327486	13		oxidoreductase, DadA family protein	UNKNOWN
SP_1609	0.949867	0.0526021	0.00821506	41		1.04505	0.224145	0.0350056	41		conserved hypothetical protein	UNKNOWN
SP_1610	0.914885	0.119146	0.0486413	6		0.882796	0.173044	0.0706449	6		SAM-dependent methyltransferase	UNKNOWN
SP_1611	1.0907	0.0701923	0.0194678	13		1.05057	0.173934	0.0550027	10		hypothetical protein	UNKNOWN
SP_1612	1.01799	0.097092	0.0125345	60		1.0811	0.242261	0.0339233	51		conserved domain protein	UNKNOWN
SP_1615	1.0104	0.0730321	0.00687028	113		0.98679	0.17152	0.0161353	113		transketolase	CARBOHYDRATE METABOLISM
SP_1616	1.02823	0.0993394	0.0165566	36		1.04235	0.247633	0.0437757	32		ribulose-phosphate 3-epimerase family protein	CARBOHYDRATE METABOLISM
SP_1617	1.02231	0.0778521	0.00917496	72		1.0082	0.262759	0.0305451	74		PTS system, IIC component	TRANSPORT
SP_1618	1.0121	0.092477	0.0238775	15		1.10322	0.233262	0.067337	12		PTS system, IIB component	TRANSPORT
SP_1619	0.977759	0.0814958	0.0217807	14		0.965588	0.128673	0.0312079	17		PTS system, IIA component	TRANSPORT
SP_1620	0.985712	0.0905677	0.0153087	35		1.03668	0.213608	0.0366334	34		putative PTS system, nitrogen regulatory component IIA	TRANSPORT
SP_1621	0.997289	0.0826068	0.00770312	115		1.0166	0.224257	0.0195934	131		putative transcription antiterminator BglG family protein	TRANSCRIPTION AND TRANSLATION
SP_1623	0.881669	0.0822312	0.0131675	39		0.137505	0.369744	0.0896761	17	***	cation-transporting ATPase, E1-E2 family	TRANSPORT
SP_1624											acyltransferase family protein	CARBOHYDRATE METABOLISM
SP_1625	1.01751	0.0986157	0.0159976	38		1.03533	0.243512	0.0400332	37		putative cadmium resistance transporter	TRANSPORT
SP_1627	0.970565	0.107121	0.0151492	50		0.988431	0.313942	0.0467998	45		conserved hypothetical protein	UNKNOWN
SP_1628	1.00726	0.0453827	0.00907655	25		0.926225	0.135296	0.029524	21		hypothetical protein	UNKNOWN
SP_1629	1.02944	0.0193141	0.00682858	8		1.0379	0.0703515	0.0234505	9		hypothetical protein	UNKNOWN
SP_1630	1.08189	0.107726	0.0278146	15		1.15116	0.263139	0.0657846	16		hypothetical protein	UNKNOWN
SP_1631											threonyl-tRNA synthetase	AMINO ACID METABOLSIM
SP_1632	1.03715	0.0545672	0.00764094	51		1.02192	0.157668	0.0203548	60		sensor histidine kinase	REGULATOR
SP_1633	1.02092	0.0655209	0.0154434	18		0.962932	0.27	0.0589189	21		DNA-binding response regulator	REGULATOR
SP_1634	0.994282	0.0697148	0.011784	35		0.96919	0.185592	0.0338842	30		hypothetical protein	UNKNOWN
SP_1635	1.0282	0.0758044	0.0158063	23		0.99611	0.131398	0.0301447	19		hypothetical protein	UNKNOWN
SP_1636	1.05052	0.0788475	0.0352617	5		1.0077	0.154906	0.0516353	9		Rrf2 family protein	REGULATOR
SP_1637	1.06847	0.0911732	0.0203869	20		1.09332	0.248637	0.0603034	17		conserved hypothetical protein	UNKNOWN
SP_1638											iron-dependent transcriptional regulator	REGULATOR
SP_1640	1.02396	0.0925446	0.0279032	11		1.06961	0.32637	0.123356	7		hypothetical protein	UNKNOWN
SP_1641	1.00102	0.0620325	0.0132254	22		0.868762	0.18253	0.0550349	11		conserved domain protein	UNKNOWN
SP_1642	0.985316	0.068218	0.0215724	10		0.857528	0.114047	0.0329226	12		hypothetical protein	UNKNOWN
SP_1643	1.03712	0.0713319	0.0504393	2							hypothetical protein	UNKNOWN
SP_1644	1.06996	0.0596287	0.0102262	34		1.12581	0.234149	0.0488234	23		D-tyrosyl-tRNA(Tyr) deacylase	TRANSCRIPTION AND TRANSLATION
SP_1645	1.0815	0.0636859	0.00725768	77		1.27081	0.218848	0.0233293	88		GTP pyrophosphokinase	NUCLEOTIDE METABOLSIM
SP_1646	0.982431	0.0505331	0.0119108	18		0.967328	0.13176	0.0268954	24		metallo-beta-lactamase superfamily protein	TRANSCRIPTION AND TRANSLATION
SP_1647	1.04773	0.08323	0.00936411	79		1.02233	0.179879	0.0219757	67		endopeptidase O	VARIOUS
SP_1648											manganese ABC transporter, ATP-binding protein	TRANSPORT
SP_1649	0			1							putative manganese ABC transporter, permease protein	TRANSPORT
SP_1650	0			1							manganese ABC transporter, manganese-binding adhesion liprotein	TRANSPORT
SP_1651	0.983308	0.121074	0.0233006	27		0.972937	0.181533	0.0306847	35		thiol peroxidase	VARIOUS
SP_1652	0.978974	0.102975	0.00849323	147		1.00569	0.195442	0.0160652	148		putative membrane protein	TRANSPORT
SP_1653	0.980688	0.0580658	0.0121076	23		0.992117	0.11983	0.0274908	19		ABC transporter, ATP-binding protein	TRANSPORT
SP_1654	1.03905	0.0704779	0.00648802	118		1.04173	0.186617	0.0165596	127		conserved hypothetical protein	UNKNOWN
SP_1655											phosphoglycerate mutase	CARBOHYDRATE METABOLISM
SP_1656	0.877378	0.0625057	0.0279534	5		0.878575	0.0585605	0.0414085	2		hypothetical protein	UNKNOWN
SP_1657	0.853088	0.116902	0.0337468	12		1.08397	0.271371	0.0700677	15		hypothetical protein	UNKNOWN
SP_1658	0.87637	0.122981	0.0317536	15		1.02761	0.342628	0.0989081	12		hypothetical protein	UNKNOWN
SP_1659											isoleucyl-tRNA synthetase	AMINO ACID METABOLSIM
SP_1660											hypothetical protein	UNKNOWN
SP_1661											cell division protein DivIVA	CELL DIVISION
SP_1662	0.948387	0.0612528	0.0204176	9		0.791566	0.135219	0.0427601	10		ylmH protein	CELL DIVISION
SP_1663	1.07434	0.0499934	0.0353506	2		0.78289	0.0897414	0.0518122	3		ylmG protein	CELL DIVISION
SP_1664	0.853627	0.0865286	0.0273627	10		0.425082	0.382482	0.127494	9		ylmF protein	CELL DIVISION
SP_1665	0.97124	0.0956523	0.0288403	11		0.92713	0.43661	0.178245	6		ylmE protein	CELL DIVISION
SP_1666											cell division protein FtsZ	CELL DIVISION
SP_1667											cell division protein FtsA	CELL DIVISION
SP_1668	1.01653	0.0498372	0.0150265	11		1.06263	0.136076	0.0377406	13		hypothetical protein	UNKNOWN
SP_1669											MutT/nudix family protein	VARIOUS
SP_1670											UDP-N-acetylmuramoylalanyl-D-glutamyl-2,6-diaminopimelate--D-alanyl-D-alanyl ligase	AMINO ACID METABOLSIM
SP_1671											D-alanine--D-alanine ligase	AMINO ACID METABOLSIM
SP_1672	0.966252	0.043024	0.0175645	6		0.927222	0.125406	0.072403	3		recombination protein RecR	DNA TURNOVER
SP_1673											penicillin-binding protein 2B	PEPTIDOGLYCAN
SP_1674	0.99349	0.0814141	0.0124155	43		0.940513	0.249936	0.0410892	37		putative phosphosugar-binding transcriptional regulator	REGULATOR
SP_1675	0.989118	0.0673988	0.00972818	48		0.8659	0.401467	0.0605234	44		ROK family protein	CARBOHYDRATE METABOLISM
SP_1676	0.94007	0.105175	0.0183086	33		0.744069	0.393866	0.0647512	37		putative N-acetylneuraminate lyase	CARBOHYDRATE METABOLISM
SP_1677	0.989209	0.100965	0.0168275	36		0.773964	0.367702	0.0660412	31		hypothetical protein	UNKNOWN
SP_1678											hypothetical protein	UNKNOWN
SP_1679	0.957852	0.0650196	0.0100327	42		0.834447	0.20066	0.0302506	44		hypothetical protein	UNKNOWN
SP_1680	0.92957	0.0504867	0.0126217	16		0.820248	0.35148	0.0907518	15		conserved hypothetical protein	UNKNOWN
SP_1681	0.976557	0.07744	0.0168988	21		0.763055	0.198553	0.0405294	24		sugar ABC transporter, permease protein	TRANSPORT
SP_1682	0.974043	0.0857824	0.0120119	51		0.754167	0.178611	0.0278944	41		sugar ABC transporter, permease protein	TRANSPORT
SP_1683	0.948636	0.0795482	0.00867942	84		0.730705	0.227853	0.0247141	85		sugar ABC transporter, sugar-binding protein	TRANSPORT
SP_1684	0.992281	0.115006	0.00929766	153		1.1116	0.274598	0.0232911	139		PTS system, IIBC components	TRANSPORT
SP_1685	1.15121	0.129213	0.0235909	30		1.04556	0.234797	0.0525023	20		N-acetylmannosamine-6-phosphate 2-epimerase	CARBOHYDRATE METABOLISM
SP_1686	1.00846	0.0618546	0.0070952	76		0.949774	0.238725	0.0266903	80		oxidoreductase, Gfo/Idh/MocA family	UNKNOWN
SP_1687	0.992447	0.0769132	0.00507151	230		0.896804	0.228154	0.0147891	238		neuraminidase B	VARIOUS
SP_1688	0.957145	0.0782193	0.00880036	79		0.836827	0.238555	0.0277314	74		ABC transporter, permease protein	TRANSPORT
SP_1689	0.972814	0.0771463	0.00995954	60		0.854145	0.284826	0.0353283	65		ABC transporter, permease protein	TRANSPORT
SP_1690	0.972838	0.11324	0.0106059	114		0.795808	0.266627	0.0285854	87		ABC transporter, substrate-binding protein	TRANSPORT
SP_1691	0.972611	0.100295	0.0218862	21		0.877881	0.146231	0.0405572	13		conserved hypothetical protein	UNKNOWN
SP_1693	1.00495	0.0827465	0.00699335	140		0.965172	0.223665	0.0194675	132		hypothetical protein	UNKNOWN
SP_1694	0.984504	0.0794663	0.0212383	14		0.943368	0.334685	0.0836712	16		putative acetyl xylan esterase	UNKNOWN
SP_1695	1.01266	0.098283	0.0182507	29		1.03346	0.239152	0.042953	31		hypothetical protein	UNKNOWN
SP_1697											ATP-dependent DNA helicase RecG	DNA TURNOVER
SP_1698											alanine racemase	AMINO ACID METABOLSIM
SP_1699											holo-(acyl-carrier protein) synthase	VARIOUS METABOLISM AND BIOSYNTHESIS
SP_1700	0.996959	0.0662402	0.0165601	16		0.969488	0.259229	0.0748329	12		phospho-2-dehydro-3-deoxyheptonate aldolase	AMINO ACID METABOLSIM
SP_1701	0.977811	0.0895514	0.0153579	34		0.985049	0.244116	0.0520458	22		phospho-2-dehydro-3-deoxyheptonate aldolase	AMINO ACID METABOLSIM
SP_1702											preprotein translocase, SecA subunit	TRANSPORT
SP_1703	0.980558	0.0692934	0.0346467	4		1.00154	0.101981	0.0456071	5		conserved domain protein	UNKNOWN
SP_1704	1.00296	0.0836861	0.0155401	29		1.05038	0.194818	0.0415354	22		ABC transporter, ATP-binding protein	TRANSPORT
SP_1705	0.995261	0.0646948	0.0134898	23		0.992194	0.131416	0.027402	23		hypothetical protein	UNKNOWN
SP_1706	0.98192	0.101506	0.019907	26		0.918959	0.224707	0.0458682	24		hypothetical protein	UNKNOWN
SP_1707	0.946001	0.0799153	0.0174389	21		0.991915	0.14698	0.0306474	23		hypothetical protein	UNKNOWN
SP_1708	0.964474	0.0917859	0.045893	4		0.994586	0.122984	0.0710047	3		hypothetical protein	UNKNOWN
SP_1709											phosphoglycerate dehydrogenase-related protein	CARBOHYDRATE METABOLISM
SP_1710	0.946999	0.0797706	0.0230278	12		0.218022	0.295845	0.147923	4		nitroreductase family protein	UNKNOWN
SP_1711											primosomal protein DnaI	UNKNOWN
SP_1712	0.952951	0.0569812	0.0402918	2							hypothetical protein	UNKNOWN
SP_1713	0.713545	0.0803893	0.0464128	3		0.762618	0	0	1		transcriptional regulator, NrdR family	REGULATOR
SP_1714	0.371577	0.0528799	0.0373917	2							transcriptional regulator, GntR family	REGULATOR
SP_1715	0.96521	0.0677549	0.00585313	134		0.854071	0.16705	0.0150624	123		ABC transporter, ATP-binding protein	TRANSPORT
SP_1716	0.938506	0.0873951	0.0136488	41		0.868572	0.243473	0.0394966	38		conserved hypothetical protein	TRANSPORT
SP_1717	0.980619	0.0907691	0.0220148	17		1.028	0.2383	0.0532854	20		ABC transporter, ATP-binding protein	TRANSPORT
SP_1718											hypothetical protein	UNKNOWN
SP_1720	0.663498	0.0675097	0.0112516	36		0.336481	0.227594	0.0430112	28	***	conserved hypothetical protein	MEMBRANE PROTEIN
SP_1721	0.95432	0.0502349	0.010047	25		0.853616	0.122753	0.0216998	32		fructokinase	CARBOHYDRATE METABOLISM
SP_1722	0.970257	0.0683956	0.0101958	45		0.938937	0.185577	0.0286351	42		PTS system IIABC components	TRANSPORT
SP_1723	0.808543	0.0933321	0.0659957	2		0.87828	0.287349	0.203186	2		hypothetical protein	UNKNOWN
SP_1724	1.05577	0.100004	0.0166673	36		1.38505	0.294254	0.0537232	30		sucrose-6-phosphate hydrolase	CARBOHYDRATE METABOLISM
SP_1725	0.892795	0.0695292	0.0133809	27		1.29391	0.218649	0.0413207	28	***	sucrose operon repressor	REGULATOR
SP_1726	0.457799	0.102832	0.0419812	6		1.05661	0.108255	0.0541277	4		3-hydroxy-3-methylglutaryl-CoA reductase	VARIOUS METABOLISM AND BIOSYNTHESIS
SP_1727											hydroxymethylglutaryl-CoA synthase	AMINO ACID METABOLSIM
SP_1728	0.889974	0.0897889	0.0224472	16		0.916673	0.207364	0.0598609	12		hypothetical protein	UNKNOWN
SP_1730	0.73491	0.424912	0.0950133	20		0.840561	0.148048	0.052343	8		hypothetical protein	UNKNOWN
SP_1731	0.444955	0.388527	0.0828342	22		0.670687	0.258096	0.0745058	12		conserved hypothetical protein	UNKNOWN
SP_1732	0	0	0	4							serine/threonine protein kinase	REGULATOR
SP_1733	0.130228	0.185829	0.0657003	8		1.16186	0.343864	0.121574	8	***	putative phosphatase	REGULATOR
SP_1734	0.854043	0.305766	0.0471807	42		1.11658	0.194633	0.0374571	27		rRNA methyltransferase RsmB	TRANSCRIPTION AND TRANSLATION
SP_1735											methionyl-tRNA formyltransferase	AMINO ACID METABOLSIM
SP_1736	0			1							primosomal protein N	DNA TURNOVER
SP_1737											putative DNA-directed RNA polymerase, omega subunit	NUCLEOTIDE METABOLSIM
SP_1738	0.755751	0.29348	0.14674	4		0.780192	0	0	1		guanylate kinase	NUCLEOTIDE METABOLSIM
SP_1739	0.342177	0.297221	0.0464181	41		1.03648	0.198391	0.0550237	13	***	KH domain protein	RNA TURNOVER
SP_1740	1.0109	0.0480313	0.0102403	22		0.994893	0.129311	0.0289149	20		addiction module toxin, Txe/YoeB family	VARIOUS
SP_1741	1.01119	0.0615686	0.0164549	14		1.0072	0.187987	0.0542672	12		addiction module antitoxin, Axe family	VARIOUS
SP_1742	0.97939	0.0733456	0.013861	28		0.891343	0.181413	0.0405651	20		conserved hypothetical protein	UNKNOWN
SP_1743	0.985536	0.0909014	0.0193803	22		0.975704	0.29235	0.0810833	13		conserved hypothetical protein	AMINO ACID METABOLSIM
SP_1744	0.952901	0.0789666	0.0168357	22		0.91742	0.459535	0.111454	17		iojap-related protein	UNKNOWN
SP_1745	0.941594	0.0883832	0.0161365	30		0.965005	0.203859	0.0344584	35		isochorismatase family protein	VARIOUS METABOLISM AND BIOSYNTHESIS
SP_1746	0.933388	0.0818607	0.0178635	21		0.919912	0.23577	0.0608756	15		conserved hypothetical protein	UNKNOWN
SP_1747											nicotinic acid mononucleotide adenylyltransferase	VARIOUS METABOLISM AND BIOSYNTHESIS
SP_1748	0.923371	0.083443	0.0340654	6		1.09567	0.190329	0.0951643	4		conserved hypothetical protein	UNKNOWN
SP_1749											GTP-binding protein YqeH	TRANSCRIPTION AND TRANSLATION
SP_1750											conserved hypothetical protein	UNKNOWN
SP_1751	1.0281	0.0636441	0.0127288	25		1.10016	0.161366	0.0294612	30		putative transporter, CorA family	TRANSPORT
SP_1752	1.02087	0.0685686	0.0090035	58		1.0463	0.205786	0.0274992	56		putative mechanosensitive ion channel	TRANSPORT
SP_1754	0.998163	0.0792224	0.0120813	43		1.0825	0.211815	0.0302593	49		conserved hypothetical protein	UNKNOWN
SP_1755	0.995027	0.0839759	0.0128062	43		0.977567	0.249572	0.0376244	44		hypothetical protein	UNKNOWN
SP_1756	0.876354	0.0886951	0.0443475	4		0.966746	0.176248	0.0881239	4		conserved domain protein	UNKNOWN
SP_1757	0.97529	0.0897649	0.0122155	54		0.926953	0.277506	0.0346882	64		conserved hypothetical protein	UNKNOWN
SP_1758	0.954617	0.0950583	0.0101332	88		0.913251	0.271075	0.0306932	78		glycosyl transferase, group 1	UNKNOWN
SP_1759	0.972651	0.0804905	0.00541438	221		0.898403	0.206651	0.0143632	207		preprotein translocase, SecA subunit	TRANSPORT
SP_1760	0.971552	0.108885	0.017005	41		0.803695	0.251089	0.0430615	34		conserved domain protein	UNKNOWN
SP_1761	0.983096	0.0765772	0.00807195	90		0.907339	0.235758	0.0247142	91		hypothetical protein	UNKNOWN
SP_1762	0.915169	0.152985	0.0167922	83		0.837084	0.181968	0.019509	87		hypothetical protein	UNKNOWN
SP_1763	0.973173	0.0803446	0.00833135	93		0.86308	0.222255	0.0224511	98		preprotein translocase SecY family protein	TRANSPORT
SP_1764	0.955786	0.0899334	0.010906	68		0.814523	0.280027	0.0370905	57		glycosyl transferase, family 2	UNKNOWN
SP_1765	0.934074	0.0804856	0.00632355	162		0.843254	0.218713	0.0171309	163		glycosyl transferase, family 8	UNKNOWN
SP_1766	0.95435	0.0701139	0.00727047	93		0.873853	0.207502	0.0218727	90		glycosyl transferase, family 8	UNKNOWN
SP_1767	0.97191	0.0741507	0.00517891	205		0.911814	0.242125	0.0170782	201		glycosyl transferase, family 8	UNKNOWN
SP_1768	0.987346	0.0695553	0.00792656	77		0.895286	0.188285	0.0231762	66		conserved hypothetical protein	UNKNOWN
SP_1770	0.949219	0.068846	0.00647648	113		0.907168	0.203867	0.0199908	104		glycosyl transferase, family 8	UNKNOWN
SP_1771	0.982725	0.0735039	0.00670995	120		0.931314	0.212975	0.0232375	84		glycosyl transferase, family 2/glycosyl transferase family 8	UNKNOWN
SP_1772	0.93885	0.00395911	0.00279951	2		0.802173	0.333595	0.192601	3		cell wall surface anchor family protein	VARIOUS
SP_1774	0.890311	0.0561323	0.0229159	6		0.975536	0.179775	0.0898875	4		putative transcriptional regulator	REGULATOR
SP_1775	0.988455	0.0721368	0.0125574	33		0.935963	0.159003	0.0290299	30		conserved domain protein	UNKNOWN
SP_1776											thioredoxin	VARIOUS
SP_1777	0.992963	0.0849564	0.0219356	15		0.962946	0.210781	0.0666548	10		conserved hypothetical protein	UNKNOWN
SP_1778	1.03782	0.0888638	0.0296213	9		0.976106	0.0946834	0.0273328	12		aquaporin	TRANSPORT
SP_1779	0.959015	0.0593066	0.0178816	11		1.03078	0.410457	0.129798	10		hypothetical protein	UNKNOWN
SP_1780	1.01905	0.0719475	0.00799417	81		1.07668	0.25137	0.0284621	78		oligoendopeptidase F	UNKNOWN
SP_1781	0.990111	0.055129	0.0104184	28		1.0819	0.181761	0.0387516	22		16S ribosomal RNA methyltransferase RsmE	TRANSCRIPTION AND TRANSLATION
SP_1783	0.958532	0.0529364	0.0118369	20		0.931941	0.169133	0.0422833	16		MutT/nudix family protein	VARIOUS METABOLISM AND BIOSYNTHESIS
SP_1784	0.973955	0.0753	0.0103432	53		0.949717	0.276175	0.0394536	49		hypothetical protein	UNKNOWN
SP_1785	1.01424	0.057149	0.0127789	20		0.898703	0.15685	0.0359839	19		hypothetical protein	UNKNOWN
SP_1786	0.970107	0.0762907	0.0162652	22		1.09487	0.296479	0.06182	23		conserved hypothetical protein	UNKNOWN
SP_1787	0.994579	0.0463742	0.0154581	9		0.993842	0.180057	0.0542893	11		hypothetical protein	UNKNOWN
SP_1788	0.90667	0.0192886	0.0136391	2		1.0496	0.0300097	0.0212201	2		hypothetical protein	UNKNOWN
SP_1789	0.914698	0.0815111	0.0407556	4		0.964463	0.0779999	0.0389999	4		hypothetical protein	UNKNOWN
SP_1790	1.01059	0.052368	0.00849522	38		0.977396	0.189465	0.0285629	44		ATPase, AAA family	PROTEIN TURNOVER
SP_1791	1.0775	0.0947582	0.0253252	14		1.70158	0.0767719	0.054286	2		integrase-related protein	UNKNOWN
SP_1793	1.02959	0.0912855	0.0146174	39		0.959221	0.181715	0.029478	38		hypothetical protein	UNKNOWN
SP_1794	0.332593	0.237004	0.0517184	21		0.865448	0.365016	0.115428	10		hypothetical protein	UNKNOWN
SP_1795	1.00433	0.0713003	0.00807317	78		1.0236	0.266542	0.0320878	69		putative sucrose-6-phosphate hydrolase	CARBOHYDRATE METABOLISM
SP_1796	1.0115	0.0715885	0.00620751	133		1.00713	0.208616	0.0182968	130		ABC transporter, substrate-binding protein	TRANSPORT
SP_1797	1.00163	0.0825349	0.0100088	68		1.07619	0.156746	0.0187347	70		ABC transporter, permease protein	TRANSPORT
SP_1798	1.00062	0.0762331	0.00931335	67		1.03462	0.187309	0.0234137	64		ABC transporter, permease protein	TRANSPORT
SP_1799	0.9188	0.0922879	0.0112748	67		1.1322	0.228298	0.0272868	70		sugar-binding transcriptional regulator, LacI family	REGULATOR
SP_1800	1.01161	0.0776458	0.00638244	148		1.02572	0.191836	0.0151188	161		putative transcriptional activator	REGULATOR
SP_1801	1.00175	0.0650508	0.0157771	17		0.919697	0.167981	0.0419953	16		conserved hypothetical protein	UNKNOWN
SP_1802	1.01305	0.0633525	0.0117643	29		1.06573	0.278849	0.0557698	25		hypothetical protein	UNKNOWN
SP_1803	0.965168	0.0802017	0.0179336	20		0.882451	0.220704	0.045051	24		conserved hypothetical protein	UNKNOWN
SP_1804	1.02481	0.0637176	0.0130063	24		1.06452	0.235488	0.0502061	22		putative general stress protein 24	UNKNOWN
SP_1805	1.06493	0.0780294	0.0294923	7		1.09224	0.299951	0.106049	8		hypothetical protein	UNKNOWN
SP_1806	1.05704	0.0853946	0.0236842	13		1.00977	0.138349	0.0357215	15		conserved domain protein	UNKNOWN
SP_1807	0.934716	0.0336448	0.00971243	12		0.970121	0.224556	0.0648237	12		acetyltransferase, GNAT family	VARIOUS METABOLISM AND BIOSYNTHESIS
SP_1808	0.987585	0.0950393	0.0176484	29		0.945783	0.247895	0.0506013	24		putative type IV prepilin peptidase	TRANSPORT
SP_1809											transcriptional regulator	REGULATOR
SP_1810	1.01523	0.0719539	0.00970227	55		0.995281	0.130148	0.0205782	40		hypothetical protein	UNKNOWN
SP_1811	1.02337	0.0955099	0.0180497	28		1.01412	0.248601	0.0426347	34		tryptophan synthase, alpha subunit	AMINO ACID METABOLSIM
SP_1812	1.04234	0.0568366	0.0116017	24		1.07754	0.176216	0.0333017	28		tryptophan synthase, beta subunit	AMINO ACID METABOLSIM
SP_1813	0.970097	0.0778058	0.0194515	16		0.914184	0.138103	0.0308808	20		N-(5-phosphoribosyl)-anthranilate isomerase	AMINO ACID METABOLSIM
SP_1814	1.01533	0.0737482	0.013037	32		0.978141	0.155848	0.0267277	34		indole-3-glycerol phosphate synthase	AMINO ACID METABOLSIM
SP_1815	1.003	0.063675	0.0106125	36		1.02125	0.188602	0.0305952	38		anthranilate phosphoribosyltransferase	AMINO ACID METABOLSIM
SP_1816	1.01609	0.073954	0.0261467	8		1.02125	0.231555	0.0771851	9		anthranilate synthase component II	AMINO ACID METABOLSIM
SP_1817	0.981351	0.0632912	0.00831054	58		0.956439	0.183452	0.0240884	58		anthranilate synthase component I	AMINO ACID METABOLSIM
SP_1818	1.07896	0.0322323	0.0227917	2		0.942203	1.11022e-16	1.11022e-16	1		hypothetical protein	UNKNOWN
SP_1819	0.988746	0.0313697	0.0140289	5		1.14351	0.307357	0.177452	3		hypothetical protein	UNKNOWN
SP_1820	1.01749	0.124877	0.0441508	8		1.10082	0.27688	0.0834824	11		hypothetical protein	UNKNOWN
SP_1821	0.962752	0.10134	0.00988979	105		1.05663	0.184932	0.017097	117		sugar-binding transcriptional regulator, LacI family	REGULATOR
SP_1822	0.973347	0.0773343	0.0141193	30		0.938161	0.149582	0.0273098	30		conserved domain protein	UNKNOWN
SP_1823	1.01088	0.0786269	0.0106998	54		0.870628	0.141323	0.0215515	43		MgtC/SapB family protein	TRANSPORT
SP_1824	1.01825	0.0781105	0.00557932	196		0.999145	0.240184	0.0183138	172		ABC transporter, permease protein	TRANSPORT
SP_1825	1.00912	0.0766847	0.00799493	92		0.974676	0.232781	0.0229366	103		ABC transporter, ATP-binding protein	TRANSPORT
SP_1826	1.00101	0.101389	0.00914191	123		0.981266	0.235709	0.01931	149		ABC transporter, substrate-binding protein	TRANSPORT
SP_1827	0.983486	0.0771257	0.0094224	67		0.986555	0.17735	0.0203434	76		hypothetical protein	UNKNOWN
SP_1828	1.00806	0.0808737	0.00741368	119		0.969806	0.168218	0.0148685	128		UDP-glucose 4-epimerase	CARBOHYDRATE METABOLISM
SP_1829	0.993006	0.0772856	0.00665168	135		0.981682	0.216292	0.018412	138		galactose-1-phosphate uridylyltransferase	CARBOHYDRATE METABOLISM
SP_1830	0.975687	0.0774247	0.00802856	93		1.06533	0.202459	0.0207718	95		putative phosphate transport system regulatory protein PhoU	REGULATOR
SP_1831	1.00406	0.0775432	0.0102709	57		1.03227	0.208444	0.0271372	59		hypothetical protein	UNKNOWN
SP_1832	1.01996	0.0807992	0.0119132	46		1.0402	0.209073	0.0334784	39		hypothetical protein	UNKNOWN
SP_1833	1.01035	0.0818616	0.0050478	263		1.05658	0.233703	0.014578	257		cell wall surface anchor family protein	VARIOUS
SP_1834	1.05865	0.0565483	0.0141371	16		0.755141	0.517423	0.133598	15		hypothetical protein	UNKNOWN
SP_1835	0.945778	0.0601518	0.0212669	8		1.15471	0.23244	0.0700832	11		hypothetical protein	UNKNOWN
SP_1836	1.0035	0.0451367	0.0170601	7		1.00685	0.0931095	0.0465547	4		hypothetical protein	UNKNOWN
SP_1837											putative capsular polysaccharide biosynthesis protein	CAPSULE
SP_1838											putative glycosyl transferase	CARBOHYDRATE METABOLISM
SP_1839	0.996446	0.09033	0.0104304	75		1.0312	0.191948	0.0258822	55		ABC transporter, permease/ATP-binding protein	TRANSPORT
SP_1840	0.985421	0.105793	0.0110297	92		1.04818	0.27683	0.0311458	79		ABC transporter, permease/ATP-binding protein	TRANSPORT
SP_1841	1.01435	0.0399922	0.0106884	14		0.87489	0.0652475	0.0266372	6		conserved domain protein	UNKNOWN
SP_1842	0.956107	0.0518746	0.0138641	14		0.891803	0.0782599	0.0295795	7		hypothetical protein	UNKNOWN
SP_1843											hypothetical protein	UNKNOWN
SP_1844	1.05469	0.0591819	0.018715	10		1.10321	0.270119	0.0779768	12		hypothetical protein	UNKNOWN
SP_1845	0.970025	0.0676353	0.0141029	23		0.922921	0.236437	0.052869	20		exodeoxyribonuclease	DNA TURNOVER
SP_1847	1.00242	0.068714	0.0137428	25		1.02406	0.226218	0.0443649	26		xanthine phosphoribosyltransferase	VARIOUS METABOLISM AND BIOSYNTHESIS
SP_1848	0.983111	0.0728473	0.0103022	50		0.974887	0.175561	0.027418	41		xanthine permease	TRANSPORT
SP_1849	1.01683	0.0781702	0.0107375	53		1.06716	0.177413	0.0273754	42		DpnD protein	AMINO ACID METABOLSIM
SP_1850	1.00881	0.0862049	0.0133017	42		0.965071	0.185217	0.0276105	45		type II restriction endonuclease DpnI	VARIOUS
SP_1851	1.02987	0.0407022	0.00910128	20		1.01201	0.135289	0.0288438	22		conserved hypothetical protein	UNKNOWN
SP_1852	1.06907	0.105465	0.0152225	48		1.06381	0.231966	0.0321679	52		galactose-1-phosphate uridylyltransferase	CARBOHYDRATE METABOLISM
SP_1853	1.01203	0.0651493	0.0088657	54		1.03697	0.132976	0.0163683	66		galactokinase	CARBOHYDRATE METABOLISM
SP_1854	1.00254	0.061424	0.00983571	39		1.00702	0.19723	0.0343333	33		galactose operon repressor	REGULATOR
SP_1855	1.01225	0.0809457	0.0131311	38		1.02463	0.249019	0.039875	39		alcohol dehydrogenase, zinc-containing	CARBOHYDRATE METABOLISM
SP_1856	0.997027	0.0826103	0.0153403	29		0.959086	0.192417	0.0401218	23		transcriptional regulator, MerR family	REGULATOR
SP_1857	0.981061	0.0818543	0.0122021	45		0.981566	0.229699	0.0328142	49		cation efflux system protein	TRANSPORT
SP_1858	1.01718	0.0581471	0.0104435	31		1.04851	0.19158	0.0299197	41		transcriptional regulator, TetR family	REGULATOR
SP_1859	1.00216	0.0626375	0.00885827	50		1.01037	0.193081	0.0267755	52		putative transporter	TRANSPORT
SP_1860	1.02597	0.0872896	0.0124699	49		1.06861	0.213289	0.0317953	45		choline transporter	TRANSPORT
SP_1861	1.00324	0.0352203	0.00909384	15		0.891736	0.247075	0.0685262	13		choline transporter	TRANSPORT
SP_1862	1.0325	0.0879566	0.0125652	49		1.07336	0.306659	0.0447308	47		hypothetical protein	UNKNOWN
SP_1863	1.00244	0.0416165	0.0104041	16		1.05733	0.170195	0.0401153	18		transcriptional regulator, MarR family	REGULATOR
SP_1864	1.04763	0.0570917	0.0172138	11		1.13381	0.276413	0.0833416	11		conserved hypothetical protein	UNKNOWN
SP_1865	1.05739	0.0768172	0.0121459	40		1.09951	0.189802	0.029287	42		glutamyl-aminopeptidase	AMINO ACID METABOLSIM
SP_1866	1.0435	0.0428472	0.0151488	8		1.1132	0.165686	0.0585789	8		hypothetical protein	UNKNOWN
SP_1867	0.996446	0.052928	0.01038	26		1.01899	0.223382	0.0438088	26		NAD-dependent epimerase/dehydratase family protein	CARBOHYDRATE METABOLISM
SP_1868	1.00203	0.0746615	0.0263968	8		0.917313	0.162759	0.0727881	5		conserved domain protein	UNKNOWN
SP_1869	1.0077	0.0874817	0.0127605	47		1.03258	0.171876	0.0243069	50		iron-compound ABC transporter, permease protein	TRANSPORT
SP_1870	1.0337	0.0930397	0.0155066	36		1.02131	0.260197	0.0483173	29		iron-compound ABC transporter, permease protein	TRANSPORT
SP_1871	1.03789	0.107526	0.0246681	19		1.08334	0.147954	0.0382015	15		iron-compound ABC transporter, ATP-binding protein	TRANSPORT
SP_1872	1.02121	0.0309651	0.00729854	18		0.945819	0.153207	0.0306413	25		iron-compound ABC transporter, iron-compound-binding protein	TRANSPORT
SP_1873											conserved hypothetical protein	UNKNOWN
SP_1874	1.0699	0.0938951	0.0242436	15		1.05135	0.204448	0.0681493	9		ribosomal large subunit pseudouridine synthase B	TRANSCRIPTION AND TRANSLATION
SP_1875	0.608955	0.115352	0.031993	13		0.539802	0.209755	0.121102	3		segregation and condensation protein B	CELL DIVISION
SP_1876	0.631504	0.153796	0.0373009	17		0.133899	0.367136	0.138764	7		segregation and condensation protein A	CELL DIVISION
SP_1878	0.937181	0.313714	0.104571	9		1.13375	0.28773	0.117465	6		CBS domain protein	UNKNOWN
SP_1879	0.887726	0.186237	0.070391	7		1.01535	0.114042	0.0806398	2		conserved hypothetical protein	UNKNOWN
SP_1880	0.877056	0.184627	0.0376869	24		0.805405	0.419363	0.0937724	20		HAM1 protein	NUCLEOTIDE METABOLSIM
SP_1881											glutamate racemase	AMINO ACID METABOLSIM
SP_1882	0.502821	0.0790003	0.0558617	2		1.05816	0	0	1		conserved hypothetical protein	UNKNOWN
SP_1883	0.920917	0.116936	0.0180437	42		1.25613	0.283081	0.0817184	12		putative dextran glucosidase DexS	CARBOHYDRATE METABOLISM
SP_1884	1.0338	0.0903214	0.0119634	57		0.927834	0.219529	0.0298742	54		trehalose PTS system, IIABC components	CARBOHYDRATE METABOLISM
SP_1885	1.02221	0.0383185	0.0171366	5		0.85987	0.187732	0.0766412	6		trehalose operon transcriptional repressor	REGULATOR
SP_1887	0.967541	0.0844713	0.0142783	35		1.7728	0.370283	0.213783	3	***	oligopeptide ABC transporter, ATP-binding protein AmiF	TRANSPORT
SP_1888	0.983224	0.102369	0.0144771	50		1.70797	0.224886	0.0678057	11	***	oligopeptide ABC transporter, ATP-binding protein AmiE	TRANSPORT
SP_1889	0.947169	0.076109	0.0116065	43		1.34093	0.156619	0.0522065	9	***	oligopeptide ABC transporter, permease protein AmiD	TRANSPORT
SP_1890	0.961242	0.0747624	0.00887266	71		1.63315	0.277332	0.0924439	9	***	oligopeptide ABC transporter, permease protein AmiC	TRANSPORT
SP_1891	0.889404	0.0976942	0.00724158	182		0.993291	0.28006	0.0473388	35		oligopeptide ABC transporter, oligopeptide-binding protein AmiA	TRANSPORT
SP_1892	0.920465	0.431475	0.176149	6		1.49759	0.0771117	0.0545262	2		hypothetical protein	UNKNOWN
SP_1893											hypothetical protein	UNKNOWN
SP_1894	0.965967	0.0873936	0.00861114	103		0.843279	0.195624	0.0192754	103		sucrose phosphorylase	CARBOHYDRATE METABOLISM
SP_1895	0.978488	0.0749361	0.0115629	42		0.869835	0.194898	0.0284288	47		sugar ABC transporter, permease protein	TRANSPORT
SP_1896	0.968011	0.100257	0.0189467	28		0.901549	0.268209	0.0547479	24		sugar ABC transporter, permease protein	TRANSPORT
SP_1897	1.00612	0.0936229	0.0136563	47		1.00006	0.219295	0.0319875	47		sugar ABC transporter, sugar-binding protein	TRANSPORT
SP_1898	0.979818	0.0752301	0.00933115	65		1.02003	0.210968	0.0261674	65		alpha-galactosidase	CARBOHYDRATE METABOLISM
SP_1899	0.992629	0.0749967	0.0123294	37		1.07649	0.233572	0.0400574	34		msm operon regulatory protein	REGULATOR
SP_1900	0.990288	0.0379424	0.0268293	2		1.25793	0	0	1		BirA bifunctional protein	VARIOUS METABOLISM AND BIOSYNTHESIS
SP_1901	1.01294	0.0750656	0.0120201	39		0.959493	0.173345	0.0378271	21		RNA methyltransferase, TrmA family	AMINO ACID METABOLSIM
SP_1902	1.06035	0.136795	0.0268277	26		1.1966	0.363099	0.104818	12		recombination regulator	REGULATOR
SP_1903	0.69792	0.0678745	0.0479945	2							conserved hypothetical protein	UNKNOWN
SP_1904	0.959869	0.0557242	0.0210618	7		0.878681	0.147865	0.0603656	6		hypothetical protein	UNKNOWN
SP_1906											chaperonin, 60 kDa	TRANSCRIPTION AND TRANSLATION
SP_1907											chaperonin, 10 kDa	TRANSCRIPTION AND TRANSLATION
SP_1908	1.06077	0.0798743	0.0213473	14		1.00832	0.180666	0.043818	17		single-strand DNA-binding protein	DNA TURNOVER
SP_1909	1.05904	0.0726259	0.0148247	24		1.10198	0.314447	0.0703125	20		oxidoreductase, short chain dehydrogenase/reductase family	UNKNOWN
SP_1910	1.03212	0.0842612	0.0225198	14		1.01276	0.191744	0.0531803	13		conserved hypothetical protein	UNKNOWN
SP_1911	0.97729	0.105824	0.0374146	8		0.946079	0.160464	0.0507432	10		putative thioredoxin	UNKNOWN
SP_1912	1.00724	0.0802256	0.0175067	21		0.989683	0.195596	0.0461024	18		hypothetical protein	UNKNOWN
SP_1914	0.802016	0.28933	0.070173	17		1.12209	0.175909	0.0530385	11		hypothetical protein	UNKNOWN
SP_1915	1.04771	0.0525786	0.0166268	10		1.01363	0.129885	0.0459213	8		hypothetical protein	UNKNOWN
SP_1916	1.00026	0.0736369	0.0212571	12		1.1554	0.191972	0.047993	16		PAP2 family protein	UNKNOWN
SP_1917	0.934899	0.102064	0.0272777	14		1.00086	0.120483	0.0334159	13		hypothetical protein	UNKNOWN
SP_1918	0.990101	0.0676027	0.0114269	35		0.999043	0.237831	0.044164	29		ABC transporter, ATP-binding protein	TRANSPORT
SP_1919	1.02699	0.0685137	0.0121116	32		0.973769	0.227686	0.0422802	29		ABC transporter, permease protein	TRANSPORT
SP_1920	1.0143	0.099863	0.0301098	11		1.1806	0.29486	0.0932428	10		transcriptional regulator, MarR family	REGULATOR
SP_1921	1.06519	0.0253755	0.0179432	2		0.980617	0.0792682	0.0396341	4		hypothetical protein	UNKNOWN
SP_1922	0.987294	0.0690879	0.0230293	9		1.1515	0.318604	0.112644	8		conserved hypothetical protein	UNKNOWN
SP_1923	1.03677	0.0652783	0.0104529	39		1.029	0.19132	0.034362	31		pneumolysin	VARIOUS
SP_1924	0.983026	0.073738	0.0150517	24		0.970148	0.227587	0.0415515	30		hypothetical protein	UNKNOWN
SP_1925	1.00605	0.0715669	0.0178917	16		0.973666	0.144698	0.0361745	16		hypothetical protein	UNKNOWN
SP_1926	0.98982	0.085607	0.0228794	14		1.01411	0.198487	0.0750209	7		hypothetical protein	UNKNOWN
SP_1929											hypothetical protein	UNKNOWN
SP_1930	1.01031	0.0347787	0.0173894	4		0.981404	0.0596492	0.0243517	6		hypothetical protein	UNKNOWN
SP_1931	0.980463	0.087386	0.0145643	36		0.997167	0.195329	0.0356621	30		hypothetical protein	UNKNOWN
SP_1932											hypothetical protein	UNKNOWN
SP_1933	1.02082	0.064536	0.00931498	48		1.00017	0.210767	0.0304216	48		hypothetical protein	UNKNOWN
SP_1934	1.03016	0.0607763	0.00937799	42		1.03075	0.185535	0.0282939	43		hypothetical protein	UNKNOWN
SP_1935	1.02836	0.0763107	0.0170636	20		1.13185	0.140165	0.0374605	14		hypothetical protein	UNKNOWN
SP_1936	0.978449	0.0303254	0.0135619	5		1.03146	0.0734615	0.032853	5		putative type II restriction-modification system regulatory protein	REGULATOR
SP_1937	1.07387	0.0599657	0.0122404	24		1.10926	0.280961	0.0599012	22		autolysin	PEPTIDOGLYCAN
SP_1938	0.943556	0.0618918	0.0138394	20		0.958421	0.116339	0.0266899	19		hypothetical protein	UNKNOWN
SP_1939	0.955949	0.0704624	0.0100661	49		1.08329	0.325141	0.0541901	36		MATE efflux family protein DinF	TRANSPORT
SP_1940	0.990084	0.017941	0.0103583	3							recA protein	DNA TURNOVER
SP_1941	0.990699	0.0989003	0.0160437	38		1.01648	0.272069	0.0544137	25		competence/damage-inducible protein CinA	VARIOUS
SP_1942											putative transcriptional regulator	REGULATOR
SP_1943	0.852934	0.174051	0.0435127	16		0.844702	0.18544	0.0478805	15		acetyltransferase, GNAT family	VARIOUS METABOLISM AND BIOSYNTHESIS
SP_1944	0			1							conserved hypothetical protein TIGR00150	UNKNOWN
SP_1945	0.939722	0.0852754	0.0128558	44		0.957338	0.206958	0.0354931	34		hypothetical protein	LIPOPROTEIN
SP_1946	0.968077	0.0712393	0.00951975	56		1.00124	0.190964	0.0257495	55		putative transcriptional regulator PlcR	REGULATOR
SP_1947	1.0181	0.0365618	0.0129266	8		1.04387	0.0678378	0.0226126	9		hypothetical protein	UNKNOWN
SP_1948	0.980853	0.0605188	0.0161743	14		1.17546	0.399365	0.178601	5		conserved domain protein	UNKNOWN
SP_1949	0.994864	0.0605742	0.0161891	14		0.966515	0.234357	0.0605106	15		hypothetical protein	UNKNOWN
SP_1950	0.983362	0.0842886	0.00563177	224		1.02778	0.207586	0.0133718	241		putative bacteriocin formation protein	MEMBRANE PROTEIN
SP_1951	0.980826	0.0900364	0.011528	61		0.984335	0.213832	0.0265225	65		conserved hypothetical protein	UNKNOWN
SP_1952	1.00336	0.0726167	0.00769736	89		1.03817	0.1954	0.0192534	103		hypothetical protein	UNKNOWN
SP_1953	1.00909	0.094738	0.00534638	314		1.02082	0.210297	0.0117744	319		toxin secretion ABC transporter, permease/ATP-binding protein	TRANSPORT
SP_1954	1.03456	0.0767968	0.00767968	100		1.08725	0.213398	0.0212338	101		serine protease, subtilase family	UNKNOWN
SP_1955	1.03163	0.105566	0.0178439	35		1.07361	0.234864	0.039144	36		hypothetical protein	UNKNOWN
SP_1956	1.04473	0.0779483	0.0108095	52		1.06934	0.182849	0.025604	51		hypothetical protein	UNKNOWN
SP_1957	0.942473	0.0933778	0.0295286	10		0.942385	0.134961	0.0449871	9		ABC transporter, ATP-binding protein	TRANSPORT
SP_1958	0.969805	0.0582888	0.0133724	19		1.00924	0.317892	0.0749277	18		hypothetical protein	UNKNOWN
SP_1959	0.987045	0.0577149	0.0288574	4		0.976891	0.194415	0.0793694	6		nucleoside diphosphate kinase	NUCLEOTIDE METABOLSIM
SP_1960	0.886323	0.0800274	0.032671	6							DNA-directed RNA polymerase, beta subunit	RNA TURNOVER
SP_1961	0			1							DNA-directed RNA polymerase, beta subunit	RNA TURNOVER
SP_1962	1.05076	0.0425098	0.0173545	6		1.00972	0.145404	0.0514082	8		hypothetical protein	UNKNOWN
SP_1963	1.01164	0.0712422	0.00851507	70		1.04797	0.211061	0.0255949	68		CBS domain protein	UNKNOWN
SP_1964	1.05909	0.0623985	0.0133034	22		1.18599	0.210767	0.0544197	15		DNA-entry nuclease	DNA TURNOVER
SP_1965	1.0166	0.0968439	0.0322813	9		1.02893	0.0826413	0.0337382	6		hypothetical protein	UNKNOWN
SP_1966	1.04406	0.0931401	0.013172	50		1.19695	0.202452	0.0295306	47		UDP-N-acetylglucosamine 1-carboxyvinyltransferase	CARBOHYDRATE METABOLISM
SP_1967	1.11352	0.064562	0.00862746	56		1.41745	0.251396	0.0316729	63		conserved hypothetical protein	UNKNOWN
SP_1968											phosphopantetheine adenylyltransferase	VARIOUS METABOLISM AND BIOSYNTHESIS
SP_1969											putative type II DNA modification methyltransferase	RNA TURNOVER
SP_1970	1.00262	0.0810198	0.0155923	27		0.983399	0.268384	0.049	30		aspartate--ammonia ligase	AMINO ACID METABOLSIM
SP_1971	1.04068	0.137146	0.0395906	12		1.16843	0.223353	0.0844197	7		hypothetical protein	UNKNOWN
SP_1972	0.94737	0.105295	0.0214932	24		0.872189	0.284019	0.0557006	26		membrane protein	UNKNOWN
SP_1973	0.954552	0.109872	0.0161997	46		0.896362	0.292514	0.0534054	30		spoU rRNA Methylase family protein	TRANSCRIPTION AND TRANSLATION
SP_1974	1.03689	0.0189978	0.0094989	4		1.02057	0.0833957	0.0416979	4		acylphosphatase	CARBOHYDRATE METABOLISM
SP_1975	0			1							SpoIIIJ family protein	TRANSPORT
SP_1976	0.983541	0.093691	0.0331248	8		1.07123	0.0826925	0.0584724	2		pyruvate formate-lyase-activating enzyme	CARBOHYDRATE METABOLISM
SP_1977											hypothetical protein	UNKNOWN
SP_1978	1.00225	0.084973	0.0107056	63		0.985035	0.235331	0.0306375	59		diaminopimelate decarboxylase	AMINO ACID METABOLSIM
SP_1979	0.960451	0.0730403	0.0111385	43		1.25676	0.230696	0.0326253	50		pur operon repressor	REGULATOR
SP_1980	0.717654	0.247093	0.0552517	20		0.994827	0.345794	0.130698	7		cmp-binding-factor 1	UNKNOWN
SP_1982	0.981753	0.155317	0.031704	24		1.25018	0.305943	0.0652272	22		thiamine pyrophosphokinase	AMINO ACID METABOLSIM
SP_1983	0.584144	0.202461	0.0640239	10							ribulose-phosphate 3-epimerase	CARBOHYDRATE METABOLISM
SP_1984											ribosome small subunit-dependent GTPase A	TRANSCRIPTION AND TRANSLATION
SP_1985	0.767751	0.0906408	0.0523315	3							dimethyladenosine transferase	TRANSCRIPTION AND TRANSLATION
SP_1986	1.01478	0.0536165	0.0154778	12		1.03615	0.168656	0.0486868	12		hypothetical protein	UNKNOWN
SP_1987	0.999602	0.10981	0.0239626	21		1.11807	0.276054	0.0552107	25		ABC transporter, ATP-binding protein	TRANSPORT
SP_1988	0.974201	0.0963028	0.00972806	98		1.03068	0.240141	0.0249014	93		putative immunity protein	TRANSPORT
SP_1989	1.01608	0.0831018	0.0108189	59		1.13192	0.207246	0.0263203	62		putative transcriptional regulator PlcR	REGULATOR
SP_1990											primase-related protein	DNA TURNOVER
SP_1991	1.00791	0.0514266	0.0100856	26		1.10323	0.250841	0.0512028	24		putative hydrolase	UNKNOWN
SP_1992	0.998565	0.0785354	0.0154021	26		0.989894	0.221732	0.0411746	29		cell wall surface anchor family protein	VARIOUS
SP_1994	0.818881	0.480306	0.151886	10		1.14933	0.267805	0.119766	5		aminotransferase, class I	AMINO ACID METABOLSIM
SP_1995	1.01457	0.0594571	0.00964522	38		1.03956	0.165481	0.0252356	43		conserved hypothetical protein	UNKNOWN
SP_1996	1.01609	0.0262903	0.00702637	14		1.04472	0.182874	0.0551387	11		universal stress protein family	VARIOUS
SP_1997	1.03429	0.0922934	0.0160662	33		0.992067	0.155244	0.0288281	29		Cof family protein	UNKNOWN
SP_1998	0.962597	0.0797054	0.0205798	15		0.989835	0.0591246	0.022347	7		putative L-asparaginase	AMINO ACID METABOLSIM
SP_1999	1.0371	0.0264951	0.0152969	3		1.32127	0.139369	0.0985487	2		catabolite control protein A	CARBOHYDRATE METABOLISM
SP_2000	1.02282	0.0749606	0.0139198	29		1.05842	0.177516	0.0362352	24		DNA-binding response regulator	REGULATOR
SP_2001	1.02826	0.0954755	0.0161383	35		1.06718	0.274481	0.0439522	39		putative sensor histidine kinase	REGULATOR
SP_2002	0.902682	0.197728	0.0367173	29		1.01112	0.209057	0.0363921	33		conserved hypothetical protein	UNKNOWN
SP_2003	1.02362	0.0604557	0.0156096	15		1.06768	0.157566	0.043701	13		ABC transporter, ATP-binding protein	TRANSPORT
SP_2004											hypothetical protein	UNKNOWN
SP_2005											hypothetical protein	UNKNOWN
SP_2007	0.855261	0.115692	0.0348824	11		1.41247	0.0534876	0.0378215	2		transcriptional regulator ComX2	REGULATOR
SP_2008											transcription antitermination protein NusG	TRANSCRIPTION AND TRANSLATION
SP_2010	0.938413	0.0966574	0.0113129	73		1.28129	0.240007	0.0254407	89		putative preprotein translocase, SecE subunit	TRANSPORT
SP_2011	1.0444	0.0876143	0.0144037	37		0.991963	0.200639	0.0360358	31		penicillin-binding protein 2A	PEPTIDOGLYCAN
SP_2012											glyceraldehyde 3-phosphate dehydrogenase	CARBOHYDRATE METABOLISM
SP_2013	0.979198	0.0726124	0.0113401	41		0.965801	0.221644	0.0338003	43		conserved hypothetical protein	UNKNOWN
SP_2016	0.99082	0.0650528	0.00938957	48		0.966049	0.215111	0.0458619	22		nicotinate-nucleotide pyrophosphorylase	VARIOUS METABOLISM AND BIOSYNTHESIS
SP_2017	0.98492	0.0574762	0.0203209	8		0.974173	0.29835	0.112766	7		membrane protein	UNKNOWN
SP_2020	0.861629	0.0681475	0.0136295	25		1.05372	0.141797	0.0230026	38		transcriptional regulator, GntR family	REGULATOR
SP_2021	1.0017	0.0801036	0.00924956	75		1.02112	0.203921	0.0227991	80		glycosyl hydrolase, family 1	CARBOHYDRATE METABOLISM
SP_2022	1.00714	0.0770516	0.00728069	112		0.986884	0.182578	0.0171	114		PTS system, IIC component	TRANSPORT
SP_2023	0.996473	0.0628379	0.0174281	13		1.01054	0.193659	0.0500025	15		PTS system, IIB component	TRANSPORT
SP_2024	0.978075	0.0896677	0.0191172	22		0.954983	0.113658	0.0254148	20		PTS system, IIA component	TRANSPORT
SP_2025											hypothetical protein	UNKNOWN
SP_2026	1.01327	0.0667509	0.00558199	143		0.942264	0.22385	0.0205203	119		alcohol dehydrogenase, iron-containing	CARBOHYDRATE METABOLISM
SP_2027	0.805522	0.14861	0.0275963	29		0.681701	0.3938	0.0880564	20		conserved hypothetical protein	UNKNOWN
SP_2028	0.891202	0.146823	0.0346066	18		0.921286	0.305551	0.072019	18		phosphotyrosine protein phosphatase	UNKNOWN
SP_2029	1.01499	0.0687669	0.014037	24		1.00409	0.194364	0.0445901	19		preprotein translocase, YajC subunit	TRANSPORT
SP_2030	1.00746	0.0642111	0.00802639	64		1.2025	0.218553	0.0303078	52		transketolase	CARBOHYDRATE METABOLISM
SP_2031	1.04701	0.0689584	0.00722881	91		1.13611	0.233498	0.0233498	100		L-ascorbate 6-phosphate lactonase	VARIOUS METABOLISM AND BIOSYNTHESIS
SP_2032	1.04631	0.0834132	0.00669991	155		1.19455	0.254732	0.0197118	167		transcriptional regulator, BglG family	REGULATOR
SP_2033	1.08987	0.0659009	0.00793354	69		1.3734	0.244368	0.025903	89		putative L-ribulose 5-phosphate 4-epimerase AraD	CARBOHYDRATE METABOLISM
SP_2034	1.06424	0.0664557	0.00888051	56		1.34671	0.296463	0.0354341	70		putative hexulose-6-phosphate isomerase	CARBOHYDRATE METABOLISM
SP_2035	1.02454	0.0917123	0.0135222	46		1.24791	0.362846	0.0493771	54		putative hexulose-6-phosphate synthase	CARBOHYDRATE METABOLISM
SP_2036	1.06925	0.0823751	0.0161551	26		1.60959	0.408723	0.0734089	31	***	PTS system, IIA component	TRANSPORT
SP_2037	1.08962	0.0673702	0.0140477	23		1.5923	0.361886	0.0672005	29	***	PTS system, IIB component	TRANSPORT
SP_2038	1.04603	0.111174	0.0102344	118		1.50714	0.401227	0.0337894	141	***	putative PTS system, membrane component	TRANSPORT
SP_2039	1.06553	0.0682869	0.0152694	20		1.70943	0.397322	0.0702373	32	***	conserved hypothetical protein	UNKNOWN
SP_2040	0.894856	0.113154	0.025302	20		1.3631	0.301801	0.0603603	25	***	putative jag protein	UNKNOWN
SP_2041	0.976104	0.0797119	0.0156328	26		1.09905	0.374601	0.0695616	29		SpoIIIJ family protein	TRANSPORT
SP_2042											ribonuclease P protein component	TRANSCRIPTION AND TRANSLATION
SP_2043	0.841602	0.107182	0.0757894	2		0.775044	0.0894319	0.0447159	4		hypothetical protein	UNKNOWN
SP_2044											acetate kinase	CARBOHYDRATE METABOLISM
SP_2045	1.03184	0.0570336	0.0116419	24		1.12082	0.247944	0.0601353	17		conserved hypothetical protein	UNKNOWN
SP_2047	1.05561	0.0615776	0.0185663	11		1.09339	0.0939128	0.0283158	11		conserved domain protein	UNKNOWN
SP_2048	1.02187	0.0431204	0.00899123	23		1.09772	0.159422	0.0291064	30		conserved hypothetical protein	TRANSPORT
SP_2049	0.943132	0.0527538	0.0175846	9		0.972592	0.136242	0.0340604	16		conserved hypothetical protein	UNKNOWN
SP_2050	1.06594	0.0586366	0.0131115	20		1.13188	0.258084	0.0550236	22		competence protein CglD	TRANSPORT
SP_2051	1.05018	0.0111665	0.00789591	2		1.09145	0.0745404	0.0430359	3		competence protein CglC	TRANSPORT
SP_2052	0.996759	0.078563	0.0119807	43		1.01636	0.25666	0.0366658	49		competence protein CglB	TRANSPORT
SP_2053	1.01431	0.0955642	0.0157107	37		1.03201	0.267348	0.0433696	38		competence protein CglA	TRANSPORT
SP_2054	1.02789	0.101926	0.0222421	21		0.979722	0.234246	0.0523791	20		conserved hypothetical protein	UNKNOWN
SP_2055	1.00692	0.0572596	0.00996762	33		1.04959	0.159182	0.0258227	38		alcohol dehydrogenase, zinc-containing	CARBOHYDRATE METABOLISM
SP_2056	1.02036	0.0709301	0.00769345	85		1.01195	0.207996	0.0214532	94		N-acetylglucosamine-6-phosphate deacetylase	CARBOHYDRATE METABOLISM
SP_2057	0.728052	0.110048	0.0115361	91		0.630804	0.199692	0.0262209	58		conserved hypothetical protein	UNKNOWN
SP_2058	0.97456	0.0502679	0.00902837	31		1.01879	0.163471	0.0280351	34		queuine tRNA-ribosyltransferase	TRANSCRIPTION AND TRANSLATION
SP_2059	1.05419	0.0733878	0.00796002	85		1.18362	0.199854	0.0255886	61		conserved hypothetical protein	UNKNOWN
SP_2060	0.98469	0.107078	0.0209997	26		1.07365	0.159643	0.0319287	25		pyrrolidone-carboxylate peptidase	AMINO ACID METABOLSIM
SP_2061	0.925127	0.163713	0.0366072	20		0.949128	0.38669	0.116592	11		conserved hypothetical protein	UNKNOWN
SP_2062	0.940584	0.0671131	0.0193739	12		0.926839	0.123558	0.0372542	11		transcriptional regulator, MarR family	REGULATOR
SP_2063	0.923438	0.147119	0.0214594	47		0.840338	0.334644	0.0447187	56		LysM domain protein	MEMBRANE PROTEIN
SP_2064	0.83902	0.249677	0.040503	38		0.763548	0.543541	0.0905901	36		hydrolase, haloacid dehalogenase-like family	UNKNOWN
SP_2065	0.834757	0.235333	0.0303814	60		0.796881	0.594456	0.0832404	51		MATE efflux family protein	TRANSPORT
SP_2066	0.381424	0.311358	0.0568459	30		0.0504755	0.164951	0.0457492	13		threonine synthase	AMINO ACID METABOLSIM
SP_2067	0.974567	0.0567109	0.0157288	13		1.03496	0.09581	0.0391143	6		hypothetical protein	UNKNOWN
SP_2068											cytidine/deoxycytidylate deaminase family protein	NUCLEOTIDE METABOLSIM
SP_2069	0.994168	0.0578015	0.0408718	2		0.918536	0.13654	0.0965483	2		glutamyl-tRNA synthetase	AMINO ACID METABOLSIM
SP_2070											glucose-6-phosphate isomerase	CARBOHYDRATE METABOLISM
SP_2071	1.06543	0.0392874	0.0277804	2							hypothetical protein	UNKNOWN
SP_2072	1.03817	0.0654077	0.0146256	20		1.09097	0.257474	0.0606871	18		glutamine amidotransferase, class-I	AMINO ACID METABOLSIM
SP_2073	1.06449	0.072933	0.00722144	102		1.09404	0.220602	0.0229993	92		ABC transporter, permease/ATP-binding protein	TRANSPORT
SP_2075	0.962581	0.0768452	0.00726119	112		0.988288	0.224069	0.0220782	103		ABC transporter, permease/ATP-binding protein	TRANSPORT
SP_2077	0.933419	0.0582067	0.00983872	35		0.711454	0.151672	0.0323366	22		putative transcriptional repressor	REGULATOR
SP_2078											arginyl-tRNA synthetase	TRANSCRIPTION AND TRANSLATION
SP_2081	1.0067	0.043709	0.0103023	18		1.07522	0.234675	0.0553134	18		conserved hypothetical protein	UNKNOWN
SP_2082	1.02076	0.03588	0.0108182	11		1.05571	0.177902	0.0593006	9		response regulator	REGULATOR
SP_2083	1.03757	0.0678168	0.0107228	40		1.0865	0.18954	0.0273578	48		sensor histidine kinase PnpS	REGULATOR
SP_2084	0.993959	0.0968509	0.0139792	48		1.07527	0.215715	0.0325203	44		phosphate ABC transporter, phosphate-binding protein	TRANSPORT
SP_2085	1.02896	0.0715764	0.00874444	67		1.09132	0.212368	0.0255662	69		phosphate ABC transporter, permease protein	TRANSPORT
SP_2086	1.01425	0.0744283	0.0075963	96		1.05862	0.190461	0.0194389	96		phosphate ABC transporter, permease protein	TRANSPORT
SP_2087	1.04901	0.0944897	0.0134985	49		1.06829	0.221788	0.0301815	54		phosphate ABC transporter, ATP-binding protein	TRANSPORT
SP_2088	1.03778	0.103386	0.0159528	42		1.03999	0.244004	0.036785	44		phosphate transport system regulatory protein PhoU	REGULATOR
SP_2090	1.01784	0.0760779	0.0152156	25		1.04921	0.19056	0.0397346	23		transcriptional regulator	REGULATOR
SP_2091											glycerol-3-phosphate dehydrogenase (NAD(P)+)	LIPOPROTEIN
SP_2092											UTP-glucose-1-phosphate uridylyltransferase	CARBOHYDRATE METABOLISM
SP_2093	1.01933	0.0759373	0.00849005	80		1.00271	0.225105	0.0248587	82		hypothetical protein	UNKNOWN
SP_2094	0.977593	0.0940286	0.0180958	27		1.14013	0.411522	0.0751332	30		conserved hypothetical protein	UNKNOWN
SP_2095	0.968076	0.0424278	0.00866054	24		0.979862	0.180463	0.0368368	24		5-formyltetrahydrofolate cyclo-ligase family protein	VARIOUS METABOLISM AND BIOSYNTHESIS
SP_2096	0.982616	0.0551271	0.010418	28		1.04058	0.280101	0.0571753	24		peptidase, M20/M25/M40 family	AMINO ACID METABOLSIM
SP_2097	0.975113	0.070228	0.0128218	30		1.01953	0.155434	0.0324102	23		putative 2,3,4,5-tetrahydropyridine-2-carboxylate N-succinyltransferase	AMINO ACID METABOLSIM
SP_2098	1.01031	0.0878035	0.0117332	56		1.0336	0.214925	0.0243355	78		membrane protein	UNKNOWN
SP_2099	1.01647	0.083506	0.00622417	180		1.08479	0.194609	0.013761	200		penicillin-binding protein 1B	PEPTIDOGLYCAN
SP_2100											tyrosyl-tRNA synthetase	AMINO ACID METABOLSIM
SP_2101	1.01946	0.08655	0.00686386	159		0.992229	0.209991	0.0161531	169		cation-transporting ATPase, EI-E2 family	TRANSPORT
SP_2102	1.02343	0.0637124	0.0116322	30		1.07164	0.200996	0.0355315	32		hypothetical protein	UNKNOWN
SP_2103	0.979765	0.0551353	0.0104196	28		1.03345	0.164577	0.0242655	46		rRNA (guanine-N1-)-methyltransferase	TRANSCRIPTION AND TRANSLATION
SP_2104	0.996606	0.0523087	0.0100668	27		0.987525	0.113971	0.0189951	36		hypothetical protein	UNKNOWN
SP_2105	1.04554	0.056882	0.00705534	65		1.04718	0.224033	0.0280041	64		hypothetical protein	UNKNOWN
SP_2106	1.00666	0.0786297	0.00847886	86		1.05158	0.253941	0.0297215	73		glycogen phosphorylase family protein	CARBOHYDRATE METABOLISM
SP_2107	0.667504	0.275095	0.0471784	34		0.994074	0.297079	0.105033	8		4-alpha-glucanotransferase	CARBOHYDRATE METABOLISM
SP_2108	1.05007	0.0918753	0.00985007	87		1.07346	0.240973	0.0264502	83		maltose/maltodextrin ABC transporter, maltose/maltodextrin-binding protein	TRANSPORT
SP_2109	1.03153	0.0779111	0.00840137	86		0.991111	0.192936	0.0209269	85		maltodextrin ABC transporter, permease protein	TRANSPORT
SP_2110	1.00952	0.0634547	0.00747821	72		0.982818	0.226185	0.0249779	82		maltodextrin ABC transporter, permease protein	MEMBRANE PROTEIN
SP_2111	1.00942	0.0722918	0.0102236	50		1.06049	0.18138	0.0244573	55		malA protein	CARBOHYDRATE METABOLISM
SP_2112	1.03037	0.0814777	0.0115227	50		1.10013	0.206192	0.0268439	59		maltose operon transcriptional repressor	REGULATOR
SP_2113	0.94041	0.0890347	0.020426	19		0.795523	0.178775	0.0632066	8		conserved hypothetical protein	UNKNOWN
SP_2114											aspartyl-tRNA synthetase	AMINO ACID METABOLSIM
SP_2115	1.0945	0.0512433	0.0154504	11		1.38845	0.212451	0.0567799	14		hypothetical protein	UNKNOWN
SP_2116	1.02829	0.0694938	0.0109879	40		1.1942	0.284881	0.0424675	45		conserved domain protein	UNKNOWN
SP_2117	1.00871	0.0767916	0.00917836	70		1.13814	0.26489	0.0339157	61		hypothetical protein	UNKNOWN
SP_2118	0.973239	0.0509753	0.0116945	19		1.03679	0.221845	0.0522894	18		hypothetical protein	UNKNOWN
SP_2119	0.814206	0.115453	0.040819	8		0.519825	0.234951	0.078317	9		putative transcriptional regulator	REGULATOR
SP_2120	0.981971	0.077644	0.0109805	50		1.00437	0.198705	0.0258692	59		hypothetical protein	UNKNOWN
SP_2121	0.868874	0.0455864	0.0322344	2		1.80973	0.0765225	0.0541096	2		histidyl-tRNA synthetase	AMINO ACID METABOLSIM
SP_2122	1.00279	0.0672941	0.00713316	89		1.02516	0.192068	0.0200245	92		conserved hypothetical protein	UNKNOWN
SP_2124	1.0409	0.109606	0.0490172	5		1.22283	0.364902	0.210676	3		hypothetical protein	UNKNOWN
SP_2125	1.01282	0.0415613	0.0169673	6		1.12056	0.111867	0.0559336	4		conserved hypothetical protein	UNKNOWN
SP_2126	1.02482	0.0904211	0.00953122	90		0.999664	0.219549	0.0216328	103		dihydroxy-acid dehydratase	AMINO ACID METABOLSIM
SP_2127	1.00978	0.0913519	0.0125481	53		1.0424	0.258763	0.034274	57		transketolase, C-terminal subunit	CARBOHYDRATE METABOLISM
SP_2128	1.0198	0.0756092	0.00763768	98		1.04843	0.206971	0.0213475	94		transketolase, N-terminal subunit	CARBOHYDRATE METABOLISM
SP_2129	1.00628	0.0817038	0.00610683	179		1.03495	0.179356	0.0127142	199		putative PTS system, IIC component	TRANSPORT
SP_2130	1.03099	0.0688776	0.0101555	46		1.00966	0.207803	0.0320647	42		putative PTS system, IIB component	TRANSPORT
SP_2131	1.02749	0.0743312	0.00495541	225		1.04317	0.197954	0.0119154	276		transcriptional regulator, BglG family	REGULATOR
SP_2132	1.05235	0.0926981	0.00999589	86		1.09253	0.221235	0.0233203	90		conserved hypothetical protein	UNKNOWN
SP_2133	0.99321	0.034163	0.0108033	10		0.962254	0.124931	0.0441698	8		conserved domain protein	UNKNOWN
SP_2136	1.00528	0.0750341	0.00610619	151		1.00837	0.172588	0.0138181	156		choline binding protein PcpA	VARIOUS
SP_2139	1.08975	0.0783083	0.0217188	13		1.09454	0.219157	0.0531535	17		hypothetical protein	UNKNOWN
SP_2140	0.990971	0.0587536	0.0107269	30		0.99229	0.160321	0.0287945	31		hypothetical protein	UNKNOWN
SP_2141	1.02427	0.0652916	0.00829204	62		1.01973	0.197292	0.0234143	71		glycosyl hydrolase-related protein	MEMBRANE PROTEIN
SP_2142	1.0016	0.0670286	0.00967474	48		1.00524	0.233751	0.0330573	50		ROK family protein	CARBOHYDRATE METABOLISM
SP_2143	0.995068	0.0625182	0.00556957	126		1.00297	0.205526	0.0176237	136		conserved hypothetical protein	CARBOHYDRATE METABOLISM
SP_2144	1.03682	0.0776483	0.0106658	53		1.05672	0.303494	0.0401988	57		conserved hypothetical protein	UNKNOWN
SP_2145	1.00654	0.0827754	0.00755633	120		1.01597	0.197055	0.018064	119		antigen, cell wall surface anchor family	VARIOUS
SP_2146	0.989005	0.0775931	0.0103688	56		1.0114	0.166923	0.0246115	46		conserved hypothetical protein	CARBOHYDRATE METABOLISM
SP_2147	0.952002	0.0483529	0.00868443	31		0.97984	0.159218	0.0318435	25		hypothetical protein	UNKNOWN
SP_2148	1.02887	0.0809575	0.0120684	45		1.07213	0.20283	0.0266328	58		arginine deiminase	AMINO ACID METABOLSIM
SP_2150	0.989861	0.0615408	0.00853417	52		1.01147	0.135164	0.018062	56		ornithine carbamoyltransferase	AMINO ACID METABOLSIM
SP_2151	0.995595	0.0615663	0.00870679	50		1.12036	0.219628	0.0304569	52		carbamate kinase	NUCLEOTIDE METABOLSIM
SP_2152	1.00008	0.0709799	0.00620154	131		1.04629	0.255836	0.0216221	140		conserved hypothetical protein	UNKNOWN
SP_2153	0.982021	0.0864487	0.0133393	42		0.977466	0.225248	0.0325118	48		peptidase, M20/M25/M40 family	UNKNOWN
SP_2156	1.00062	0.112407	0.0201888	31		1.00853	0.236539	0.0431859	30		SPFH domain/Band 7 family	UNKNOWN
SP_2157	1.01721	0.0762738	0.00714369	114		1.05371	0.204346	0.0180618	128		alcohol dehydrogenase, iron-containing	CARBOHYDRATE METABOLISM
SP_2158	1.01458	0.0794849	0.00562043	200		1.04526	0.211709	0.0152391	193		L-fucose isomerase	CARBOHYDRATE METABOLISM
SP_2159	1.00306	0.0746568	0.00349613	456		1.02146	0.187641	0.00862776	473		fucolectin-related protein	CARBOHYDRATE METABOLISM
SP_2160	1.00797	0.0837212	0.00458102	334		1.02157	0.223389	0.0119577	349		conserved hypothetical protein	UNKNOWN
SP_2161	0.997808	0.0599066	0.00602084	99		1.00726	0.19913	0.0191613	108		PTS system, IID component	TRANSPORT
SP_2162	1.03625	0.079497	0.0097121	67		1.08224	0.224178	0.0258859	75		PTS system, IIC component	TRANSPORT
SP_2163	1.01722	0.0825666	0.0133941	38		1.12221	0.215794	0.0318171	46		PTS system, IIB component	TRANSPORT
SP_2164	1.01969	0.0802708	0.0115861	48		1.09605	0.18009	0.0242833	55		PTS system, IIA component	TRANSPORT
SP_2165	1.01852	0.0621511	0.00759296	67		1.14087	0.1994	0.0234995	72		fucose operon FucU protein	CARBOHYDRATE METABOLISM
SP_2166	1.02507	0.0703371	0.0086579	66		1.14399	0.223559	0.0261656	73		L-fuculose phosphate aldolase	CARBOHYDRATE METABOLISM
SP_2167	0.999046	0.0843641	0.0068883	150		1.09178	0.206517	0.0163779	159		putative L-fuculose kinase fucK	CARBOHYDRATE METABOLISM
SP_2168	1.00193	0.0658734	0.00760641	75		1.05546	0.16355	0.0173363	89		putative fucose operon repressor	REGULATOR
SP_2169	0.930066	0.179142	0.0165617	117		1.11401	0.192635	0.0173693	123		zinc ABC transporter, zinc-binding lipoprotein	TRANSPORT
SP_2170	1.00671	0.0742896	0.0185724	16		1.10223	0.42234	0.14078	9		zinc ABC transporter, permease protein	TRANSPORT
SP_2171											zinc ABC transporter, ATP-binding protein	TRANSPORT
SP_2172	0.819143	0.160512	0.0414439	15		1.18617	0.125428	0.0313571	16	***	adc operon repressor AdcR	REGULATOR
SP_2173	1.03405	0.084663	0.00651254	169		1.18095	0.172882	0.0130314	176		dltD protein	UNKNOWN
SP_2174	1.04094	0.057826	0.0118037	24		1.2182	0.134327	0.0274195	24		D-alanyl carrier protein	AMINO ACID METABOLSIM
SP_2175	1.03408	0.0757417	0.00661759	131		1.21488	0.170707	0.0141278	146		dltB protein	UNKNOWN
SP_2176	1.00694	0.0737333	0.00625398	139		1.19432	0.167304	0.013395	156		D-alanine-activating enzyme	AMINO ACID METABOLSIM
SP_2177	1.00967	0.0797342	0.0115086	48		1.00883	0.168021	0.0276226	37		hypothetical protein	UNKNOWN
SP_2182	0.98025	0.080368	0.010645	57		1.01784	0.25858	0.032578	63		hypothetical protein	UNKNOWN
SP_2183	1.03307	0.0662574	0.0296312	5		1.23365	0.13521	0.0780637	3		hypothetical protein	UNKNOWN
SP_2184	1.0154	0.062028	0.0111406	31		1.11165	0.23457	0.04213	31		glycerol uptake facilitator protein	TRANSPORT
SP_2185	1.04851	0.0871719	0.00924021	89		1.12281	0.221489	0.0228449	94		hypothetical protein	LIPOPROTEIN
SP_2186	1.0107	0.063118	0.00738741	73		1.08502	0.183799	0.0209459	77		glycerol kinase	LIPOPROTEIN
SP_2187	1.00902	0.0736305	0.0074378	98		1.03287	0.18212	0.0172087	112		conserved domain protein	UNKNOWN
SP_2188	0.909561	0.105725	0.0225406	22		1.29891	0.192602	0.0609061	10	***	chaperonin, 33 kDa	TRANSCRIPTION AND TRANSLATION
SP_2189	1.03161	0.152198	0.0406766	14		0.999959	0.172991	0.0547046	10		putative TIM-barrel protein, NifR3 family	UNKNOWN
SP_2190	0.917749	0.0773135	0.0132591	34		1.12138	0.202476	0.0382644	28		choline binding protein A	VARIOUS
SP_2191	0.959832	0.0778579	0.0117375	44		1.16926	0.267481	0.0390161	47		conserved hypothetical protein	UNKNOWN
SP_2192	0.974312	0.0876739	0.00810546	117		1.15704	0.273761	0.0259843	111		sensor histidine kinase	REGULATOR
SP_2193	1.0108	0.107305	0.0195912	30		1.11112	0.279347	0.0472182	35		DNA-binding response regulator	REGULATOR
SP_2194	0.887996	0.0941532	0.00965991	95		1.29479	0.272783	0.0306905	79	***	ATP-dependent Clp protease, ATP-binding subunit	PROTEIN TURNOVER
SP_2195	0.853406	0.0973858	0.0184042	28		1.31377	0.254357	0.0498836	26	***	transcriptional regulator CtsR	REGULATOR
SP_2196	0.968241	0.118323	0.0209168	32		0.975613	0.215754	0.0370015	34		ABC transporter, ATP-binding protein	TRANSPORT
SP_2197	0.881824	0.245198	0.0330625	55		0.974518	0.224416	0.033832	44		putative ABC transporter, substrate-binding protein	TRANSPORT
SP_2198	0.701268	0.352587	0.0769407	21		0.926524	0.296931	0.0895282	11		ABC transporter, permease protein	TRANSPORT
SP_2199	0.883329	0.295208	0.104372	8		1.14195	0.291845	0.0972816	9		conserved hypothetical protein	UNKNOWN
SP_2200	1.06745	0.0469003	0.019147	6		1.18026	0.168955	0.0689755	6		hypothetical protein	UNKNOWN
SP_2201	1.04053	0.0773646	0.0111666	48		1.05457	0.178271	0.0232089	59		choline binding protein D	VARIOUS
SP_2202											conserved hypothetical protein	UNKNOWN
SP_2203											replicative DNA helicase	DNA TURNOVER
SP_2205	0.119509	0.23038	0.0310644	55		0.110466	0.312254	0.0579841	29		DHH subfamily 1 protein	REGULATOR
SP_2206	0.977108	0.0908352	0.0193661	22		0.967909	0.233371	0.0433359	29		ribosomal subunit interface protein	TRANSCRIPTION AND TRANSLATION
SP_2207	1.01961	0.0517653	0.00996223	27		1.11507	0.157989	0.0329429	23		putative competence protein ComF	TRANSPORT
SP_2208	1.04077	0.0805532	0.0112797	51		1.03595	0.205142	0.0281784	53		putative helicase	TRANSPORT
SP_2209	1.02527	0.0597409	0.0109071	30		1.09791	0.125071	0.0250143	25		conserved hypothetical protein	UNKNOWN
SP_2210	1.00904	0.0470995	0.0072676	42		0.933431	0.262293	0.0456593	33		cysteine synthase	AMINO ACID METABOLSIM
SP_2214											translation elongation factor Ts	TRANSCRIPTION AND TRANSLATION
SP_2216											secreted 45 kd protein	UNKNOWN
SP_2217	0.918747	0.066727	0.0298412	5		0.239875	0.42369	0.211845	4		putative rod shpae-determining protein MreD	CELL DIVISION
SP_2218											rod shape-determining protein MreC	CELL DIVISION
SP_2219											conserved hypothetical protein	TRANSPORT
SP_2220	0.977	0.0788296	0.0557409	2		1.22227	0.142557	0.100803	2		ABC transporter, ATP-binding protein	TRANSPORT
SP_2221											ABC transporter, ATP-binding protein	TRANSPORT
SP_2222	1.06145	0.0724614	0.0362307	4		1.30958	0.179195	0.0895973	4		CDP-diacylglycerol--glycerol-3-phosphate 3-phosphatidyltransferase	CARBOHYDRATE METABOLISM
SP_2223	0.774861	0.204556	0.0393668	27		0.281894	0.303576	0.0736279	17	***	conserved hypothetical protein	UNKNOWN
SP_2224	0.989318	0.109212	0.0206392	28		0.992161	0.309778	0.0827916	14		peptidase, M16 family	UNKNOWN
SP_2225	0.862236	0.243193	0.0627922	15		0.674151	0.409459	0.167161	6		conserved hypothetical protein	UNKNOWN
SP_2226	1.022	0.0281642	0.0199151	2		0.974182	0.0707636	0.0408554	3		conserved hypothetical protein	UNKNOWN
SP_2227											DNA replication and repair protein RecF	DNA TURNOVER
SP_2228	0.953627	0.0197846	0.0139898	2							inosine-5-monophosphate dehydrogenase	NUCLEOTIDE METABOLSIM
SP_2229											tryptophanyl-tRNA synthetase	AMINO ACID METABOLSIM
SP_2230	1.05266	0.0663899	0.00850035	61		1.07449	0.18736	0.0300016	39		ABC transporter, ATP-binding protein	TRANSPORT
SP_2231	1.01459	0.0656971	0.0102602	41		0.99172	0.193566	0.0288551	45		putative ABC transporter, permease protein	TRANSPORT
SP_2233	1.02246	0.0815487	0.0104412	61		0.986973	0.204032	0.0255041	64		hypothetical protein	UNKNOWN
SP_2234	1.01482	0.0653575	0.0107447	37		0.991504	0.25966	0.0432766	36		transcriptional regulator, TetR family	REGULATOR
SP_2235	1.03766	0.061709	0.00685656	81		1.14007	0.227334	0.0267916	72		response regulator ComE	REGULATOR
SP_2236	0.998712	0.0886456	0.00768655	133		0.999468	0.243202	0.0207027	138		putative sensor histidine kinase ComD	REGULATOR
SP_2237	1.01482	0.0248744	0.0101549	6		1.03281	0.100667	0.0410969	6		competence stimulating peptide 2	VARIOUS
SP_2238	0.990266	0.0746793	0.0192821	15		1.04861	0.132	0.0320147	17		conserved hypothetical protein	UNKNOWN
SP_2239	1.08355	0.0849165	0.0093208	83		1.68931	0.286767	0.0267412	115	***	serine protease	PROTEIN TURNOVER
SP_2240	0.850012	0.127347	0.022512	32		0.767418	0.230129	0.0355097	42		spspoJ protein	UNKNOWN
LOCUS: Gene number
AVERAGE-W: Average fitness
S.D.-W: Standard deviation of average fitness
S.E.-W: Standard error of the mean of average fitness
INS.-W: Number of insertions in gene that fitness is based on
Significance: ***, p<0.00001; ** p<0.00005; * p<0.0001
GENE DESCRIPTION: General annotated function
GENE CATEGORY: Functional category
