# Supplementary material for: Strain Dependent Genetic Networks for Antibiotic-Sensitivity in a Bacterial Pathogen with a Large Pan-Genome
Source: PLoS Pathog. 2016 Sep 8;12(9):e1005869. doi: 10.1371/journal.ppat.1005869 (PMC5015961; doi:10.1371/journal.ppat.1005869)
Supplement: S5 Table — (XLSX) [file ppat.1005869.s010.xlsx]

## Sheet: FITNESS - 19F 520|1006
LOCUS 19F	AVERAGE-W-Query19F-SP0479-DAPTOMYCIN	S.D.-W-Query19F-SP0479-DAPTOMYCIN	S.E.-W-Query19F-SP0479-DAPTOMYCIN	INS.-W-Query19F-SP0479-DAPTOMYCIN		AVERAGE-W-19F-DAPTOMYCIN	S.D.-W-19F-DAPTOMYCIN	S.E.-W-19F-DAPTOMYCIN	INS.-W-19F-DAPTOMYCIN	Significance	GENE DESCRIPTION	GENE CATEGORY
SPT_0001											chromosomal replication initiator protein DnaA	DNA TURNOVER
SPT_0002											DNA polymerase III, beta subunit	DNA TURNOVER
SPT_0003	0.946306	0	0	1		0.844238	0.0925491	0.0413892	5		hypothetical protein	UNKNOWN
SPT_0005	1.10015	0	0	1		1.01574	0.0815402	0.0257853	10		hypothetical protein	UNKNOWN
SPT_0006	1.08073	0.13781	0.0616304	5		0.983935	0.118264	0.0153967	59		hypothetical protein	UNKNOWN
SPT_0007	0.94116	0.0902285	0.0300762	9		1.04231	0.0837881	0.00980665	73		hypothetical protein	UNKNOWN
SPT_0008	0.922277	0.156044	0.0780219	4		1.03887	0.137371	0.0307172	20		hypothetical protein	UNKNOWN
SPT_0010	0.94778	0.0203451	0.0117462	3		1.01706	0.0807435	0.0149937	29		hypothetical protein	UNKNOWN
SPT_0011	1.00788	0.147991	0.0174409	72		1.01008	0.100844	0.00503592	401		DNA Primase	DNA TURNOVER
SPT_0015	1.00712	0.0314064	0.0222077	2		0.982272	0.133493	0.0323769	17		hypothetical protein	UNKNOWN
SPT_0016	0.93205	1.11022e-16	1.11022e-16	1		1.05165	0.079388	0.0212173	14		hypothetical protein	UNKNOWN
SPT_0017	0.865652	0	0	1		0.965999	0.0815486	0.015993	26		hypothetical protein	UNKNOWN
SPT_0018	0.960615	0	0	1		0.972731	0.0734172	0.0244724	9		hypothetical protein	UNKNOWN
SPT_0019	1.00277	0.144953	0.0648248	5		0.942573	0.100679	0.0127863	62		hypothetical protein	UNKNOWN
SPT_0020	0.944431	0.0662712	0.0296374	5		1.0068	0.0891009	0.0194434	21		hypothetical protein	UNKNOWN
SPT_0021	1.00586	0.0949665	0.0424703	5		0.969073	0.163513	0.0327026	25		hypothetical protein	UNKNOWN
SPT_0022	0.988463	0.0968235	0.0484117	4		1.006	0.0845483	0.0144999	34		hypothetical protein	UNKNOWN
SPT_0023	0.719362	0.434047	0.306917	2		0.915107	0.0596794	0.0421997	2		hypothetical protein	UNKNOWN
SPT_0024	1.06758	0	0	1		0.975552	0.0578116	0.0136263	18		hypothetical protein	UNKNOWN
SPT_0025	0.959193	0.0495595	0.0286132	3		1.00129	0.0763722	0.0135008	32		hypothetical protein	UNKNOWN
SPT_0026	0.913838	0	0	1		1.00495	0.0839322	0.0375356	5		hypothetical protein	UNKNOWN
SPT_0028	0.96051	0.130086	0.0751051	3		1.03814	0.0755736	0.0188934	16		transcription regulator	REGULATOR
SPT_0029	0.931302	0.18207	0.0643713	8		0.981506	0.119751	0.015724	58		cl repressor	REGULATOR
SPT_0030	0.829357	0.213315	0.0502788	18		0.967334	0.13247	0.017702	56		LIM domain protein	UNKNOWN
SPT_0031	1.00012	0.1379	0.0344751	16		1.00143	0.0921578	0.00855664	116		FIC protein family	CELL DIVISION
SPT_0032	0.966973	0.0810722	0.0196629	17		0.987205	0.0962113	0.00853737	127		hypothetical protein	UNKNOWN
SPT_0033						0.947673	0.0745219	0.0192415	15		hypothetical protein	UNKNOWN
SPT_0034	1.00407	0.0800967	0.0222148	13		0.943263	0.121382	0.016673	53		hypothetical protein	UNKNOWN
SPT_0035	0.989091	0.118012	0.0417234	8		0.972123	0.107858	0.0146776	54		replication protein	DNA TURNOVER
SPT_0036	0.99319	0.122018	0.0352235	12		1.003	0.0925493	0.00992232	87		putative DNA damage inducible protein	DNA TURNOVER
SPT_0038	0.872221	0.102806	0.0205613	25		0.869301	0.215853	0.023837	82		GTP-dependent nucleic acid-binding protein	TRANSCRIPTION AND TRANSLATION
SPT_0039	1.25915	0	0	1		1.22283	0.0758624	0.0536428	2		peptidyl-tRNA hydrolase	TRANSCRIPTION AND TRANSLATION
SPT_0040	0.864466	0.176347	0.0199674	78		0.978	0.208066	0.0102507	412		transcription-repair coupling factor	DNA TURNOVER
SPT_0041	0.922149	0.0910426	0.0455213	4		1.07435	0.0815753	0.0151482	29		S4 domain protein	UNKNOWN
SPT_0042											hypothetical protein	UNKNOWN
SPT_0043	0.997471	0	0	1		1.0064	0.0570954	0.0285477	4		hypothetical protein	UNKNOWN
SPT_0044	0.704758	0.119997	0.0275292	19		0.71805	0.215069	0.0231915	86		conserved domain protein	PEPTIDOGLYCAN
SPT_0045											tRNA(Ile)-lysidine synthetase	TRANSCRIPTION AND TRANSLATION
SPT_0046	0.899236	0.101613	0.0207417	24		0.901853	0.157723	0.0262872	36		hypoxanthine-guanine phosphoribosyltransferase	NUCLEOTIDE METABOLSIM
SPT_0047	0.378205	0.163655	0.0280666	34		0.528399	0.385711	0.0884881	19		cell division protein FtsH	PROTEIN TURNOVER
SPT_0048											transcriptional regulator Com1	REGULATOR
SPT_0058	0.883168	0.0232654	0.0164511	2		1.02777	0.0832112	0.0163191	26		hypothetical protein	UNKNOWN
SPT_0059	0.893146	0	0	1		0.920229	0.120796	0.00883349	187	LS	adenylosuccinate synthetase	NUCLEOTIDE METABOLSIM
SPT_0060	0.969234	0.0679527	0.0240249	8		0.985277	0.0756721	0.0111572	46		cytidine/deoxycytidylate deaminase family protein	NUCLEOTIDE METABOLSIM
SPT_0061	0.899934	0.201028	0.0820692	6		1.00309	0.112267	0.0151381	55		putative deoxyuridine 5triphosphate nucleotidohydrolase	NUCLEOTIDE METABOLSIM
SPT_0062	0.953406	0.126657	0.0227483	31		0.999589	0.124492	0.0118163	111		conserved hypothetical protein	UNKNOWN
SPT_0063	0.985901	0.0947051	0.0285547	11		1.0075	0.0891976	0.00910369	96		radA DNA repair protein RadA	DNA TURNOVER
SPT_0064	0.29646	0.134505	0.0405548	11		0.101551	0.194882	0.0974412	4		conserved hypothetical protein	VARIOUS METABOLISM AND BIOSYNTHESIS
SPT_0065	0.969898	0.126172	0.0257548	24		0.998575	0.119162	0.0104112	131		hypothetical protein	UNKNOWN
SPT_0066											ribose-phosphate pyrophosphokinase	NUCLEOTIDE METABOLSIM
SPT_0067	0.929777	0.0745132	0.0248377	9		1.0319	0.0726916	0.0122871	35		hypothetical protein	UNKNOWN
SPT_0068	0.984713	0.0876873	0.039215	5		1.03284	0.0656458	0.0119852	30		competence-induced protein Ccs16	VARIOUS
SPT_0069	1.07662	0.109898	0.0415375	7		0.954296	0.133629	0.0192876	48		hypothetical protein	UNKNOWN
SPT_0070	1.01781	0.0507631	0.0358949	2		0.972504	0.0793616	0.0561171	2		DNA polymerase I	DNA TURNOVER
SPT_0071	1.03123	0.0959014	0.0428884	5		1.02264	0.0784271	0.0125584	39		conserved hypothetical protein	UNKNOWN
SPT_0072	0.969887	0.103275	0.0258187	16		0.98137	0.0966132	0.00908861	113		membrane protein	UNKNOWN
SPT_0073	0.914234	0.164646	0.0425115	15		0.99563	0.104257	0.00985141	112		aromatic amino acid aminotransferase	AMINO ACID METABOLSIM
SPT_0074	0.960177	0	0	1		0.998939	0.00390527	0.00276144	2		DNA repair protein	DNA TURNOVER
SPT_0075						0.730527	0.184609	0.0230761	64	*	fatty acid/phospholipid synthesis protein Pls	LIPOPROTEIN
SPT_0076	1.03455	0.0239656	0.0169462	2		0.99406	0.0906199	0.0273229	11		putative acyl carrier protein	LIPOPROTEIN
SPT_0078	0.947719	0.0469958	0.0234979	4		1.0205	0.0810612	0.0165465	24		bacteriocin BlpU	MEMBRANE PROTEIN
SPT_0079	0.958704	0.162442	0.0812211	4		0.992526	0.0802426	0.0131918	37		hypothetical protein	UNKNOWN
SPT_0080	1.13191	0.173277	0.0258305	45		1.03408	0.110525	0.0062175	316		competence factor transporting permease/ATP-binding protein ComA	TRANSPORT
SPT_0081	1.00133	0.127304	0.0249663	26		0.986193	0.0876327	0.00632435	192		competence factor transport protein ComB	TRANSPORT
SPT_0082	0.96683	0.0810673	0.0202668	16		0.996495	0.0987037	0.011105	79		phosphoribosylaminoimidazole-succinocarboxamide synthase	NUCLEOTIDE METABOLSIM
SPT_0083	1.01995	0.0282326	0.0163001	3		1.05676	0.0707399	0.0196197	13		phosphoribosylaminoimidazole-succinocarboxamide synthase (saicar synthetase)	NUCLEOTIDE METABOLSIM
SPT_0084	1.00019	0.144463	0.017649	67		1.02971	0.0973622	0.00475079	420		putative phosphoribosylformylglycinamidine synthase	NUCLEOTIDE METABOLSIM
SPT_0085	0.987651	0.13438	0.026876	25		1.03229	0.0992576	0.00739823	180		amidophosphoribosyltransferase	NUCLEOTIDE METABOLSIM
SPT_0086	1.04456	0.0858969	0.0247963	12		0.993653	0.0956754	0.00976483	96		phosphoribosylformylglycinamide cyclo-ligase	NUCLEOTIDE METABOLSIM
SPT_0087	1.16907	0.0343985	0.0171993	4		1.04011	0.101903	0.0153625	44		phosphoribosylglycinamide formyltransferase	NUCLEOTIDE METABOLSIM
SPT_0088	1.01368	0.121767	0.0208829	34		1.0132	0.0847915	0.00625091	184		putative vanZ protein	UNKNOWN
SPT_0089	1.04589	0.105352	0.0210704	25		1.00822	0.0965028	0.00721295	179		phosphoribosylaminoimidazolecarboxamide formyltransferase/IMP cyclohydrolase	NUCLEOTIDE METABOLSIM
SPT_0090	1.04398	0.154698	0.0354902	19		1.01653	0.091082	0.00814662	125		phosphoribosylamine--glycine ligase	NUCLEOTIDE METABOLSIM
SPT_0091	1.05896	0.064457	0.0288261	5		1.00726	0.0871599	0.0159132	30		phosphoribosylaminoimidazole carboxylase, catalytic subunit	NUCLEOTIDE METABOLSIM
SPT_0092	1.16009	0.104624	0.0253751	17		1.01693	0.0661641	0.00603993	120		phosphoribosylaminoimidazole carboxylase, ATPase subunit	NUCLEOTIDE METABOLSIM
SPT_0093	1.04961	0.122695	0.0354191	12		1.00325	0.105883	0.0114846	85		hypothetical protein	UNKNOWN
SPT_0094						1.01034	0.117258	0.012292	91	*	adenylosuccinate lyase	NUCLEOTIDE METABOLSIM
SPT_0095	0.941965	0.131339	0.0134047	96		0.989416	0.0989698	0.00403036	603		beta-N-acetylhexosaminidase	CARBOHYDRATE METABOLISM
SPT_0096	0.889584	0.0996038	0.0161579	38		0.900472	0.0873425	0.0072534	145		transcriptional regulator, GntR family	REGULATOR
SPT_0097	0.947826	0.11433	0.0178553	41		0.965452	0.0945851	0.00579938	266		glycosyl hydrolase, family 35	CARBOHYDRATE METABOLISM
SPT_0098	0.940198	0.101344	0.0292554	12		0.99633	0.089266	0.0109056	67		PTS system, IIB component	TRANSPORT
SPT_0099	0.964116	0.110406	0.0225365	24		1.01334	0.0819486	0.00649895	159		PTS system, IIC component	TRANSPORT
SPT_0100	0.979259	0.119705	0.0290328	17		0.975809	0.109363	0.0106728	105		PTS system, IID component	TRANSPORT
SPT_0101	1.05084	0.0931365	0.0352023	7		1.00152	0.0986653	0.0139534	50		PTS system, IIA component	TRANSPORT
SPT_0102	0.933586	0.150995	0.0314847	23		1.01411	0.100283	0.00747465	180		sugar isomerase domain protein AgaS	CARBOHYDRATE METABOLISM
SPT_0103	0.942556	0.14031	0.0313743	20		1.02225	0.0922601	0.00815472	128		aldose 1-epimerase	CARBOHYDRATE METABOLISM
SPT_0104	0.985254	0.0945475	0.0272935	12		1.00307	0.100064	0.00877619	130		conserved hypothetical protein	UNKNOWN
SPT_0105	0.936832	0.102579	0.0418779	6		1.00594	0.088575	0.0133532	44		hypothetical protein	UNKNOWN
SPT_0106	0.705296	0.0934556	0.0539566	3		1.04782	0.106202	0.0197211	29	***	hypothetical protein	UNKNOWN
SPT_0107	0.984912	0.0699645	0.0194046	13		1.02379	0.101897	0.0151899	45		hypothetical protein	UNKNOWN
SPT_0108	1.00816	0.046301	0.0327397	2		0.983281	0.106434	0.0250867	18		coenzyme A disulfide reductase	VARIOUS METABOLISM AND BIOSYNTHESIS
SPT_0109	1.01155	0.123614	0.0390902	10		0.993449	0.0911725	0.00977472	87		phosphorylase, Pnp/Udp family	UNKNOWN
SPT_0111						0.994958	0.116632	0.00814591	205	***	potassium uptake protein, Trk family	TRANSPORT
SPT_0112	0.9859	0	0	1		0.9841	0.118798	0.015599	58		potassium uptake protein, Trk family	TRANSPORT
SPT_0116	0.993325	0.0695467	0.0141962	24		0.999417	0.082604	0.00688366	144		cell wall surface anchor family protein	VARIOUS
SPT_0117	0.993112	0.18054	0.0521175	12		0.987174	0.128312	0.0121243	112		DNA-binding response regulator	REGULATOR
SPT_0118	0.965327	0.0798232	0.0213336	14		1.00479	0.0973643	0.0105606	85		sensor histidine kinase	REGULATOR
SPT_0120	0.857471	0.0849963	0.0601015	2		1.00799	0.087805	0.0201439	19		hypothetical protein	UNKNOWN
SPT_0121	0.961337	0.0372572	0.0263448	2		1.01239	0.0834087	0.0163578	26		hypothetical protein	UNKNOWN
SPT_0122	0.982468	0.0859668	0.0139457	38		1.00224	0.0871446	0.00651349	179		ABC transporter, permease protein	TRANSPORT
SPT_0123	1.03462	0.10667	0.029585	13		0.998978	0.0986948	0.00949691	108		ABC transporter, permease protein	TRANSPORT
SPT_0124	1.02559	0.110741	0.0221481	25		1.0003	0.0955306	0.00684109	195		ABC transporter, substrate-binding protein	TRANSPORT
SPT_0125	1.04959	0.114929	0.0331773	12		1.00591	0.0913663	0.0100897	82		conserved hypothetical protein	UNKNOWN
SPT_0126	1.00749	0.0957803	0.0239451	16		0.985224	0.0794801	0.0080287	98		hypothetical protein	UNKNOWN
SPT_0127	1.03081	0.18996	0.0548368	12		0.994854	0.0883306	0.0131675	45		hypothetical protein	UNKNOWN
SPT_0129	0.948573	0.000102806	7.26946e-05	2		0.99607	0.0509026	0.013143	15		hypothetical protein	UNKNOWN
SPT_0130	0.98066	0.0730458	0.0298208	6		0.990233	0.0937599	0.0191387	24		macrolide export ATP-binding/permease protein MacB	TRANSPORT
SPT_0131	1.01295	0.0995585	0.0228403	19		0.992856	0.0965358	0.0077044	157		conserved domain protein	UNKNOWN
SPT_0132	0.930096	0.100812	0.0318795	10		0.992865	0.10212	0.0093222	120		hypothetical protein	UNKNOWN
SPT_0133	0.979394	0.166191	0.0628142	7		0.990033	0.0995955	0.0138114	52		hypothetical protein	UNKNOWN
SPT_0134	1.01243	0.144191	0.0644844	5		0.960941	0.103854	0.013878	56		conserved hypothetical protein	UNKNOWN
SPT_0135	0.973509	0.118429	0.0236858	25		1.0019	0.0939139	0.00711959	174		putative transporter	TRANSPORT
SPT_0136											glycosyl transferase	CARBOHYDRATE METABOLISM
SPT_0137											putative capsular polysaccharide biosynthesis protein	CAPSULE
SPT_0138	0.953502	0.0748186	0.0159514	22		0.990996	0.0843571	0.00748548	127		hydrolase, haloacid dehalogenase-like family	VARIOUS METABOLISM AND BIOSYNTHESIS
SPT_0139	0.966957	0.0656157	0.0293442	5		0.994397	0.0778055	0.00869892	80		L-serine dehydratase, iron-sulfur-dependent, alpha subunit	CARBOHYDRATE METABOLISM
SPT_0140	1.07527	0.0437434	0.0218717	4		1.00017	0.082299	0.0105373	61		L-serine dehydratase, iron-sulfur-dependent, beta subunit	CARBOHYDRATE METABOLISM
SPT_0141	1.16872	0.0926801	0.0267544	12		1.08566	0.0791688	0.00839187	89		LysM domain protein	MEMBRANE PROTEIN
SPT_0143	0.951961	0.172336	0.0497492	12		1.03218	0.105737	0.0159405	44		putative bacteriocin	MEMBRANE PROTEIN
SPT_0144	1.00219	0.11283	0.0176211	41		1.002	0.101029	0.00580396	303		hypothetical protein	UNKNOWN
SPT_0145	1.02068	0.0992276	0.0256204	15		0.969683	0.0867695	0.00958209	82		putative amino acid ABC transporter, ATP-binding protein	TRANSPORT
SPT_0146	0.985523	0.139881	0.0442343	10		1.01138	0.122325	0.0145173	71		putative amino acid ABC transporter, periplasmic amino acid-binding protein	TRANSPORT
SPT_0147	0.976742	0.0613829	0.019411	10		0.998692	0.100947	0.0124257	66		argininosuccinate synthase (Citrulline--aspartateligase)	AMINO ACID METABOLSIM
SPT_0148	1.20523	0.279012	0.197291	2		1.08763	0.185103	0.061701	9		hypothetical protein	UNKNOWN
SPT_0149	0.987062	0.134919	0.0389478	12		0.983016	0.0996613	0.0119118	70		hypothetical protein	UNKNOWN
SPT_0150	0.978412	0.12103	0.0312499	15		0.983778	0.1235	0.013091	89		hypothetical protein	UNKNOWN
SPT_0151	0.996701	0.160226	0.0506681	10		0.973485	0.114169	0.0164788	48		peptidase C39	TRANSPORT
SPT_0152	0.944427	0.0805162	0.0184717	19		0.943224	0.070676	0.0113172	39		membrane protein	UNKNOWN
SPT_0153	1.0039	0.0826652	0.0275551	9		0.985788	0.100224	0.0186112	29		hypothetical protein	UNKNOWN
SPT_0154	0.985789	0.122202	0.0260536	22		0.973559	0.0908849	0.0092759	96		hypothetical protein	UNKNOWN
SPT_0155	0.999855	0.136863	0.0158035	75		0.961446	0.126778	0.00792365	256		membrane protein	UNKNOWN
SPT_0156	0.981076	0.116803	0.0166861	49		0.968777	0.0905066	0.00602041	226		membrane protein	UNKNOWN
SPT_0157	0.972197	0.0930612	0.0258105	13		0.952639	0.0881097	0.0111008	63		membrane protein	UNKNOWN
SPT_0158	0.935568	0.111884	0.032298	12		0.944835	0.127443	0.0232679	30		membrane protein	UNKNOWN
SPT_0159	0.98758	0.115857	0.0178772	42		0.984328	0.115878	0.00894018	168		membrane protein	UNKNOWN
SPT_0160	0.920326	0.167283	0.0504378	11		1.00384	0.110529	0.0149037	55		hypothetical protein	UNKNOWN
SPT_0161	0.985861	0.129031	0.0209317	38		0.960734	0.0932172	0.00674496	191		hypothetical protein	UNKNOWN
SPT_0162	0.911227	0.119959	0.0399862	9		0.997905	0.11936	0.0204701	34		hypothetical protein	UNKNOWN
SPT_0163	1.00111	0.0974732	0.0223619	19		1.00692	0.0890521	0.0077218	133		pneumococcal surface protein A	VARIOUS
SPT_0164	0.84645	0.128166	0.0640832	4		0.985893	0.102172	0.0228463	20		hypothetical protein	UNKNOWN
SPT_0165											tRNA (5-methylaminomethyl-2-thiouridylate)-methyltransferase	TRANSCRIPTION AND TRANSLATION
SPT_0166	1.01348	0.0925828	0.0414043	5		0.951377	0.0918261	0.0136886	45		MutT/nudix family protein	DNA TURNOVER
SPT_0167	0.264634	0.261159	0.0633403	17		0.646696	0.323432	0.0742004	19	*	glucose-inhibited division protein A	RNA TURNOVER
SPT_0169											metallo-beta-lactamase superfamily protein	TRANSCRIPTION AND TRANSLATION
SPT_0170						0	0	0	6		conserved hypothetical protein	UNKNOWN
SPT_0171	1.02042	0.0759651	0.0240223	10		1.02789	0.0719563	0.0119927	36		competence-induced protein Ccs1	VARIOUS
SPT_0172	0.973548	0.122947	0.0501931	6		1.02062	0.101817	0.0192417	28		hypothetical protein	UNKNOWN
SPT_0173	0.984537	0.108368	0.0484638	5		0.965508	0.0977993	0.0156604	39		hypothetical protein	UNKNOWN
SPT_0174	0.882598	0.0937211	0.0662708	2		0.55255	0.242599	0.0336425	52	**	conserved hypothetical protein	UNKNOWN
SPT_0175	0.891888	0.0929483	0.0328622	8		0.898645	0.0995576	0.0151824	43		putative ribosomal-protein-alanine acetyltransferase	TRANSCRIPTION AND TRANSLATION
SPT_0176	0.816421	0.131101	0.0437005	9		0.685898	0.313701	0.0386139	66		DNA-binding/iron metalloprotein/AP endonuclease	VARIOUS
SPT_0181	0.98038	0.119632	0.0136333	77		0.975105	0.105851	0.00681845	241		glycosyl transferase, family 2	UNKNOWN
SPT_0182	0.951822	0.166755	0.0179816	86		0.992645	0.111263	0.00584783	362		ABC transporter, ATP-binding protein	TRANSPORT
SPT_0183	1.02122	0.131692	0.0329229	16		0.96359	0.0960531	0.0128356	56		hypothetical protein	UNKNOWN
SPT_0184	1.04784	0.181496	0.033703	29		0.971159	0.126487	0.0158109	64		hypothetical protein	UNKNOWN
SPT_0185	1.05944	0.164872	0.0475943	12		0.991218	0.0881406	0.0105348	70		conserved domain protein	UNKNOWN
SPT_0188	0.944614	0.151771	0.0331192	21		0.969079	0.135429	0.0115705	137		transcriptional regulator	REGULATOR
SPT_0189	1.01025	0.118197	0.0590987	4		0.935469	0.0849575	0.0268659	10		hypothetical protein	UNKNOWN
SPT_0190	0.97443	0.0822612	0.0158312	27		0.997037	0.0869475	0.00852591	104		hypothetical protein	UNKNOWN
SPT_0191	0.968891	0.124887	0.026626	22		1.00086	0.097906	0.00753123	169		conserved hypothetical protein	UNKNOWN
SPT_0193	0.901028	0.163993	0.0546643	9		1.00422	0.0772213	0.00823182	88		conserved hypothetical protein	UNKNOWN
SPT_0194	0.948079	0.0841544	0.037635	5		1.01889	0.0656042	0.0103729	40		hypothetical protein	UNKNOWN
SPT_0195	0.809973	0.109761	0.0490865	5		0.909285	0.127165	0.025433	25		ABC transporter, substrate-binding protein	TRANSPORT
SPT_0196	0.846402	0.336863	0.0817012	17		1.02587	0.0865302	0.00973541	79		lipoprotein	TRANSPORT
SPT_0197	0.956369	0.105578	0.0248849	18		1.01516	0.0760647	0.00574995	175		peptidase, M20/M25/M40 family	AMINO ACID METABOLSIM
SPT_0198	0.963859	0.0920178	0.0325332	8		1.02602	0.0810758	0.00840716	93		ABC transporter, ATP-binding protein	TRANSPORT
SPT_0199	0.879681	0.114441	0.0361893	10		0.990875	0.0939297	0.011834	63		putative ABC transporter, permease protein	TRANSPORT
SPT_0200	0.976677	0.110535	0.0333277	11		0.982368	0.073848	0.00774137	91		putative membrane protein	UNKNOWN
SPT_0201	0.958338	0.137588	0.028689	23		0.984145	0.100046	0.00913295	120		hypothetical protein	UNKNOWN
SPT_0202	0.95378	0.150161	0.0197171	58		0.986819	0.0830279	0.00498867	277		putative sensor histidine kinase	REGULATOR
SPT_0203	0.973469	0.213491	0.0396443	29		1.00488	0.0854675	0.00572333	223		DNA-binding response regulator	REGULATOR
SPT_0204	0.995182	0.0766461	0.0175838	19		0.996674	0.0913894	0.00844895	117		hypothetical protein	UNKNOWN
SPT_0205						0.514155	0	0	1		NrdI family protein	VARIOUS
SPT_0207	0.975236	0.0992254	0.0275202	13		1.02452	0.0927209	0.00810107	131		conserved hypothetical protein	UNKNOWN
SPT_0208	1.0322	0.0537453	0.0190018	8		0.970451	0.110805	0.0145493	58		conserved domain protein	UNKNOWN
SPT_0209	1.05577	0.0851376	0.0347573	6		1.00763	0.130253	0.0220168	35		conserved domain protein	UNKNOWN
SPT_0211	1.01969	0.147333	0.0264617	31		0.998256	0.117438	0.00870506	182		DNA mismatch repair protein HexB	DNA TURNOVER
SPT_0212	1.0008	0.0948222	0.0197718	23		1.00297	0.0877478	0.00836642	110		6,7-dimethyl-8-ribityllumazine synthase	VARIOUS METABOLISM AND BIOSYNTHESIS
SPT_0213	0.985891	0.161845	0.0203905	63		0.989972	0.0842312	0.00505185	278		3,4-dihydroxy-2-butanone 4-phosphate synthase/GTP cyclohydrolase II	VARIOUS METABOLISM AND BIOSYNTHESIS
SPT_0214	0.969832	0.0770535	0.0172297	20		0.99666	0.086812	0.00704138	152		riboflavin synthase, alpha subunit	VARIOUS METABOLISM AND BIOSYNTHESIS
SPT_0215	0.96938	0.163386	0.025211	42		0.990428	0.0972499	0.00630377	238		riboflavin biosynthesis protein RibD	VARIOUS METABOLISM AND BIOSYNTHESIS
SPT_0216											Holliday junction DNA helicase RuvA	DNA TURNOVER
SPT_0217	0.988349	0.0465167	0.0328923	2		1.04265	0.0814252	0.0132089	38		DNA-3-methyladenine glycosylase I	DNA TURNOVER
SPT_0218	1.01299	0.109445	0.0228209	23		1.00029	0.0988308	0.00883969	125		conserved hypothetical protein	UNKNOWN
SPT_0219	0.988558	0.0980272	0.028298	12		0.988051	0.0886186	0.00802315	122		MccC family protein	UNKNOWN
SPT_0220	0.906794	0.10977	0.0245453	20		0.98384	0.0775753	0.0070523	121		hypothetical protein	UNKNOWN
SPT_0221	1.007	0.105347	0.0272004	15		0.936712	0.113032	0.0140198	65		magnesium transporter, CorA family	TRANSPORT
SPT_0223	0.877026	0.170611	0.0167298	104		0.926965	0.14614	0.00920596	252		divergent AAA domain family	VARIOUS METABOLISM AND BIOSYNTHESIS
SPT_0226	0.968199	0.130485	0.0583547	5		0.943567	0.137226	0.0206877	44		hypothetical protein	UNKNOWN
SPT_0227	1.01716	0.081263	0.0307145	7		0.99017	0.0682561	0.010175	45		hypothetical protein	UNKNOWN
SPT_0228	0.958671	0.133724	0.0945569	2		0.984886	0.0526366	0.0140677	14		conserved domain protein	UNKNOWN
SPT_0229						0.987421	0.0976931	0.0203704	23		hypothetical protein	UNKNOWN
SPT_0234	1.01932	0.0525408	0.0214497	6		1.06368	0.0818463	0.0154675	28		hypothetical protein	UNKNOWN
SPT_0238	0.906367	0.155582	0.0249131	39		0.965742	0.1101	0.00621331	314		excinuclease ABC, subunit A	DNA TURNOVER
SPT_0239	0.984489	0.0782595	0.0170776	21		0.995325	0.0876983	0.00711327	152		peptidase M24 family protein	UNKNOWN
SPT_0240				1							transcriptional regulator	REGULATOR
SPT_0241	0.885985	0.0870946	0.0290315	9		0.951942	0.0966138	0.0124728	60		hypothetical protein	UNKNOWN
SPT_0242	0.731605	0.0644085	0.0371862	3		0.878911	0.111314	0.0203231	30		conserved hypothetical protein	UNKNOWN
SPT_0243											Holliday junction resolvase-like protein	DNA TURNOVER
SPT_0244	1.13699	0.0913397	0.064587	2		1.03945	0.101816	0.0167384	37		conserved hypothetical protein	UNKNOWN
SPT_0245	0.953356	0.14164	0.0333848	18		1.03398	0.0807301	0.00702665	132		putative dihydrofolate synthetase	VARIOUS METABOLISM AND BIOSYNTHESIS
SPT_0246	1.06693	0.124511	0.0393737	10		1.01986	0.0961835	0.0134684	51		hypothetical protein	UNKNOWN
SPT_0247	0.154988	0.175321	0.0226339	60		0.347134	0.269124	0.0159137	286		cardiolipin synthetase	LIPOPROTEIN
SPT_0248	0.860648	0.200799	0.0296062	46		0.742862	0.23855	0.0157295	230		competence-induced protein Ccs4	UNKNOWN
SPT_0249	0.597152	0.191919	0.0383839	25		0.587239	0.333928	0.0534713	39		anaerobic ribonucleoside-triphosphate reductase	NUCLEOTIDE METABOLSIM
SPT_0250											anaerobic ribonucleoside-triphosphate reductase	NUCLEOTIDE METABOLSIM
SPT_0251						0.98765	0.0809803	0.0196406	17		hypothetical protein	UNKNOWN
SPT_0252	0.968447	0.139156	0.0568101	6		0.923511	0.11781	0.0202043	34		acetyltransferase, GNAT family	VARIOUS METABOLISM AND BIOSYNTHESIS
SPT_0253	0.640718	0.173304	0.052253	11		0.699799	0.336248	0.0635449	28		anaerobic ribonucleoside-triphosphate reductase activating protein	NUCLEOTIDE METABOLSIM
SPT_0254	0.874103	0.113064	0.0326387	12		0.955201	0.115221	0.0116989	97		conserved domain protein	UNKNOWN
SPT_0276											preprotein translocase, SecY subunit	TRANSPORT
SPT_0277											adenylate kinase	NUCLEOTIDE METABOLSIM
SPT_0278											translation initiation factor IF-1	TRANSCRIPTION AND TRANSLATION
SPT_0282											DNA-directed RNA polymerase, alpha subunit	RNA TURNOVER
SPT_0284	0.848322	0.143259	0.0640672	5		0.587797	0.269791	0.0443534	37		ACT domain protein	UNKNOWN
SPT_0285	0.925517	0.147306	0.0491019	9		0.597317	0.237595	0.0269023	78	***	conserved hypothetical protein	UNKNOWN
SPT_0286	0.932904	0.161317	0.048639	11		0.884362	0.198085	0.0207649	91		phosphoglycerate mutase family protein	CARBOHYDRATE METABOLISM
SPT_0289	0.964908	0.0936696	0.0214893	19		0.936661	0.101046	0.00934174	117		ABC transporter, ATP-binding protein	TRANSPORT
SPT_0292	0.994384	0.114375	0.0330171	12		0.972608	0.100914	0.014879	46		AraC family transcriptional regulator	REGULATOR
SPT_0293	1.01177	0.181626	0.0370743	24		0.997358	0.0969295	0.00813414	142		putative pyruvate formate-lyase-activating enzyme	CARBOHYDRATE METABOLISM
SPT_0294	1.01294	0.145811	0.028596	26		0.978448	0.0992863	0.00910156	119		transcriptional regulator, DeoR family	REGULATOR
SPT_0295	0.971251	0.163426	0.0320505	26		0.966533	0.133081	0.010118	173		transcriptional regulator	REGULATOR
SPT_0296	0.991247	0.113291	0.0314212	13		0.968732	0.0896172	0.0104178	74		PTS system, IIA component	TRANSPORT
SPT_0297	0.991131	0.168718	0.0487048	12		0.967453	0.0887127	0.0104549	72		PTS system, IIB component	TRANSPORT
SPT_0298	0.975978	0.113991	0.0153706	55		0.966713	0.0932472	0.00541988	296		PTS system, IIC component	TRANSPORT
SPT_0299	1.00057	0.152584	0.0137025	124		0.978387	0.0923687	0.00401983	528		putative formate acetyltransferase	CARBOHYDRATE METABOLISM
SPT_0300	0.980369	0.093329	0.0164984	32		0.970257	0.0942432	0.00829765	129		transaldolase family protein	AMINO ACID METABOLSIM
SPT_0301	1.00882	0.116074	0.0208475	31		0.975546	0.0917478	0.00631618	211		glycerol dehydrogenase	CARBOHYDRATE METABOLISM
SPT_0302											leucyl-tRNA synthetase	AMINO ACID METABOLSIM
SPT_0303	1.00031	0.122358	0.0201155	37		0.993307	0.109688	0.00826805	176		hypothetical protein	UNKNOWN
SPT_0304	1.01914	0.113523	0.0358991	10		0.97926	0.114967	0.0119215	93		acetyltransferase, GNAT family	VARIOUS METABOLISM AND BIOSYNTHESIS
SPT_0305	1.0163	0.141487	0.0534772	7		0.994888	0.071954	0.00936761	59		acetyltransferase, GNAT family	VARIOUS METABOLISM AND BIOSYNTHESIS
SPT_0306											Holliday junction DNA helicase RuvB	DNA TURNOVER
SPT_0308											undecaprenyl diphosphate synthase	VARIOUS METABOLISM AND BIOSYNTHESIS
SPT_0309											phosphatidate cytidylyltransferase	MEMBRANE PROTEIN
SPT_0310	1.01508	0.142459	0.0450495	10		0.958596	0.143436	0.0163461	77		eep protein	UNKNOWN
SPT_0311											prolyl-tRNA synthetase	TRANSCRIPTION AND TRANSLATION
SPT_0312	1.05855	0.173926	0.0355024	24		1.02826	0.0997817	0.00739631	182		glycosyl hydrolase, family 1	CARBOHYDRATE METABOLISM
SPT_0313											glucosamine--fructose-6-phosphate aminotransferase, isomerizing	CARBOHYDRATE METABOLISM
SPT_0314	0.998342	0.11751	0.0245026	23		0.997784	0.101053	0.00972378	108		putative oxidoreductase	UNKNOWN
SPT_0315	0.968059	0.147111	0.0174589	71		1.01829	0.0957841	0.00420041	520		putative alkaline amylopullulanase	CARBOHYDRATE METABOLISM
SPT_0318											translation elongation factor G	TRANSCRIPTION AND TRANSLATION
SPT_0319						0.900283	0	0	1		DNA polymerase III, alpha subunit, Gram-positive type	DNA TURNOVER
SPT_0321	1.12071	0.0713399	0.03567	4		1.0209	0.0725082	0.0209313	12		conserved hypothetical protein	UNKNOWN
SPT_0322	1.18288	0	0	1		1.05016	0.0815059	0.0192111	18		hypothetical protein	UNKNOWN
SPT_0323	0.969992	0.107369	0.0357897	9		0.976827	0.083879	0.00981729	73		aminopeptidase PepS	VARIOUS METABOLISM AND BIOSYNTHESIS
SPT_0324	0.97459	0.0158133	0.00790664	4		0.985077	0.104366	0.0200852	27		conserved hypothetical protein	UNKNOWN
SPT_0325	0.94372	0.0918913	0.0347316	7		1.00603	0.0893116	0.010178	77		ribosomal small subunit pseudouridine synthase A	TRANSCRIPTION AND TRANSLATION
SPT_0326	1.04308	0.0924356	0.025637	13		1.02577	0.0869289	0.00796876	119		aminopeptidase C	VARIOUS METABOLISM AND BIOSYNTHESIS
SPT_0327	0.749895	0.169074	0.0345121	24		0.848263	0.137061	0.0130682	110		PTS system, mannose-specific IID component	TRANSPORT
SPT_0328	0.774942	0.0699143	0.0201825	12		0.858051	0.142506	0.0172814	68		PTS system, mannose-specific IIC component	TRANSPORT
SPT_0329	0.863065	0.103321	0.0344405	9		0.851292	0.186005	0.0220748	71		PTS system, mannose-specific IIAB components	TRANSPORT
SPT_0330	1.06052	0.175255	0.0584184	9		1.02001	0.105284	0.0109175	93		alcohol dehydrogenase, zinc-containing	CARBOHYDRATE METABOLISM
SPT_0331	0.939422	0	0	1		1.05409	0.100578	0.0410607	6		hypothetical protein	UNKNOWN
SPT_0332	0.957823	0.10841	0.0361368	9		1.00676	0.0837351	0.00837351	100		Cof family protein	UNKNOWN
SPT_0333	0.963902	0.145803	0.0257746	32		0.980975	0.0982277	0.00681087	208		xanthine/uracil permease family protein	VARIOUS METABOLISM AND BIOSYNTHESIS
SPT_0334	0.940096	0.0770185	0.0256728	9		0.997964	0.0852603	0.00795057	115		conserved hypothetical protein	UNKNOWN
SPT_0335				1		1.02175	0.156073	0.0697979	5		dihydropteroate synthase	VARIOUS METABOLISM AND BIOSYNTHESIS
SPT_0336						0.828606	0.303491	0.151745	4		dihydrofolate synthetase	VARIOUS METABOLISM AND BIOSYNTHESIS
SPT_0337											GTP cyclohydrolase I	VARIOUS METABOLISM AND BIOSYNTHESIS
SPT_0338											bifunctional folate synthesis protein	VARIOUS METABOLISM AND BIOSYNTHESIS
SPT_0339	1.04389	0.0672056	0.0475216	2		0.943799	0.0881334	0.0158292	31		hypothetical protein	UNKNOWN
SPT_0342	0.918327	0.12288	0.0152414	65		0.976549	0.0983838	0.00569922	298		hypothetical protein	UNKNOWN
SPT_0343	0.883555	0.11124	0.0370802	9		0.952036	0.0790328	0.00912592	75		transcriptional regulator, AlpA family	REGULATOR
SPT_0344	0.993992	0.138552	0.025296	30		1.00204	0.0944177	0.00815645	134		Rep protein	DNA TURNOVER
SPT_0345	0.980239	0.106738	0.0177896	36		0.954098	0.0980692	0.00737133	177		Ser/Thr protein phosphatase family protein	VARIOUS METABOLISM AND BIOSYNTHESIS
SPT_0346	0.941378	0.126935	0.0307862	17		0.949792	0.121352	0.011219	117		Ser/Thr protein phosphatase family protein	VARIOUS METABOLISM AND BIOSYNTHESIS
SPT_0347	0.947422	0.098511	0.010685	85		0.936119	0.12041	0.00673112	320		putative otitis media-associated H10	VARIOUS
SPT_0348	0.232653	0.177824	0.102667	3		0.504687	0.300266	0.0707734	18		hypothetical protein	UNKNOWN
SPT_0349	0.978596	0.130761	0.0377475	12		0.955319	0.0887429	0.0101795	76		hypothetical protein	UNKNOWN
SPT_0350	0.997631	0.13273	0.0204807	42		0.952519	0.0972551	0.00837039	135		hypothetical protein	UNKNOWN
SPT_0351	0.950727	0.147196	0.0380059	15		0.949782	0.0774513	0.0102587	57		hypothetical protein	UNKNOWN
SPT_0353	1.01461	0.104854	0.022881	21		0.976594	0.0841378	0.0113451	55		conserved domain protein	UNKNOWN
SPT_0354	0.97531	0.151754	0.0191192	63		0.979586	0.0965143	0.00598556	260		6-phospho-beta-glucosidase	CARBOHYDRATE METABOLISM
SPT_0355	0.976174	0.151977	0.033983	20		0.97661	0.0667195	0.00840587	63		conserved hypothetical protein	UNKNOWN
SPT_0356	0.911507	0.0961928	0.0277685	12		0.97109	0.0809465	0.0116836	48		PTS system, IIB component	TRANSPORT
SPT_0357	0.994284	0.102159	0.0114217	80		0.963493	0.102686	0.00541203	360		putative transcriptional regulator	REGULATOR
SPT_0358	0.982839	0.139805	0.0528413	7		0.993712	0.100298	0.0152954	43		PTS system, IIA component	TRANSPORT
SPT_0359	0.986739	0.0856787	0.0201947	18		0.967949	0.125221	0.0125852	99		hypothetical protein	UNKNOWN
SPT_0360	1.01031	0.131529	0.0168406	61		0.960895	0.0880633	0.00584497	227		PTS system, IIC component	TRANSPORT
SPT_0361	1.03454	0.0642529	0.0262311	6		0.949718	0.0712812	0.0130141	30		hypothetical protein	UNKNOWN
SPT_0362	0.980186	0.094514	0.0100752	88		0.984852	0.0905265	0.00400858	510		glycosyl hydrolase, family 31	UNKNOWN
SPT_0363	0.974202	0.0670554	0.0273753	6		0.985273	0.109255	0.0126157	75		glutathione peroxidase	AMINO ACID METABOLSIM
SPT_0364	0.969964	0.13675	0.0151944	81		0.998824	0.0931612	0.00426556	477		hyaluronidase	VARIOUS
SPT_0366	1.00015	0.0812734	0.0191563	18		1.00042	0.0923779	0.00984751	88		4-hydroxy-2-oxoglutarate aldolase/2-dehydro-3-deoxyphosphogluconate aldolase	CARBOHYDRATE METABOLISM
SPT_0367	0.957771	0.172066	0.0430164	16		0.989823	0.0860718	0.00816957	111		carbohydrate kinase, PfkB family	CARBOHYDRATE METABOLISM
SPT_0368	0.977518	0.118685	0.0272281	19		0.980232	0.109954	0.0110508	99		conserved domain protein	UNKNOWN
SPT_0369	0.980075	0.117927	0.025142	22		0.98553	0.150129	0.0160038	88		gluconate 5-dehydrogenase	CARBOHYDRATE METABOLISM
SPT_0370	0.979057	0.0921695	0.0211451	19		1.00115	0.0665971	0.00923536	52		PTS system, IIA component	TRANSPORT
SPT_0371	0.966838	0.113721	0.0201033	32		0.981681	0.0963532	0.00686488	197		glucuronyl hydrolase	VARIOUS
SPT_0372	1.05796	0.0945181	0.0334172	8		0.991405	0.0731449	0.00850293	74		PTS system, IIB component	TRANSPORT
SPT_0373	0.978686	0.0911657	0.019894	21		1.00912	0.0882254	0.00770829	131		PTS system, IIC component	TRANSPORT
SPT_0374	0.991402	0.130605	0.0238451	30		1.01136	0.0958075	0.00795638	145		PTS system, IID component	TRANSPORT
SPT_0375	0.9614	0.0589286	0.0263537	5		1.0096	0.073681	0.0113692	42		preprotein translocase, YajC subunit	TRANSPORT
SPT_0376	1.00801	0.129427	0.0188789	47		0.994586	0.0846038	0.00496811	290		hypothetical protein	UNKNOWN
SPT_0377	0.928921	0.103913	0.0203789	26		0.920242	0.125996	0.0108041	136		sugar binding transcriptional regulator RegR	REGULATOR
SPT_0378	0.980372	0.13761	0.0458698	9		0.973119	0.130654	0.0272432	23		hypothetical protein	UNKNOWN
SPT_0379	0.957164	0.066527	0.0184513	13		1.03817	0.112163	0.0132185	72		hypothetical protein	UNKNOWN
SPT_0380	0.965304	0.0585017	0.0238832	6		1.0404	0.0875538	0.0140198	39		hypothetical protein	UNKNOWN
SPT_0381	1.00161	0.0848302	0.0379372	5		1.00923	0.115228	0.0194771	35		hypothetical protein	UNKNOWN
SPT_0382	1.02989	0.128608	0.0295047	19		1.02588	0.102991	0.00968859	113		hypothetical protein	UNKNOWN
SPT_0383	1.15866	0.0756661	0.0436859	3		1.00284	0.156852	0.034228	21		putative transcriptional regulator	REGULATOR
SPT_0384	0.860828	0.192523	0.0680672	8		0.927843	0.0837702	0.0115067	53		yllC protein	MEMBRANE PROTEIN
SPT_0385											cell division protein FtsL	CELL DIVISION
SPT_0386											penicillin-binding protein 2	PEPTIDOGLYCAN
SPT_0387											phospho-N-acetylmuramoyl-pentapeptide-transferase	PEPTIDOGLYCAN
SPT_0388	0.972338	0.0869123	0.0161392	29		0.996512	0.104936	0.00761288	190		putative ATP-dependent Clp protease, ATP-binding subunit	TRANSCRIPTION AND TRANSLATION
SPT_0389	0.913933	0	0	1		1.0125	0.085792	0.0137377	39		autoinducer-2 production protein	VARIOUS METABOLISM AND BIOSYNTHESIS
SPT_0390	1.08609	0.151914	0.0368445	17		1.03343	0.100896	0.00888344	129		hypothetical protein	UNKNOWN
SPT_0391	1.01075	0.215956	0.040102	29		0.993597	0.0859709	0.00635516	183		glucan 1,6-alpha-glucosidase	CARBOHYDRATE METABOLISM
SPT_0392	0.67879	0.260908	0.0454183	33		0.713896	0.282226	0.0292655	93		capsular polysaccharide biosynthesis protein Cps4A	CAPSULE
SPT_0393				4		0.027822	0.102058	0.0175028	34		capsular polysaccharide biosynthesis protein Cps4B	CAPSULE
SPT_0394	0.0811706	0	0	1		0.0558547	0.153505	0.0313341	24		capsular polysaccharide biosynthesis protein Cps4C	CAPSULE
SPT_0395	0.222266	0.303071	0.0913793	11		0.343923	0.312122	0.0624244	25		capsular polysaccharide biosynthesis protein Cps4D	CAPSULE
SPT_0396	1.00383	0.0974893	0.0293941	11		0.988383	0.156729	0.01608	95		galactosyl transferase CpsE	CAPSULE
SPT_0397	0.192005	0.135235	0.0450783	9		0.385837	0.336175	0.0585206	33		UDP-N-acetyl-D-mannosamine transferase	CAPSULE
SPT_0399											putative rhamnosyl transferase	VARIOUS METABOLISM AND BIOSYNTHESIS
SPT_0400											polysaccharide polymerase Cps19aI	PEPTIDOGLYCAN
SPT_0401											flippase Wzx	MEMBRANE PROTEIN
SPT_0402	0.249272	0.199085	0.0456731	19		0.356762	0.348728	0.0442885	62		UDP-N-acetylglucosamine-2-epimerase	CAPSULE
SPT_0403											rfbA glucose-1-phosphate thymidylyltransferase	VARIOUS METABOLISM AND BIOSYNTHESIS
SPT_0404											dTDP-4-dehydrorhamnose 3,5-epimerase	CARBOHYDRATE METABOLISM
SPT_0405											rfbB dTDP-glucose 4,6-dehydratase	VARIOUS METABOLISM AND BIOSYNTHESIS
SPT_0406											rfbD dTDP-4-dehydrorhamnose reductase	VARIOUS METABOLISM AND BIOSYNTHESIS
SPT_0408	0.975373	0.0903639	0.0638969	2		0.888045	0.100241	0.0578743	3		hypothetical protein	UNKNOWN
SPT_0410	0.979847	0.121487	0.0158163	59		1.00237	0.0891852	0.00497783	321		oligopeptide ABC transporter, oligopeptide-binding protein AliA	TRANSPORT
SPT_0411	0.979825	0.102901	0.0100903	104		1.00933	0.097275	0.00346528	788		cell wall surface anchor family protein	VARIOUS
SPT_0412	0.891468	0.121966	0.0153663	63		0.905745	0.114418	0.00566453	408		penicillin-binding protein 1A	PEPTIDOGLYCAN
SPT_0413	1.0774	0	0	1		0.882938	0.0587167	0.0262589	5		recombination protein U	DNA TURNOVER
SPT_0414	1.00532	0.118625	0.0375124	10		0.961002	0.100326	0.0149558	45		conserved hypothetical protein	UNKNOWN
SPT_0415											conserved hypothetical protein	UNKNOWN
SPT_0416	0.74634	0.436282	0.121003	13		0.947202	0.308365	0.0404904	58		conserved hypothetical protein	UNKNOWN
SPT_0417	0.540079	0.211044	0.035174	36		0.596095	0.255856	0.0220206	135		hypothetical protein	UNKNOWN
SPT_0418											6-phosphogluconate dehydrogenase, decarboxylating	CARBOHYDRATE METABOLISM
SPT_0419	0.654903	0.264144	0.132072	4							DNA-binding response regulator	REGULATOR
SPT_0420	0.855448	0.182728	0.0272395	45		0.948036	0.147496	0.0114136	167		choline binding protein C	VARIOUS
SPT_0421	0.915516	0.151306	0.0242283	39		0.946031	0.143554	0.0115679	154		choline binding protein J	VARIOUS
SPT_0422	1.00337	0.133748	0.025276	28		1.01286	0.0910911	0.00711302	164		conserved hypothetical protein	UNKNOWN
SPT_0423	1.05168	0.160995	0.0379469	18		1.02378	0.100039	0.0105451	90		hypothetical protein	UNKNOWN
SPT_0424	1.00089	0.136925	0.0263513	27		1.00589	0.0849703	0.00885876	92		lantibiotic-modifying protein	VARIOUS METABOLISM AND BIOSYNTHESIS
SPT_0425	0.944096	0.0965671	0.0394234	6		0.959412	0.097632	0.0218312	20		choline-binding protein F	CAPSULE
SPT_0426											mevalonate kinase	VARIOUS METABOLISM AND BIOSYNTHESIS
SPT_0427											diphosphomevalonate decarboxylase	VARIOUS METABOLISM AND BIOSYNTHESIS
SPT_0428											phosphomevalonate kinase	VARIOUS METABOLISM AND BIOSYNTHESIS
SPT_0429											FMN-dependent dehydrogenase family protein	VARIOUS METABOLISM AND BIOSYNTHESIS
SPT_0430				5		0	0	0	11		conserved hypothetical protein	REGULATOR
SPT_0431	0.0186837	0.264169	0.152518	3		0	0	0	7		putative sensor histidine kinase	REGULATOR
SPT_0432	1.02721	0.109253	0.0488593	5		0.974094	0.109903	0.018068	37		DNA-binding response regulator	REGULATOR
SPT_0433	1.23515	0.346702	0.245155	2		0.974304	0.0919302	0.0222964	17		DNA alkylation repair protein	DNA TURNOVER
SPT_0435	0.961168	0.0155155	0.0109711	2		0.915284	0.190898	0.0551074	12		hypothetical protein	UNKNOWN
SPT_0436	0.85239	0.309604	0.0477729	42		0.841286	0.253573	0.0202373	157		choline binding protein G	VARIOUS
SPT_0438	1.06039	0.0956376	0.0427704	5		0.975733	0.113942	0.0124321	84		trigger factor	TRANSCRIPTION AND TRANSLATION
SPT_0439	0.951848	0.125403	0.022523	31		0.97467	0.108411	0.00810299	179		putative helicase	DNA TURNOVER
SPT_0440						1.07532	0	0	1		signal peptidase I	TRANSPORT
SPT_0441	0.716369	0.108056	0.0441136	6		1.02798	0.252025	0.0525509	23	*	ribonuclease HIII	RNA TURNOVER
SPT_0442	0.91546	0	0	1		1.04021	0.0557569	0.0143964	15		hypothetical protein	UNKNOWN
SPT_0443	0.937461	0.117303	0.0325339	13		1.07242	0.0913764	0.0107688	72		conserved hypothetical protein	UNKNOWN
SPT_0444	0.983642	0.128446	0.0273847	22		1.03058	0.0963312	0.00749938	165		MutS2 family protein	DNA TURNOVER
SPT_0445	0.986322	0.113784	0.0223149	26		1.00632	0.116244	0.00945984	151		sodium:alanine symporter family protein	TRANSPORT
SPT_0446	1.00134	0.0880774	0.0278525	10		1.03754	0.0818765	0.0108448	57		conserved hypothetical protein	UNKNOWN
SPT_0447	0.936889	0.103456	0.025864	16		1.02151	0.0907369	0.00945997	92		putative exfoliative toxin	TRANSPORT
SPT_0448						0.965254	0	0	1		seryl-tRNA synthetase	AMINO ACID METABOLSIM
SPT_0449	0.897685	0	0	1		0.956038	0.0500303	0.0166768	9		conserved hypothetical protein	UNKNOWN
SPT_0450	0.959135	0.149414	0.0304989	24		0.707021	0.233831	0.0215259	118	***	aspartate kinase	AMINO ACID METABOLSIM
SPT_0451	0.846567	0.286912	0.128311	5		0.820229	0.0867637	0.0613512	2		hypothetical protein	UNKNOWN
SPT_0452											enoyl-CoA hydratase/isomerase family protein	AMINO ACID METABOLSIM
SPT_0453						0.564462	0.264715	0.0837103	10		transcriptional regulator, MarR family	REGULATOR
SPT_0454											3-oxoacyl-(acyl-carrier-protein) synthase III	LIPOPROTEIN
SPT_0455											acyl carrier protein	LIPOPROTEIN
SPT_0456											enoyl-(acyl-carrier-protein) reductase	LIPOPROTEIN
SPT_0457											malonyl CoA-acyl carrier protein transacylase	LIPOPROTEIN
SPT_0458											3-oxoacyl-[acyl-carrier protein] reductase	LIPOPROTEIN
SPT_0459											3-oxoacyl-(acyl-carrier-protein) synthase II	LIPOPROTEIN
SPT_0460											acetyl-CoA carboxylase, bitoin carboxyl carrier protein	CARBOHYDRATE METABOLISM
SPT_0461											(3R)-hydroxymyristoyl-(acyl-carrier-protein) dehydratase	LIPOPROTEIN
SPT_0462											acetyl-CoA carboxylase, biotin carboxylase	CARBOHYDRATE METABOLISM
SPT_0463											acetyl-CoA carboxylase, carboxyl transferase, beta subunit	CARBOHYDRATE METABOLISM
SPT_0464											acetyl-CoA carboxylase, carboxyl transferase, alpha subunit	CARBOHYDRATE METABOLISM
SPT_0465	0.89756	0.129302	0.0345574	14		0.924104	0.155081	0.0200208	60		hypothetical protein	UNKNOWN
SPT_0466	0.984753	0.112452	0.0502902	5		1.0205	0.116116	0.0253386	21		hypothetical protein	UNKNOWN
SPT_0467						0.973762	0.114959	0.0318838	13		hypothetical protein	UNKNOWN
SPT_0468	1.03962	0.0409527	0.0289579	2							N utilization substance protein B	RNA TURNOVER
SPT_0469	0.486617	0.306975	0.177232	3							conserved hypothetical protein	TRANSCRIPTION AND TRANSLATION
SPT_0470	0.925889	0.0569954	0.0254891	5		0.954204	0.13611	0.0272221	25		translation elongation factor P	TRANSCRIPTION AND TRANSLATION
SPT_0472	0.950531	0.124392	0.0285375	19		1.02464	0.0827643	0.0072037	132		L-iditol 2-dehydrogenase	CARBOHYDRATE METABOLISM
SPT_0473											glutamyl-tRNA(Gln) amidotransferase, B subunit	AMINO ACID METABOLSIM
SPT_0474											glutamyl-tRNA(Gln) amidotransferase, A subunit	AMINO ACID METABOLSIM
SPT_0475						0.92355	0.0752907	0.0434691	3		glutamyl-tRNA(Gln) amidotransferase, C subunit	AMINO ACID METABOLSIM
SPT_0476	0.90764	0.122361	0.0280716	19		0.88303	0.121417	0.0100486	146		peptide chain release factor 3	TRANSCRIPTION AND TRANSLATION
SPT_0478	0.931799	0.00471304	0.00333262	2		0.966765	0.102531	0.0264733	15		ribosomal protein L28	TRANSCRIPTION AND TRANSLATION
SPT_0479	0.926059	0.146328	0.0553066	7		0.966014	0.0777274	0.0144336	29		conserved hypothetical protein	UNKNOWN
SPT_0480											conserved hypothetical protein	UNKNOWN
SPT_0481	0.953586	0.169366	0.0361089	22		1.00866	0.0894852	0.00692457	167		acetolactate synthase, large subunit, biosynthetic type	VARIOUS METABOLISM AND BIOSYNTHESIS
SPT_0482	1.14716	0.24917	0.111432	5		1.01692	0.093219	0.0109105	73		acetolactate synthase, small subunit	VARIOUS METABOLISM AND BIOSYNTHESIS
SPT_0483	1.00758	0.128286	0.0267496	23		1.01694	0.0865197	0.00755926	131		ketol-acid reductoisomerase	AMINO ACID METABOLSIM
SPT_0484	1.05517	0.101854	0.0455504	5		0.99771	0.0858744	0.0129461	44		hypothetical protein	UNKNOWN
SPT_0485	1.00821	0.0968221	0.0279501	12		0.990338	0.0816722	0.0100532	66		hypothetical protein	UNKNOWN
SPT_0486	1.01436	0.16275	0.0251129	42		1.00605	0.0977146	0.00697962	196		threonine dehydratase	AMINO ACID METABOLSIM
SPT_0487	0.965247	0.174079	0.0870397	4		1.02515	0.0575141	0.0153713	14		hypothetical protein	UNKNOWN
SPT_0488	1.14169	0	0	1		1.04396	0.0701399	0.0160912	19		hypothetical protein	UNKNOWN
SPT_0489	1.01963	0	0	1		0.991359	0.0931934	0.0155322	36		amino acid ABC transporter, ATP-binding protein	TRANSPORT
SPT_0490	0.954809	0.101097	0.0220612	21		0.996472	0.0944708	0.00635479	221		amino acid ABC transporter, amino acid-binding protein/permease protein	TRANSPORT
SPT_0491						0.930003	0.12286	0.0297979	17		hypothetical protein	UNKNOWN
SPT_0492	0.992229	0.114415	0.0190691	36		1.0061	0.108851	0.00738926	217		hypothetical protein	UNKNOWN
SPT_0494											hypothetical protein	UNKNOWN
SPT_0495						0.0733618	0.168689	0.053344	10		bacitracin resistance protein	PEPTIDOGLYCAN
SPT_0496	0.995081	0.0454857	0.0227428	4		0.954031	0.118569	0.0530255	5		hypothetical protein	UNKNOWN
SPT_0497	1.01319	0.0985262	0.0284421	12		1.03106	0.0927778	0.00909761	104		DNA polymerase IV	DNA TURNOVER
SPT_0498	0.980233	0.111809	0.0170507	43		1.02055	0.095835	0.00585405	268		formate acetyltransferase	CARBOHYDRATE METABOLISM
SPT_0500	1.0412	0.127807	0.0204656	39		0.999606	0.0956869	0.00602771	252		putative transcriptional regulator	REGULATOR
SPT_0501	1.01474	0.105672	0.0139966	57		0.967999	0.108296	0.00569192	362		cell wall surface anchor family protein	VARIOUS
SPT_0502	1.04408	0	0	1		0.959916	0.0698328	0.0116388	36		hypothetical protein	UNKNOWN
SPT_0503	1.02589	0.111476	0.0178504	39		1.00399	0.0865731	0.00494099	307		cell wall surface anchor family protein	VARIOUS
SPT_0504	1.02272	0.0880756	0.0220189	16		0.978997	0.0965775	0.00885324	119		cell wall surface anchor family protein	VARIOUS
SPT_0505	0.811154	0.204223	0.0645809	10		0.897528	0.144203	0.0148734	94		putative sortase	VARIOUS
SPT_0506	0.96418	0.109285	0.0303101	13		0.947384	0.0854231	0.00910613	88		putative sortase	VARIOUS
SPT_0507	1.01782	0.109973	0.0415657	7		0.973242	0.110545	0.0128506	74		putative sortase	VARIOUS
SPT_0511	1.0212	0.105805	0.0610865	3		0.984964	0.0858566	0.0214641	16		hypothetical protein	UNKNOWN
SPT_0512	1.08048	0.0539701	0.0311597	3		0.980091	0.0957444	0.0177793	29		conserved hypothetical protein	UNKNOWN
SPT_0513	0.977635	0.113208	0.0400252	8		0.976149	0.152378	0.0237974	41		hypothetical protein	UNKNOWN
SPT_0514	0.901392	0.130469	0.0174346	56		0.919761	0.101938	0.0067808	226		putative regulator	REGULATOR
SPT_0515	0.969665	0.102884	0.0130662	62		0.993471	0.100046	0.00609988	269		PTS system, cellobiose-specific IIC component	TRANSPORT
SPT_0516	0.986037	0.103846	0.0109463	90		0.988508	0.0825497	0.00418544	389		hypothetical protein	UNKNOWN
SPT_0517	0.831164	0.245155	0.0866754	8		1.03837	0.100686	0.0139626	52		PTS system, lactose-specific IIA component	TRANSPORT
SPT_0518	0.985774	0.105895	0.0148283	51		1.0015	0.108173	0.00635216	290		6-phospho-beta-galactosidase	CARBOHYDRATE METABOLISM
SPT_0519	0.966289	0.0915739	0.0115372	63		1.00089	0.0913341	0.0047676	367		PTS system, lactose-specific IIBC components	TRANSPORT
SPT_0520						0.97566	0.0914728	0.00656736	194	QUERY	potassium uptake protein, Trk family	TRANSPORT
SPT_0521	0.973429	0.124412	0.0259418	23		0.978051	0.0922352	0.00729183	160		potassium uptake protein, Trk family	TRANSPORT
SPT_0522	1.0516	0.0972131	0.0223022	19		1.02254	0.0990464	0.00878894	127		conserved hypothetical protein	UNKNOWN
SPT_0523	1.00806	0.0930211	0.0379757	6		0.970461	0.0955323	0.0140855	46		conserved hypothetical protein	UNKNOWN
SPT_0525	0.967052	0.0768718	0.0140348	30		1.03127	0.102858	0.00695047	219		ABC transporter, ATP-binding protein	TRANSPORT
SPT_0526	0.983869	0.148443	0.0296886	25		1.00972	0.090315	0.00730153	153		cobalt transport protein	TRANSPORT
SPT_0527	0.898467	0.0562099	0.0324528	3		1.02498	0.066972	0.00894951	56		RNA methyltransferase, TrmH family	TRANSCRIPTION AND TRANSLATION
SPT_0528	0.973515	0.179948	0.0519465	12		1.02488	0.0758677	0.00848227	80		conserved hypothetical protein	UNKNOWN
SPT_0529	0.941781	0.0446817	0.0223409	4		1.0171	0.102563	0.01253	67		PAP2 family protein	UNKNOWN
SPT_0530	0.988823	0.0847042	0.0234927	13		0.997269	0.0824975	0.00979065	71		hypothetical protein	UNKNOWN
SPT_0531	1.0185	0.117094	0.0442573	7		1.02167	0.123399	0.0148555	69		conserved domain protein	UNKNOWN
SPT_0532											putative DNA-directed RNA polymerase, delta subunit	NUCLEOTIDE METABOLSIM
SPT_0533	0.994636	0.0834234	0.0163607	26		1.02699	0.0890366	0.0072457	151		CTP synthase	NUCLEOTIDE METABOLSIM
SPT_0534	1.02458	0.137235	0.0216988	40		1.04683	0.0922299	0.00602926	234		Na/Pi cotransporter II-related protein	TRANSPORT
SPT_0535	0.991864	0.12342	0.0119314	107		0.995721	0.0964028	0.00385303	626		endo-beta-N-acetylglucosaminidase	VARIOUS METABOLISM AND BIOSYNTHESIS
SPT_0536											phosphoglycerate kinase	CARBOHYDRATE METABOLISM
SPT_0537	0.753676	0.0760776	0.0229382	11		0.9212	0.140907	0.0180413	61		conserved domain protein	MEMBRANE PROTEIN
SPT_0538	0.511939	0.145997	0.0551816	7							transcriptional regulator, MerR family	REGULATOR
SPT_0539	0.531627	0.267201	0.0545422	24		0	0	0	2	***	glutamine synthetase, type I	AMINO ACID METABOLSIM
SPT_0540	0.973466	0	0	1		1.0792	0.21081	0.0635617	11		hypothetical protein	UNKNOWN
SPT_0541	1.00091	0.0511545	0.022877	5		0.982922	0.0737282	0.0212835	12		hypothetical protein	UNKNOWN
SPT_0542	0.972988	0.0913104	0.0113257	65		0.971521	0.107026	0.00721571	220		type I restriction-modification system, S subunit	VARIOUS
SPT_0543	0.963222	0.0877082	0.0113231	60		0.980317	0.0990052	0.00637749	241		type I restriction enzyme specificity protein	DNA TURNOVER
SPT_0544	1.04235	0.124435	0.0179607	48		0.972171	0.0990783	0.00780846	161		type I restriction-modification system, M subunit	VARIOUS
SPT_0545	1.00989	0.108345	0.0129497	70		0.990283	0.0998866	0.00556646	322		type I restriction-modification system, R subunit	VARIOUS
SPT_0546	0.911759	0.131271	0.0928228	2		0.988853	0.0325188	0.0114971	8		hypothetical protein	UNKNOWN
SPT_0547	1.01967	0.174911	0.0467469	14		0.954715	0.136154	0.0153185	79		hypothetical protein	UNKNOWN
SPT_0548	0.649207	0.137889	0.0689446	4		0.575794	0.276652	0.0376475	54		heat-inducible transcription repressor HrcA	REGULATOR
SPT_0549											heat shock protein GrpE	VARIOUS
SPT_0550						0.320908	0.31393	0.221982	2		dnaK protein	TRANSCRIPTION AND TRANSLATION
SPT_0551	0.989631	0.124197	0.0253516	24		0.97701	0.0883835	0.00921462	92		membrane protein	UNKNOWN
SPT_0552						0.033828	0.12747	0.0353537	13		dnaJ protein	PROTEIN TURNOVER
SPT_0554	0.859735	0.258177	0.182559	2		0.997478	0.128827	0.0247927	27		hypothetical protein	UNKNOWN
SPT_0555	0.954622	0.0219749	0.00982748	5		1.02804	0.147063	0.0283023	27		HIT family protein	UNKNOWN
SPT_0556	0.920935	0.0241784	0.0139594	3		0.993865	0.0781928	0.0108434	52		ABC transporter, ATP-binding protein	TRANSPORT
SPT_0557	0.924106	0.0869707	0.0289902	9		0.964443	0.107449	0.012663	72		putative ABC transporter, permease protein	TRANSPORT
SPT_0558	1.03885	0.0993616	0.0702592	2		0.941235	0.0856936	0.0237671	13		BlpT protein, fusion	UNKNOWN
SPT_0560	1.01276	0.121191	0.0349848	12		0.972293	0.0783422	0.0127088	38		BlpS protein	REGULATOR
SPT_0561	1.00518	0.0631089	0.0315545	4		0.996982	0.132849	0.0212729	39		response regulator BlpR	REGULATOR
SPT_0562	0.998064	0.132677	0.0197783	45		1.00637	0.0929769	0.00679915	187		putative sensor histidine kinase BlpH	REGULATOR
SPT_0564	1.04916	0.181294	0.0604313	9		1.01217	0.072204	0.012034	36		peptide pheromone BlpC	VARIOUS
SPT_0565	0.958504	0.105252	0.0192164	30		0.996677	0.104245	0.00776993	180		BlpC ABC transporter	TRANSPORT
SPT_0568	0.938936	0.0974373	0.0435753	5		1.04266	0.0572935	0.0158904	13		bacteriocin BlpO	MEMBRANE PROTEIN
SPT_0569	0.969214	0.130551	0.0337081	15		0.977124	0.0666654	0.010675	39		bacteriocin-type signal sequence domain protein	VARIOUS METABOLISM AND BIOSYNTHESIS
SPT_0570	0.964682	0.107136	0.029714	13		0.991981	0.107753	0.0119725	81		ABC transporter ATP-binding protein	TRANSPORT
SPT_0571	1.01645	0.0877229	0.0277404	10		1.00856	0.0773758	0.0127205	37		hypothetical protein	UNKNOWN
SPT_0572	0.981664	0.104359	0.0239416	19		1.00245	0.113266	0.0135379	70		immunity protein BlpL	VARIOUS
SPT_0576	1.06667	0.126363	0.0399595	10		1.00163	0.075201	0.0101401	55		bacteriocin BlpM	MEMBRANE PROTEIN
SPT_0577	1.01032	0.127834	0.0310044	17		1.00434	0.0843614	0.00751551	126		immunity protein BlpY	VARIOUS
SPT_0579	1.03041	0.0856961	0.0229032	14		0.967142	0.0764263	0.010498	53		conserved domain protein	UNKNOWN
SPT_0580											conserved hypothetical protein	UNKNOWN
SPT_0581	1.07124	0.152091	0.068017	5		0.979085	0.103782	0.0138685	56		trmB tRNA (guanine-N(7)-)-methyltransferase	TRANSCRIPTION AND TRANSLATION
SPT_0582	0.676275	0.153041	0.0578441	7		0.832999	0.146489	0.0218373	45		SP14.3 protein	PROTEIN TURNOVER
SPT_0583											N utilization substance protein A	RNA TURNOVER
SPT_0584											conserved hypothetical protein	UNKNOWN
SPT_0585						0			1		ribosomal protein L7A family	TRANSCRIPTION AND TRANSLATION
SPT_0586											translation initiation factor IF-2	TRANSCRIPTION AND TRANSLATION
SPT_0587	0.6854	0	0	1		0.735582	0.111677	0.0394836	8		ribosome-binding factor A	TRANSCRIPTION AND TRANSLATION
SPT_0588	1.03431	0.136261	0.0297347	21		1.00526	0.0962271	0.00813267	140		conserved hypothetical protein	UNKNOWN
SPT_0589	1.09209	0.155942	0.110268	2		0.978944	0.104311	0.0245863	18		hypothetical protein	UNKNOWN
SPT_0590	1.12048	0.111345	0.0642848	3		1.01661	0.0735185	0.0245062	9		membrane protein	UNKNOWN
SPT_0592	0.989376	0.0185676	0.0131292	2		1.00684	0.0765589	0.0150144	26		conserved domain protein	UNKNOWN
SPT_0593	0.953363	0.14573	0.0364324	16		0.995771	0.0871866	0.00838954	108		conserved hypothetical protein	UNKNOWN
SPT_0594	0.858805	0	0	1		0.919489	0.0810747	0.0330986	6		hypothetical protein	UNKNOWN
SPT_0595	1.20408	0	0	1		1.04014	0.0653367	0.0117348	31		hypothetical protein	UNKNOWN
SPT_0596	1.01548	0.130996	0.0495118	7		0.999229	0.0961639	0.0128504	56		conserved domain protein	UNKNOWN
SPT_0597	0.934931	0.083669	0.0374179	5		0.988335	0.0889902	0.0123407	52		acetyltransferase, GNAT family	VARIOUS METABOLISM AND BIOSYNTHESIS
SPT_0598	1.0079	0.0831483	0.0214688	15		0.998184	0.095343	0.0113151	71		conserved domain protein	UNKNOWN
SPT_0599				1							valyl-tRNA synthetase	AMINO ACID METABOLSIM
SPT_0600	1.03731	0.0392545	0.0226636	3		0.940325	0.168807	0.0281344	36		DNA-cytosine methyltransferase	DNA TURNOVER
SPT_0602	0.945634	0.154694	0.0309387	25		0.994901	0.127829	0.011526	123		cell filamentation protein Fic-related protein	CELL DIVISION
SPT_0605	0.982153	0.0792882	0.0250731	10		1.01675	0.0775102	0.0116851	44		putative helicase	DNA TURNOVER
SPT_0606	1.04557	0.11668	0.0206262	32		0.988622	0.106615	0.00924467	133		transcription antiterminator Lict	TRANSCRIPTION AND TRANSLATION
SPT_0607	0.994125	0.148234	0.0153712	93		1.01238	0.0869215	0.00422128	424		PTS system, beta-glucosides-specific IIABC components	TRANSPORT
SPT_0608	0.974248	0.117349	0.0133732	77		1.0009	0.101727	0.0055332	338		6-phospho-beta-glucosidase	CARBOHYDRATE METABOLISM
SPT_0609						1.03609	0.0436522	0.0308667	2		phenylalanyl-tRNA synthetase, alpha subunit	AMINO ACID METABOLSIM
SPT_0610	0.899383	0.215287	0.0761155	8		0.943614	0.174949	0.0229719	58		acetyltransferase, GNAT family	VARIOUS METABOLISM AND BIOSYNTHESIS
SPT_0611											phenylalanyl-tRNA synthetase, beta subunit	AMINO ACID METABOLSIM
SPT_0612	0.983602	0.0827507	0.0162287	26		1.01499	0.0887796	0.00649221	187		hypothetical protein	UNKNOWN
SPT_0614	0.884407	0.141169	0.0815037	3		0.967563	0.0740234	0.0137458	29		conserved hypothetical protein	UNKNOWN
SPT_0615	1.04674	0.115585	0.023117	25		1.02691	0.089624	0.00625961	205		5-methyltetrahydropteroyltriglutamate--homocysteine methyltransferase	AMINO ACID METABOLSIM
SPT_0616	1.00242	0.096385	0.0304796	10		1.0046	0.0835153	0.00822901	103		putative 5,10-methylenetetrahydrofolate reductase	VARIOUS METABOLISM AND BIOSYNTHESIS
SPT_0617	1.06261	0.182665	0.050662	13		1.09221	0.0985057	0.00926663	113		polyribonucleotide nucleotidyltransferase	NUCLEOTIDE METABOLSIM
SPT_0618	0.93054	0	0	1		0.984055	0.0817519	0.0218491	14		serine acetyltransferase	AMINO ACID METABOLSIM
SPT_0619	1.05946	0.142962	0.0396505	13		1.00406	0.0912048	0.0101339	81		acetyltransferase, GNAT family	VARIOUS METABOLISM AND BIOSYNTHESIS
SPT_0620											cysteinyl-tRNA synthetase	AMINO ACID METABOLSIM
SPT_0621	1.00419	0.0867901	0.0328036	7		0.967113	0.107977	0.0190879	32		conserved hypothetical protein	TRANSCRIPTION AND TRANSLATION
SPT_0622	1.011	0.0417425	0.0170413	6		1.02264	0.0817568	0.0127683	41		leucine-rich protein	UNKNOWN
SPT_0623						1.06398	0.0826309	0.0213352	15		membrane protein	UNKNOWN
SPT_0624	1.00701	0.151737	0.0331117	21		1.01591	0.0639863	0.00781717	67		hypothetical protein	UNKNOWN
SPT_0625	0.93391	0.106668	0.061585	3		0.978436	0.0832784	0.0208196	16		hypothetical protein	UNKNOWN
SPT_0626	1.03264	0.105795	0.0293424	13		0.98875	0.102139	0.00948334	116		transmembrane protein Vexp1	TRANSPORT
SPT_0627	1.05537	0.132219	0.0341387	15		0.998897	0.0974924	0.00951428	105		ABC transporter, ATP-binding protein Vexp2	TRANSPORT
SPT_0628	1.06813	0.163991	0.0341945	23		1.01438	0.0983373	0.00741245	176		transmembrane protein Vexp3	TRANSPORT
SPT_0629	0.981654	0.0579692	0.0289846	4		1.01299	0.0796396	0.0100336	63		DNA-binding response regulator VncR	REGULATOR
SPT_0630	0.998933	0.115688	0.0236147	24		1.01373	0.089629	0.00695656	166		sensor histidine kinase VncS	REGULATOR
SPT_0631											fructose-bisphosphate aldolase	CARBOHYDRATE METABOLISM
SPT_0632	0.998887	0.121488	0.020248	36		1.00271	0.0976088	0.00638089	234		putative oxidoreductase	UNKNOWN
SPT_0633	1.02719	0.116468	0.0336214	12		1.00424	0.0814559	0.00863431	89		amino acid ABC transporter, permease protein	TRANSPORT
SPT_0634	0.943667	0.115642	0.0333831	12		1.02043	0.0707555	0.00718413	97		amino acid ABC transporter, permease protein	TRANSPORT
SPT_0635	1.02882	0.087493	0.0242662	13		1.01742	0.106721	0.0108359	97		amino acid ABC transporter, amino acid-binding protein	TRANSPORT
SPT_0636	1.03658	0.0981118	0.0272113	13		1.00236	0.107278	0.0129147	69		amino acid ABC transporter, ATP-binding protein	TRANSPORT
SPT_0637	0.918321	0.142928	0.0319597	20		0.928039	0.170318	0.0380842	20		single-stranded-DNA-specific exonuclease RecJ	DNA TURNOVER
SPT_0638											metallo-beta-lactamase superfamily protein	TRANSCRIPTION AND TRANSLATION
SPT_0639	0.544113	0.467146	0.14085	11		0.869043	0.31972	0.0331534	93	LS	tributyrin esterase	MEMRANE PROTEIN
SPT_0640	0	0.126775	0.0276646	21		0	0	0	2		beta-lactam resistance factor	PEPTIDOGLYCAN
SPT_0641	0.779581	0.508595	0.0913464	31		0.719376	0.240519	0.0343599	49		beta-lactam resistance factor	PEPTIDOGLYCAN
SPT_0642	0.886919	0.280723	0.0935742	9		0.967619	0.212572	0.0263663	65		conserved domain protein	UNKNOWN
SPT_0643	0.760519	0.209327	0.048023	19		0.92759	0.173558	0.014721	139		excinuclease ABC, subunit C	DNA TURNOVER
SPT_0644	0.776486	0.243676	0.0651252	14		0.94303	0.227137	0.0260544	76		conserved hypothetical protein	UNKNOWN
SPT_0645	1.02736	0.0739648	0.0205141	13		1.00197	0.108705	0.0120044	82		putative amino acid ABC transporter, amino acid-binding protein	TRANSPORT
SPT_0646	1.005	0.114806	0.0433926	7		0.992864	0.100014	0.0131325	58		nitroreductase family protein	UNKNOWN
SPT_0647	0.984667	0.126616	0.0381763	11		0.982053	0.0954755	0.00906213	111		dipeptidase	PROTEIN TURNOVER
SPT_0648	1.02032	0.0639704	0.0241785	7		0.978888	0.0998471	0.0122903	66		conserved hypothetical protein	UNKNOWN
SPT_0649	1.29215	0	0	1		1.04798	0.0939127	0.0332031	8		rhodanese	VARIOUS
SPT_0650	1.01053	0.104884	0.037082	8		0.986013	0.118474	0.0209435	32		hypothetical protein	UNKNOWN
SPT_0651	1.01685	0.14169	0.032506	19		1.00036	0.106729	0.00854515	156		branched-chain amino acid transport system II carrier protein	TRANSPORT
SPT_0652	0.982713	0.116445	0.0282421	17		0.968511	0.114048	0.0112374	103		conserved hypothetical protein	UNKNOWN
SPT_0653	0.972735	0.0899279	0.040217	5		1.01445	0.0738303	0.0113923	42		HIT family protein	UNKNOWN
SPT_0654	0.723241	0.156971	0.0405296	15		0.670303	0.219212	0.0245086	80		conserved hypothetical protein	PEPTIDOGLYCAN
SPT_0659	0.977526	0.179244	0.0517434	12		0.97629	0.133067	0.0167648	63		hypothetical protein	UNKNOWN
SPT_0660	0.951703	0.0519528	0.023234	5		0.9749	0.216103	0.0370614	34		conserved domain protein	UNKNOWN
SPT_0661	1.00572	0.0948405	0.0358463	7		1.01853	0.0817192	0.00990991	68		ABC transporter, ATP-binding protein	TRANSPORT
SPT_0662	0.933633	0.121634	0.0325081	14		0.993302	0.0888762	0.0100633	78		membrane protein	UNKNOWN
SPT_0663	1.08471	0.125441	0.0280494	20		1.00449	0.0819988	0.00804064	104		conserved hypothetical protein	UNKNOWN
SPT_0666	0.981476	0.132312	0.00910874	211		0.986806	0.107874	0.00324075	1108		serine protease, subtilase family	UNKNOWN
SPT_0668	1.11448	0	0	1		1.07187	0.150815	0.0570027	7		putative PTS system, IIB component	TRANSPORT
SPT_0669	1.03189	0.109174	0.0272936	16		1.00972	0.0949388	0.00793918	143		putative PTS system, IIC component	TRANSPORT
SPT_0670	1.00665	0.110219	0.0109133	102		1.00769	0.0887155	0.00315436	791		beta-galactosidase	CARBOHYDRATE METABOLISM
SPT_0671	0.939653	0.0768434	0.0443655	3		0.987761	0.0660248	0.0129485	26		conserved domain protein	UNKNOWN
SPT_0674	0.797526	0.0916719	0.0289892	10		0.864827	0.151531	0.0192444	62		hypothetical protein	MEMRANE PROTEIN
SPT_0677	1.017	0.0832806	0.0372442	5		1.01467	0.0911002	0.0142275	41		conserved hypothetical protein	UNKNOWN
SPT_0678	0.803089	0.100258	0.050129	4		0.994204	0.0686689	0.0157537	19		hypothetical protein	UNKNOWN
SPT_0679	1.02716	0.118357	0.0212576	31		0.991107	0.105932	0.00674029	247		transporter, monovalent cation:proton antiporter-2 (CPA2) family	TRANSPORT
SPT_0680	0.97356	0.109126	0.0257213	18		1.01062	0.0809483	0.00761498	113		putative ribonuclease BN	TRANSCRIPTION AND TRANSLATION
SPT_0682	0.985051	0.130954	0.0267309	24		1.00455	0.105883	0.00974732	118		cytochrome c-type biogenesis protein CcdA	UNKNOWN
SPT_0683	0.879264	0.219779	0.0897245	6		1.02314	0.0935551	0.0117868	63		thioredoxin family protein	VARIOUS
SPT_0684	1.05542	0.127185	0.0402194	10		1.00979	0.0935188	0.00857286	119		peptide methionine sulfoxide reductase	AMINO ACID METABOLSIM
SPT_0685	1.02386	0.0780799	0.0349184	5		1.01799	0.117833	0.0130925	81		DNA-binding response regulator	REGULATOR
SPT_0686	0.993768	0.086674	0.0274087	10		1.00223	0.094496	0.00825615	131		putative sensor histidine kinase	REGULATOR
SPT_0687	1.02304	0.101402	0.0383263	7		1.03533	0.0946393	0.0128788	54		conserved hypothetical protein	UNKNOWN
SPT_0688	1.01163	0.124649	0.00926506	181		1.01173	0.0909089	0.00299718	920		zinc metalloprotease ZmpB	VARIOUS
SPT_0689	0.960362	0.105595	0.0351982	9		1.00852	0.0901495	0.00793723	129		chorismate binding enzyme	VARIOUS METABOLISM AND BIOSYNTHESIS
SPT_0690	0.986143	0.0861201	0.0272336	10		1.01519	0.0989683	0.0101539	95		conserved hypothetical protein	UNKNOWN
SPT_0691	1.03235	0.0886242	0.0245799	13		1.02129	0.0904607	0.0108121	70		putative pneumococcal surface protein	VARIOUS
SPT_0692	0.985078	0.130677	0.0349249	14		0.979301	0.111871	0.0153667	53		glucokinase	CARBOHYDRATE METABOLISM
SPT_0693											thymidylate synthase	NUCLEOTIDE METABOLSIM
SPT_0694	0.967526	0.149082	0.0745408	4		0.921662	0.177116	0.0457312	15		hypothetical protein	UNKNOWN
SPT_0695	0.906304	0.0813273	0.0209986	15		0.964347	0.101049	0.0104224	94		tRNA isopentenylpyrophosphate transferase	TRANSCRIPTION AND TRANSLATION
SPT_0696	0.850922	0.237041	0.0530039	20		0.973735	0.128668	0.0147592	76		GTP-binding protein Hfl	TRANSCRIPTION AND TRANSLATION
SPT_0697	1.08635	0.0562642	0.0281321	4		1.00182	0.100969	0.017316	34		hypothetical protein	UNKNOWN
SPT_0698											ribonuclease Z	TRANSCRIPTION AND TRANSLATION
SPT_0699	0.837546	0.182514	0.0689837	7		1.01396	0.0758959	0.0121531	39		oxidoreductase, short chain dehydrogenase/reductase family	UNKNOWN
SPT_0700	0.97513	0.0896358	0.0298786	9		1.01128	0.0965551	0.0104118	86		putative transcriptional regulator	REGULATOR
SPT_0701	0.954515	0.04451	0.022255	4		0.971582	0.0958158	0.0128039	56		conserved hypothetical protein	UNKNOWN
SPT_0702	1.00149	0.125029	0.0416763	9		0.969982	0.0793054	0.0116929	46		conserved hypothetical protein	UNKNOWN
SPT_0703	0.929984	0.0509365	0.0294082	3		0.989855	0.0752968	0.0103428	53		hypothetical protein	UNKNOWN
SPT_0704	0.968573	0.133422	0.0471717	8		0.981286	0.109402	0.0124676	77		ribosomal small subunit pseudouridine synthase A	TRANSCRIPTION AND TRANSLATION
SPT_0705	0.739664	0.114033	0.0403168	8		0.882198	0.152309	0.0133584	130		elongation factor Tu family protein	TRANSCRIPTION AND TRANSLATION
SPT_0706	0.797495	0.12817	0.0405308	10		0.860934	0.175527	0.0274127	41		hypothetical protein	UNKNOWN
SPT_0707	1.14423	0.0578999	0.0289499	4		1.01236	0.0949595	0.0144812	43		bacteriocin, lactococcin 972 family	VARIOUS METABOLISM AND BIOSYNTHESIS
SPT_0708	1.03765	0.0961356	0.0124111	60		0.995282	0.0937699	0.00488147	369		conserved hypothetical protein	TRANSPORT
SPT_0709	0.979801	0.136672	0.0394538	12		0.978163	0.0979118	0.0114597	73		ABC transporter, ATP-binding protein	TRANSPORT
SPT_0710											UDP-N-acetylmuramoylalanine--D-glutamate ligase	AMINO ACID METABOLSIM
SPT_0711											UDP-N-acetylglucosamine--N-acetylmuramyl-(pentapeptide) pyrophosphoryl-undecaprenol N-acetylglucosamine transferase	PEPTIDOGLYCAN
SPT_0712	0.951984	0	0	1		0.986849	1.11022e-16	1.11022e-16	1		cell division protein DivIB	CELL DIVISION
SPT_0713	0.891412	0.0704005	0.0497807	2		0.91933	0.200037	0.0447297	20		orotidine 5-phosphate decarboxylase	NUCLEOTIDE METABOLSIM
SPT_0714	0.85601	0.161208	0.0806038	4		0.910118	0.212734	0.0501418	18		orotate phosphoribosyltransferase PyrE	NUCLEOTIDE METABOLSIM
SPT_0715	0.990711	0.12089	0.0302225	16		0.973664	0.0886733	0.0135226	43		hypothetical protein	UNKNOWN
SPT_0716	0.993867	0.0512127	0.00950996	29		0.982198	0.0994791	0.00781581	162		hypothetical protein	UNKNOWN
SPT_0717	0.990315	0.0951049	0.0140225	46		0.988048	0.118622	0.0100253	140		hypothetical protein	UNKNOWN
SPT_0718	0.968846	0.120344	0.0203418	35		0.986099	0.104783	0.00888759	139		hypothetical protein	UNKNOWN
SPT_0719	0.964955	0.0660997	0.0155798	18		1.02961	0.0909779	0.00938365	94		ABC transporter, ATP-binding protein	TRANSPORT
SPT_0723	1.01016	0.0315446	0.0223054	2		1.02446	0.104207	0.0239066	19		glutamine ABC transporter permease	AMINO ACID METABOLSIM
SPT_0726	1.05493	0	0	1		0.985436	0.139223	0.0267934	27		amino acid ABC transporter, permease protein	TRANSPORT
SPT_0727	0.969853	0.107875	0.0440397	6		1.00055	0.0924811	0.0128248	52		amino acid ABC transporter, permease protein	TRANSPORT
SPT_0728						1.00293	0	0	1		lactate oxidase	VARIOUS METABOLISM AND BIOSYNTHESIS
SPT_0729											lysyl-tRNA synthetase	AMINO ACID METABOLSIM
SPT_0731	0.940815	0.04917	0.0185845	7		0.989573	0.0813405	0.00993732	67		lactate oxidase	VARIOUS
SPT_0732	0.930393	0.142991	0.0505549	8		0.983811	0.0747532	0.0102681	53		putative transcriptional regulator	REGULATOR
SPT_0733	0.960177	0.141511	0.0308801	21		0.997689	0.0880863	0.00726523	147		hydroxyethylthiazole kinase	AMINO ACID METABOLSIM
SPT_0734	0.994513	0.0888369	0.0167886	28		1.0233	0.118264	0.0102165	134		thiamine-phosphate pyrophosphorylase	AMINO ACID METABOLSIM
SPT_0735	0.963628	0.13948	0.031999	19		1.01277	0.105861	0.0111587	90		conserved hypothetical protein	UNKNOWN
SPT_0736	0.996872	0.111109	0.0286881	15		1.02744	0.115255	0.0107011	116		ABC transporter, ATP-binding protein	TRANSPORT
SPT_0737	0.992108	0.0890661	0.0363611	6		1.01514	0.141536	0.0164532	74		conserved hypothetical protein	TRANSPORT
SPT_0738	1.0523	0.187098	0.0540106	12		1.01129	0.0687482	0.00670914	105		transcriptional activator TenA	AMINO ACID METABOLSIM
SPT_0739	1.00406	0.133385	0.0402172	11		1.01167	0.0805792	0.00840097	92		thiW protein	VARIOUS
SPT_0740	1.04854	0.0976796	0.030889	10		1.00282	0.086265	0.00880439	96		putative hydroxyethylthiazole kinase	AMINO ACID METABOLSIM
SPT_0741	0.99832	0.143986	0.0479952	9		1.02869	0.0877825	0.0108881	65		thiamine-phosphate pyrophosphorylase	AMINO ACID METABOLSIM
SPT_0742	0.959659	0.103717	0.0287661	13		1.02806	0.0872161	0.0103507	71		phosphomethylpyrimidine kinase	AMINO ACID METABOLSIM
SPT_0743	0.948644	0.128865	0.0455606	8		1.01904	0.0834398	0.0163639	26		putative transcriptional repressor	REGULATOR
SPT_0744	0.878618	0.0666535	0.0210777	10		0.929883	0.137275	0.0214388	41		hypothetical protein	UNKNOWN
SPT_0745	0.897835	0.110562	0.0241265	21		0.961186	0.092908	0.00635106	214		cation-transporting ATPase, E1-E2 family	TRANSPORT
SPT_0746	1.06417	0.10059	0.0224926	20		1.14126	0.0925317	0.00682153	184		pyruvate oxidase	CARBOHYDRATE METABOLISM
SPT_0747	0.922561	0.0209233	0.0120801	3		1.07953	0.107746	0.0166255	42		conserved domain protein	UNKNOWN
SPT_0749	0.943693	0.0980434	0.0693272	2							hypothetical protein	UNKNOWN
SPT_0751	0.991152	0.114946	0.036349	10		1.09294	0.0949466	0.0129206	54		6-phospho-beta-glucosidase AscB	CARBOHYDRATE METABOLISM
SPT_0752	0.980773	0.0665213	0.0171757	15		1.02686	0.0956901	0.0101431	89		mannose-6-phosphate isomerase	CARBOHYDRATE METABOLISM
SPT_0753	0.965571	0.108133	0.0254871	18		1.01048	0.0930185	0.00812706	131		sodium-dependent transporter	TRANSPORT
SPT_0756	0.994739	0.151912	0.0506372	9		1.00574	0.0913757	0.00913757	100		conserved hypothetical protein	UNKNOWN
SPT_0757	0.94446	0.11742	0.0677926	3		0.940662	0.196161	0.0272027	52		conserved hypothetical protein	UNKNOWN
SPT_0758	0.767891	0.288784	0.102101	8		0.851642	0.260195	0.048317	29		transcriptional regulator, TetR family	REGULATOR
SPT_0759	1.01916	0.118944	0.0358628	11		0.968144	0.121098	0.0156337	60		cytidine and deoxycytidylate deaminase family protein	NUCLEOTIDE METABOLSIM
SPT_0760	1.08788	0.106632	0.0355439	9		1.08044	0.0816246	0.0106266	59		uracil phosphoribosyltransferase	NUCLEOTIDE METABOLSIM
SPT_0761						0.393738	0.297108	0.171535	3		ATP-dependent Clp protease, proteolytic subunit	PROTEIN TURNOVER
SPT_0762	1.15779	0.14361	0.0454134	10		1.05428	0.112631	0.015619	52		conserved hypothetical protein	UNKNOWN
SPT_0763	1.04621	0.094549	0.0222854	18		1.06304	0.111084	0.00978039	129		branched-chain amino acid ABC transporter, amino acid-binding protein	TRANSPORT
SPT_0764	0.958038	0.104714	0.0240231	19		1.0275	0.0734566	0.00682027	116		branched-chain amino acid ABC transporter, permease protein	TRANSPORT
SPT_0765	0.981846	0.0662126	0.0165531	16		1.00844	0.0922463	0.0074094	155		branched-chain amino acid ABC transporter, permease protein	TRANSPORT
SPT_0766	1.03611	0.128554	0.0356544	13		1.01348	0.0899376	0.0103851	75		branched-chain amino acid ABC transporter, ATP-binding protein	TRANSPORT
SPT_0767	1.01714	0.133747	0.0403261	11		1.03072	0.0827972	0.0122078	46		branched-chain amino acid ABC transporter, ATP-binding protein	TRANSPORT
SPT_0768	0.904909	0.0979943	0.0261901	14		1.00631	0.119755	0.0120971	98		putative acetoin utilization protein AcuB	UNKNOWN
SPT_0769											peptide chain release factor 2, programmed frameshift	TRANSCRIPTION AND TRANSLATION
SPT_0770	0.617083	0	0	1							cell division ABC transporter, ATP-binding protein FtsE	TRANSPORT
SPT_0771						1.01996	0	0	1		cell division ABC transporter, permease protein Fts	TRANSPORT
SPT_0772	1.04415	0.114838	0.0179346	41		1.02011	0.0988549	0.00588672	282		PTS system, IIABC components	TRANSPORT
SPT_0773	1.00381	0.0919395	0.0254994	13		1.04894	0.0730608	0.00703027	108		hypothetical protein	UNKNOWN
SPT_0774											ATP-dependent RNA helicase, DEAD/DEAH box family	TRANSCRIPTION AND TRANSLATION
SPT_0775											S-adenosylmethionine synthetase	AMINO ACID METABOLSIM
SPT_0776	1.16604	0.224058	0.0646801	12		0.941725	0.0799228	0.0178713	20		hypothetical protein	UNKNOWN
SPT_0777	0.948228	0.205772	0.0620426	11		0.996251	0.0781086	0.00809949	93		dihydroorotate dehydrogenase A	NUCLEOTIDE METABOLSIM
SPT_0778											DNA polymerase III, delta subunit	DNA TURNOVER
SPT_0779	0.8473	0.0559422	0.0322982	3		0.901816	0.139935	0.0236534	35		superoxide dismutase, manganese-dependent	VARIOUS
SPT_0780	1.09529	0.0773778	0.0257926	9		1.05137	0.0662147	0.0096584	47		conserved hypothetical protein	UNKNOWN
SPT_0781	0.950475	0.145402	0.0459801	10		0.985655	0.0963838	0.00910742	112		ribosomal RNA large subunit methyltransferase N	TRANSCRIPTION AND TRANSLATION
SPT_0782	0.941132	0.0764928	0.0230634	11		0.897242	0.083394	0.014978	31		VanZF-related protein	UNKNOWN
SPT_0783	1.02687	0.0782852	0.0209226	14		0.991232	0.097986	0.00849646	133		ABC transporter, ATP-binding protein	TRANSPORT
SPT_0784	0.463536	0.184277	0.0511093	13		0.667638	0.216537	0.023768	83		peptidyl-prolyl cis-trans isomerase, cyclophilin-type	PROTEIN TURNOVER
SPT_0785	1.09602	0.0739676	0.0369838	4		1.01109	0.0995722	0.0163696	37		hypothetical protein	UNKNOWN
SPT_0786	1.0197	0.126829	0.0567195	5		0.988428	0.055633	0.0139083	16		hypothetical protein	UNKNOWN
SPT_0788						0.800438	0.404995	0.134998	9		KH domain protein	UNKNOWN
SPT_0792											conserved hypothetical protein	UNKNOWN
SPT_0795	1.03727	0.125105	0.0334358	14		0.955328	0.131577	0.0143562	84		oxidoreductase, Gfo/Idh/MocA family	UNKNOWN
SPT_0796	1.06546	0.15452	0.0465895	11		0.991477	0.0912174	0.0121894	56		glycyl-tRNA synthetase subunit alpha	AMINO ACID METABOLSIM
SPT_0797	0.482364	0.166784	0.0294836	32		0.561002	0.274943	0.0254185	117		peptidoglycan N-acetylglucosamine deacetylase A	PEPTIDOGLYCAN
SPT_0798	0.828919	0.215395	0.0761536	8		0.997243	0.105004	0.0129251	66		oxidoreductase, aldo/keto reductase family	UNKNOWN
SPT_0799	1.00298	0.113469	0.026745	18		0.979066	0.103854	0.010233	103		hypothetical protein	UNKNOWN
SPT_0800											glycyl-tRNA synthetase, alpha subunit	AMINO ACID METABOLSIM
SPT_0801											glycyl-tRNA synthetase, beta subunit	AMINO ACID METABOLSIM
SPT_0802	1.0211	0	0	1		0.913843	0.144942	0.0418412	12		conserved hypothetical protein	UNKNOWN
SPT_0803	0.982315	0.152303	0.0293107	27		1.0071	0.111743	0.00877935	162		putative oxidoreductase	UNKNOWN
SPT_0804	1.00002	0.0690098	0.0260833	7		1.00461	0.0794617	0.010525	57		putative oxidoreductase	UNKNOWN
SPT_0805	1.03702	0.104857	0.0396323	7		0.986112	0.115673	0.0138255	70		putative thiamine biosynthesis protein ApbE	UNKNOWN
SPT_0806	1.00572	0.134443	0.0326073	17		0.971859	0.0929193	0.00874111	113		NADH oxidase	VARIOUS
SPT_0807	0.975866	0.0726868	0.0219159	11		1.02139	0.0635709	0.00754448	71		pyridoxine biosynthesis protein	VARIOUS METABOLISM AND BIOSYNTHESIS
SPT_0808	1.07598	0.170426	0.0538936	10		1.02522	0.0860135	0.011705	54		glutamine amidotransferase subunit	VARIOUS METABOLISM AND BIOSYNTHESIS
SPT_0809	0.454083	0.169003	0.0409892	17		0.831407	0.163112	0.0202315	65	***	hemolysin	MEMBRANE PROTEIN
SPT_0810	1.05586	0.168143	0.063552	7		1.0198	0.112121	0.0135966	68		hypothetical protein	UNKNOWN
SPT_0811	1.11629	0.114143	0.0465986	6		1.01018	0.0933694	0.0119547	61		acetyltransferase, GNAT family	VARIOUS METABOLISM AND BIOSYNTHESIS
SPT_0812	1.04078	0.0935618	0.0381964	6		1.01853	0.0951233	0.0121793	61		methylated-DNA--protein-cysteine S-methyltransferase	TRANSCRIPTION AND TRANSLATION
SPT_0813	0.819798	0	0	1		1.02602	0.0909963	0.0158404	33		conserved hypothetical protein	UNKNOWN
SPT_0814						0.925705	0	0	1		amino acid ABC transporter, permease protein	TRANSPORT
SPT_0815											amino acid ABC transporter, ATP-binding protein	TRANSPORT
SPT_0816	0.441159	5.55112e-17	5.55112e-17	1		0	0	0	2		hypothetical protein	UNKNOWN
SPT_0817											thioredoxin reductase	NUCLEOTIDE METABOLSIM
SPT_0818	0.902333	0.0829825	0.0276608	9		0.966719	0.0749626	0.00843395	79		RNA methyltransferase, TrmH family, group 3	TRANSCRIPTION AND TRANSLATION
SPT_0819	0.890948	0.0847437	0.0489268	3		0.988718	0.0565134	0.0230715	6		peptide deformylase	TRANSCRIPTION AND TRANSLATION
SPT_0820	0.967141	1.11022e-16	1.11022e-16	1		1.02829	0.0775194	0.0207179	14		hypothetical protein	UNKNOWN
SPT_0823	1.03619	0.0575865	0.0287933	4		1.00484	0.075967	0.0112007	46		Cof family protein	UNKNOWN
SPT_0824	1.00546	0.13829	0.0325953	18		1.02445	0.111093	0.0120497	85		putative platelet activating factor	VARIOUS
SPT_0825	1.0032	0.125569	0.0280781	20		1.02618	0.104296	0.0108736	92		C3-degrading proteinase	VARIOUS
SPT_0826	0.975911	0.128113	0.0320282	16		0.99146	0.137292	0.0128586	114		conserved hypothetical protein	UNKNOWN
SPT_0827	0.939902	0.0714731	0.0206325	12		0.988604	0.111597	0.0118962	88		membrane protein	UNKNOWN
SPT_0828	0.703268	0.118554	0.0419152	8		0.62334	0.232271	0.0367252	40		transcriptional regulator, GntR family	REGULATOR
SPT_0829	0.46854	0.198744	0.0531166	14		0.428958	0.353974	0.0598326	35		GMP synthase	NUCLEOTIDE METABOLSIM
SPT_0833	1.05818	0.100432	0.0710159	2		1.02817	0.0665477	0.0156854	18		hypothetical protein	UNKNOWN
SPT_0834	1.01933	0.117836	0.0199178	35		0.978137	0.0907625	0.00729022	155		transcriptional regulator, AraC family	REGULATOR
SPT_0835	1.00543	0.14497	0.0175802	68		0.981191	0.0914369	0.00514372	316		ABC transporter, permease/ATP-binding protein	TRANSPORT
SPT_0836	1.00423	0.13462	0.0149578	81		0.971308	0.0994994	0.0065608	230		ABC transporter, ATP-binding protein	TRANSPORT
SPT_0837	0.994352	0.119454	0.0211167	32		0.993844	0.0973769	0.00805897	146		hypothetical protein	UNKNOWN
SPT_0838	0.958051	0.105741	0.0189916	31		0.970387	0.0886907	0.00717021	153		conserved domain protein	UNKNOWN
SPT_0839	1.04272	0.0985402	0.013168	56		0.983259	0.0971877	0.0068722	200		ABC transporter, ATP-binding protein	TRANSPORT
SPT_0843	1.00773	0.121129	0.016044	57		0.972217	0.109595	0.00749179	214		putative type II DNA modification methyltransferase	VARIOUS
SPT_0846	0.931517	0.119274	0.0318772	14		0.954025	0.111697	0.0116452	92		peptidase, U32 family	UNKNOWN
SPT_0847	1.02911	0.0714412	0.0357206	4		1.00854	0.128137	0.0386347	11		hypothetical protein	UNKNOWN
SPT_0848	1.0071	0	0	1		0.96986	0.0963974	0.0221151	19		peptidase, U32 family	UNKNOWN
SPT_0849	0.953822	0.0957782	0.0225751	18		0.986515	0.115015	0.0115594	99		ABC transporter, ATP-binding protein	TRANSPORT
SPT_0850	1.01292	0.116259	0.0175266	44		1.00054	0.0965579	0.00711834	184		hypothetical protein	UNKNOWN
SPT_0851						0.970027	0.0863278	0.0260288	11		putative transcriptional repressor	REGULATOR
SPT_0852	0.999028	0.0782136	0.0174891	20		0.987487	0.0835658	0.00890814	88		hypothetical protein	UNKNOWN
SPT_0853	0.062165	0.187619	0.0625398	9		0.113653	0.242649	0.0606623	16		nicotinate phosphoribosyltransferase	VARIOUS METABOLISM AND BIOSYNTHESIS
SPT_0854											NH(3)-dependent NAD(+) synthetase	VARIOUS METABOLISM AND BIOSYNTHESIS
SPT_0855	0.987156	0.0616581	0.0275744	5		0.983393	0.099807	0.0126755	62		acetyltransferase, GNAT family	VARIOUS METABOLISM AND BIOSYNTHESIS
SPT_0856	0.984016	0.164533	0.0474966	12		1.00049	0.0918119	0.0118529	60		choline binding protein	CAPSULE
SPT_0858	0.981914	0.0792442	0.0228758	12		1.00027	0.100859	0.0133591	57		S-adenosylmethionine:tRNA ribosyltransferase-isomerase	TRANSCRIPTION AND TRANSLATION
SPT_0859	0.970693	0.0675224	0.0238728	8		1.02159	0.102	0.0148782	47		glucosamine-6-phosphate isomerase	CARBOHYDRATE METABOLISM
SPT_0861											Hpr(Ser) kinase/phosphatase	VARIOUS
SPT_0862	0.512543	0.09546	0.0255128	14		0.635632	0.228881	0.0216272	112		prolipoprotein diacylglyceryl transferase	LIPOPROTEIN
SPT_0863	0.866009	0.098231	0.0347299	8		0.768826	0.199701	0.0353024	32		conserved hypothetical protein	UNKNOWN
SPT_0864	1.06374	0.116721	0.0673891	3		0.988291	0.128232	0.0256464	25		conserved hypothetical protein	UNKNOWN
SPT_0865	0.955853	0.0960235	0.0240059	16		0.978009	0.095862	0.00940004	104		putative oxygen-independent coproporphyrinogen III oxidase	VARIOUS METABOLISM AND BIOSYNTHESIS
SPT_0866	1.03762	0.106211	0.0401441	7		1.02703	0.0871655	0.00980688	79		putative acyl-ACP thioesterase	LIPOPROTEIN
SPT_0867	1.04647	0.0910586	0.0274552	11		1.02829	0.106349	0.0123628	74		hydrolase, haloacid dehalogenase-like family	VARIOUS METABOLISM AND BIOSYNTHESIS
SPT_0868	1.07967	0.0982455	0.0567221	3		1.07943	0.113456	0.0154393	54		hypothetical protein	UNKNOWN
SPT_0869	1.04264	0.0643178	0.0454796	2							transcriptional regulator	REGULATOR
SPT_0870	0.913666	0.000239536	0.000169377	2		1.04751	0.104985	0.0194952	29		conserved hypothetical protein	UNKNOWN
SPT_0871	0.887352	0.117166	0.0442846	7		0.928613	0.0807652	0.0116575	48		inositol monophosphatase family protein	VARIOUS METABOLISM AND BIOSYNTHESIS
SPT_0872	0.930425	0.0439263	0.0219632	4		0.972852	0.08786	0.00970251	82		NOL1/NOP2/sun family protein	AMINO ACID METABOLSIM
SPT_0873	0.967526	0.0956273	0.0427658	5		0.984713	0.082511	0.0311862	7		hypothetical protein	UNKNOWN
SPT_0874	0.962391	0.103979	0.0200108	27		1.01477	0.100857	0.0104584	93		putative phosphate ABC transporter, phosphate-binding protein	TRANSPORT
SPT_0875	0.978881	0.113127	0.0292092	15		1.01962	0.0877601	0.0115235	58		putative phosphate ABC transporter, permease protein	TRANSPORT
SPT_0876	0.924542	0.127849	0.0404295	10		1.00009	0.0854069	0.0102081	70		putative phosphate ABC transporter, permease protein	TRANSPORT
SPT_0877	0.949641	0.118017	0.0327319	13		1.01371	0.0920834	0.00987238	87		putative phosphate ABC transporter, ATP-binding protein	TRANSPORT
SPT_0878	0.97273	0.11171	0.0353258	10		1.04804	0.115119	0.012636	83		putative phosphate ABC transporter, ATP-binding protein	TRANSPORT
SPT_0879	0.729587	0.135445	0.0511936	7		0.863529	0.28188	0.0411164	47		putative phosphate transport system regulatory protein PhoU	REGULATOR
SPT_0880	1.02673	0.0802495	0.0283725	8		1.06876	0.0878091	0.0092049	91		amino acid ABC transporter, amino acid-binding protein	TRANSPORT
SPT_0881	1.00824	0.134592	0.0280643	23		1.02051	0.0849201	0.00677736	157		conserved hypothetical protein	UNKNOWN
SPT_0882	0.993783	0.0516866	0.0163447	10		1.03153	0.0803042	0.00933517	74		alpha-acetolactate decarboxylase	VARIOUS METABOLISM AND BIOSYNTHESIS
SPT_0884	0.997599	0.121569	0.0337172	13		1.0383	0.0974636	0.00960338	103		conserved hypothetical protein	UNKNOWN
SPT_0885											UDP-N-acetylenolpyruvoylglucosamine reductase	CARBOHYDRATE METABOLISM
SPT_0886	0.973491	0.057017	0.0232771	6		1.00831	0.0881031	0.0118798	55		spermidine/putrescine ABC transporter, ATP-binding protein	TRANSPORT
SPT_0887	1.01606	0.191404	0.0676715	8		0.878579	0.314873	0.0393591	64		spermidine/putrescine ABC transporter, permease protein	TRANSPORT
SPT_0888	0.846748	0.271032	0.0817191	11		0.776333	0.344662	0.0409039	71		spermidine/putrescine ABC transporter, permease protein	TRANSPORT
SPT_0889	0.976173	0.197048	0.0526633	14		0.819047	0.294595	0.0286136	106		spermidine/putrescine ABC transporter, spermidine/putrescine-binding protein	TRANSPORT
SPT_0890	0.924957	0.108424	0.0409803	7		1.00495	0.102158	0.013414	58		conserved hypothetical protein	UNKNOWN
SPT_0891											alanyl-tRNA synthetase	AMINO ACID METABOLSIM
SPT_0892	1.05089	0.114822	0.025675	20		1.04907	0.0991072	0.00879435	127		alpha-amylase	CARBOHYDRATE METABOLISM
SPT_0893	1.04532	0.0778558	0.0348182	5		1.01234	0.0818084	0.0123331	44		ABC transporter, ATP-binding protein	TRANSPORT
SPT_0894	1.03739	0.0879217	0.0153052	33		1.00182	0.0954618	0.00645071	219		hypothetical protein	UNKNOWN
SPT_0895	1.03372	0.216531	0.0541327	16		0.96264	0.182317	0.0172273	112		conserved hypothetical protein	UNKNOWN
SPT_0896	1.12023	0.129495	0.0390441	11		1.0457	0.0788293	0.00898343	77		3-dehydroquinate dehydratase	AMINO ACID METABOLSIM
SPT_0897	1.11574	0.137209	0.0396088	12		1.05559	0.0818097	0.00806095	103		shikimate 5-dehydrogenase	AMINO ACID METABOLSIM
SPT_0898	1.04221	0.205546	0.0649993	10		1.01931	0.0925923	0.0106211	76		3-dehydroquinate synthase	AMINO ACID METABOLSIM
SPT_0899	1.07622	0.14476	0.0401492	13		1.02607	0.105174	0.00940708	125		chorismate synthase	AMINO ACID METABOLSIM
SPT_0900	1.05245	0.160039	0.0427723	14		1.07916	0.0829936	0.00933751	79		prephenate dehydrogenase	AMINO ACID METABOLSIM
SPT_0901						1.04856	0.0573562	0.0128252	20		conserved hypothetical protein	UNKNOWN
SPT_0902	1.04178	0.138412	0.032624	18		1.00704	0.0793355	0.00746325	113		3-phosphoshikimate 1-carboxyvinyltransferase	AMINO ACID METABOLSIM
SPT_0903	1.0103	0.108373	0.0361242	9		0.985026	0.151332	0.0164142	85		shikimate kinase	AMINO ACID METABOLSIM
SPT_0904	1.14255	0.0926057	0.0327411	8		1.01935	0.0870732	0.0097965	79		prephenate dehydratase	AMINO ACID METABOLSIM
SPT_0905	1.00592	0.114374	0.0238485	23		0.991332	0.112716	0.0102469	121		psr protein	UNKNOWN
SPT_0906											licD3 protein	UNKNOWN
SPT_0907											glycosyl transferase, group 1	UNKNOWN
SPT_0908											glycosyl transferase, family 2	UNKNOWN
SPT_0909											hypothetical protein	UNKNOWN
SPT_0910											conserved domain protein	UNKNOWN
SPT_0911	1.13431	0.0778605	0.0550557	2		1.0375	0.0939432	0.0227846	17		putative transcriptional regulator MecA	REGULATOR
SPT_0914	0.86412	0.196979	0.0622901	10		0.664127	0.258754	0.0381511	46		homoserine kinase	AMINO ACID METABOLSIM
SPT_0916	0.86519	0.143102	0.0369487	15		0.943899	0.182656	0.0208155	77		peptide methionine sulfoxide reductase	AMINO ACID METABOLSIM
SPT_0917	0.896835	0.105704	0.0211408	25		0.933433	0.157788	0.0147138	115		ABC transporter, permease/ATP-binding protein	TRANSPORT
SPT_0918	1.00712	0.106134	0.0265334	16		0.917932	0.139281	0.0111158	157		ABC transporter, permease/ATP-binding protein	TRANSPORT
SPT_0919	0.967585	0.129157	0.0322891	16		0.981054	0.12305	0.0117324	110		amidohydrolase family protein	VARIOUS METABOLISM AND BIOSYNTHESIS
SPT_0922	1.02909	0.129321	0.0100983	164		0.976294	0.102128	0.00422249	585		glutamate dehydrogenase	AMINO ACID METABOLSIM
SPT_0923	0.992693	0.116074	0.0253293	21		1.06527	0.0843908	0.0093194	82		NADP-specific glutamate dehydrogenase	AMINO ACID METABOLSIM
SPT_0926	1.02531	0.0655539	0.0293166	5		0.981266	0.130561	0.0246737	28		hypothetical protein	UNKNOWN
SPT_0928	1.05441	0.197625	0.0988126	4		1.01868	0.108474	0.0175968	38		DHH subfamily 1 protein	REGULATOR
SPT_0929	0.924619	0.154812	0.0692339	5		0.958541	0.129562	0.0647808	4		flavodoxin	VARIOUS
SPT_0930	0.912933	0.0971558	0.0396637	6		0.926243	0.107763	0.0184811	34		putative chorismate mutase	AMINO ACID METABOLSIM
SPT_0931	1.01134	0.0883746	0.0360788	6		1.01249	0.0805081	0.0132354	37		camphor resistance protein	DNA TURNOVER
SPT_0932	1.01363	0.102064	0.0294635	12		0.999627	0.0993118	0.0131542	57		camphor resistance protein	DNA TURNOVER
SPT_0935	1.00827	0.137631	0.0198654	48		0.99066	0.098897	0.00701062	199		SAP domain protein	UNKNOWN
SPT_0936	0.928702	0.0853771	0.0269986	10		0.967296	0.117382	0.0135541	75		Cof family protein	UNKNOWN
SPT_0937	0.985211	0.119139	0.0225152	28		0.975148	0.125429	0.0106007	140		conserved hypothetical protein	UNKNOWN
SPT_0938	1.01714	0.0963431	0.0290485	11		1.01816	0.107661	0.0141366	58		hypothetical protein	UNKNOWN
SPT_0939	0.899797	0.0676991	0.0338496	4		0.96134	0.0861728	0.0162851	28		conserved hypothetical protein	UNKNOWN
SPT_0940				1		0.409351	0.499795	0.353408	2		signal recognition particle protein	TRANSPORT
SPT_0941	0.990898	0.068699	0.0228997	9		1.05169	0.0819623	0.00754524	118		uracil permease	TRANSPORT
SPT_0942	1.01153	0.103282	0.0461892	5		1.03021	0.0885637	0.0100279	78		glucose-inhibited division protein B	CELL DIVISION
SPT_0943	0.936902	0.0619888	0.0219164	8		1.01413	0.0930706	0.0122208	58		lemA protein	UNKNOWN
SPT_0944	0.955609	0.0900097	0.0240561	14		1.00634	0.0868551	0.00783146	123		heat shock protein Htp	VARIOUS
SPT_0945	0.99063	0.109962	0.0293885	14		1.01502	0.116376	0.0117557	98		ABC transporter, ATP-binding protein	TRANSPORT
SPT_0946	1.1331	0.0342226	0.0197585	3		0.986263	0.0896035	0.021732	17		hypothetical protein	UNKNOWN
SPT_0947	0.771888	0.125596	0.0397171	10		0.970875	0.0961117	0.012014	64		conserved hypothetical protein	UNKNOWN
SPT_0948	0.991378	0.0645755	0.0244073	7		1.01763	0.120117	0.0177104	46		endonuclease III	DNA TURNOVER
SPT_0949	0.850735	0.101118	0.0382191	7		0.909564	0.107659	0.0131526	67		pyrimidine operon regulatory protein	NUCLEOTIDE METABOLSIM
SPT_0950	0.690715	0.0907075	0.0342842	7		0.816311	0.197238	0.0265956	55		aspartate carbamoyltransferase	NUCLEOTIDE METABOLSIM
SPT_0951	0.76353	0.12232	0.0339254	13		0.790608	0.240036	0.028487	71		carbamoyl-phosphate synthase, small subunit	NUCLEOTIDE METABOLSIM
SPT_0952	0.725587	0.137962	0.0215461	41		0.770175	0.206434	0.0169688	148		carbamoyl-phosphate synthase, large subunit	NUCLEOTIDE METABOLSIM
SPT_0953	0.596184	0.13889	0.049105	8		0.610413	0.30492	0.0597997	26		licD2 protein	MEMBRANE PROTEIN
SPT_0954	0.861795	0	0	1							licD1 protein	VARIOUS
SPT_0956	0.918469	0	0	1							putative polysaccharide biosynthesis protein	VARIOUS
SPT_0957	0.446704	0	0	1							putative 2-C-methyl-D-erythritol 4-phosphate cytidylyltransferase	VARIOUS METABOLISM AND BIOSYNTHESIS
SPT_0958											alcohol dehydrogenase, zinc-containing	CARBOHYDRATE METABOLISM
SPT_0959											choline kinase	VARIOUS
SPT_0960											licB protein	UNKNOWN
SPT_0961											licC protein	VARIOUS
SPT_0962	0.98367	0.109318	0.0386498	8		0.98662	0.0779688	0.0117542	44		putative DNA processing protein DprA	DNA TURNOVER
SPT_0964	0.938184	0.125974	0.0233927	29		0.966682	0.112145	0.00875702	164		conserved domain protein	UNKNOWN
SPT_0965											DNA topoisomerase I	DNA TURNOVER
SPT_0966	0.971755	0.145919	0.0551522	7		1.02198	0.118043	0.0156352	57		conserved hypothetical protein	UNKNOWN
SPT_0967	1.00645	0.0582856	0.0412142	2		0.974521	0.126017	0.0176459	51	LS	copper homeostasis protein CutC	TRANSPORT
SPT_0968	1.05447	0.0703999	0.0234666	9		0.996251	0.0718231	0.00959777	56		conserved hypothetical protein	UNKNOWN
SPT_0971	0.979834	0.0883679	0.029456	9		0.996281	0.113232	0.0104683	117		leuB 3-isopropylmalate dehydrogenase	AMINO ACID METABOLSIM
SPT_0972						0.962636	0.106725	0.0275564	15		conserved hypothetical protein	UNKNOWN
SPT_0973	1.01186	0	0	1		1.02296	0.122919	0.0191967	41		putative 3-isopropylmalate dehydratase, small subunit	AMINO ACID METABOLSIM
SPT_0974	1.07386	0	0	1		1.02473	0.0190009	0.0109702	3		hypothetical protein	UNKNOWN
SPT_0975	0.986236	0.0770394	0.0314512	6		0.989321	0.0752518	0.012542	36		hypothetical protein	UNKNOWN
SPT_0976						0.95659	0.0760618	0.0229335	11		hypothetical protein	UNKNOWN
SPT_0977	1.00137	0.194058	0.0277226	49		1.01008	0.107959	0.00663186	265		putative endonuclease (DNA metabolism, DNA degradation)	VARIOUS
SPT_0978	0.982241	0.179589	0.0352202	26		1.02485	0.096988	0.00703625	190		conserved domain protein	UNKNOWN
SPT_0979	0.968325	0.115354	0.0308296	14		0.999551	0.126706	0.0137432	85		guanosine monophosphate reductase	NUCLEOTIDE METABOLSIM
SPT_0981				1							ribonuclease III	TRANSCRIPTION AND TRANSLATION
SPT_0982	0.591912	0.109163	0.0250438	19		0.824669	0.191295	0.0162841	138	***	conserved hypothetical protein	CELL DIVISION
SPT_0983	0.992838	0.100502	0.0379864	7		0.984771	0.0891139	0.0115046	60		Cof family protein	UNKNOWN
SPT_0984						0.974147	0.110632	0.0187001	35		Cof family protein	UNKNOWN
SPT_0985											signal recognition particle-docking protein FtsY	TRANSPORT
SPT_0986						0.681187	0.0185136	0.0130911	2		glucose-6-phosphate 1-dehydrogenase	CARBOHYDRATE METABOLISM
SPT_0987	1.07743	0.0689446	0.0487512	2		0.969731	0.190712	0.0381423	25		amino acid ABC transporter, ATP-binding protein	TRANSPORT
SPT_0988	0.962328	0.127638	0.0451267	8		0.982601	0.118824	0.014853	64		amino acid ABC transporter, amino acid-binding protein/permease protein	TRANSPORT
SPT_0989	1.00665	0.064556	0.015216	18		1.01036	0.105926	0.0100541	111		conserved hypothetical protein	UNKNOWN
SPT_0990	0.9694	0.128868	0.0243537	28		0.991393	0.117089	0.0099673	138		excinuclease ABC, subunit B	DNA TURNOVER
SPT_0991	0.978252	0.0803908	0.0242387	11		1.0386	0.117542	0.0129804	82		acetyltransferase, GNAT family	VARIOUS METABOLISM AND BIOSYNTHESIS
SPT_0992	0.923175	0.146702	0.051867	8		0.968009	0.0912658	0.0134564	46		acetyltransferase, GNAT family	VARIOUS METABOLISM AND BIOSYNTHESIS
SPT_0993	1.01785	0.0742059	0.020581	13		1.03523	0.0954596	0.0143911	44		transcriptional regulator, biotin repressor family	REGULATOR
SPT_0994	0.937801	0.0809627	0.0269876	9		1.01816	0.0804036	0.0128749	39		MutT/nudix family protein	VARIOUS
SPT_0995	0.932054	0.187191	0.0500288	14		0.991381	0.0923702	0.0102634	81		hypothetical protein	UNKNOWN
SPT_0996	0.325478	0.127078	0.0401855	10		0.344865	0.492969	0.174291	8		membrane protein	UNKNOWN
SPT_0997											flavoprotein	VARIOUS METABOLISM AND BIOSYNTHESIS
SPT_0998	0.479999	0.321774	0.160887	4							phosphopantothenate--cysteine ligase	VARIOUS METABOLISM AND BIOSYNTHESIS
SPT_0999	0.360636	0	0	1		0.400325	0.303369	0.0695977	19		formate--tetrahydrofolate ligase	CARBOHYDRATE METABOLISM
SPT_1000	0.9845	0.0954926	0.0301974	10		1.00915	0.0949805	0.0095459	99		A/G-specific adenine glycosylase	DNA TURNOVER
SPT_1001											DNA-binding response regulator	REGULATOR
SPT_1002	1.1322	0.175834	0.0664591	7		0.955771	0.177979	0.0300839	35		sensory box sensor histidine kinase	REGULATOR
SPT_1003	0.777632	0.0728796	0.0275459	7		0.976065	0.174006	0.058002	9		vic protein	UNKNOWN
SPT_1004	1.03173	0	0	1		1.04248	0.0906111	0.0273203	11		conserved domain protein	UNKNOWN
SPT_1005	1.06883	0.0394405	0.0197202	4		0.997087	0.0885803	0.0198072	20		conserved hypothetical protein	UNKNOWN
SPT_1006						1.02724	0.0977513	0.0106026	85	QUERY	potassium/ion channel protein	TRANSPORT
SPT_1008	0.935107	0	0	1		0.986459	0.0948506	0.0230046	17		L-lactate dehydrogenase	CARBOHYDRATE METABOLISM
SPT_1010											DNA gyrase, A subunit	DNA TURNOVER
SPT_1011	1.06507	0.149254	0.0450019	11		1.0633	0.110383	0.0179064	38		conserved hypothetical protein	UNKNOWN
SPT_1012	1.02408	0.0783391	0.0296094	7		1.00036	0.094991	0.0133014	51		putative transporter, FNT family	TRANSPORT
SPT_1015	1.01607	0.113102	0.0274313	17		1.00897	0.0880113	0.00983996	80		conserved domain protein	UNKNOWN
SPT_1016	1.03631	0.198537	0.0701935	8		1.00577	0.106549	0.0113582	88		tRNA pseudouridine synthase B	TRANSCRIPTION AND TRANSLATION
SPT_1017	1.09107	0.115995	0.0438419	7		1.05706	0.0986843	0.0220665	20		hypothetical protein	UNKNOWN
SPT_1018	0.988832	0.131613	0.0329033	16		1.02823	0.101283	0.0140454	52		uridine kinase	NUCLEOTIDE METABOLSIM
SPT_1019	0.323224	0.382779	0.0878156	19		0.932019	0.190028	0.0304288	39	***	exodeoxyribonuclease VII, large subunit	DNA TURNOVER
SPT_1020											exodeoxyribonuclease VII, small subunit	DNA TURNOVER
SPT_1021											geranyltranstransferase	VARIOUS METABOLISM AND BIOSYNTHESIS
SPT_1022	0.753753	0.147641	0.0738207	4		0.867663	0.137009	0.0206549	44		putative hemolysin A	MEMBRANE PROTEIN
SPT_1023	0.789085	0	0	1		0.74726	0.0873164	0.0151998	33		putative transcriptional repressor	REGULATOR
SPT_1024	0.969776	0.0910778	0.0203656	20		0.979884	0.133485	0.0120359	123		DNA repair protein RecN	DNA TURNOVER
SPT_1025	1.0094	0.125271	0.026708	22		1.0164	0.0739624	0.00779632	90		serine/threonine protein phosphatase	UNKNOWN
SPT_1026	0.901752	0.153978	0.0427057	13		0.958709	0.123921	0.0108686	130		GTP-binding protein LepA	TRANSCRIPTION AND TRANSLATION
SPT_1028	0.982088	0.0604336	0.042733	2		0.978829	0.0722401	0.0175208	17		putative PTS system IIA component	TRANSPORT
SPT_1029											conserved hypothetical protein	CARBOHYDRATE METABOLISM
SPT_1032	0.947995	0.0819074	0.0309581	7		1.00488	0.0952711	0.014047	46		aldose 1-epimerase	CARBOHYDRATE METABOLISM
SPT_1033	1.02546	0.147938	0.0559153	7		1.01098	0.0792856	0.0138019	33		galactose-6-phosphate isomerase, LacA subunit	CARBOHYDRATE METABOLISM
SPT_1034	0.930537	0.0526601	0.0235503	5		1.00602	0.0873585	0.0134797	42		galactose-6-phosphate isomerase, LacB subunit	CARBOHYDRATE METABOLISM
SPT_1035	0.978884	0.0503675	0.0205625	6		0.998225	0.141618	0.0169265	70		tagatose-6-phosphate kinase	CARBOHYDRATE METABOLISM
SPT_1036	1.0074	0.0965273	0.0221449	19		1.02517	0.0876506	0.00851338	106		tagatose 1,6-diphosphate aldolase	CARBOHYDRATE METABOLISM
SPT_1037	0.998913	0.0399035	0.014108	8		0.995827	0.0898507	0.00921849	95		transcription antiterminator LacT	TRANSCRIPTION AND TRANSLATION
SPT_1038	1.01724	0.0833786	0.0372881	5		1.00803	0.0868024	0.0127983	46		PTS system, lactose-specific IIA component	TRANSPORT
SPT_1039	0.979109	0.134073	0.0240802	31		1.01824	0.0893608	0.00601106	221		PTS system, lactose-specific IIBC components	TRANSPORT
SPT_1040	0.974284	0.0940408	0.0235102	16		1.01014	0.083406	0.00583959	204		6-phospho-beta-galactosidase	CARBOHYDRATE METABOLISM
SPT_1041	1.00723	0	0	1		1.05835	0.033813	0.0138041	6		hypothetical protein	UNKNOWN
SPT_1042	0.841505	0.131383	0.0379269	12		0.902334	0.157008	0.0181297	75		lactose phosphotransferase system repressor	REGULATOR
SPT_1043						0.937142	0.0737226	0.0260649	8		ribonucleoside-diphosphate reductase 2, beta subunit	NUCLEOTIDE METABOLSIM
SPT_1044	0.890482	0	0	1							ribonucleoside-diphosphate reductase 2, alpha subunit	NUCLEOTIDE METABOLSIM
SPT_1045						0.944768	0.0475449	0.0274501	3		NrdH-redoxin	VARIOUS
SPT_1046											phosphocarrier protein HPr	VARIOUS
SPT_1047											phosphoenolpyruvate-protein phosphotransferase	CARBOHYDRATE METABOLISM
SPT_1048	0.923361	0.06695	0.033475	4		1.01705	0.133201	0.0444003	9		hypothetical protein	UNKNOWN
SPT_1049	0.988353	0.151639	0.0367779	17		1.01568	0.104937	0.0101924	106		conserved domain protein	UNKNOWN
SPT_1050	0.964835	0.123621	0.0163739	57		1.00738	0.100612	0.00539338	348		conserved hypothetical protein	UNKNOWN
SPT_1053	1.00937	0.0726326	0.0158497	21		0.996811	0.0851818	0.00851818	100		pneumococcal histidine triad protein E	VARIOUS
SPT_1054	0.926154	0.083666	0.0316228	7		1.01259	0.0749539	0.0114304	43		hypothetical protein	UNKNOWN
SPT_1055	0.957654	0.10983	0.0388309	8		1.00887	0.0984018	0.00917602	115		peptidase t	UNKNOWN
SPT_1056	0.978477	0.133968	0.0599125	5		0.991637	0.075642	0.00993228	58		collagen adhesion protein	CAPSULE
SPT_1057	1.00128	0.108724	0.0201895	29		1.00634	0.123066	0.00809714	231		hypothetical protein	UNKNOWN
SPT_1058	0.973046	0.128447	0.0406185	10		1.00844	0.0888415	0.011193	63		lepB2 signal peptidase I	VARIOUS METABOLISM AND BIOSYNTHESIS
SPT_1059	0.9915	0.117609	0.0240067	24		1.01985	0.0921434	0.00698537	174		hypothetical protein	UNKNOWN
SPT_1060	0.942117	0.109815	0.0258837	18		1.02038	0.100571	0.0101078	99		srtB sortase, SrtB family	PEPTIDOGLYCAN
SPT_1061	1.02074	0.0863427	0.0260333	11		1.00231	0.108047	0.0118597	83		surface protein cell wall anchor, sortase_B family	PEPTIDOGLYCAN
SPT_1062	1.0321	0.0991017	0.0313387	10		1.0143	0.0837484	0.00787839	113		ferrochelatase	VARIOUS METABOLISM AND BIOSYNTHESIS
SPT_1063	0.975213	0.106922	0.0534609	4		0.981178	0.103236	0.0167471	38		large conductance mechanosensitive channel protein MscL	TRANSPORT
SPT_1064	0.941314	0.140824	0.04246	11		1.00561	0.112532	0.0144083	61		GtrA family protein	UNKNOWN
SPT_1065	0.953255	0.0676996	0.0338498	4		1.00273	0.117814	0.0148432	63		conserved hypothetical protein	UNKNOWN
SPT_1067	0.957511	0.17294	0.0576466	9		0.773969	0.149689	0.0169489	78		aspartate-semialdehyde dehydrogenase	AMINO ACID METABOLSIM
SPT_1068	1.02266	0.0918292	0.0210671	19		0.996761	0.0906505	0.00780195	135		dihydrodipicolinate synthase	AMINO ACID METABOLSIM
SPT_1069	0.128635	0.221333	0.0613868	13		0.722553	0.284689	0.116224	6	*	thiophene and furan oxidation protein ThdF	RNA TURNOVER
SPT_1070	0.943521	0	0	1		1.06476	0.0755401	0.0238879	10		4-oxalocrotonate tautomerase	VARIOUS METABOLISM AND BIOSYNTHESIS
SPT_1071	0.925148	0.190208	0.0601491	10		0.895884	0.254977	0.0337726	57		thymidine kinase	NUCLEOTIDE METABOLSIM
SPT_1072						0.296955	0.325936	0.230471	2		peptide chain release factor 1	TRANSCRIPTION AND TRANSLATION
SPT_1073	1.02517	0.149054	0.0384855	15		0.931969	0.201249	0.0225003	80		HemK protein	VARIOUS METABOLISM AND BIOSYNTHESIS
SPT_1074	1.04591	0.154046	0.0889387	3		0.616741	0.280373	0.0660845	18		Sua5/YciO/YrdC family protein	TRANSCRIPTION AND TRANSLATION
SPT_1075	0.934271	0.160931	0.0719704	5		0.995394	0.185989	0.0263028	50		acetyltransferase, GNAT family	CARBOHYDRATE METABOLISM
SPT_1076	0.886977	0.151082	0.0455531	11		0.970067	0.191327	0.0186716	105		serine hydroxymethyltransferase	AMINO ACID METABOLSIM
SPT_1077	0.964512	0.133375	0.0421767	10		0.986142	0.163328	0.0235744	48		hypothetical protein	UNKNOWN
SPT_1078	0.796014	0.107044	0.0276386	15		0.665706	0.255417	0.0287367	79		conserved hypothetical protein	MEMBRANE PROTEIN
SPT_1079	0.827424	0.146028	0.0730142	4		0.907772	0.18325	0.0214477	73		conserved hypothetical protein	UNKNOWN
SPT_1080	0.941402	0.11926	0.0318736	14		0.901516	0.218787	0.0256071	73		RNA methyltransferase, TrmA family	AMINO ACID METABOLSIM
SPT_1081	0.886353	0.161533	0.0722396	5		0.950135	0.166429	0.0277381	36		conserved hypothetical protein	UNKNOWN
SPT_1082	0.926994	0.155336	0.0356365	19		0.984127	0.111259	0.00950546	137		iron-compound ABC transporter, iron compound-binding protein	TRANSPORT
SPT_1083	0.962652	0.116319	0.0179484	42		0.962447	0.10849	0.00782961	192		iron-compound ABC transporter, permease protein	TRANSPORT
SPT_1084	1.05258	0.139865	0.0259723	29		0.959795	0.123634	0.0109707	127		iron-compound ABC transporter, permease protein	TRANSPORT
SPT_1085	1.00288	0.117893	0.0226886	27		0.963656	0.0964109	0.00800649	145		iron-compound ABC transporter, ATP-binding protein	TRANSPORT
SPT_1086	1.04956	0.0729702	0.0421293	3		0.956716	0.107019	0.0286019	14		hypothetical protein	UNKNOWN
SPT_1087	1.01821	0.120149	0.0192392	39		0.990242	0.112476	0.00746528	227		MobA/MobL family protein	NUCLEOTIDE METABOLSIM
SPT_1088	1.00381	0.0927997	0.0535779	3		0.975782	0.0994499	0.0234406	18		DNA-binding protein	DNA TURNOVER
SPT_1092	1.04574	0.120591	0.0292477	17		0.999561	0.112267	0.0104689	115		hypothetical protein	UNKNOWN
SPT_1093	0.913862	0.127151	0.0568637	5		0.980345	0.138855	0.0490925	8		hypothetical protein	UNKNOWN
SPT_1096	1.02124	0.110994	0.036998	9		0.953148	0.113004	0.0143515	62		hypothetical protein	UNKNOWN
SPT_1097	0.888195	0.0720143	0.0415775	3		0.997425	0.0846627	0.0154572	30		hypothetical protein	UNKNOWN
SPT_1098	0.969856	0.056509	0.0104935	29		0.99031	0.121638	0.00941267	167		hypothetical protein	UNKNOWN
SPT_1099	1	0.118866	0.0297166	16		0.985354	0.0740695	0.00709458	109		putative hydrolase	UNKNOWN
SPT_1100	1.0281	0.0797474	0.028195	8		0.983063	0.141194	0.0148012	91		conserved hypothetical protein TIGR00147	UNKNOWN
SPT_1104	0.935917	0.0753747	0.026649	8		0.998274	0.102772	0.0151529	46		hypothetical protein	UNKNOWN
SPT_1105	1.07236	0.156651	0.0418668	14		0.998417	0.0705841	0.00889276	63		aminoglycoside 6'-N-acetyltransferase	VARIOUS METABOLISM AND BIOSYNTHESIS
SPT_1106	0.919389	0.0871027	0.0275443	10		1.02567	0.0854634	0.0126009	46		hypothetical protein	UNKNOWN
SPT_1107	0.931051	0.103833	0.0599482	3		1.00617	0.0896781	0.0124361	52		hypothetical ABC transporter ATP-binding protein	TRANSPORT
SPT_1110											putative cell division protein FtsW	CELL DIVISION
SPT_1111	0.923344	0.111904	0.0189153	35		0.855717	0.215285	0.0149633	207		phosphoenolpyruvate carboxylase	CARBOHYDRATE METABOLISM
SPT_1112	0.937888	0.137731	0.0486954	8		1.00488	0.0987141	0.0109011	82		conserved hypothetical protein	UNKNOWN
SPT_1113	1.00225	0.110624	0.0494724	5		0.969255	0.110214	0.0126425	76		conserved hypothetical protein	UNKNOWN
SPT_1114	1.0149	0.0681724	0.0304876	5		0.969149	0.105523	0.0120255	77		ABC transporter, ATP-binding protein	TRANSPORT
SPT_1115											DNA primase	DNA TURNOVER
SPT_1116											RNA polymerase sigma-70 factor	TRANSCRIPTION AND TRANSLATION
SPT_1117											conserved hypothetical protein	UNKNOWN
SPT_1118	0	0.1755	0.0663328	7		0	0	0	22		glycosyl transferase CpoA	LIPOPROTEIN
SPT_1119	0.931361	0	0	1							glycosyl transferase, group 1	CARBOHYDRATE METABOLISM
SPT_1120	1.03382	0.141564	0.100101	2		0.846242	0.104746	0.0349153	9		conserved domain protein	UNKNOWN
SPT_1121	1.0068	0	0	1		0.977198	0.0628845	0.022233	8		hypothetical protein	UNKNOWN
SPT_1122											GTP-binding protein, GTP1/Obg family	TRANSCRIPTION AND TRANSLATION
SPT_1123	0.852621	0.00606532	0.00428883	2		0.956967	0.182011	0.0687937	7		hypothetical protein	UNKNOWN
SPT_1127				13		1.05177	0.0269282	0.0190411	2		UDP-N-acetylglucosamine 1-carboxyvinyltransferase	CARBOHYDRATE METABOLISM
SPT_1128	0.745664	0.195447	0.0874066	5		0.861742	0.127816	0.0250668	26		acetyltransferase, GNAT family	VARIOUS METABOLISM AND BIOSYNTHESIS
SPT_1129	0.873457	0.34553	0.0923468	14		1.03219	0.201611	0.0204705	97		conserved hypothetical protein	UNKNOWN
SPT_1130											methionine aminopeptidase, type I	TRANSCRIPTION AND TRANSLATION
SPT_1133	0.819972	0.207848	0.0657273	10		0.996421	0.108201	0.0216401	25		ATP-dependent DNA helicase PcrA	DNA TURNOVER
SPT_1134	0.93076	0.00799931	0.00565637	2		0.941837	0.0987778	0.016463	36		glutamine amidotransferase, class I	AMINO ACID METABOLSIM
SPT_1135	1.00807	0.0575428	0.0257339	5		0.977975	0.129681	0.0167418	60		DNA repair protein RadC	DNA TURNOVER
SPT_1136	0.913972	0.103814	0.0519072	4		0.93559	0.0996	0.0188226	28		conserved hypothetical protein	UNKNOWN
SPT_1137	0.980417	0.0134481	0.00950927	2		0.961733	0.121326	0.0404421	9		hypothetical protein	UNKNOWN
SPT_1138						0.973548	0.112408	0.0251352	20		hypothetical protein	UNKNOWN
SPT_1139						0.839351	0.39122	0.225871	3		aminotransferase, class-V	AMINO ACID METABOLSIM
SPT_1140	0.946625	0.122764	0.0464004	7		1.10107	0.108049	0.0136129	63		ribose-phosphate pyrophosphokinase	CARBOHYDRATE METABOLISM
SPT_1141	1.05883	0.0252569	0.0112952	5		0.997674	0.0850455	0.0145852	34		conserved hypothetical protein	UNKNOWN
SPT_1142	0.948375	0.0911228	0.0344412	7		0.960098	0.09387	0.0131444	51		conserved hypothetical protein	NUCLEOTIDE METABOLSIM
SPT_1143											inorganic polyphosphate/ATP-NAD kinase	VARIOUS METABOLISM AND BIOSYNTHESIS
SPT_1144	0.827337	0.0913645	0.0323022	8		0.965266	0.159357	0.0202384	62		ribosomal large subunit pseudouridine synthase, RluD subfamily	TRANSCRIPTION AND TRANSLATION
SPT_1145	0.886141	0.109567	0.049	5		0.795128	0.304111	0.0555228	30		phosphate acetyltransferase	CARBOHYDRATE METABOLISM
SPT_1149						1.04701	0.0595242	0.0243007	6		conserved hypothetical protein TIGR00103	UNKNOWN
SPT_1150	0.982119	0.128361	0.0331426	15		0.954248	0.134725	0.0169738	63		putative membrane protein	UNKNOWN
SPT_1152						0.981985	0.116675	0.0412508	8		conserved hypothetical protein	UNKNOWN
SPT_1154	1.15136	0.054952	0.038857	2		0.985744	0.0761532	0.0219835	12		hypothetical protein	UNKNOWN
SPT_1155	1.08773	0	0	1							hypothetical protein	UNKNOWN
SPT_1156											macrolide-efflux protein	VARIOUS METABOLISM AND BIOSYNTHESIS
SPT_1157	0.963261	0.0993279	0.0265465	14		1.00765	0.0947251	0.00883316	115		conserved hypothetical protein	UNKNOWN
SPT_1158	0.937937	0.102615	0.0274251	14		1.00887	0.0880515	0.00913052	93		degV family protein	UNKNOWN
SPT_1159											DNA-binding protein HU	DNA TURNOVER
SPT_1160	0.990261	0.112055	0.0238902	22		0.960999	0.12492	0.0110415	128		ABC transporter, ATP-binding protein	TRANSPORT
SPT_1161	0.955403	0.132642	0.0354501	14		0.985753	0.0978839	0.0100959	94		putative transcriptional regulator MutR	REGULATOR
SPT_1162	0.934436	0.12444	0.0278257	20		1.01239	0.111199	0.0096422	133		putative transporter	TRANSPORT
SPT_1163											DNA ligase, NAD-dependent	DNA TURNOVER
SPT_1164	0.967478	0.105026	0.0164023	41		0.979439	0.106235	0.00678713	245		putative pullulanase	CARBOHYDRATE METABOLISM
SPT_1165	1.00887	0.129829	0.0459015	8		1.01326	0.0794172	0.00802235	98		glyceraldehyde-3-phosphate dehydrogenase, NADP-dependent	CARBOHYDRATE METABOLISM
SPT_1166	0.982396	0.152838	0.0258344	35		1.00715	0.0944538	0.00610971	239		1,4-alpha-glucan branching enzyme	CARBOHYDRATE METABOLISM
SPT_1167	0.987995	0.147662	0.0492207	9		1.02095	0.0687426	0.00677341	103		glucose-1-phosphate adenylyltransferase	CARBOHYDRATE METABOLISM
SPT_1168	0.983629	0.105442	0.0175737	36		1.03754	0.0942531	0.0066647	200		glycogen biosynthesis protein GlgD	CARBOHYDRATE METABOLISM
SPT_1169	0.963021	0.0983653	0.0311058	10		1.04071	0.106223	0.0097786	118		glycogen synthase	CARBOHYDRATE METABOLISM
SPT_1171	0.963907	0.13463	0.0388643	12		0.990436	0.11767	0.0155857	57		hypothetical protein	UNKNOWN
SPT_1172	1.00123	0.119969	0.0275227	19		1.00812	0.125061	0.0136453	84		conserved hypothetical protein TIGR00045	AMINO ACID METABOLSIM
SPT_1173						1.46185	0	0	1		enolase	CARBOHYDRATE METABOLISM
SPT_1178											exonuclease RexB	DNA TURNOVER
SPT_1179						0.938279	0.0210858	0.0121739	3		exonuclease RexA	DNA TURNOVER
SPT_1180	0.923563	0.19066	0.110078	3		1.03068	0.0770842	0.0126726	37		hypothetical protein	UNKNOWN
SPT_1181	0.980001	0.130117	0.0121866	114		1.01446	0.0997615	0.00371274	722		zinc metalloprotease ZmpC	VARIOUS
SPT_1182											ribosomal biogenesis GTPase	TRANSCRIPTION AND TRANSLATION
SPT_1183	0.97706	0.0819833	0.0309868	7		1.00007	0.0759098	0.00934385	66		ribonuclease HII	RNA TURNOVER
SPT_1184	1.00494	0.175097	0.0343394	26		0.970826	0.132702	0.0105572	158		voltage-gated chloride channel family protein	TRANSPORT
SPT_1185											site-specific tyrosine recombinase	DNA TURNOVER
SPT_1186	1.04278	0.0827658	0.0238924	12		1.02409	0.0836033	0.00923245	82		putative lipoate-protein ligase	LIPOPROTEIN
SPT_1187	0.986867	0.186193	0.0588792	10		1.01784	0.0847572	0.00761142	124		putative acetoin dehydrogenase complex, E3 component, dihydrolipoamide dehydrogenase	CARBOHYDRATE METABOLISM
SPT_1188	0.96846	0.0302917	0.0135468	5		0.99781	0.115409	0.0112627	105		putative acetoin dehydrogenase complex, E2 component, dihydrolipoamide acetyltransferase	CARBOHYDRATE METABOLISM
SPT_1189	1.03457	0.135808	0.0409478	11		1.03661	0.110679	0.0117985	88		putative acetoin dehydrogenase, E1 component, beta subunit	CARBOHYDRATE METABOLISM
SPT_1190	1.00684	0.0830321	0.0214388	15		1.00047	0.0976915	0.011206	76		putative acetoin dehydrogenase, E1 component, alpha subunit	CARBOHYDRATE METABOLISM
SPT_1191	0.986856	0.129653	0.0264652	24		0.97022	0.123006	0.00984839	156		MATE efflux family protein	TRANSPORT
SPT_1192	0.856019	0.0694054	0.0245385	8		0.907059	0.145708	0.0176697	68		dihydroorotase, multifunctional complex type	NUCLEOTIDE METABOLSIM
SPT_1193	0.849866	0.0783231	0.0452199	3		0.968362	0.091535	0.014473	40		mutator MutT protein	DNA TURNOVER
SPT_1194	0.965256	0.0915403	0.034599	7		0.963378	0.140559	0.0196822	51		uracil-DNA glycosylase	DNA TURNOVER
SPT_1195	1.07173	0.132839	0.0342988	15		1.01201	0.0946463	0.0099766	90		hypothetical protein	UNKNOWN
SPT_1196	1.03794	0.135998	0.0430062	10		1.00334	0.0953238	0.0121061	62		hydrolase, haloacid dehalogenase-like family	UNKNOWN
SPT_1197	1.06385	0.0789571	0.0322341	6		1.00518	0.118625	0.0155762	58		conserved hypothetical protein	UNKNOWN
SPT_1198	1.01793	0.128927	0.0268831	23		1.01713	0.0770935	0.00715795	116		conserved domain protein	UNKNOWN
SPT_1199	1.02798	0.195837	0.065279	9		1.0322	0.0878029	0.00925524	90		adhesion lipoprotein	TRANSPORT
SPT_1200	0.977441	0.0926132	0.0171978	29		0.999337	0.098284	0.00711158	191		amino acid permease family protein	TRANSPORT
SPT_1201	1.07119	0.148828	0.0744138	4		1.00401	0.0889344	0.0157215	32		thioredoxin family protein	VARIOUS
SPT_1202	1.00042	0.109907	0.0304828	13		1.00285	0.0815389	0.0112002	53		cytochrome c-type biogenesis protein CcdA	UNKNOWN
SPT_1203	0.962479	0.00805458	0.00465031	3		1.02466	0.100573	0.019724	26		hypothetical protein	UNKNOWN
SPT_1204	1.11161	0.105162	0.0743607	2		1.03914	0.0788917	0.0237867	11		hypothetical protein	UNKNOWN
SPT_1205	0.953174	0	0	1		0.926501	1.11022e-16	1.11022e-16	1		hypothetical protein	UNKNOWN
SPT_1210											hypothetical protein	LIPOPROTEIN
SPT_1211	1.03748	0.0834923	0.0417462	4		1.09385	0.14019	0.0236965	35		exonuclease	DNA TURNOVER
SPT_1212	0.277748	0.362697	0.209403	3		0.971102	0	0	1		conserved hypothetical protein	UNKNOWN
SPT_1213	1.12753	0.0717745	0.0507522	2		1.06965	0.00378383	0.00267557	2		5-methylthioadenosine/S-adenosylhomocysteine nucleosidase	AMINO ACID METABOLSIM
SPT_1214	1.05635	0.0152386	0.00879801	3		0.86153	0.0966216	0.0305544	10		hypothetical protein	UNKNOWN
SPT_1215	0.855567	0.285946	0.0904242	10		0.787708	0.237229	0.0465244	26		MutT/nudix family protein	NUCLEOTIDE METABOLSIM
SPT_1216						0.716357	0.321769	0.143899	5		UDP-N-acetylglucosamine pyrophosphorylase	CARBOHYDRATE METABOLISM
SPT_1217	0.950795	0.0984684	0.0296894	11		0.959253	0.12374	0.0124996	98		hypothetical protein	UNKNOWN
SPT_1218	0.7514	0.141014	0.0425174	11		0.842945	0.228978	0.0298105	59		conserved hypothetical protein	MEMBRANE PROTEIN
SPT_1219	0.890176	0.116992	0.0523203	5		0.977767	0.0787778	0.0176153	20		putative regulatory protein	REGULATOR
SPT_1220	0.927466	0.0951351	0.0425457	5		0.975284	0.0929837	0.0132834	49		phosphoglycerate mutase family protein	CARBOHYDRATE METABOLISM
SPT_1222	0.681109	0.129193	0.0372949	12		0.823107	0.176449	0.019027	86		putative protease maturation protein	PROTEIN TURNOVER
SPT_1223	0.870996	0.100427	0.0355062	8		0.99369	0.114647	0.0145602	62		O-methyltransferase	UNKNOWN
SPT_1224	0.940529	0.153383	0.0295186	27		0.957948	0.106948	0.00691789	239		oligoendopeptidase F	UNKNOWN
SPT_1225	0.930089	0.113994	0.0294331	15		0.982821	0.110888	0.0116887	90		competence protein CoiA	VARIOUS
SPT_1226	0.889346	0.145496	0.0484986	9		0.940409	0.144931	0.0207045	49		tellurite resistance protein TehB	VARIOUS
SPT_1227	0.567847	0.16533	0.0739378	5		0.606009	0.349599	0.0649189	29		SsrA-binding protein	TRANSCRIPTION AND TRANSLATION
SPT_1228	0.550476	0.124709	0.023158	29		0.652718	0.349894	0.0388771	81		exoribonuclease, VacB/Rnb family	RNA TURNOVER
SPT_1229	0.488052	0.0138785	0.00981358	2		0.92481	0.126811	0.0896692	2		putative preprotein translocase, SecG subunit	TRANSPORT
SPT_1230						1.06196	0.12425	0.0277831	20		ribosomal protein L33	TRANSCRIPTION AND TRANSLATION
SPT_1231	1.03813	0.0780881	0.0246936	10		0.986823	0.0797152	0.00683552	136		multi-drug resistance efflux pump	TRANSPORT
SPT_1232	0.877744	0	0	1		0.937051	0.0577372	0.0218226	7		dephospho-CoA kinase	VARIOUS METABOLISM AND BIOSYNTHESIS
SPT_1233	0.982333	0.0646166	0.0228454	8		0.980159	0.105	0.015	49		formamidopyrimidine-DNA glycosylase	DNA TURNOVER
SPT_1234	0.771776	0.0947301	0.0358046	7		0.837106	0.196021	0.0264314	55		GTP-binding protein Era	TRANSCRIPTION AND TRANSLATION
SPT_1235	0.743763	0.21072	0.10536	4		0.802776	0.185611	0.0405036	21		diacylglycerol kinase	LIPOPROTEIN
SPT_1236						0.809756	0.0572798	0.040503	2		conserved hypothetical protein TIGR00043	UNKNOWN
SPT_1237	0.919518	0.18042	0.0413912	19		0.956759	0.0943594	0.00847373	124		adherence and virulence protein A	VARIOUS
SPT_1238	1.05804	0.119728	0.0194225	38		0.988226	0.112517	0.00688594	267		endo-beta-N-acetylglucosaminidase	CARBOHYDRATE METABOLISM
SPT_1239	0.866299	0.102637	0.0309463	11		0.896384	0.187064	0.0228535	67		dihydroorotate dehydrogenase B	NUCLEOTIDE METABOLSIM
SPT_1240	0.839926	0.095474	0.0264797	13		0.898839	0.0961229	0.0113282	72		dihydroorotate dehydrogenase, electron transfer subunit	NUCLEOTIDE METABOLSIM
SPT_1241	0.937249	0.0748236	0.0264541	8		1.01252	0.0922425	0.0130451	50		lactoylglutathione lyase	CARBOHYDRATE METABOLISM
SPT_1242	0.932988	0	0	1		0.88111	0.175145	0.10112	3		ribosomal protein L20	TRANSCRIPTION AND TRANSLATION
SPT_1243	0.914481	0.0223611	0.0158117	2		1.09825	0.0899538	0.0299846	9		ribosomal protein L35	TRANSCRIPTION AND TRANSLATION
SPT_1244						1.08155	0.0267135	0.0188893	2		translation initiation factor IF-3	TRANSCRIPTION AND TRANSLATION
SPT_1245	0.942861	0.141431	0.0282862	25		1.01756	0.0936324	0.0076197	151		hypothetical protein	UNKNOWN
SPT_1246	0.940696	0.152149	0.0507164	9		1.04958	0.0937363	0.00977269	92		ABC transporter, ATP-binding protein	TRANSPORT
SPT_1247	1.01009	0.126349	0.0219946	33		1.0279	0.0890987	0.00566921	247		DNA internalization-related competence protein ComEC/Rec2	TRANSPORT
SPT_1248	1.07301	0.0977486	0.0437145	5		1.02493	0.100768	0.0137128	54		competence protein CelA	TRANSPORT
SPT_1249	1.05386	0.128598	0.0486054	7		1.00689	0.101713	0.0128146	63		acetyltransferase, GNAT family	VARIOUS METABOLISM AND BIOSYNTHESIS
SPT_1253	0.99019	0.0934414	0.0295488	10		1.01815	0.073291	0.011736	39		conserved hypothetical protein	UNKNOWN
SPT_1254	1.03377	0.0714913	0.0357457	4		0.983459	0.0961163	0.0126207	58		acetyltransferase, GNAT family	VARIOUS METABOLISM AND BIOSYNTHESIS
SPT_1255	0.957442	0.0853838	0.0257442	11		1.00643	0.0977321	0.0111376	77		PhoH family protein	UNKNOWN
SPT_1256	1.01777	0.117031	0.0585157	4		1.00214	0.125022	0.0334136	14		hypothetical protein	UNKNOWN
SPT_1257	1.07197	0.119801	0.0489084	6		0.978251	0.0947726	0.0273585	12		conserved hypothetical protein	UNKNOWN
SPT_1258	0.990291	0.084044	0.026577	10		0.989684	0.108169	0.0133147	66		conserved hypothetical protein	UNKNOWN
SPT_1259						0.912271	0.0875525	0.061909	2		ribosome recycling factor	TRANSCRIPTION AND TRANSLATION
SPT_1260						0.829072	0.223756	0.111878	4		uridylate kinase	NUCLEOTIDE METABOLSIM
SPT_1261	0.708932	0.173475	0.0578251	9		0.927293	0.182993	0.0189755	93		Gid protein	CELL DIVISION
SPT_1262	0.70088	0.184956	0.106784	3		0.964632	0.0942443	0.0157074	36		tetrapyrrole methylase family protein	UNKNOWN
SPT_1263	0	0.0370278	0.0185139	4		0	0	0	1		conserved hypothetical protein	UNKNOWN
SPT_1264						1.021	0.0596482	0.0298241	4		DNA polymerase III, delta prime subunit	DNA TURNOVER
SPT_1265											thymidylate kinase	NUCLEOTIDE METABOLSIM
SPT_1266	1.04308	0.10416	0.03472	9		0.976043	0.121634	0.014045	75		pyrroline-5-carboxylate reductase	AMINO ACID METABOLSIM
SPT_1267	0.9622	0.116037	0.0259467	20		1.03045	0.107989	0.00903048	143		gamma-glutamyl phosphate reductase	AMINO ACID METABOLSIM
SPT_1268	0.988016	0.129538	0.0431793	9		1.01247	0.0948646	0.0103506	84		glutamate 5-kinase	AMINO ACID METABOLSIM
SPT_1269	1.03083	0.123453	0.0202955	37		1.00887	0.10171	0.00625983	264		choline binding protein E	VARIOUS
SPT_1270	0.91213	0.0954693	0.0246501	15		0.948086	0.114852	0.0130886	77		ribosomal large subunit pseudouridine synthase D	TRANSCRIPTION AND TRANSLATION
SPT_1271	0.665366	0.123794	0.0467897	7		0.737912	0.214909	0.0292454	54		signal peptidase II	LIPOPROTEIN
SPT_1272	0.874755	0.175641	0.0487139	13		0.930237	0.176922	0.0200325	78		transcriptional regulator, LysR family	REGULATOR
SPT_1273	0.932882	0.0636936	0.0318468	4		0.963742	0.100951	0.0260654	15		hypothetical protein	UNKNOWN
SPT_1274	0.965059	0.110872	0.0254358	19		1.02159	0.076707	0.00745045	106		conserved hypothetical protein	UNKNOWN
SPT_1275	1.02599	0.0519435	0.0259717	4		1.02459	0.0670941	0.0111823	36		hypothetical protein	UNKNOWN
SPT_1276	1.0466	0.102247	0.0340825	9		1.01693	0.0773691	0.00918202	71		Cof family protein	UNKNOWN
SPT_1277	1.03995	0.100201	0.0267799	14		1.03828	0.100339	0.00948119	112		carbon-nitrogen hydrolase family protein	AMINO ACID METABOLSIM
SPT_1278	0.939029	0.109081	0.0257107	18		1.00409	0.104256	0.00907433	132		agmatine deiminase	AMINO ACID METABOLSIM
SPT_1279	1.01103	0.107401	0.0240156	20		1.00775	0.102753	0.00884357	135		carboxynorspermidine decarboxylase	CARBOHYDRATE METABOLISM
SPT_1280	1.00825	0.182989	0.0419807	19		1.00654	0.111995	0.00893817	157		conserved hypothetical protein	AMINO ACID METABOLSIM
SPT_1281	1.0167	0.103015	0.0275319	14		1.00183	0.102559	0.0127209	65		spermidine synthase	AMINO ACID METABOLSIM
SPT_1282											hypothetical protein	UNKNOWN
SPT_1283	0.956838	0.0961122	0.0480561	4		1.00456	0.0859809	0.0175508	24		pilin gene inverting-related protein	DNA TURNOVER
SPT_1284	0.958896	0.0908143	0.0203067	20		1.00988	0.0889386	0.00630469	199		lysine decarboxylase	AMINO ACID METABOLSIM
SPT_1287	0.998637	0.0387597	0.0137036	8		1.03733	0.129437	0.0174533	55		integral membrane protein	VARIOUS METABOLISM AND BIOSYNTHESIS
SPT_1288	0.963834	0.175502	0.0300983	34		1.00892	0.101731	0.0067521	227		putative ABC transporter, permease protein	TRANSPORT
SPT_1289	0.977385	0.0746052	0.0224943	11		1.00386	0.122552	0.0125079	96		ABC transporter, ATP-binding protein	TRANSPORT
SPT_1290	1.03451	0.0905789	0.0452895	4		1.02563	0.0934882	0.0155814	36		hypothetical protein	UNKNOWN
SPT_1291	1.02643	0.158583	0.0709205	5		0.959616	0.151029	0.0271257	31		conserved hypothetical protein	UNKNOWN
SPT_1292	0.944594	0.121554	0.0607768	4		1.0028	0.0888921	0.0135559	43		conserved hypothetical protein	UNKNOWN
SPT_1293	1.00168	0.122671	0.0316735	15		1.043	0.122501	0.00965446	161		putative transcriptional regulator	REGULATOR
SPT_1294						1.05809	0.00289333	0.0020459	2		hypothetical protein	UNKNOWN
SPT_1295	0.913981	0.196323	0.0801485	6		0.994127	0.0955201	0.011104	74		conserved hypothetical protein	UNKNOWN
SPT_1296	0.967668	0.0662293	0.0156104	18		1.02172	0.105266	0.011096	90		conserved hypothetical protein	UNKNOWN
SPT_1297	1.00176	0.106043	0.0257192	17		0.979675	0.103649	0.0105239	97		hypothetical protein	UNKNOWN
SPT_1298	1.0482	0.0574724	0.0257024	5		0.993305	0.0755394	0.0135673	31		hypothetical protein	UNKNOWN
SPT_1300	1.03393	0.115561	0.0280277	17		1.0172	0.0860906	0.00883271	95		conserved hypothetical protein	UNKNOWN
SPT_1302						0.976418	0	0	1		pyruvate kinase	CARBOHYDRATE METABOLISM
SPT_1303						0.926069	0.334469	0.136546	6		6-phosphofructokinase	CARBOHYDRATE METABOLISM
SPT_1304											DNA polymerase III, alpha subunit	DNA TURNOVER
SPT_1305	1.00632	0.116699	0.0180071	42		0.98048	0.105708	0.00691035	234		-pro dipeptidyl-peptidase	TRANSCRIPTION AND TRANSLATION
SPT_1306	0.951469	0.01257	0.00725732	3		1.00417	0.0956609	0.0155182	38		putative transcriptional repressor	REGULATOR
SPT_1308	1.00359	0.112272	0.0137162	67		1.00383	0.115346	0.00567581	413		putative type I restriction-modification system, R subunit	VARIOUS
SPT_1309	1.03153	0.130528	0.0206382	40		0.993182	0.121991	0.00989474	152		type I restriction-modification system, S subunit	DNA TURNOVER
SPT_1311	0.935759	0.151148	0.0617058	6		0.981874	0.149625	0.0236578	40		hypothetical protein	UNKNOWN
SPT_1312	0.850066	0.0997069	0.0498535	4		0.975753	0.0721309	0.0322579	5		hypothetical protein	UNKNOWN
SPT_1313	0.998493	0.130263	0.0188018	48		1.0136	0.09806	0.00780124	158		putative type I restriction-modification system, S subunit	VARIOUS
SPT_1314	0.986434	0.133659	0.0248198	29		0.988158	0.104622	0.00797736	172		putative type I restriction-modification system, M subunit	VARIOUS
SPT_1316	0.960905	0.228849	0.0467136	24		0.994472	0.0798721	0.0076155	110		hypothetical protein	UNKNOWN
SPT_1317	1.03863	0.0351143	0.0157036	5		0.983721	0.102767	0.0158574	42		hypothetical protein	UNKNOWN
SPT_1318	1.00623	0.0954678	0.0477339	4		1.00467	0.107013	0.0214025	25		hypothetical protein	UNKNOWN
SPT_1319	1.03421	0.120889	0.0402965	9		1.0128	0.111306	0.0107604	107		conserved hypothetical protein	UNKNOWN
SPT_1320	1.02395	0.0791986	0.0280009	8		1.00299	0.103444	0.0103965	99		thiazole biosynthesis protein ThiI	AMINO ACID METABOLSIM
SPT_1321	0.929876	0.0846129	0.0282043	9		1.02879	0.116906	0.0127555	84		aminotransferase, class-V	AMINO ACID METABOLSIM
SPT_1322	0.721823	0.105062	0.0397099	7		1.00781	0.0984556	0.0128178	59	***	hypothetical protein	DNA TURNOVER
SPT_1323											SpoE family protein	TRANSPORT
SPT_1324	1.05307	0.117413	0.03138	14		1.02066	0.0987234	0.0079042	156		PTS system, fructose specific IIABC components	TRANSPORT
SPT_1325	0.881988	0.125506	0.062753	4		1.01077	0.0841289	0.0122715	47		putative 1-phosphofructokinase	CARBOHYDRATE METABOLISM
SPT_1326	0.916545	0.078403	0.0320079	6		0.959251	0.0980569	0.0138673	50		lactose phosphotransferase system repressor	REGULATOR
SPT_1328						1.06141	0.205246	0.0775757	7		membrane protein	UNKNOWN
SPT_1329	0.769938	0.0938301	0.022116	18		0.468797	0.352845	0.0459364	59	***	D-alanyl-D-alanine carboxypeptidase	PEPTIDOGLYCAN
SPT_1330	0.123413	0.0812557	0.046913	3							conserved hypothetical protein	UNKNOWN
SPT_1331											NifU family protein	VARIOUS METABOLISM AND BIOSYNTHESIS
SPT_1332											aminotransferase, class-V	AMINO ACID METABOLSIM
SPT_1333	0.429324	0	0	1		0.917783	0.0762025	0.0538833	2		conserved hypothetical protein	UNKNOWN
SPT_1334						1.00024	0.0941384	0.0543508	3		ABC transporter, ATP-binding protein	TRANSPORT
SPT_1335	1.00102	0.0563302	0.0325223	3		0.935416	0.104561	0.033065	10		hypothetical protein	UNKNOWN
SPT_1336						0.808855	0	0	1		DNA polymerase III, gamma and tau subunits	DNA TURNOVER
SPT_1337	0.980544	0	0	1		0.993288	0.0820745	0.0211916	15		conserved hypothetical protein	UNKNOWN
SPT_1343											hypothetical protein	UNKNOWN
SPT_1344	0.917884	0.134618	0.0405889	11		0.970347	0.108169	0.0107632	101		pyrrolidone-carboxylate peptidase	AMINO ACID METABOLSIM
SPT_1345	0.927424	0.220748	0.0493607	20		0.954755	0.112137	0.0101524	122		membrane protein	UNKNOWN
SPT_1346	0.964293	0.180272	0.0637356	8		0.926724	0.170412	0.0221858	59		putative membrane protein	UNKNOWN
SPT_1347	0.973198	0.134567	0.0475766	8		0.997637	0.0962064	0.0129725	55		peptide ABC transporter substrate-binding protein	TRANSPORT
SPT_1348	0.923218	0.242238	0.0807461	9		0.977507	0.0860708	0.0101435	72		branched-chain amino acid aminotransferase	AMINO ACID METABOLSIM
SPT_1349	0.869758	0	0	1		0.961459	0.0442527	0.0255493	3		topoisomerase IV, subunit A	DNA TURNOVER
SPT_1350						0.891627	0.162351	0.0662796	6		hypothetical protein	UNKNOWN
SPT_1351	0.979158	1.11022e-16	1.11022e-16	1		0.725972	1.11022e-16	1.11022e-16	1		topoisomerase IV, subunit B	DNA TURNOVER
SPT_1352											conserved hypothetical protein	UNKNOWN
SPT_1355	0.983657	0.135575	0.0376019	13		1.05353	0.118405	0.0144655	67		putative sugar ABC transporter, permease protein	TRANSPORT
SPT_1356	1.07384	0.127772	0.031943	16		1.09158	0.0830804	0.00781555	113		putative sugar ABC transporter, permease protein	TRANSPORT
SPT_1357	1.05962	0.0960686	0.0289658	11		1.08935	0.0862922	0.00867269	99		sugar ABC transporter, ATP-binding protein	TRANSPORT
SPT_1358	1.09745	0.0972564	0.0269741	13		1.10064	0.0869047	0.00984002	78		lipoprotein	TRANSPORT
SPT_1359	1.13821	0.0910126	0.0371557	6		1.08036	0.135337	0.0193339	49		cytidine deaminase	NUCLEOTIDE METABOLSIM
SPT_1360	1.05311	0.0799741	0.0326493	6		1.04502	0.106612	0.0146443	53		deoxyribose-phosphate aldolase	CARBOHYDRATE METABOLISM
SPT_1361	0.969096	0.109027	0.0302385	13		1.01153	0.0967037	0.00981877	97		pyrimidine-nucleoside phosphorylase	NUCLEOTIDE METABOLSIM
SPT_1362	1.02342	0.11251	0.0312048	13		1.02767	0.0918427	0.0121649	57		conserved hypothetical protein	TRANSCRIPTION AND TRANSLATION
SPT_1363	0.931401	0.119096	0.0396988	9		1.0159	0.083698	0.0123406	46		hypothetical protein	UNKNOWN
SPT_1364											pantothenate kinase	VARIOUS METABOLISM AND BIOSYNTHESIS
SPT_1365	0.992975	0.0328307	0.0134031	6		0.991036	0.120886	0.0364484	11		ribosomal protein S20	TRANSCRIPTION AND TRANSLATION
SPT_1366	0.921504	0.0970263	0.0560182	3		1.0205	0.0844741	0.0138875	37		putative DNA topology modulation protein FlaR	UNKNOWN
SPT_1367	1.08215	0.0920565	0.0375819	6		1.02832	0.0805813	0.00912403	78		purine nucleoside phosphorylase, family 1	NUCLEOTIDE METABOLSIM
SPT_1368	0.989329	0.125916	0.0563113	5		1.02094	0.136403	0.018067	57		hemolysin-related protein	VARIOUS
SPT_1369	1.05127	0.180579	0.0737211	6		1.02477	0.110505	0.0132079	70		hypothetical protein	UNKNOWN
SPT_1370	1.10339	0.10465	0.03021	12		1.02675	0.10305	0.012983	63		hypothetical protein	UNKNOWN
SPT_1371	1.03087	0.128264	0.0320659	16		1.07378	0.0917069	0.00977599	88		purine nucleoside phosphorylase, family 2	NUCLEOTIDE METABOLSIM
SPT_1372	1.01256	0.141287	0.0534015	7		1.05287	0.0924674	0.015858	34		hypothetical protein	UNKNOWN
SPT_1373	1.00513	0.0869816	0.0199549	19		1.06922	0.0962411	0.00760853	160		phosphopentomutase	NUCLEOTIDE METABOLSIM
SPT_1374	0.783999	0.0246294	0.0174156	2		0.882869	0.199117	0.0497792	16		ribose 5-phosphate isomerase	CARBOHYDRATE METABOLISM
SPT_1375	0.924389	0.11245	0.0649232	3		1.01507	0.0858043	0.0114661	56		putative YjeF homolog, C-terminus	VARIOUS
SPT_1376	0.384699	0.135879	0.0679395	4		1.0665	0.112854	0.0564269	4	*	methylenetetrahydrofolate dehydrogenase/methenyltetrahydrofolate cyclohydrolase	CARBOHYDRATE METABOLISM
SPT_1377	1.04906	0.162918	0.0814591	4		1.00101	0.110685	0.0177238	39		amino acid ABC transporter, ATP-binding protein	TRANSPORT
SPT_1378	1.01237	0.123749	0.0618746	4		0.976183	0.117218	0.0141114	69		amino acid ABC transporter, permease protein	TRANSPORT
SPT_1379	1.33646	0	0	1		1.04125	0.0677432	0.0239508	8		conserved hypothetical protein	UNKNOWN
SPT_1380	1.05973	0.107317	0.0246202	19		1.0181	0.113338	0.00877038	167		ATP-dependent Clp protease, ATP-binding subunit ClpE	PROTEIN TURNOVER
SPT_1381	0.45379	5.55112e-17	5.55112e-17	1							hypothetical protein	UNKNOWN
SPT_1383	1.00816	0.128636	0.0643182	4		0.974396	0.107956	0.0207761	27		MutT/nudix family protein	VARIOUS METABOLISM AND BIOSYNTHESIS
SPT_1384	1.02353	0.0482404	0.0341111	2		0.959442	0.108964	0.0243652	20		hypothetical protein	UNKNOWN
SPT_1392	0.116017	0.124839	0.0558296	5							putative septation ring formation regulator EzrA	CELL DIVISION
SPT_1393											DNA gyrase subunit B	DNA TURNOVER
SPT_1394	0.535359	0.263989	0.118059	5		0.838199	0.22871	0.0487612	22		hydrolase, haloacid dehalogenase-like family	UNKNOWN
SPT_1395	1.07644	0.187978	0.0939889	4		1.01885	0.114951	0.0217236	28		putative 4-methyl-5(b-hydroxyethyl)-thiazole monophosphate biosynthesis protein	VARIOUS METABOLISM AND BIOSYNTHESIS
SPT_1396						0.711919	0.147912	0.0853971	3		putative rod shape-determining protein RodA	CELL DIVISION
SPT_1397	0.793643	0.128027	0.0320067	16		0.797193	0.216119	0.0183972	138		DNA polymerase III, epsilon subunit/ATP-dependent helicase DinG	DNA TURNOVER
SPT_1398	0.945147	0.154962	0.0375838	17		0.9822	0.0931977	0.00922795	102		conserved hypothetical protein	UNKNOWN
SPT_1399	0.909321	0.0699405	0.0285531	6		0.980804	0.116135	0.0266433	19		hypothetical protein	UNKNOWN
SPT_1400	0	0.272652	0.0703985	15		0.432421	0.337735	0.0503466	45	***	sensor histidine kinase CiaH	REGULATOR
SPT_1401	0	0.0786891	0.0351908	5		0.424543	0.342932	0.0831732	17	**	DNA-binding response regulator CiaR	REGULATOR
SPT_1402	1.01988	0.139594	0.0297614	22		1.00881	0.0949304	0.00697942	185		aminopeptidase N	VARIOUS METABOLISM AND BIOSYNTHESIS
SPT_1403	0.956327	0.106262	0.0375694	8		1.06583	0.0683338	0.012476	30		conserved hypothetical protein	UNKNOWN
SPT_1404	0.946877	0.102416	0.0264438	15		1.02066	0.0843754	0.00760787	123		PEP-utilizing enzymes family protein	CARBOHYDRATE METABOLISM
SPT_1405	0.927769	0.168143	0.0594475	8		1.00734	0.111687	0.0147933	57		MutT/nudix family protein	VARIOUS
SPT_1406	0.965527	0.0963443	0.0267211	13		0.998028	0.086911	0.0110377	62		oxidoreductase, short chain dehydrogenase/reductase family	LIPOPROTEIN
SPT_1407	0.945111	0.137186	0.0792043	3		1.00376	0.105789	0.0264473	16		hypothetical protein	UNKNOWN
SPT_1408	1.02271	0.175624	0.0487094	13		1.00227	0.0800435	0.00746409	115		oxidoreductase, aldo/keto reductase family	UNKNOWN
SPT_1409	0.925471	0.217283	0.0561022	15		1.03064	0.11479	0.0106123	117		conserved domain protein	UNKNOWN
SPT_1410	0.948955	0.0968053	0.0484027	4		0.968384	0.0917155	0.0187214	24		conserved hypothetical protein	UNKNOWN
SPT_1412	1.03493	0	0	1		0.961204	0.226243	0.0584156	15		methionyl-tRNA synthetase	AMINO ACID METABOLSIM
SPT_1413	1.02943	0.123086	0.0228564	29		0.976196	0.121302	0.0102887	139		conserved hypothetical protein	TRANSPORT
SPT_1414	0.979432	0.0505366	0.0152374	11		0.978872	0.109853	0.0155355	50		ABC transporter, ATP-binding protein	TRANSPORT
SPT_1415	1.0194	0.132127	0.0330318	16		1.03628	0.091119	0.00838819	118		conserved hypothetical protein	UNKNOWN
SPT_1416	0.825646	0.164537	0.0424832	15		1.01299	0.0780682	0.00751212	108		glutathione reductase	AMINO ACID METABOLSIM
SPT_1417	0	0	0	1		0.20085	0.357907	0.05659	40		conserved hypothetical protein	UNKNOWN
SPT_1418	0.972589	0.119506	0.0487882	6		1.04532	0.0566321	0.0133483	18		conserved hypothetical protein	UNKNOWN
SPT_1420						1.00701	0.197253	0.045253	19		hypothetical protein	UNKNOWN
SPT_1422						0.98998	1.11022e-16	1.11022e-16	1		tRNA (guanine-N1)-methyltransferase	TRANSCRIPTION AND TRANSLATION
SPT_1423	0.686493	0	0	1		0.999303	0.0186433	0.0131828	2		16S rRNA processing protein RimM	TRANSCRIPTION AND TRANSLATION
SPT_1424	0.852292	0.174233	0.0658541	7		0.918751	0.120399	0.0168593	51		hypothetical protein	UNKNOWN
SPT_1426											translation elongation factor Tu	TRANSCRIPTION AND TRANSLATION
SPT_1428	0.123773	0.11979	0.0598949	4		0.518898	0.408117	0.102029	16		putative glycerol uptake facilitator protein	TRANSPORT
SPT_1429	0.908441	0.112212	0.0793457	2		1.01495	0.0831262	0.010915	58	LS	cell wall surface anchor family protein	PEPTIDOGLYCAN
SPT_1430	1.02828	0.0919103	0.0200565	21		1.01497	0.0987081	0.00831272	141		hypothetical protein	UNKNOWN
SPT_1431	1.12804	0.115297	0.081527	2		1.00627	0.083267	0.0133334	39		hypothetical protein	UNKNOWN
SPT_1435						0			1		phosphoglucomutase	CARBOHYDRATE METABOLISM
SPT_1436	1.01749	0.0253747	0.0146501	3		0.985834	0.0714157	0.013744	27		bacterocin transport accessory protein	MEMBRANE PROTEIN
SPT_1437	0.858426	0.191143	0.0450527	18		0.919966	0.13118	0.0125648	109		amino acid ABC transporter, amino acid-binding protein	TRANSPORT
SPT_1438	0.643076	0.13474	0.0406256	11		0.884961	0.19307	0.0267739	52	***	amino acid ABC transporter, ATP-binding protein	TRANSPORT
SPT_1439	0.731646	0.226495	0.0519616	19		0.919755	0.145026	0.0137653	111		amino acid ABC transporter, permease protein	TRANSPORT
SPT_1440	0.626997	0.35267	0.0735368	23		0.873428	0.215932	0.0200488	116		TPR domain protein	MEMBRANE PROTEIN
SPT_1441	0	0.209186	0.0418372	25		0.255635	0.273863	0.0245937	124	***	membrane protein	MEMBRANE PROTEIN
SPT_1442	0.918671	0.113671	0.0242347	22		0.938731	0.120853	0.0126689	91		conserved hypothetical protein	CARBOHYDRATE METABOLISM
SPT_1443						0.908421	0	0	1		ATP synthase F1, epsilon subunit	VARIOUS METABOLISM AND BIOSYNTHESIS
SPT_1444											ATP synthase F1, beta subunit	VARIOUS METABOLISM AND BIOSYNTHESIS
SPT_1445											ATP synthase F1, gamma subunit	VARIOUS METABOLISM AND BIOSYNTHESIS
SPT_1446											ATP synthase F1, alpha subunit	VARIOUS METABOLISM AND BIOSYNTHESIS
SPT_1447											ATP synthase F1, delta subunit	VARIOUS METABOLISM AND BIOSYNTHESIS
SPT_1448						0.838486	0.123096	0.0550504	5		ATP synthase F0, B subunit	VARIOUS METABOLISM AND BIOSYNTHESIS
SPT_1449	0.97326	0.0235338	0.0166409	2		1.03637	0.0811437	0.0286886	8		ATP synthase F0, A subunit	VARIOUS METABOLISM AND BIOSYNTHESIS
SPT_1450						0.938945	0	0	1		ATP synthase F0, C subunit	VARIOUS METABOLISM AND BIOSYNTHESIS
SPT_1453	0.912047	0.1295	0.0747667	3		1.01512	0.106734	0.016669	41		acetyltransferase, GNAT family	VARIOUS METABOLISM AND BIOSYNTHESIS
SPT_1455											transcription elongation factor GreA	TRANSCRIPTION AND TRANSLATION
SPT_1456	0.690728	0.320205	0.068268	22		0.485852	0.396368	0.0539388	54		conserved hypothetical protein	UNKNOWN
SPT_1457	0.984123	0.0405625	0.0181401	5		1.01479	0.0769522	0.0128254	36		acetyltransferase, GNAT family	VARIOUS METABOLISM AND BIOSYNTHESIS
SPT_1458	0.979586	0	0	1		1.03681	0.0523003	0.0102569	26		acetyltransferase, GNAT family	VARIOUS METABOLISM AND BIOSYNTHESIS
SPT_1459						1.31127	0	0	1		UDP-N-acetylmuramate--alanine ligase	AMINO ACID METABOLSIM
SPT_1460	0.9359	0.0313908	0.0221966	2		0.92604	0.152486	0.029905	26		conserved domain protein	UNKNOWN
SPT_1461	0.918335	0.112471	0.0258027	19		0.959154	0.0973771	0.00784687	154		Snf2 family protein	UNKNOWN
SPT_1462	0.951733	0.119392	0.0289567	17		0.9922	0.0886003	0.00808807	120		aminotransferase, class II	AMINO ACID METABOLSIM
SPT_1463	0.961423	0.0682331	0.0215772	10		0.995306	0.12492	0.0103032	147		transulfuration enzyme family protein	VARIOUS METABOLISM AND BIOSYNTHESIS
SPT_1466	0.960968	0.290036	0.0512717	32		0.999757	0.087064	0.00647142	181		oligopeptide ABC transporter, oligopeptide-binding protein AmiA	TRANSPORT
SPT_1467						0.652597	0.307348	0.125474	6		putative polysaccharide biosynthesis protein	VARIOUS
SPT_1468											UDP-N-acetylmuramoylalanyl-D-glutamate--2,6-diaminopimelate ligase	AMINO ACID METABOLSIM
SPT_1469	0.93258	0.0522341	0.0369351	2		0.971953	0.119033	0.0358898	11		hypothetical protein	UNKNOWN
SPT_1470	0.915933	0.116183	0.0281786	17		0.966465	0.133325	0.0143768	86		hypothetical protein	UNKNOWN
SPT_1471	0.8387	0.153382	0.0396031	15		0.941172	0.134151	0.0153882	76		conserved domain protein	UNKNOWN
SPT_1472						0.95129	0.0832451	0.0314637	7		inorganic pyrophosphatase, manganese-dependent	VARIOUS
SPT_1473	0.87369	0.183182	0.0692361	7		0.952101	0.0929583	0.0132798	49		conserved hypothetical protein	UNKNOWN
SPT_1474	0.948473	0.127465	0.0570042	5		0.952414	0.107069	0.0122016	77		conserved hypothetical protein	UNKNOWN
SPT_1475	0.686927	0.0118382	0.00837086	2		0.768179	0.23794	0.0659927	13		putative general stress protein 13	TRANSCRIPTION AND TRANSLATION
SPT_1476	0.87049	0.109461	0.025112	19		0.904264	0.148896	0.0130091	131		Cof family protein/peptidyl-prolyl cis-trans isomerase, cyclophilin type	UNKNOWN
SPT_1478						0.971913	0	0	1		single-strand binding protein	DNA TURNOVER
SPT_1480											asparaginyl-tRNA synthetase	AMINO ACID METABOLSIM
SPT_1481	0.801134	0	0	1		0.998668	0.0800594	0.0206712	15		glyoxalase family protein, unverified point mutation	VARIOUS METABOLISM AND BIOSYNTHESIS
SPT_1482	0.987706	0.0847376	0.0211844	16		0.887715	0.124447	0.0120873	106		aspartate aminotransferase	AMINO ACID METABOLSIM
SPT_1483	0.612949	0.0817705	0.0408852	4		0.744877	0.172738	0.0320766	29		conserved hypothetical protein	MEMBRANE PROTEIN
SPT_1484						1.01799	0.0704242	0.0314947	5		hypothetical protein	UNKNOWN
SPT_1485	0.969108	0.122188	0.061094	4		0.986135	0.0959741	0.015778	37		conserved domain protein	UNKNOWN
SPT_1486	0.978799	0.122466	0.00968181	160		1.00575	0.100827	0.00352535	818		G5 domain family	VARIOUS METABOLISM AND BIOSYNTHESIS
SPT_1487	0.966218	0.122668	0.0182863	45		0.992362	0.102034	0.00678723	226		M protein trans-acting positive transcriptional regulator	REGULATOR
SPT_1488	1.06856	0.160739	0.0464013	12		1.02837	0.0945105	0.0125182	57		conserved hypothetical protein	UNKNOWN
SPT_1489	1.06368	0.0823056	0.0475192	3		1.04583	0.184597	0.0423494	19		membrane protein	UNKNOWN
SPT_1490	0.972838	0.129671	0.020764	39		1.00615	0.0911059	0.00655795	193		hypothetical protein	UNKNOWN
SPT_1491	1.01411	0.0462678	0.0231339	4		0.990084	0.102262	0.0175378	34		polypeptide deformylase	AMINO ACID METABOLSIM
SPT_1492	0.951158	0.0832495	0.0208124	16		0.956827	0.0845658	0.00837326	102		glutathione S-transferase family protein	AMINO ACID METABOLSIM
SPT_1493						0.952362	0	0	1		cation-transporting ATPase, E1-E2 family	TRANSPORT
SPT_1494	0.943587	0.104057	0.0278105	14		1.00195	0.0966602	0.00786609	151		cation efflux family protein	TRANSPORT
SPT_1495	0.921607	0.165652	0.0401765	17		0.96921	0.107245	0.0097095	122		ABC transporter, ATP-binding protein	TRANSPORT
SPT_1496											polyA polymerase family protein	TRANSCRIPTION AND TRANSLATION
SPT_1497	1.07194	0.0798942	0.046127	3		1.04148	0.059798	0.0124687	23		dihydrodipicolinate reductase	AMINO ACID METABOLSIM
SPT_1498	0.761614	0.289091	0.129285	5		0.990928	0.156849	0.0197611	63		degV family protein	UNKNOWN
SPT_1499	1.46592	0	0	1		1.09406	0.139669	0.0312309	20		hypothetical protein	UNKNOWN
SPT_1500	1.11069	0	0	1		0.725971	0	0	1		phosphoglucomutase/phosphomannomutase family protein	CARBOHYDRATE METABOLISM
SPT_1501						0.927251	0.0706702	0.0249857	8		conserved hypothetical protein	UNKNOWN
SPT_1502											conserved hypothetical protein	UNKNOWN
SPT_1503	0.88941	0.127376	0.0450341	8		0.949004	0.114427	0.0139795	67		pyridine nucleotide-disulphide oxidoreductase family protein	NUCLEOTIDE METABOLSIM
SPT_1504	0.90674	0.101713	0.0306675	11		0.903018	0.117613	0.0140574	70		conserved hypothetical protein	UNKNOWN
SPT_1505	1.04941	0.182168	0.0607226	9		0.92706	0.130616	0.013262	97		conserved hypothetical protein	UNKNOWN
SPT_1506	0.928211	0.107559	0.0380277	8		1.01241	0.104335	0.0111221	88		conserved hypothetical protein	UNKNOWN
SPT_1507	0.978127	0.0451467	0.0260654	3		1.00369	0.0825342	0.0189346	19		endoribonuclease L-PSP	VARIOUS
SPT_1508											ribosome biogenesis GTP-binding protein YsxC	TRANSCRIPTION AND TRANSLATION
SPT_1509	0.982328	1.11022e-16	1.11022e-16	1		0.980436	0.0102089	0.0072188	2		ATP-dependent Clp protease, ATP-binding subunit Clp	PROTEIN TURNOVER
SPT_1510	0.887278	0.110266	0.0779698	2		0.707684	0.125597	0.0725132	3		hypothetical protein	UNKNOWN
SPT_1511											dihydrofolate reductase	VARIOUS METABOLISM AND BIOSYNTHESIS
SPT_1512											non-heme iron-containing ferritin	UNKNOWN
SPT_1513	1.06513	0.110349	0.0151576	53		1.02614	0.0851988	0.00488648	304		lysozyme	PEPTIDOGLYCAN
SPT_1514						1.0189	0.00712455	0.00411336	3		triosephosphate isomerase	CARBOHYDRATE METABOLISM
SPT_1516	0.920951	0.123466	0.0318788	15		0.953422	0.0915371	0.0116252	62		homoserine O-succinyltransferase	AMINO ACID METABOLSIM
SPT_1517	0.949637	0.272325	0.0861168	10		0.923678	0.0877105	0.0117208	56		adenine phosphoribosyltransferase	NUCLEOTIDE METABOLSIM
SPT_1518	0.986378	0.0911766	0.0322358	8		0.972141	0.174652	0.0246995	50		hypothetical protein	UNKNOWN
SPT_1519	1.09081	0.204984	0.049716	17		0.97485	0.113488	0.01036	120		putative methyltransferase	UNKNOWN
SPT_1520	1.04046	0.105797	0.0374048	8		1.00609	0.107034	0.0110397	94		sugar ABC transporter, ATP-binding protein	TRANSPORT
SPT_1522	0.964916	0.13271	0.0304458	19		1.0366	0.0981341	0.0103442	90		isochorismatase family protein	VARIOUS METABOLISM AND BIOSYNTHESIS
SPT_1523						0.909165	0.070977	0.0250942	8		GTP-sensing transcriptional pleiotropic repressor CodY	AMINO ACID METABOLSIM
SPT_1524	0.914019	0.106863	0.0259181	17		0.897525	0.147151	0.0124365	140		putative ATP-dependent RNA helicase	RNA TURNOVER
SPT_1525	0.954883	0.102689	0.0184435	31		1.00673	0.0925608	0.00703727	173		oxalate:formate antiporter	TRANSPORT
SPT_1526	1.02953	0.0907644	0.0208228	19		1.02062	0.0858903	0.00736503	136		pyridine nucleotide-disulfide oxidoreductase	NUCLEOTIDE METABOLSIM
SPT_1527											Mur ligase family protein	AMINO ACID METABOLSIM
SPT_1528											conserved hypothetical protein	UNKNOWN
SPT_1529	1.0999	0.0537309	0.0240292	5		0.987211	0.109934	0.0151006	53		proline dipeptidase	UNKNOWN
SPT_1530	1.03479	0.0131327	0.00928621	2		1.04983	0.0317163	0.0141839	5		conserved domain protein	UNKNOWN
SPT_1535	0.933683	0.127242	0.0519465	6		0.988268	0.132441	0.020436	42		conserved hypothetical protein	UNKNOWN
SPT_1536	0.98476	0.130396	0.0376421	12		0.971863	0.103991	0.0116999	79		putative phosphomethylpyrimidine kinase	VARIOUS METABOLISM AND BIOSYNTHESIS
SPT_1537	0.999608	0.104773	0.0370427	8		1.02784	0.0775121	0.0099244	61		tRNA pseudouridine synthase A	TRANSCRIPTION AND TRANSLATION
SPT_1538	0.981378	0.0658911	0.0164728	16		0.957835	0.106	0.00817805	168		putative membrane protein	TRANSPORT
SPT_1539						1.10933	0	0	1		cytidylate kinase	VARIOUS METABOLISM AND BIOSYNTHESIS
SPT_1540						0.997305	0.146543	0.0345405	18		hypothetical protein	UNKNOWN
SPT_1541	1.01347	0.0871669	0.0232963	14		0.96958	0.0769599	0.00806759	91		conserved hypothetical protein	UNKNOWN
SPT_1542	1.01626	0.254047	0.113613	5		1.00128	0.0945319	0.0153351	38		phnA protein	VARIOUS METABOLISM AND BIOSYNTHESIS
SPT_1543	0.0596339	0.125876	0.0513888	6		0.961219	0.0998137	0.044638	5	***	cytidylate kinase	RNA TURNOVER
SPT_1544	0.438017	0.261756	0.0989346	7		0.730336	0.254225	0.0401965	40		hypothetical protein	UNKNOWN
SPT_1545	0.55621	0	0	1		0.966879	0.226767	0.0654621	12		ferredoxin	VARIOUS
SPT_1546	0.848048	0.118963	0.0237926	25		0.933651	0.128412	0.0129716	98		glycosyl transferase, family 2	CARBOHYDRATE METABOLISM
SPT_1547	0.921046	0	0	1		0.930353	0.0430741	0.0192633	5		UDP-glucose 4-epimerase	CARBOHYDRATE METABOLISM
SPT_1549	1.1058	0.249466	0.0881995	8		0.977628	0.138508	0.0152957	82		oxidoreductase, DadA family protein	UNKNOWN
SPT_1550	0.996601	0.0840016	0.0203734	17		0.97981	0.1098	0.0102389	115		conserved hypothetical protein	UNKNOWN
SPT_1551	1.17978	0	0	1		0.927762	0.0563147	0.0229904	6		SAM-dependent methyltransferase	UNKNOWN
SPT_1552	0.989451	0.084941	0.0256107	11		1.0236	0.127661	0.0241257	28		hypothetical protein	UNKNOWN
SPT_1553	1.02448	0.0703174	0.0195025	13		1.0121	0.0628536	0.00936966	45		conserved domain protein	UNKNOWN
SPT_1555	1.03492	0.122695	0.0166967	54		1.00034	0.0910034	0.00545802	278		transketolase	CARBOHYDRATE METABOLISM
SPT_1556	0.950531	0.0957427	0.0199637	23		1.00567	0.0767883	0.00678719	128		ribulose-phosphate 3-epimerase family protein	CARBOHYDRATE METABOLISM
SPT_1557	0.982882	0.108415	0.0208645	27		1.01462	0.0903444	0.00745148	147		PTS system, IIC component	TRANSPORT
SPT_1559	0.807532	0.216171	0.0651782	11		0.878874	0.225877	0.0316291	51		PTS system, IIA component	TRANSPORT
SPT_1560	0.940918	0.164508	0.0358987	21		0.916612	0.164542	0.0164542	100		putative PTS system, nitrogen regulatory component IIA	TRANSPORT
SPT_1561	1.01516	0.154808	0.0265493	34		1.00197	0.0865686	0.00515509	282		putative transcription antiterminator BglG family protein	TRANSCRIPTION AND TRANSLATION
SPT_1562	0.760779	0.122214	0.0266692	21		0.814549	0.200505	0.016105	155		cation-transporting ATPase, E1-E2 family	TRANSPORT
SPT_1563											acyltransferase family protein	CARBOHYDRATE METABOLISM
SPT_1564	1.02637	0.121095	0.0258176	22		1.00746	0.0804304	0.00731185	121		putative cadmium resistance transporter	TRANSPORT
SPT_1565						0.787963	0.0612234	0.0432915	2		ribosomal protein S15	TRANSCRIPTION AND TRANSLATION
SPT_1566	0.966139	0.163085	0.0340055	23		0.991896	0.0993752	0.00951842	109		conserved hypothetical protein	UNKNOWN
SPT_1567	0.871298	0.0867984	0.0501131	3		1.04154	0.104617	0.0261544	16		hypothetical protein	UNKNOWN
SPT_1569	0.923627	0.0531713	0.0237789	5		1.04819	0.122312	0.0296651	17		hypothetical protein	UNKNOWN
SPT_1570											threonyl-tRNA synthetase	AMINO ACID METABOLSIM
SPT_1571	1.00848	0.0871412	0.0194854	20		1.03677	0.0803227	0.00718428	125		sensor histidine kinase	REGULATOR
SPT_1572	0.948741	0.100343	0.0317312	10		1.02164	0.0853407	0.0105852	65		DNA-binding response regulator	REGULATOR
SPT_1573	1.00768	0.200079	0.0534734	14		1.0072	0.0849955	0.00713266	142		hypothetical protein	UNKNOWN
SPT_1574	0.932808	0.255238	0.0601602	18		1.01579	0.086095	0.0106788	65		hypothetical protein	UNKNOWN
SPT_1575	0.907432	0.0480011	0.0240006	4		0.966239	0.0875149	0.0168422	27		Rrf2 family protein	REGULATOR
SPT_1576	0.960221	0.0847485	0.0423742	4		1.03643	0.104204	0.0130254	64		conserved hypothetical protein	UNKNOWN
SPT_1577	0.990169	0.13355	0.0472171	8		0.887344	0.173445	0.0242871	51		iron-dependent transcriptional regulator	REGULATOR
SPT_1578	1.05062	0.106992	0.0617717	3		1.00197	0.0928095	0.0279831	11		hypothetical protein	UNKNOWN
SPT_1579	1.0356	0.0829818	0.0371106	5		1.01311	0.164599	0.0228257	52		hypothetical protein	UNKNOWN
SPT_1580	0.98267	0.111826	0.0422662	7		0.971077	0.0780205	0.0189228	17		nicotinamide mononucleotide transporter PnuC domain protein	TRANSPORT
SPT_1582	1.01525	0.0513884	0.019423	7		1.01501	0.0868708	0.0156025	31		conserved domain protein	UNKNOWN
SPT_1583	1.00882	0.047776	0.0337828	2		0.940126	0.0916887	0.0264683	12		hypothetical protein	UNKNOWN
SPT_1584	1.12207	0.0980569	0.0326856	9		1.05663	0.11234	0.0143837	61		D-tyrosyl-tRNA(Tyr) deacylase	TRANSCRIPTION AND TRANSLATION
SPT_1585	1.05927	0.140249	0.0362122	15		1.09011	0.0888565	0.00570015	243		GTP pyrophosphokinase	NUCLEOTIDE METABOLSIM
SPT_1586	0.929584	0.142618	0.0450998	10		1.00768	0.0872225	0.0102793	72		metallo-beta-lactamase superfamily protein	TRANSCRIPTION AND TRANSLATION
SPT_1587	1.04175	0.114217	0.0238159	23		0.992608	0.0926799	0.00636528	212		endopeptidase O	VARIOUS
SPT_1588	0.451463	0.0774546	0.0346387	5		0.485469	0.279335	0.161274	3		manganese ABC transporter, ATP-binding protein	TRANSPORT
SPT_1589	0.526482	0.172785	0.0653066	7		0.215397	0.334656	0.111552	9	LS	putative manganese ABC transporter, permease protein	TRANSPORT
SPT_1590	0.482661	0.169017	0.0487911	12		0.420799	0.273491	0.0706151	15		manganese ABC transporter, manganese-binding adhesion liprotein	TRANSPORT
SPT_1591	0.913404	0.135598	0.0553577	6		1.01498	0.0831296	0.010732	60		thiol peroxidase	VARIOUS
SPT_1592	1.0121	0.0846157	0.0122132	48		1.01724	0.0843584	0.00411138	421		putative membrane protein	TRANSPORT
SPT_1593	1.01568	0.0734855	0.0277749	7		1.03572	0.0823509	0.00950906	75		ABC transporter, ATP-binding protein	TRANSPORT
SPT_1594	0.99984	0.0961025	0.013591	50		1.01062	0.0956811	0.00534874	320		conserved hypothetical protein	UNKNOWN
SPT_1595						0.899494	0.0763125	0.0539611	2		phosphoglycerate mutase	CARBOHYDRATE METABOLISM
SPT_1596	0.996486	0.174591	0.123455	2		0.909801	0.0824938	0.0172011	23		hypothetical protein	UNKNOWN
SPT_1597	0.973891	0.10762	0.0481291	5		0.89709	0.147196	0.0204123	52		hypothetical protein	UNKNOWN
SPT_1598						1.00926	0.0282911	0.0200048	2		isoleucyl-tRNA synthetase	AMINO ACID METABOLSIM
SPT_1599	1.01952	0.0513472	0.036308	2		0.878961	0.291369	0.130304	5		cell division protein DivIVA	CELL DIVISION
SPT_1600	0.651727	0.0973535	0.0435378	5		0.848214	0.284269	0.0857104	11		cell division protein DivIVA	CELL DIVISION
SPT_1601	1.0446	0.192801	0.0556569	12		0.967525	0.0803165	0.00921294	76		ylmH protein	CELL DIVISION
SPT_1602	1.24632	0	0	1		1.00393	0.0986077	0.0239159	17		ylmG protein	CELL DIVISION
SPT_1603	0.562312	0.0442839	0.0255673	3		0.804381	0.145803	0.0257745	32	***	ylmF protein	CELL DIVISION
SPT_1604	1.06143	0.142407	0.0503483	8		0.984781	0.0820387	0.0114877	51		ylmE protein	CELL DIVISION
SPT_1605						0.883389	0	0	1		cell division protein FtsZ	CELL DIVISION
SPT_1606											cell division protein FtsA	CELL DIVISION
SPT_1607	1.07099	0.0883503	0.0333933	7		1.06943	0.0794788	0.00956813	69		hypothetical protein	UNKNOWN
SPT_1608	1.06316	0.0620923	0.035849	3		1.05587	0.0722686	0.0131944	30		MutT/nudix family protein	VARIOUS
SPT_1609											UDP-N-acetylmuramoylalanyl-D-glutamyl-2,6-diaminopimelate--D-alanyl-D-alanyl ligase	AMINO ACID METABOLSIM
SPT_1610						0.866631	0.131429	0.0929344	2		D-alanine--D-alanine ligase	AMINO ACID METABOLSIM
SPT_1611				1		0.965009	0.0388039	0.0158416	6		recombination protein RecR	DNA TURNOVER
SPT_1612						0.878722	0.0678433	0.0479724	2		penicillin-binding protein 2B	PEPTIDOGLYCAN
SPT_1613	1.04569	0.120676	0.0311583	15		1.01243	0.0983129	0.0102498	92		putative phosphosugar-binding transcriptional regulator	REGULATOR
SPT_1614	0.956055	0.0813504	0.017344	22		0.980786	0.0968199	0.0084592	131		ROK family protein	CARBOHYDRATE METABOLISM
SPT_1615	0.985822	0.114395	0.0243891	22		0.945512	0.0832433	0.00776247	115		putative N-acetylneuraminate lyase	CARBOHYDRATE METABOLISM
SPT_1617	0.957853	0.080286	0.0160572	25		0.970714	0.097841	0.0100383	95		hypothetical protein	UNKNOWN
SPT_1618	1.00786	0.0622591	0.0359453	3		0.986255	0.104525	0.0171838	37		conserved hypothetical protein	UNKNOWN
SPT_1619	0.967773	0.103503	0.0251032	17		0.984825	0.161383	0.0175044	85		sugar ABC transporter, permease protein	TRANSPORT
SPT_1620	0.929722	0.109534	0.0239022	21		0.977909	0.103265	0.0090569	130		sugar ABC transporter, permease protein	TRANSPORT
SPT_1621	0.959144	0.166282	0.0289461	33		0.9678	0.0936116	0.00772095	147		sugar ABC transporter, sugar-binding protein	TRANSPORT
SPT_1622	0.979805	0.154077	0.0205895	56		0.975388	0.11588	0.00674679	295		PTS system, IIBC components	TRANSPORT
SPT_1623	0.956385	0.114694	0.0405505	8		0.971472	0.0842427	0.0108757	60		N-acetylmannosamine-6-phosphate 2-epimerase	CARBOHYDRATE METABOLISM
SPT_1624	0.96218	0.104372	0.0190556	30		0.99066	0.0959426	0.00785992	149		oxidoreductase, Gfo/Idh/MocA family	UNKNOWN
SPT_1625	0.947601	0.0958669	0.00926781	107		0.974661	0.0952774	0.00433527	483		neuraminidase B	VARIOUS
SPT_1626	0.933895	0.153802	0.0290658	28		0.980204	0.0884924	0.00717768	152		ABC transporter, permease protein	TRANSPORT
SPT_1627	0.955123	0.112776	0.0174017	42		0.977262	0.107097	0.0078527	186		ABC transporter, permease protein	TRANSPORT
SPT_1628	0.949461	0.109225	0.0196173	31		0.971608	0.0940654	0.00638557	217		ABC transporter, substrate-binding protein	TRANSPORT
SPT_1629	0.946153	0.126932	0.0401393	10		0.973874	0.104998	0.0147026	51		conserved hypothetical protein	UNKNOWN
SPT_1630	1.00965	0.161467	0.0198752	66		0.995862	0.0980986	0.00472524	431		neuraminidase	VARIOUS
SPT_1631	1.01858	0.130078	0.0411342	10		0.974066	0.0977241	0.0165184	35		hypothetical protein	UNKNOWN
SPT_1635	0.749741	0.208214	0.14723	2							ATP-dependent DNA helicase RecG	DNA TURNOVER
SPT_1636						1.02453	0.0839113	0.0419556	4		alanine racemase	AMINO ACID METABOLSIM
SPT_1637											holo-(acyl-carrier protein) synthase	VARIOUS METABOLISM AND BIOSYNTHESIS
SPT_1638	1.06098	0.182572	0.0690056	7		0.99938	0.11025	0.0112523	96		phospho-2-dehydro-3-deoxyheptonate aldolase	AMINO ACID METABOLSIM
SPT_1639	1.02226	0.0631101	0.0182183	12		0.978434	0.139156	0.0170006	67		phospho-2-dehydro-3-deoxyheptonate aldolase	AMINO ACID METABOLSIM
SPT_1640	0.875324	0	0	1		1.00659	0.0784139	0.0296377	7		preprotein translocase, SecA subunit	TRANSPORT
SPT_1641	0.985265	0.0956507	0.027612	12		0.967086	0.155243	0.0298766	27		conserved domain protein	UNKNOWN
SPT_1642	0.981352	0.138229	0.0266021	27		1.01796	0.103115	0.0104697	97		ABC transporter, ATP-binding protein	TRANSPORT
SPT_1643	0.967944	0.140372	0.0443895	10		1.00858	0.0798501	0.00982886	66		hypothetical protein	UNKNOWN
SPT_1644	0.988035	0.125702	0.0246522	26		0.999191	0.107109	0.0100317	114		hypothetical protein	UNKNOWN
SPT_1645	0.994392	0.142906	0.071453	4		0.982835	0.088294	0.0147157	36		hypothetical protein	UNKNOWN
SPT_1646	1.17994	0	0	1		1.00498	0.102575	0.0209379	24		hypothetical protein	UNKNOWN
SPT_1647											phosphoglycerate dehydrogenase-related protein	CARBOHYDRATE METABOLISM
SPT_1648	0.854328	0	0	1		0.962804	0.0839461	0.0141895	35		nitroreductase family protein	UNKNOWN
SPT_1649											primosomal protein DnaI	UNKNOWN
SPT_1650											hypothetical protein	UNKNOWN
SPT_1651	1.01943	0.0969528	0.0395808	6		0.965903	0.081988	0.0157786	27		transcriptional regulator, NrdR family	REGULATOR
SPT_1652	0.612605	0.308237	0.177961	3		0			1		transcriptional regulator, GntR family	REGULATOR
SPT_1653	1.011	0.179742	0.059914	9		0.970606	0.0933703	0.010311	82		ABC transporter, ATP-binding protein	TRANSPORT
SPT_1654	0.982686	0.148479	0.0324009	21		1.02661	0.084582	0.0072001	138		membrane protein	UNKNOWN
SPT_1655	0.961748	0.107845	0.0224873	23		0.97429	0.0843256	0.00621657	184		conserved hypothetical protein	TRANSPORT
SPT_1656	0.891108	0.150454	0.0568661	7		0.987174	0.0914228	0.0111691	67		ABC transporter, ATP-binding protein	TRANSPORT
SPT_1658	0.728844	0.112308	0.0374361	9		0.805033	0.10527	0.0127659	68		conserved hypothetical protein	MEMBRANE PROTEIN
SPT_1659	1.03212	0.123528	0.0342606	13		0.97539	0.0873898	0.00865288	102		fructokinase	CARBOHYDRATE METABOLISM
SPT_1660	0.974688	0.11201	0.0233557	23		1.00701	0.0899923	0.00647778	193		PTS system IIABC components	TRANSPORT
SPT_1661	0.830062	0.0617942	0.0356769	3		0.992641	0.0798024	0.0178444	20		hypothetical protein	UNKNOWN
SPT_1662	1.07782	0.140873	0.0287556	24		1.02513	0.103976	0.00795127	171		sucrose-6-phosphate hydrolase	CARBOHYDRATE METABOLISM
SPT_1663	0.933116	0.117922	0.0327057	13		0.956383	0.104618	0.010967	91		sucrose operon repressor	REGULATOR
SPT_1664	1.09356	0	0	1		0.978176	0	0	1		3-hydroxy-3-methylglutaryl-CoA reductase	VARIOUS METABOLISM AND BIOSYNTHESIS
SPT_1665											hydroxymethylglutaryl-CoA synthase	AMINO ACID METABOLSIM
SPT_1668	0.718425	0.246835	0.0872692	8		0.879835	0.215914	0.0242923	79		hypothetical protein	UNKNOWN
SPT_1669	0.479269	0.401012	0.115762	12		0.89839	0.216931	0.0232574	87	*	conserved hypothetical protein	UNKNOWN
SPT_1670	0.681456	0.305942	0.216334	2		0.896229	0.138919	0.0982304	2		serine/threonine protein kinase	REGULATOR
SPT_1671	0.654356	0.120646	0.0853093	2		0.611085	0.321513	0.0607602	28		putative phosphatase	REGULATOR
SPT_1672	0.85346	0.164075	0.034212	23		0.935019	0.190581	0.0178495	114		rRNA methyltransferase RsmB	TRANSCRIPTION AND TRANSLATION
SPT_1673	0.52983	0	0	1		0.758906	0.458459	0.264692	3		methionyl-tRNA formyltransferase	AMINO ACID METABOLSIM
SPT_1674						0.932782	0.288324	0.128943	5		primosomal protein N	DNA TURNOVER
SPT_1675											putative DNA-directed RNA polymerase, omega subunit	NUCLEOTIDE METABOLSIM
SPT_1676	0.68885	0	0	1							guanylate kinase	NUCLEOTIDE METABOLSIM
SPT_1677	0.59044	0.293071	0.0812832	13		0.623083	0.395778	0.0699642	32		KH domain protein	RNA TURNOVER
SPT_1678	0.882681	0	0	1		1.0392	0.0744686	0.0199026	14		addiction module antitoxin, Axe family	VARIOUS
SPT_1680	1.00823	0.0933148	0.0295087	10		1.02072	0.106016	0.0126713	70		conserved hypothetical protein	UNKNOWN
SPT_1681	0.980685	0.233488	0.0566292	17		1.02034	0.0821549	0.00942382	76		conserved hypothetical protein	AMINO ACID METABOLSIM
SPT_1682	1.04081	0.0916095	0.040969	5		0.967315	0.0987712	0.0166954	35		iojap-related protein	UNKNOWN
SPT_1683	1.01683	0.0821557	0.0199257	17		1.0087	0.132257	0.0176736	56		isochorismatase family protein	VARIOUS METABOLISM AND BIOSYNTHESIS
SPT_1684	1.02792	0.0994161	0.0375757	7		0.972048	0.108766	0.0123154	78		conserved hypothetical protein	UNKNOWN
SPT_1685						0.890547	1.11022e-16	1.11022e-16	1		nicotinic acid mononucleotide adenylyltransferase	VARIOUS METABOLISM AND BIOSYNTHESIS
SPT_1686	0.798342	1.11022e-16	1.11022e-16	1		1.14958	0.143834	0.0433677	11		conserved hypothetical protein	UNKNOWN
SPT_1687	0.434095	0.403392	0.232898	3		1.02057	0.0470609	0.0332771	2		GTP-binding protein YqeH	TRANSCRIPTION AND TRANSLATION
SPT_1688						1.20529	0.0240368	0.0169966	2		conserved hypothetical protein	UNKNOWN
SPT_1689	0.908622	0.184273	0.0651504	8		1.02001	0.136811	0.0149273	84		putative transporter, CorA family	TRANSPORT
SPT_1690	0.583942	0.276156	0.0976359	8		0.961194	0.111033	0.0167388	44	*	putative mechanosensitive ion channel	TRANSPORT
SPT_1693	0.942439	0.0691548	0.0191801	13		1.03041	0.082664	0.00784612	111		conserved hypothetical protein	UNKNOWN
SPT_1694	0.98444	0.0711656	0.0318262	5		0.995359	0.0753862	0.0135398	31		putative transcriptional regulator	REGULATOR
SPT_1695	1.0254	0.139575	0.0569813	6		1.00584	0.0961263	0.0172648	31		conserved domain protein	UNKNOWN
SPT_1696											thioredoxin	VARIOUS
SPT_1697	0.983585	0.0853281	0.0301681	8		1.00518	0.0800111	0.00923888	75		conserved hypothetical protein	UNKNOWN
SPT_1699	0.954604	0.186698	0.10779	3		1.00274	0.0954179	0.0143848	44		aquaporin	TRANSPORT
SPT_1700	1.04742	0.0769133	0.0444059	3		1.00182	0.0700152	0.0165028	18		hypothetical protein	UNKNOWN
SPT_1701	1.02503	0.116477	0.0291192	16		0.991874	0.087941	0.0120796	53		hypothetical protein	UNKNOWN
SPT_1702	0.998445	0.0741292	0.0280182	7		0.973182	0.0911594	0.013297	47		membrane protein	UNKNOWN
SPT_1703	1.02364	0.115028	0.0197271	34		1.02631	0.0833854	0.00578174	208		oligoendopeptidase F	UNKNOWN
SPT_1704	1.03778	0.125389	0.0378061	11		0.994812	0.117129	0.013178	79		16S ribosomal RNA methyltransferase RsmE	TRANSCRIPTION AND TRANSLATION
SPT_1705	1.07786	0.0652394	0.018833	12		1.00116	0.103436	0.0121901	72		ribosomal protein L11 methyltransferase	TRANSCRIPTION AND TRANSLATION
SPT_1708	0.568446	0.286054	0.108118	7		0.597577	0.427908	0.302577	2		serine protease	VARIOUS METABOLISM AND BIOSYNTHESIS
SPT_1709						0.943677	0.126892	0.0897259	2		ATPase of the AAA+ class	VARIOUS METABOLISM AND BIOSYNTHESIS
SPT_1710	0.875607	0.1314	0.0656998	4		1.00799	0.0645513	0.015656	17		MutT/nudix family protein	VARIOUS METABOLISM AND BIOSYNTHESIS
SPT_1711	0.974979	0.105414	0.0206733	26		1.00936	0.0954617	0.00834053	131		hypothetical protein	UNKNOWN
SPT_1712	1.09122	0.113722	0.0464267	6		1.00774	0.113406	0.0218251	27		hypothetical protein	UNKNOWN
SPT_1713	1.11173	0.117964	0.0481585	6		1.09969	0.112894	0.0127827	78		conserved hypothetical protein	UNKNOWN
SPT_1714	0.972407	0.0244709	0.0173036	2		0.983708	0.0706808	0.0126946	31		hypothetical protein	UNKNOWN
SPT_1715	0.862346	0.0625902	0.0442579	2		0.990878	0.0946552	0.0159997	35		hypothetical protein	UNKNOWN
SPT_1716	0.965291	0.0593904	0.0296952	4		1.02886	0.0863079	0.0188339	21		hypothetical protein	UNKNOWN
SPT_1717	0.974716	0.102053	0.0272749	14		1.00272	0.0817423	0.00790233	107		ATPase, AAA family	PROTEIN TURNOVER
SPT_1719	1.04806	0.138718	0.0346796	16		0.98213	0.112354	0.00828287	184		putative sucrose-6-phosphate hydrolase	CARBOHYDRATE METABOLISM
SPT_1720	0.957484	0.129016	0.0173965	55		0.982512	0.0907432	0.00572766	251		ABC transporter, substrate-binding protein	TRANSPORT
SPT_1721	0.963393	0.0676721	0.015525	19		0.971717	0.10094	0.00847071	142		ABC transporter, permease protein	TRANSPORT
SPT_1722	0.966808	0.104704	0.019443	29		0.978985	0.0941047	0.00746299	159		ABC transporter, permease protein	TRANSPORT
SPT_1723	0.888938	0.161702	0.0269504	36		0.931551	0.119948	0.00906719	175		sugar-binding transcriptional regulator, LacI family	REGULATOR
SPT_1724	0.962367	0.118489	0.0167569	50		0.976664	0.0941474	0.00568765	274		putative transcriptional activator	REGULATOR
SPT_1725	0.952212	0.0942215	0.0421371	5		0.955255	0.0813622	0.0148546	30		conserved hypothetical protein	UNKNOWN
SPT_1726	1.01191	0.122968	0.0256406	23		0.978855	0.098059	0.00990545	98		hypothetical protein	UNKNOWN
SPT_1727	1.0711	0.196706	0.0879695	5		0.965742	0.0980221	0.0165688	35		conserved hypothetical protein	UNKNOWN
SPT_1728	1.12527	0.0968925	0.0366219	7		0.992285	0.089324	0.0118313	57		putative general stress protein 24	UNKNOWN
SPT_1729	0.985927	0.145877	0.0729385	4		1.01376	0.0890225	0.0222556	16		hypothetical protein	UNKNOWN
SPT_1730	0.944257	0.101168	0.0252919	16		0.917934	0.139677	0.0223662	39		acetyltransferase, GNAT family	VARIOUS METABOLISM AND BIOSYNTHESIS
SPT_1731	0.980937	0.11167	0.0455889	6		0.947103	0.12394	0.0219097	32		putative type IV prepilin peptidase	TRANSPORT
SPT_1732						1.00573	0.026257	0.0185665	2		transcriptional regulator	REGULATOR
SPT_1733	1.0003	0.125008	0.0286788	19		0.996754	0.0974165	0.00974165	100		hypothetical protein	UNKNOWN
SPT_1734	0.954768	0.115775	0.0385918	9		1.00371	0.102963	0.013759	56		tryptophan synthase, alpha subunit	AMINO ACID METABOLSIM
SPT_1735	0.996378	0.147476	0.0321819	21		1.00251	0.0869799	0.00794014	120		tryptophan synthase, beta subunit	AMINO ACID METABOLSIM
SPT_1736	0.983218	0.0604278	0.0213645	8		0.981905	0.0920441	0.00992537	86		N-(5-phosphoribosyl)-anthranilate isomerase	AMINO ACID METABOLSIM
SPT_1737	0.985599	0.0925866	0.0308622	9		0.978769	0.101267	0.0121911	69		indole-3-glycerol phosphate synthase	AMINO ACID METABOLSIM
SPT_1738	0.996054	0.160445	0.0483759	11		1.00325	0.0736359	0.00867808	72		anthranilate phosphoribosyltransferase	AMINO ACID METABOLSIM
SPT_1739	1.06788	0.0875041	0.0505205	3		1.00535	0.0940465	0.017464	29		anthranilate synthase component II	AMINO ACID METABOLSIM
SPT_1740	0.963441	0.0922004	0.0206166	20		0.977549	0.084397	0.00682309	153		anthranilate synthase component I	AMINO ACID METABOLSIM
SPT_1742	0.957082	0.116784	0.0180202	42		0.985307	0.105209	0.00743942	200		sugar-binding transcriptional regulator, LacI family	REGULATOR
SPT_1743	0.981537	0.111336	0.0185561	36		0.972232	0.0732342	0.00601981	148		MgtC/SapB family protein	TRANSPORT
SPT_1744	0.981858	0.128994	0.0147003	77		0.979368	0.0989746	0.00532091	346		ABC transporter, permease protein	TRANSPORT
SPT_1745	0.965509	0.147804	0.0222823	44		0.962815	0.120645	0.0095378	160		ABC transporter, ATP-binding protein	TRANSPORT
SPT_1746	0.985128	0.117098	0.0170805	47		0.964562	0.136333	0.0102186	178		ABC transporter, substrate-binding protein	TRANSPORT
SPT_1747	0.989823	0.101836	0.0293975	12		0.954945	0.0957897	0.00921737	108		hypothetical protein	UNKNOWN
SPT_1748	0.995217	0.12292	0.0172123	51		0.982412	0.0934856	0.00651345	206		UDP-glucose 4-epimerase	CARBOHYDRATE METABOLISM
SPT_1749	0.976858	0.111478	0.0162608	47		0.967851	0.104442	0.00659229	251		galactose-1-phosphate uridylyltransferase	CARBOHYDRATE METABOLISM
SPT_1750	0.944471	0.117256	0.0214079	30		0.962037	0.0955705	0.00804849	141		putative phosphate transport system regulatory protein PhoU	REGULATOR
SPT_1751	1.0042	0.114928	0.0225392	26		1.00794	0.089194	0.00776334	132		hypothetical protein	UNKNOWN
SPT_1752	0.964668	0.13563	0.0128158	112		1.00685	0.0943293	0.00448679	442		cell wall surface anchor family protein	VARIOUS
SPT_1753						0.996515	0.0424591	0.0189883	5		hypothetical protein	UNKNOWN
SPT_1754											putative capsular polysaccharide biosynthesis protein	CAPSULE
SPT_1755						1.13728	0	0	1		putative glycosyl transferase	CARBOHYDRATE METABOLISM
SPT_1756	1.00708	0.0790479	0.0135566	34		0.994038	0.0850944	0.00578994	216		ABC transporter, permease/ATP-binding protein	TRANSPORT
SPT_1757	1.00533	0.0973171	0.0190855	26		0.984158	0.0873713	0.00579903	227		ABC transporter, permease/ATP-binding protein	TRANSPORT
SPT_1758						0.975807	0.142795	0.0252429	32		conserved domain protein	UNKNOWN
SPT_1759	1.02851	0.107571	0.0439156	6		0.999016	0.0859979	0.0131146	43		hypothetical protein	UNKNOWN
SPT_1760	1.00282	0.0642278	0.0287235	5		0.984924	0.100459	0.018985	28		hypothetical protein	UNKNOWN
SPT_1761											exodeoxyribonuclease	DNA TURNOVER
SPT_1764	0.936049	0.149066	0.0608561	6		1.00586	0.071803	0.011648	38		xanthine phosphoribosyltransferase	VARIOUS METABOLISM AND BIOSYNTHESIS
SPT_1765	1.05428	0.145986	0.0334915	19		1.02445	0.0929193	0.00805713	133		xanthine permease	TRANSPORT
SPT_1766	0.96531	0.0969542	0.0190143	26		1.01482	0.0777124	0.00734314	112		DpnD protein	AMINO ACID METABOLSIM
SPT_1767	1.02862	0.134938	0.030173	20		1.00195	0.0883321	0.00809739	119		type II restriction endonuclease DpnI	VARIOUS
SPT_1768	0.996513	0.0572573	0.0138869	17		0.984991	0.113983	0.013433	72		conserved hypothetical protein	UNKNOWN
SPT_1769	1.01463	0.0914019	0.0215436	18		1.0129	0.0951426	0.00759321	157		galactose-1-phosphate uridylyltransferase	CARBOHYDRATE METABOLISM
SPT_1770	1.02154	0.101148	0.0252869	16		0.996095	0.0770997	0.00678825	129		galactokinase	CARBOHYDRATE METABOLISM
SPT_1771	1.00647	0.20481	0.0647667	10		0.991988	0.0969201	0.00896027	117		galactose operon repressor	REGULATOR
SPT_1772	0.957517	0.10648	0.0238096	20		1.00378	0.0868161	0.00736364	139		alcohol dehydrogenase, zinc-containing	CARBOHYDRATE METABOLISM
SPT_1773	0.973112	0.0909482	0.0234827	15		0.959107	0.103609	0.0139706	55		transcriptional regulator, MerR family	REGULATOR
SPT_1774	1.04551	0.129002	0.0388956	11		0.997376	0.0857836	0.00806984	113		cation efflux system protein	TRANSPORT
SPT_1775	1.05762	0.0866029	0.0261118	11		1.00036	0.116159	0.0128276	82		transcriptional regulator, TetR family	REGULATOR
SPT_1776	0.984427	0.0928049	0.018561	25		1.00858	0.121139	0.0113458	114		putative transporter	TRANSPORT
SPT_1777	0.938673	0	0	1		0.935078	0.0514159	0.029685	3		hypothetical protein	UNKNOWN
SPT_1778	0.953712	0.112978	0.0230616	24		1.00628	0.0990243	0.0078042	161		choline transporter	TRANSPORT
SPT_1779	1.04338	0.0939383	0.0271176	12		1.01533	0.0928167	0.00972983	91		choline transporter	TRANSPORT
SPT_1780	0.993905	0.116364	0.0290911	16		1.00705	0.130172	0.0125842	107		hypothetical protein	UNKNOWN
SPT_1781	0.938394	0.0660603	0.026969	6		1.02591	0.0660556	0.0108595	37		transcriptional regulator, MarR family	REGULATOR
SPT_1782	0.990515	0.033875	0.0138294	6		1.00467	0.0744602	0.0133735	31		conserved hypothetical protein	UNKNOWN
SPT_1783	1.0679	0.136663	0.0683317	4		1.00985	0.11086	0.011086	100		glutamyl-aminopeptidase	AMINO ACID METABOLSIM
SPT_1785	0.966071	0	0	1		1.02597	0.0950485	0.0336047	8		conserved domain protein	UNKNOWN
SPT_1786	0.974393	0.0831484	0.0262938	10		0.99865	0.115573	0.0107307	116		iron-compound ABC transporter, permease protein	TRANSPORT
SPT_1787	1.00823	0.108745	0.0290632	14		1.01846	0.0855645	0.00815825	110		iron-compound ABC transporter, permease protein	TRANSPORT
SPT_1788	1.07267	0.0251853	0.0178087	2		1.01968	0.0569594	0.00878903	42	LS	iron-compound ABC transporter, ATP-binding protein	TRANSPORT
SPT_1789	0.990632	0.0921665	0.0376268	6		1.01426	0.0782941	0.00767737	104		iron-compound ABC transporter, iron-compound-binding protein	TRANSPORT
SPT_1790	0.920372	0.0525797	0.0371795	2		0.988152	0.088965	0.0185505	23		conserved hypothetical protein	UNKNOWN
SPT_1791	0.892137	0.115898	0.0473152	6		0.944171	0.154115	0.0229741	45		ribosomal large subunit pseudouridine synthase B	TRANSCRIPTION AND TRANSLATION
SPT_1792	0.615573	0.164021	0.0619939	7		0.796378	0.17011	0.0217803	61		segregation and condensation protein B	CELL DIVISION
SPT_1793	0.648616	0.14064	0.0405994	12		0.830166	0.124855	0.0147142	72		segregation and condensation protein A	CELL DIVISION
SPT_1795	0.973519	0	0	1		0.959947	0.0921342	0.0137346	45		CBS domain protein	UNKNOWN
SPT_1796	0.787716	0.173808	0.0656932	7		0.943526	0.114667	0.0191112	36		conserved hypothetical protein	UNKNOWN
SPT_1797	0.905008	0.17022	0.0472104	13		0.952347	0.107859	0.0123723	76		HAM1 protein	NUCLEOTIDE METABOLSIM
SPT_1798	0.995675	0	0	1		1.16596	0	0	1		glutamate racemase	AMINO ACID METABOLSIM
SPT_1799	0.46611	0.330203	0.147671	5		0.59822	0.301944	0.0675168	20		conserved hypothetical protein	UNKNOWN
SPT_1800	1.04983	0.0620952	0.0234698	7		0.909547	0.21077	0.0217393	94		putative dextran glucosidase DexS	CARBOHYDRATE METABOLISM
SPT_1802	0.974951	0.174386	0.0371793	22		0.999813	0.12663	0.0104443	147		trehalose PTS system, IIABC components	CARBOHYDRATE METABOLISM
SPT_1803	0.918272	0.148591	0.052535	8		0.998536	0.102971	0.0155234	44		trehalose operon transcriptional repressor	REGULATOR
SPT_1809	0.92238	0.131439	0.0657194	4		0.693368	0.280782	0.0409562	47		oligopeptide ABC transporter, ATP-binding protein AmiF	TRANSPORT
SPT_1810	0.787305	0.114977	0.0271003	18		0.652796	0.27532	0.034415	64		oligopeptide ABC transporter, ATP-binding protein AmiE	TRANSPORT
SPT_1811	0.808264	0.117129	0.0390429	9		0.791505	0.204292	0.0323013	40		oligopeptide ABC transporter, permease protein AmiD	TRANSPORT
SPT_1812	0.754411	0.134573	0.0218306	38		0.678853	0.251214	0.0218653	132		oligopeptide ABC transporter, permease protein AmiC	TRANSPORT
SPT_1813	0.741095	0.137681	0.0209961	43		0.687563	0.203456	0.0144956	197		oligopeptide ABC transporter, oligopeptide-binding protein AliB	TRANSPORT
SPT_1814						0.996845	0.00330186	0.00233477	2		hypothetical protein	UNKNOWN
SPT_1815	0.940993	0.126485	0.0172125	54		0.980448	0.0967794	0.0061455	248		sucrose phosphorylase	CARBOHYDRATE METABOLISM
SPT_1817	0.964054	0.0822305	0.0183873	20		0.9738	0.111251	0.00964673	133		sugar ABC transporter, permease protein	TRANSPORT
SPT_1818	0.931145	0.0899969	0.0240527	14		0.983812	0.11846	0.012925	84		sugar ABC transporter, permease protein	TRANSPORT
SPT_1819	0.92655	0.149156	0.0342187	19		0.974021	0.125478	0.0132266	90		sugar ABC transporter, sugar-binding protein	TRANSPORT
SPT_1821	0.891308	0.137242	0.0164036	70		0.920812	0.151644	0.00901433	283		alpha-galactosidase	CARBOHYDRATE METABOLISM
SPT_1822	0.988837	0.167116	0.0482421	12		0.959963	0.0978737	0.0102599	91		msm operon regulatory protein	REGULATOR
SPT_1823						0.883825	0.220758	0.0834386	7		BirA bifunctional protein	VARIOUS METABOLISM AND BIOSYNTHESIS
SPT_1846	1.03661	0.141387	0.0282774	25		1.00113	0.0854538	0.0058279	215		RNA methyltransferase, TrmA family	AMINO ACID METABOLSIM
SPT_1847	0.981072	0.178497	0.0380558	22		1.03761	0.107216	0.00974688	121		recombination regulator	REGULATOR
SPT_1848	0.643242	0.12208	0.0296088	17		0.618998	0.225658	0.0319129	50		conserved hypothetical protein	UNKNOWN
SPT_1851	0.985862	0.158131	0.0238391	44		0.991104	0.108445	0.00793025	187		hypothetical protein	REGULATOR
SPT_1855	1.01026	0	0	1		1.06621	0.0591269	0.0341369	3		MerR-family transcriptional regulator	TRANSCRIPTION AND TRANSLATION
SPT_1856	0.986565	0	0	1		0.317547	0.449079	0.259276	3		chaperonin, 60 kDa	TRANSCRIPTION AND TRANSLATION
SPT_1857	0.916028	0.0544829	0.0314557	3		0.981367	0.0724147	0.0136851	28		chaperonin, 10 kDa	DNA TURNOVER
SPT_1858	0.997859	0.138948	0.0621394	5		1.01514	0.0783943	0.00850305	85		single-strand DNA-binding protein	UNKNOWN
SPT_1859	1.07357	0.108281	0.0484247	5		1.01269	0.100585	0.0219494	21		oxidoreductase, short chain dehydrogenase/reductase family	UNKNOWN
SPT_1860	0.957513	0.126037	0.0445608	8		0.959184	0.0877188	0.0152699	33		conserved hypothetical protein	UNKNOWN
SPT_1861	0.982884	0.0676427	0.027615	6		1.00798	0.123418	0.0214844	33		putative thioredoxin	UNKNOWN
SPT_1863	0.969543	0.016881	0.00974625	3		1.01129	0.0739522	0.0121577	37		choline binding protein G	CAPSULE
SPT_1864	0.732356	0.19054	0.0777877	6		0.82692	0.251544	0.0459255	30		hypothetical protein	UNKNOWN
SPT_1865	0.937602	0.124197	0.046942	7		1.00951	0.0825251	0.0128883	41		hypothetical protein	UNKNOWN
SPT_1866	0.872745	0.0491924	0.0219995	5		1.00765	0.0865118	0.00949591	83		PAP2 family protein	UNKNOWN
SPT_1867	1.12366	0.21355	0.0711833	9		1.00808	0.101057	0.0149	46		hypothetical protein	UNKNOWN
SPT_1868	0.977257	0.113878	0.0328738	12		1.00781	0.0986355	0.00991324	99		ABC transporter, ATP-binding protein	TRANSPORT
SPT_1869	0.994816	0.0830342	0.0221918	14		0.979836	0.0966162	0.00951987	103		ABC transporter, permease protein	TRANSPORT
SPT_1870	1.10367	0.0153264	0.0108374	2		0.985978	0.0818328	0.016704	24		transcriptional regulator, MarR family	REGULATOR
SPT_1871	0.955292	0.246737	0.0780252	10		0.979624	0.105888	0.012067	77		conserved hypothetical protein	UNKNOWN
SPT_1872	0.973355	0.131308	0.0268031	24		0.994811	0.111739	0.00867262	166		pneumolysin	VARIOUS
SPT_1873	0.978721	0.104644	0.0315512	11		0.969914	0.134419	0.0202644	44		hypothetical protein	UNKNOWN
SPT_1874	0.990054	0.0600026	0.0173212	12		1.01672	0.0838353	0.0105623	63		hypothetical protein	UNKNOWN
SPT_1875	0.941107	0.0721701	0.0294633	6		0.999572	0.096227	0.0124229	60		hypothetical protein	UNKNOWN
SPT_1878	0.960003	0.121888	0.0200383	37		0.969031	0.0781167	0.00710152	121		glycerophosphoryl diester phosphodiesterase	VARIOUS METABOLISM AND BIOSYNTHESIS
SPT_1879	1.00295	0.134254	0.0202395	44		0.9634	0.116574	0.00899389	168		ABC transporter substrate-binding protein	TRANSPORT
SPT_1880	0.946943	0.133968	0.0220242	37		0.977702	0.106008	0.00857027	153		spermidine/putrescine import ATP-binding protein PotA	TRANSPORT
SPT_1884	1.00008	0.0942552	0.0166621	32		0.947354	0.121354	0.0121965	99		hydrolase	VARIOUS METABOLISM AND BIOSYNTHESIS
SPT_1885	0.94655	0.124038	0.0121629	104		0.820918	0.184581	0.0118409	243		transcriptional regulator, LacI family protein	REGULATOR
SPT_1888	0.999404	0	0	1		0.980939	0.091392	0.0169711	29		hypothetical protein	UNKNOWN
SPT_1889	1.05991	0.162525	0.0291903	31		1.00083	0.099954	0.0101488	97		hypothetical protein	UNKNOWN
SPT_1890	1.06854	0.0793501	0.0458128	3		1.01004	0.0682695	0.0133888	26		hypothetical protein	UNKNOWN
SPT_1891	1.02774	0.100033	0.022368	20		1.01288	0.100939	0.00865543	136		hypothetical protein	UNKNOWN
SPT_1892	1.02843	0.110109	0.0220218	25		1.01118	0.0868419	0.00881746	97		hypothetical protein	UNKNOWN
SPT_1893	1.02408	0.124754	0.0322113	15		1.00791	0.0785279	0.00832394	89		hypothetical protein	UNKNOWN
SPT_1894	1.03257	0.188638	0.0943188	4		0.990764	0.0878753	0.0187351	22		putative type II restriction-modification system regulatory protein	REGULATOR
SPT_1895	1.02671	0.0922042	0.0278006	11		1.08589	0.0799617	0.00762405	110		autolysin	PEPTIDOGLYCAN
SPT_1896	0.948694	0.225572	0.0751907	9		1.00942	0.120503	0.0213022	32		hypothetical protein	UNKNOWN
SPT_1897	0.977085	0.110183	0.0166107	44		0.971411	0.098952	0.00761169	169		MATE efflux family protein DinF	TRANSPORT
SPT_1898						1.12003	0	0	1		recA protein	DNA TURNOVER
SPT_1899	0.972224	0.186271	0.049783	14		0.97292	0.0988744	0.00898859	121		competence/damage-inducible protein CinA	VARIOUS
SPT_1900	0.959763	0.481915	0.215519	5		0.545054	0.385112	0.106811	13		putative transcriptional regulator	REGULATOR
SPT_1901	0.893274	0.226923	0.065507	12		0.851247	0.207065	0.0265119	61		acetyltransferase, GNAT family	VARIOUS METABOLISM AND BIOSYNTHESIS
SPT_1902	0.648803	0.130722	0.0653609	4		0.540678	0.295839	0.0436191	46		conserved hypothetical protein TIGR00150	UNKNOWN
SPT_1903	0.881133	0.237047	0.0790156	9		0.914381	0.132288	0.0141827	87		hypothetical protein	LIPOPROTEIN
SPT_1904	0.968422	0.11531	0.0173836	44		0.962694	0.106025	0.00724775	214		putative transcriptional regulator PlcR	REGULATOR
SPT_1905	1.05734	0.105644	0.0304968	12		0.989621	0.0728597	0.0151923	23		hypothetical protein	UNKNOWN
SPT_1906						0.90345	0.0765374	0.0382687	4		hypothetical protein	UNKNOWN
SPT_1909	0.964954	0.120537	0.0200895	36		0.9942	0.0839164	0.0054741	235		ftsk/spoiiie family protein	CELL DIVISION
SPT_1910	1.03476	0.0864088	0.0203668	18		0.993193	0.0993438	0.00761932	170		transcriptional regulator, Cro/CI family	REGULATOR
SPT_1911	1.01771	0.172488	0.0651943	7		0.990969	0.0820665	0.0121001	46		hypothetical protein	UNKNOWN
SPT_1916	0.987414	0.120022	0.0219129	30		1.01491	0.0683349	0.00495753	190		NLP/P60 family protein	UNKNOWN
SPT_1918	0.963838	0.0748434	0.0305547	6		0.992826	0.0791462	0.0176976	20		tetracycline resistance determinant leader peptide	VARIOUS
SPT_1919	0.996551	0.117721	0.0116561	102		1.02883	0.0870848	0.00429558	411		tetracycline resistance protein	VARIOUS
SPT_1922	0.98847	0.208489	0.0659301	10		1.06322	0.124368	0.0149722	69		hypothetical protein	UNKNOWN
SPT_1923	0.98491	0.114171	0.0316653	13		0.997415	0.0993623	0.0122307	66		hypothetical protein	UNKNOWN
SPT_1924	0.994513	0.0751313	0.013717	30		1.0134	0.0631707	0.0070627	80		hypothetical protein	UNKNOWN
SPT_1925	1.01952	0.11282	0.014565	60		0.979778	0.10042	0.00612271	269		Mel protein	CARBOHYDRATE METABOLISM
SPT_1926	1.03159	0.108033	0.0129124	70		0.991629	0.0857323	0.00495803	299		macrolide-efflux protein	TRANSPORT
SPT_1927	1.07759	0.0609506	0.0272579	5		1.00056	0.0893557	0.0160488	31		DNA recombinase	DNA TURNOVER
SPT_1928	1.01727	0.124385	0.039334	10		0.96974	0.087786	0.0113331	60		transcriptional regulator, putative	REGULATOR
SPT_1929	0.965081	0.137578	0.0435059	10		0.933456	0.174684	0.0242243	52		sigma-70, region 4 family	TRANSCRIPTION AND TRANSLATION
SPT_1930	0.929508	0.0658738	0.0380323	3		1.01737	0.0878716	0.0179367	24		excisionase	DNA TURNOVER
SPT_1932	1.06483	0	0	1		0.959957	0.0391537	0.0147987	7		hypothetical protein	UNKNOWN
SPT_1933	0.968252	0.135954	0.0186747	53		1.00031	0.109332	0.00595567	337		hypothetical protein	UNKNOWN
SPT_1934	1.04125	0.0447809	0.0169256	7		0.975705	0.0874312	0.010029	76		ABC transporter, ATP-binding protein	TRANSPORT
SPT_1935	1.06617	0.102486	0.0362343	8		0.964966	0.0673791	0.0117292	33		hypothetical protein	UNKNOWN
SPT_1936	0.743841	0.053079	0.0375326	2		1.02441	0.0956164	0.0159361	36		nucleoside diphosphate kinase	NUCLEOTIDE METABOLSIM
SPT_1937	0.86698	0.0548166	0.0387612	2		0.928935	0.0790947	0.0219369	13		DNA-directed RNA polymerase, beta subunit	RNA TURNOVER
SPT_1938	0	0	0	1		1.10868	0.0277779	0.019642	2		DNA-directed RNA polymerase, beta subunit	RNA TURNOVER
SPT_1939	0.428024	0	0	1		1.00281	0.0854706	0.0427353	4		hypothetical protein	UNKNOWN
SPT_1941	1.01461	0.0870734	0.0435367	4		1.04361	0.0884038	0.0221009	16		hypothetical protein	UNKNOWN
SPT_1942	0.954617	0.106974	0.0223056	23		0.988785	0.111438	0.00867542	165		CBS domain protein	UNKNOWN
SPT_1943	1.04487	0.131117	0.0327791	16		1.07522	0.0904057	0.00980588	85		DNA-entry nuclease	DNA TURNOVER
SPT_1944	1.03384	0.126719	0.0382071	11		1.10476	0.0782504	0.0132267	35		hypothetical protein	UNKNOWN
SPT_1945	1.00779	0.101197	0.0226284	20		1.08065	0.0877235	0.00736159	142		UDP-N-acetylglucosamine 1-carboxyvinyltransferase	CARBOHYDRATE METABOLISM
SPT_1946	1.01566	0.0671156	0.0387492	3		1.08067	0.0893808	0.0139589	41		membrane protein, partial	UNKNOWN
SPT_1947	1.05792	0.12403	0.0320244	15		1.06503	0.0856833	0.00681659	158		conserved hypothetical protein	UNKNOWN
SPT_1948											phosphopantetheine adenylyltransferase	VARIOUS METABOLISM AND BIOSYNTHESIS
SPT_1949	0	0.322051	0.113862	8		0.605891	0.360176	0.180088	4	LS	putative type II DNA modification methyltransferase	RNA TURNOVER
SPT_1950	0.957961	0.106557	0.0376735	8		0.998657	0.109584	0.0104013	111		aspartate--ammonia ligase	AMINO ACID METABOLSIM
SPT_1951	1.01371	0.191563	0.0677277	8		1.06323	0.063394	0.0141753	20		hypothetical protein	UNKNOWN
SPT_1952	1.03296	0.122517	0.0408389	9		1.00102	0.0905775	0.00879767	106		membrane protein	UNKNOWN
SPT_1953	0.956729	0.103136	0.0250141	17		0.972708	0.132543	0.0133211	99		spoU rRNA Methylase family protein	TRANSCRIPTION AND TRANSLATION
SPT_1954	1.06596	0.0954915	0.0389842	6		0.990941	0.0949743	0.0176363	29		acylphosphatase	CARBOHYDRATE METABOLISM
SPT_1955						0.856073	0.229935	0.10283	5		SpoIIIJ family protein	TRANSPORT
SPT_1956	0.992695	0.0899954	0.0271346	11		1.05313	0.0853108	0.0103455	68		pyruvate formate-lyase-activating enzyme	CARBOHYDRATE METABOLISM
SPT_1957	0.972948	0.138914	0.0296167	22		1.02668	0.0816106	0.00579981	198		diaminopimelate decarboxylase	AMINO ACID METABOLSIM
SPT_1958	0.984768	0.116928	0.0292319	16		1.05495	0.0876782	0.00784217	125		pur operon repressor	REGULATOR
SPT_1959	0.833191	0.100421	0.0268387	14		0.853717	0.169341	0.0162949	108		cmp-binding-factor 1	UNKNOWN
SPT_1961	0.870741	0.168645	0.0386899	19		1.02455	0.121155	0.0121765	99		thiamine pyrophosphokinase	AMINO ACID METABOLSIM
SPT_1962	0.434805	0.0437526	0.0309377	2		0.520562	0.506633	0.146252	12		ribulose-phosphate 3-epimerase	CARBOHYDRATE METABOLISM
SPT_1963	0.697506	0.292344	0.110496	7		0.6901	0.287107	0.04853	35		ribosome small subunit-dependent GTPase A	TRANSCRIPTION AND TRANSLATION
SPT_1964	0.625285	0.18807	0.0594731	10		0.967206	0.132643	0.0207154	41	***	dimethyladenosine transferase	TRANSCRIPTION AND TRANSLATION
SPT_1965											hypothetical protein	UNKNOWN
SPT_1966	1.18636	0	0	1		1.02471	0.0856092	0.0182519	22		hypothetical protein	UNKNOWN
SPT_1967	1.04005	0.104579	0.0426941	6		0.993597	0.0993354	0.0131573	57		ABC transporter, ATP-binding protein	TRANSPORT
SPT_1968	0.993937	0.106343	0.0170285	39		0.99831	0.118405	0.0067358	309		putative immunity protein	TRANSPORT
SPT_1969	1.01982	0.0910033	0.0147627	38		0.991844	0.0868925	0.00625466	193		putative transcriptional regulator PlcR	REGULATOR
SPT_1970	1.1195	0	0	1		0.840146	0.111105	0.0641467	3		primase-related protein	DNA TURNOVER
SPT_1971	0.904497	0.0921995	0.0348481	7		0.975614	0.113241	0.012822	78		putative hydrolase	UNKNOWN
SPT_1972	0.97431	0.125318	0.0323569	15		1.00616	0.0857296	0.0074618	132		cell wall surface anchor family protein	VARIOUS
SPT_1973	0.584213	0	0	1		0.51318	0.29186	0.119152	6		ribosomal protein L34	TRANSCRIPTION AND TRANSLATION
SPT_1974	0.855541	0.0383675	0.0221515	3		0.168935	0.336559	0.0660046	26		aminotransferase, class I	AMINO ACID METABOLSIM
SPT_1975	1.0503	0.176463	0.0789168	5		1.01363	0.0940981	0.0134426	49		conserved hypothetical protein	UNKNOWN
SPT_1976	0.912714	0.107802	0.03409	10		1.03773	0.0910094	0.0138788	43		universal stress protein family	VARIOUS
SPT_1977	1.04272	0.140346	0.030626	21		1.02768	0.119069	0.0101728	137		Cof family protein	UNKNOWN
SPT_1978	0.994037	0.0942883	0.0205754	21		0.95275	0.130234	0.0129588	101		putative L-asparaginase	AMINO ACID METABOLSIM
SPT_1980	0.859399	0.180088	0.103974	3		1.10785	0.0539884	0.0381756	2		catabolite control protein A	CARBOHYDRATE METABOLISM
SPT_1981	0.997559	0.0765627	0.0230845	11		1.00053	0.0972645	0.0120642	65		DNA-binding response regulator	REGULATOR
SPT_1982	1.01952	0.123402	0.0214816	33		1.008	0.0951054	0.00697346	186		putative sensor histidine kinase	REGULATOR
SPT_1983	0.993664	0.142547	0.0327026	19		0.987939	0.0919345	0.00832336	122		conserved hypothetical protein	UNKNOWN
SPT_1984	0.992639	0.235561	0.057132	17		1.02506	0.0892029	0.00846676	111		ABC transporter, ATP-binding protein	TRANSPORT
SPT_1985						0.972286	0.0565827	0.0253045	5		hypothetical protein	UNKNOWN
SPT_1986	1.00003	0	0	1		1.06318	0.0469049	0.0191489	6		hypothetical protein	UNKNOWN
SPT_2002											transcriptional regulator Com2	REGULATOR
SPT_2003	1.08279	0.109009	0.0770811	2		0.927484	0.182279	0.0644453	8		transcription antitermination protein NusG	TRANSCRIPTION AND TRANSLATION
SPT_2004	0.970629	0	0	1							putative preprotein translocase, SecE subunit	TRANSPORT
SPT_2006	0.982448	0.144697	0.0231701	39		0.935926	0.109394	0.0061249	319		penicillin-binding protein 2A	PEPTIDOGLYCAN
SPT_2007	1.03488	0.131866	0.0380663	12		1.01155	0.0902366	0.00951177	90		ribosomal large subunit pseudouridine synthase, RluD subfamily	TRANSCRIPTION AND TRANSLATION
SPT_2008						1.03618	0.02098	0.0148351	2		glyceraldehyde 3-phosphate dehydrogenase	CARBOHYDRATE METABOLISM
SPT_2009	1.00628	0.125639	0.0267864	22		1.00027	0.106815	0.00863546	153		conserved hypothetical protein	UNKNOWN
SPT_2011											hypothetical protein	UNKNOWN
SPT_2013	1.08586	0.124122	0.0469135	7		0.998576	0.0866969	0.0111925	60		nicotinate-nucleotide pyrophosphorylase	VARIOUS METABOLISM AND BIOSYNTHESIS
SPT_2014	0.946427	0.279119	0.0547397	26		0.995183	0.0918957	0.00740517	154		membrane protein	UNKNOWN
SPT_2015	0.988902	0.114143	0.0344153	11		0.918792	0.117078	0.0174529	45		ABC transporter ATP-binding protein	TRANSPORT
SPT_2016	0.845717	0.123032	0.0307581	16		0.842614	0.133253	0.0131298	103		transcriptional regulator, GntR family	REGULATOR
SPT_2017	1.02095	0.140678	0.0234463	36		0.981161	0.0944624	0.0066795	200		glycosyl hydrolase, family 1	CARBOHYDRATE METABOLISM
SPT_2018	0.993108	0.106501	0.0141064	57		0.988095	0.0901509	0.00519621	301		PTS system, IIC component	TRANSPORT
SPT_2019	0.970381	0.140081	0.0422361	11		1.00531	0.087091	0.0137703	40		PTS system, IIB component	TRANSPORT
SPT_2020	0.994123	0.0920618	0.0291125	10		0.995073	0.0893072	0.0115295	60		PTS system, IIA component	TRANSPORT
SPT_2021	0.956619	0.104879	0.0163793	41		0.994091	0.101254	0.00607282	278		alcohol dehydrogenase, iron-containing	CARBOHYDRATE METABOLISM
SPT_2022	0.764678	0.111875	0.0372917	9		0.961339	0.106242	0.0139502	58		conserved hypothetical protein	UNKNOWN
SPT_2023	0.879579	0.128233	0.0386637	11		1.01368	0.0896762	0.0109557	67		phosphotyrosine protein phosphatase	UNKNOWN
SPT_2024	1.00553	0.115725	0.0409151	8		1.03155	0.0901265	0.0113549	63		preprotein translocase, YajC subunit	TRANSPORT
SPT_2025	0.887648	0.133562	0.0248019	29		0.85828	0.189304	0.0173535	119		transketolase	CARBOHYDRATE METABOLISM
SPT_2026	1.07219	0.149522	0.0299043	25		1.01345	0.0917511	0.00681981	181		L-ascorbate 6-phosphate lactonase	VARIOUS METABOLISM AND BIOSYNTHESIS
SPT_2027	1.04566	0.140547	0.0184548	58		1.01245	0.091922	0.0047788	370		transcriptional regulator, BglG family	REGULATOR
SPT_2028	1.00448	0.128741	0.0252481	26		1.03106	0.0942072	0.00942072	100		putative L-ribulose 5-phosphate 4-epimerase AraD	CARBOHYDRATE METABOLISM
SPT_2029	1.00347	0.0922088	0.0184418	25		1.03549	0.0859212	0.00750697	131		putative hexulose-6-phosphate isomerase	CARBOHYDRATE METABOLISM
SPT_2030	0.910086	0.405378	0.128192	10		1.02429	0.0971463	0.0102975	89		putative hexulose-6-phosphate synthase	CARBOHYDRATE METABOLISM
SPT_2031	1.11115	0.114054	0.0285136	16		1.02204	0.0754984	0.00896002	71		PTS system, IIA component	TRANSPORT
SPT_2032	0.980127	0.0814062	0.0575629	2		1.03342	0.107907	0.0197011	30		PTS system, IIB component	TRANSPORT
SPT_2033	1.0326	0.149215	0.0208943	51		1.04198	0.109596	0.00691762	251		putative PTS system, membrane component	TRANSPORT
SPT_2034	1.01883	0.167485	0.0504987	11		1.04179	0.106268	0.0121898	76		conserved hypothetical protein	UNKNOWN
SPT_2035	0.860861	0.169841	0.0438527	15		0.908687	0.195651	0.0193723	102		putative jag protein	UNKNOWN
SPT_2036	0.887513	0.0648542	0.0195543	11		0.940794	0.122867	0.0134864	83		SpoIIIJ family protein	TRANSPORT
SPT_2037						0.933949	0.0755765	0.0337988	5		ribonuclease P protein component	TRANSCRIPTION AND TRANSLATION
SPT_2038	0.925371	0.107335	0.0480017	5		0.944269	0.082113	0.0161037	26		hypothetical protein	UNKNOWN
SPT_2039											acetate kinase	CARBOHYDRATE METABOLISM
SPT_2040	1.05292	0.14737	0.0321589	21		1.02488	0.105264	0.00926797	129		conserved hypothetical protein	UNKNOWN
SPT_2041	1.05077	0.132903	0.0469882	8		0.956447	0.0975754	0.0125969	60		methyltransferase small domain superfamily	VARIOUS METABOLISM AND BIOSYNTHESIS
SPT_2042	1.03471	0.123211	0.0551018	5		1.02217	0.0886736	0.0127989	48		conserved domain protein	UNKNOWN
SPT_2043	1.07949	0.109268	0.0488659	5		0.996171	0.0709898	0.0102465	48		conserved hypothetical protein	TRANSPORT
SPT_2044	1.05761	0.102873	0.0727422	2		0.974496	0.0664188	0.012552	28		conserved hypothetical protein	UNKNOWN
SPT_2045	1.00248	0.0876726	0.0264343	11		0.992127	0.125092	0.0188584	44		competence protein CglD	TRANSPORT
SPT_2046	0.956838	0.0280335	0.0161852	3		1.00622	0.088025	0.0116592	57		competence protein CglC	TRANSPORT
SPT_2047	1.07432	0.0919074	0.0254905	13		1.02389	0.088545	0.00852025	108		competence protein CglB	TRANSPORT
SPT_2048	0.964793	0.109999	0.031754	12		1.00119	0.0895965	0.00870238	106		competence protein CglA	TRANSPORT
SPT_2049	1.1041	0.0669662	0.0273388	6		0.940956	0.0928666	0.0124098	56		conserved hypothetical protein	UNKNOWN
SPT_2050	0.984811	0.110316	0.0305961	13		1.00507	0.0892058	0.0070304	161		alcohol dehydrogenase, zinc-containing	CARBOHYDRATE METABOLISM
SPT_2051	0.968818	0.103848	0.0183579	32		1.02506	0.0839509	0.00610653	189		N-acetylglucosamine-6-phosphate deacetylase	CARBOHYDRATE METABOLISM
SPT_2052	0.803867	0.133375	0.0194547	47		0.966055	0.0909328	0.005565	267		conserved hypothetical protein	UNKNOWN
SPT_2053	0.970118	0.2129	0.0488427	19		0.984872	0.0800766	0.00619652	167		queuine tRNA-ribosyltransferase	TRANSCRIPTION AND TRANSLATION
SPT_2054	1.09471	0.136472	0.030516	20		1.01363	0.0945704	0.00772164	150		conserved hypothetical protein	UNKNOWN
SPT_2055	0.929614	0.162009	0.0661397	6		0.987915	0.0916788	0.00988597	86		pyrrolidone-carboxylate peptidase	AMINO ACID METABOLSIM
SPT_2056	0.900807	0.146071	0.0461916	10		0.981659	0.149427	0.0211322	50		conserved hypothetical protein	UNKNOWN
SPT_2057	0.845526	0.128465	0.048555	7		0.924354	0.21706	0.0389851	31		transcriptional regulator, MarR family	REGULATOR
SPT_2058	0.892439	0.147522	0.0357793	17		0.9462	0.131303	0.011516	130		LysM domain protein	MEMBRANE PROTEIN
SPT_2059	0.877022	0.202622	0.0369936	30		0.909675	0.167395	0.0157472	113		hydrolase, haloacid dehalogenase-like family	UNKNOWN
SPT_2060	0.863087	0.205422	0.0302878	46		0.896567	0.183745	0.0125313	215		MATE efflux family protein	TRANSPORT
SPT_2061	0.485721	0.0873804	0.024235	13		0.489788	0.27148	0.0223155	148		threonine synthase	AMINO ACID METABOLSIM
SPT_2062	0.956028	0.112164	0.0250805	20		0.983604	0.11388	0.0130629	76		hypothetical protein	UNKNOWN
SPT_2079	0.952696	0.127097	0.0423655	9		0.947538	0.123048	0.016443	56		cytidine/deoxycytidylate deaminase family protein	NUCLEOTIDE METABOLSIM
SPT_2080						1.05288	0.0522393	0.0369388	2		glutamyl-tRNA synthetase	AMINO ACID METABOLSIM
SPT_2081	1.05239	0	0	1		1.00528	0.123922	0.0468382	7		glucose-6-phosphate isomerase	CARBOHYDRATE METABOLISM
SPT_2082	1.08931	0.13198	0.0761985	3		0.975688	0.0581492	0.0219783	7		hypothetical protein	UNKNOWN
SPT_2083	1.00124	0.0689341	0.0217989	10		1.05572	0.0952871	0.0107891	78		glutamine amidotransferase, class-I	AMINO ACID METABOLSIM
SPT_2084	1.00112	0.131242	0.0191436	47		1.02636	0.0848013	0.00533141	253		ABC transporter, permease/ATP-binding protein	TRANSPORT
SPT_2086	0.97942	0.128899	0.0312626	17		1.02766	0.084788	0.00704126	145		ABC transporter, permease/ATP-binding protein	TRANSPORT
SPT_2087	0.932095	0.0936176	0.0153906	37		0.993047	0.0965257	0.00559159	298		mutS DNA mismatch repair protein MutS	DNA TURNOVER
SPT_2088	0.682146	0.174134	0.0379991	21		0.8403	0.128647	0.0157167	67		putative transcriptional repressor	REGULATOR
SPT_2089											arginyl-tRNA synthetase	TRANSCRIPTION AND TRANSLATION
SPT_2091	1.04716	0.137414	0.0485833	8		0.992462	0.122094	0.0136506	80		conserved hypothetical protein	UNKNOWN
SPT_2092	0.946654	0.0920699	0.03069	9		1.00139	0.101683	0.0117414	75		response regulator	REGULATOR
SPT_2093	1.02663	0.0997689	0.0188545	28		1.01159	0.0755043	0.00544905	192		sensor histidine kinase PnpS	REGULATOR
SPT_2094	0.974689	0.159438	0.0365775	19		0.989046	0.117989	0.010816	119		phosphate ABC transporter, phosphate-binding protein	TRANSPORT
SPT_2095	0.999225	0.136784	0.0455948	9		0.999449	0.0861621	0.00723056	142		phosphate ABC transporter, permease protein	TRANSPORT
SPT_2096	1.0405	0.109525	0.0156464	49		1.00281	0.0873805	0.0063899	187		phosphate ABC transporter, permease protein	TRANSPORT
SPT_2097	1.02643	0.114863	0.0244889	22		1.02176	0.0911688	0.00784656	135		phosphate ABC transporter, ATP-binding protein	TRANSPORT
SPT_2098	0.999519	0.0878854	0.0187372	22		0.984002	0.0926336	0.0087924	111		phosphate transport system regulatory protein PhoU	REGULATOR
SPT_2101	0.334021	0.148439	0.0411695	13		0.347262	0.329458	0.0363825	82		glycerol-3-phosphate dehydrogenase (NAD(P)+)	LIPOPROTEIN
SPT_2102											UTP-glucose-1-phosphate uridylyltransferase	CARBOHYDRATE METABOLISM
SPT_2103	0.985538	0.104613	0.0246575	18		1.02534	0.0850989	0.00743513	131		conserved hypothetical protein	UNKNOWN
SPT_2104	1.06971	0.18283	0.0578159	10		1.04277	0.0895091	0.0100706	79		5-formyltetrahydrofolate cyclo-ligase family protein	VARIOUS METABOLISM AND BIOSYNTHESIS
SPT_2105	0.999942	0.142051	0.0379647	14		1.03738	0.104569	0.0101566	106		peptidase, M20/M25/M40 family	AMINO ACID METABOLSIM
SPT_2106	1.05149	0.117089	0.0370269	10		1.01475	0.0814285	0.00959645	72		putative 2,3,4,5-tetrahydropyridine-2-carboxylate N-succinyltransferase	AMINO ACID METABOLSIM
SPT_2107	0.958841	0.167121	0.0373695	20		1.01686	0.0893548	0.00752503	141		membrane protein	UNKNOWN
SPT_2108	1.02336	0.110008	0.013971	62		1.06979	0.0849354	0.00377958	505		penicillin-binding protein 1B	PEPTIDOGLYCAN
SPT_2109											tyrosyl-tRNA synthetase	AMINO ACID METABOLSIM
SPT_2110	0.971791	0.0972655	0.0120643	65		1.01036	0.0912668	0.00448552	414		cation-transporting ATPase, EI-E2 family	TRANSPORT
SPT_2111	1.01203	0.096109	0.028978	11		1.02467	0.0826983	0.0124672	44		hypothetical protein	UNKNOWN
SPT_2112	1.04198	0.0835813	0.0202715	17		0.990443	0.0828254	0.00756089	120		rRNA (guanine-N1-)-methyltransferase	TRANSCRIPTION AND TRANSLATION
SPT_2113	0.988845	0.100632	0.0380353	7		1.00486	0.0817694	0.0110258	55		hypothetical protein	UNKNOWN
SPT_2114	0.95285	0.0746325	0.0152343	24		0.95738	0.110744	0.00830061	178		glycogen phosphorylase family protein	CARBOHYDRATE METABOLISM
SPT_2115	0.965353	0.153293	0.0361314	18		0.539564	0.307735	0.0285725	116	***	4-alpha-glucanotransferase	CARBOHYDRATE METABOLISM
SPT_2116	0.970442	0.107362	0.0140973	58		1.01886	0.0950338	0.00601047	250		maltose/maltodextrin ABC transporter, maltose/maltodextrin-binding protein	TRANSPORT
SPT_2117	1.01358	0.157777	0.0315554	25		1.01538	0.0852621	0.00616935	191		maltodextrin ABC transporter, permease protein	TRANSPORT
SPT_2118	1.00545	0.0981291	0.0214135	21		1.02421	0.082968	0.00686648	146		maltodextrin ABC transporter, permease protein	MEMBRANE PROTEIN
SPT_2119	1.03827	0.0706167	0.0176542	16		1.01003	0.0870019	0.00825785	111		malA protein	CARBOHYDRATE METABOLISM
SPT_2120	0.940767	0.116586	0.0301023	15		0.988167	0.101192	0.00840354	145		maltose operon transcriptional repressor	REGULATOR
SPT_2121	0.974212	0.10245	0.0273808	14		0.986772	0.110979	0.0113862	95		conserved hypothetical protein	UNKNOWN
SPT_2122						0.972838	0.0555282	0.0196322	8		aspartyl-tRNA synthetase	AMINO ACID METABOLSIM
SPT_2123	1.09195	0	0	1		1.00257	0.122981	0.0409938	9		hypothetical protein	UNKNOWN
SPT_2124	1.00568	0.0911612	0.0344557	7		0.982554	0.164399	0.0247841	44		hypothetical protein	UNKNOWN
SPT_2125	1.00566	0.0915298	0.0236329	15		1.00634	0.0911742	0.00853924	114		conserved domain protein	UNKNOWN
SPT_2126	0.983945	0.0838494	0.0145963	33		0.982415	0.097056	0.00731587	176		hypothetical protein	UNKNOWN
SPT_2127	0.970997	0.0788746	0.0262915	9		0.987783	0.118367	0.0176451	45		hypothetical protein	UNKNOWN
SPT_2128						0.751081	0.228882	0.0611713	14		putative transcriptional regulator	REGULATOR
SPT_2129	1.02033	0.124245	0.0332059	14		0.99232	0.0919853	0.0140276	43		hypothetical protein	UNKNOWN
SPT_2130	0.966807	0.210246	0.0633917	11		0.945777	0.154843	0.0221204	49		hypothetical protein	UNKNOWN
SPT_2132	1.15011	0	0	1		0.979572	0.0589677	0.0294839	4		histidyl-tRNA synthetase	AMINO ACID METABOLSIM
SPT_2133	1.03034	0.08451	0.0184416	21		0.996962	0.103865	0.0074189	196		conserved hypothetical protein	UNKNOWN
SPT_2134	1.02437	0.0956688	0.0141056	46		1.00739	0.0839895	0.0064993	167		positive transcriptional regulator of glucosyltransferase and Spp phenotype	REGULATOR
SPT_2135	0.888581	0.0522484	0.0369452	2		1.06237	0.13139	0.0496609	7		hypothetical protein	UNKNOWN
SPT_2136						0.969783	0.0807587	0.0147445	30		conserved hypothetical protein	UNKNOWN
SPT_2138	1.00258	0.104633	0.0184967	32		1.00524	0.0913953	0.00621866	216		dihydroxy-acid dehydratase	AMINO ACID METABOLSIM
SPT_2139	0.991473	0.106398	0.0177331	36		0.986057	0.104675	0.00780199	180		transketolase, C-terminal subunit	CARBOHYDRATE METABOLISM
SPT_2140	0.993939	0.11833	0.0191956	38		0.989465	0.0894527	0.00648958	190		transketolase, N-terminal subunit	CARBOHYDRATE METABOLISM
SPT_2141	0.992828	0.124718	0.0141216	78		1.00076	0.0879475	0.00495528	315		putative PTS system, IIC component	TRANSPORT
SPT_2142	0.990476	0.113255	0.0231182	24		1.00937	0.0820969	0.00954357	74		putative PTS system, IIB component	TRANSPORT
SPT_2143	1.0019	0.110577	0.011345	95		0.979911	0.0916693	0.00409548	501		transcriptional regulator, BglG family	REGULATOR
SPT_2144	0.971289	0.0915751	0.018315	25		1.00524	0.112106	0.00912304	151		conserved hypothetical protein	UNKNOWN
SPT_2145	0.938984	0.0793246	0.0457981	3		0.944012	0.0972889	0.0243222	16		conserved domain protein	UNKNOWN
SPT_2146						0.786398	0.246745	0.0684347	13		ribosomal protein L32	TRANSCRIPTION AND TRANSLATION
SPT_2147						0.932478	0.0633886	0.0239586	7		ribosomal protein L33	TRANSCRIPTION AND TRANSLATION
SPT_2148	1.01379	0.120897	0.0156077	60		0.996344	0.0788729	0.00444399	315		choline binding protein PcpA	VARIOUS
SPT_2153	1.2482	0.10327	0.0730229	2		1.01229	0.16382	0.0309591	28		hypothetical protein	UNKNOWN
SPT_2154	1.02518	0.127379	0.0218452	34		0.994838	0.087483	0.00588474	221		glycosyl hydrolase-related protein	MEMBRANE PROTEIN
SPT_2155	0.997568	0.0921738	0.0246345	14		1.00194	0.0954143	0.00863841	122		ROK family protein	CARBOHYDRATE METABOLISM
SPT_2156	0.999137	0.0660778	0.0113322	34		1.00211	0.0876814	0.00505387	301		conserved hypothetical protein	CARBOHYDRATE METABOLISM
SPT_2157	0.984326	0.116456	0.0254127	21		1.00659	0.09218	0.00663526	193		conserved hypothetical protein	UNKNOWN
SPT_2158	0.952147	0.0830338	0.0151598	30		1.00245	0.101933	0.00586559	302		antigen, cell wall surface anchor family	VARIOUS
SPT_2159	0.96614	0.08371	0.0203027	17		0.962354	0.102326	0.00744311	189		conserved hypothetical protein	CARBOHYDRATE METABOLISM
SPT_2160	0.961896	0.0893724	0.016596	29		0.976482	0.111916	0.0089893	155		arginine deiminase	AMINO ACID METABOLSIM
SPT_2161	1.03164	0.0884382	0.0245283	13		0.984469	0.0877443	0.00775557	128		ornithine carbamoyltransferase	AMINO ACID METABOLSIM
SPT_2162	0.935689	0.153825	0.0384563	16		1.0068	0.087505	0.00789006	123		carbamate kinase	NUCLEOTIDE METABOLSIM
SPT_2163	1.00173	0.113261	0.0152722	55		0.999826	0.0976025	0.00577135	286		conserved hypothetical protein	UNKNOWN
SPT_2164	0.975297	0.0990562	0.0202198	24		0.998377	0.0937825	0.00618384	230		peptidase, M20/M25/M40 family	UNKNOWN
SPT_2166	1.02216	0.105043	0.0316717	11		0.984052	0.0905354	0.0133487	46		hypothetical protein	UNKNOWN
SPT_2167	0.989676	0.0814601	0.047031	3		0.988128	0.0944521	0.0145743	42		gram-positive signal peptide, ysirk family protein	PEPTIDOGLYCAN
SPT_2169	1.08063	0.119542	0.0331551	13		0.99042	0.0867647	0.00850797	104		SPFH domain/Band 7 family	UNKNOWN
SPT_2170	1.01665	0.134475	0.0258797	27		0.989006	0.112832	0.00748895	227		alcohol dehydrogenase, iron-containing	CARBOHYDRATE METABOLISM
SPT_2171	1.00558	0.118784	0.0177072	45		0.989959	0.0892849	0.00494503	326		L-fucose isomerase	CARBOHYDRATE METABOLISM
SPT_2172	1.0151	0.14573	0.0105447	191		0.984775	0.0868762	0.00315549	758		fucolectin-related protein	CARBOHYDRATE METABOLISM
SPT_2173	0.948761	0.119977	0.0109523	120		0.971989	0.101848	0.00425848	572		conserved hypothetical protein	UNKNOWN
SPT_2174	0.96822	0.11068	0.0184467	36		0.978471	0.0838726	0.00632213	176		PTS system, IID component	TRANSPORT
SPT_2175	1.05307	0.0994939	0.0212122	22		1.00194	0.108156	0.00907627	142		PTS system, IIC component	TRANSPORT
SPT_2176	0.999417	0.0774123	0.0206893	14		0.985287	0.0839431	0.0087045	93		PTS system, IIB component	TRANSPORT
SPT_2177	0.946726	0.105275	0.0350916	9		0.974282	0.100178	0.010388	93		PTS system, IIA component	TRANSPORT
SPT_2178	1.00611	0.0846009	0.0151948	31		0.987401	0.0868522	0.00770688	127		fucose operon FucU protein	CARBOHYDRATE METABOLISM
SPT_2179	0.990865	0.0694708	0.0159377	19		1.00051	0.0901517	0.00829913	118		L-fuculose phosphate aldolase	CARBOHYDRATE METABOLISM
SPT_2180	0.999177	0.0915643	0.012128	57		0.971982	0.0973024	0.00578402	283		putative L-fuculose kinase fucK	CARBOHYDRATE METABOLISM
SPT_2181	0.97683	0.119757	0.0239513	25		0.979184	0.0893256	0.0074438	144		putative fucose operon repressor	REGULATOR
SPT_2182	1.02568	0.119343	0.0217889	30		0.993187	0.0877062	0.00657385	178		zinc ABC transporter, zinc-binding lipoprotein	TRANSPORT
SPT_2183	0.789193	0.21066	0.0702201	9		0.736388	0.428871	0.0714785	36		zinc ABC transporter, permease protein	TRANSPORT
SPT_2184	0.952554	0.191031	0.110292	3		0.382541	0.36324	0.12108	9		zinc ABC transporter, ATP-binding protein	TRANSPORT
SPT_2185	0.929463	0.0792589	0.0457601	3		0.830113	0.174958	0.0244991	51		adc operon repressor AdcR	REGULATOR
SPT_2186	0.936675	0.0157517	0.0111381	2		0.899646	0.0826399	0.0172316	23		hypothetical protein	UNKNOWN
SPT_2189	0.99696	0.117261	0.0586304	4		0.997587	0.120535	0.0185989	42		D-alanyl carrier protein	AMINO ACID METABOLSIM
SPT_2190	0.982235	0.232908	0.0418315	31		0.997689	0.0867402	0.00601435	208		dltB protein	UNKNOWN
SPT_2191	1.02918	0.117586	0.0222218	28		0.997265	0.0831597	0.00601723	191		D-alanine-activating enzyme	AMINO ACID METABOLSIM
SPT_2192	1.04236	0.071632	0.0292436	6		0.936246	0.107459	0.0174322	38		hypothetical protein	UNKNOWN
SPT_2193	0.985467	0.101091	0.0127363	63		0.992021	0.102148	0.00571024	320		permease of the major facilitator superfamily	TRANSPORT
SPT_2196	0.973409	0.16121	0.0261517	38		0.994204	0.108232	0.00802269	182		hypothetical protein	UNKNOWN
SPT_2197	0.97914	0.0547159	0.0315902	3		0.984491	0.0917137	0.0200136	21		hypothetical protein	UNKNOWN
SPT_2198	0.971658	0.102724	0.0726369	2		0.980555	0.0969179	0.0250241	15		hypothetical protein	UNKNOWN
SPT_2199	1.01421	0.142542	0.0429781	11		1.01634	0.10384	0.0111973	86		glycerol uptake facilitator protein	TRANSPORT
SPT_2200	1.00767	0.124687	0.0199659	39		1.05127	0.100991	0.00705348	205		hypothetical protein	LIPOPROTEIN
SPT_2201	0.973091	0.15268	0.030536	25		0.999629	0.104381	0.00795896	172		glycerol kinase	LIPOPROTEIN
SPT_2202	1.00754	0.0882548	0.0153632	33		0.985965	0.0976657	0.00652556	224		conserved domain protein	UNKNOWN
SPT_2203	0.97275	0.116575	0.0351486	11		0.988101	0.0848263	0.00879608	93		chaperonin, 33 kDa	TRANSCRIPTION AND TRANSLATION
SPT_2204	1.04612	0.142265	0.0428945	11		1.05558	0.116271	0.012256	90		putative TIM-barrel protein, NifR3 family	UNKNOWN
SPT_2208	1.03249	0.0951109	0.0388289	6		0.9993	0.101494	0.0144991	49		choline binding protein A	VARIOUS
SPT_2209	1.01095	0.148205	0.0382663	15		1.03144	0.0709372	0.00819112	75		conserved hypothetical protein	UNKNOWN
SPT_2210	1.05501	0.10612	0.0139342	58		1.02897	0.0966611	0.00573578	284		sensor histidine kinase	REGULATOR
SPT_2211	1.06235	0.0800341	0.0183611	19		1.01578	0.10144	0.00918392	122		DNA-binding response regulator	REGULATOR
SPT_2212	0.989866	1.11022e-16	1.11022e-16	1		0.985825	0.10731	0.0309776	12		DNA alkylation repair enzyme	DNA TURNOVER
SPT_2213	1.03474	0.0851984	0.015555	30		1.02218	0.0967275	0.00759963	162		ATP-dependent Clp protease, ATP-binding subunit	PROTEIN TURNOVER
SPT_2214	0.947029	0.105446	0.0398549	7		0.961231	0.112972	0.0152332	55		transcriptional regulator CtsR	REGULATOR
SPT_2215	0.878011	0.1223	0.0353049	12		0.943214	0.0877698	0.00969255	82		ABC transporter, ATP-binding protein	TRANSPORT
SPT_2216	0.817728	0.222369	0.0670468	11		0.917074	0.202087	0.0184479	120		putative ABC transporter, substrate-binding protein	TRANSPORT
SPT_2217	0.656372	0.380163	0.109744	12		0.937202	0.206619	0.0231007	80		ABC transporter, permease protein	TRANSPORT
SPT_2218						0.989897	0.12173	0.0226047	29		conserved hypothetical protein	UNKNOWN
SPT_2219	1.04454	0.0950376	0.0237594	16		1.01593	0.10298	0.00924784	124		choline binding protein D	VARIOUS
SPT_2220						1.02402	0.0334427	0.0236476	2		conserved hypothetical protein	UNKNOWN
SPT_2221											replicative DNA helicase	DNA TURNOVER
SPT_2222	1.04392	0.0840841	0.0594564	2		0.991643	0.0759058	0.0210525	13		ribosomal protein L9	TRANSCRIPTION AND TRANSLATION
SPT_2223	0.307086	0.231511	0.0545678	18		0.559137	0.306081	0.0279413	120	**	DHH subfamily 1 protein	REGULATOR
SPT_2224	0.993009	0.102278	0.0241071	18		0.988384	0.114113	0.0148563	59		ribosomal subunit interface protein	TRANSCRIPTION AND TRANSLATION
SPT_2225	0.976634	0.149157	0.0298314	25		0.992004	0.0877805	0.00877805	100		putative competence protein ComF	TRANSPORT
SPT_2226	1.00669	0.104712	0.021834	23		1.00013	0.0882504	0.0068912	164		putative helicase	TRANSPORT
SPT_2227	0.953078	0.0909411	0.0287581	10		1.01464	0.096081	0.0110212	76		conserved hypothetical protein	UNKNOWN
SPT_2228	0.999055	0.122269	0.035296	12		1.02154	0.087861	0.00792216	123		cysteine synthase	AMINO ACID METABOLSIM
SPT_2232	0.743085	0	0	1		0.930342	0.0183233	0.0129565	2		translation elongation factor Ts	TRANSCRIPTION AND TRANSLATION
SPT_2233						0.858323	0.0593965	0.0265629	5		ribosomal protein S2	TRANSCRIPTION AND TRANSLATION
SPT_2234	0.224809	0.173717	0.100296	3		0.929699	1.11022e-16	1.11022e-16	1		secreted 45 kd protein	UNKNOWN
SPT_2235	0.776265	0	0	1		0.967239	0.0627214	0.0209071	9		putative rod shpae-determining protein MreD	CELL DIVISION
SPT_2236											rod shape-determining protein MreC	CELL DIVISION
SPT_2237	0	0.106168	0.0433428	6		0			1		conserved hypothetical protein	TRANSPORT
SPT_2238	0.31805	0.608869	0.230131	7		0.711782	0.389836	0.194918	4	LS	ABC transporter, ATP-binding protein	TRANSPORT
SPT_2239	0.0135537	0.443465	0.147822	9		0.744875	0.284797	0.0949322	9	*	ABC transporter, ATP-binding protein	TRANSPORT
SPT_2240	1.25942	0	0	1		0.963344	0.0642529	0.0370964	3		CDP-diacylglycerol--glycerol-3-phosphate 3-phosphatidyltransferase	CARBOHYDRATE METABOLISM
SPT_2241	0.553724	0.422771	0.12747	11		0.866816	0.103837	0.0162167	41	LS	conserved hypothetical protein	UNKNOWN
SPT_2242	0.898948	0.131765	0.0380374	12		0.931915	0.124689	0.0143978	75		peptidase, M16 family	UNKNOWN
SPT_2243	0.935463	0.150708	0.041799	13		0.889074	0.17291	0.0178343	94		conserved hypothetical protein	UNKNOWN
SPT_2244	1.1651	0	0	1		1.02637	0.0848374	0.0219049	15		conserved hypothetical protein	UNKNOWN
SPT_2245											DNA replication and repair protein RecF	DNA TURNOVER
SPT_2246	1.05963	0.194573	0.0972863	4		0.982468	0.126076	0.036395	12		inosine-5-monophosphate dehydrogenase	NUCLEOTIDE METABOLSIM
SPT_2247	1.0453	0.118743	0.0839638	2		0.913739	0.0788766	0.0394383	4		tryptophanyl-tRNA synthetase	AMINO ACID METABOLSIM
SPT_2248	0.983222	0.0903366	0.0180673	25		0.978574	0.0978988	0.00818671	143		ABC transporter, ATP-binding protein	TRANSPORT
SPT_2249	0.913092	0.112715	0.0124473	82		0.927283	0.100316	0.00498475	405		putative ABC transporter, permease protein	TRANSPORT
SPT_2250	0.975756	0.0791392	0.025026	10		0.99405	0.0885306	0.0109809	65		membrane protein	UNKNOWN
SPT_2251	1.0292	0.150763	0.0355351	18		0.975679	0.108998	0.0108998	100		hypothetical protein	UNKNOWN
SPT_2252	1.02562	0.118304	0.0223573	28		0.985065	0.107603	0.0116711	85		transcriptional regulator, TetR family	REGULATOR
SPT_2255	0.896693	0.105587	0.0282192	14		0.994331	0.101565	0.0103124	97		response regulator ComE	REGULATOR
SPT_2256	0.912774	0.131099	0.0172142	58		0.959807	0.119041	0.00719151	274		putative sensor histidine kinase ComD	REGULATOR
SPT_2257	1.09241	0	0	1		0.997694	0.0501397	0.018951	7		competence stimulating peptide 2	VARIOUS
SPT_2259	0.925969	0.0800785	0.0462333	3		0.95957	0.155322	0.0211366	54		conserved hypothetical protein	UNKNOWN
SPT_2260	1.1618	0.118568	0.0180814	43		1.0773	0.0898301	0.00596223	227		serine protease	PROTEIN TURNOVER
SPT_2261	1.08207	0.123565	0.029969	17		0.979825	0.0816346	0.00948983	74		spspoJ protein	UNKNOWN
LOCUS: Gene number
AVERAGE-W: Average fitness
S.D.-W: Standard deviation of average fitness
S.E.-W: Standard error of the mean of average fitness
INS.-W: Number of insertions in gene that fitness is based on
Significance: ***, p<0.00001; ** p<0.00005; * p<0.0001; LS = likely significant (either due to surrounding significant fitness,
substantial number of insertions that dissapear during selection, or a substantial lower number of insertions in the query strain compared to the wt)
GENE DESCRIPTION: General annotated function
GENE CATEGORY: Functional category
