# Supplementary material for: Strain Dependent Genetic Networks for Antibiotic-Sensitivity in a Bacterial Pathogen with a Large Pan-Genome
Source: PLoS Pathog. 2016 Sep 8;12(9):e1005869. doi: 10.1371/journal.ppat.1005869 (PMC5015961; doi:10.1371/journal.ppat.1005869)
Supplement: S6 Table — (XLSX) [file ppat.1005869.s011.xlsx]

## Sheet: Sheet1
LOCUS-T4	Average-W-T4-Daptomycin	S.D.-T4-Daptomycin	S.E.-T4-Daptomycin	INS-T4-Dapto		Average-QueryT4-SP0746-Daptomycin	S.D.-QueryT4-SP0746-Daptomycin	S.E.-QueryT4-SP0746-Daptomycin	INS-QueryT4-SP0746-Daptomycin	Significance	GENE DESCRIPTION	GENE CATEGORY
SP_0001											chromosomal replication initiator protein DnaA	DNA TURNOVER
SP_0002											DNA polymerase III, beta subunit	DNA TURNOVER
SP_0003	0.961942	0.0372655	0.0186328	4		0.951371	0.0784127	0.0320118	6		hypothetical protein	UNKNOWN
SP_0004	1.01054	0.156601	0.035017	20		0.921899	0.129439	0.0264217	24		GTP-dependent nucleic acid-binding protein	TRANSCRIPTION AND TRANSLATION
SP_0005											peptidyl-tRNA hydrolase	TRANSCRIPTION AND TRANSLATION
SP_0006	0.893217	0.101839	0.00876487	135		0.94679	0.168576	0.0132856	161		transcription-repair coupling factor	DNA TURNOVER
SP_0007	0.965865	0.0942406	0.0200922	22		1.03131	0.095004	0.0179541	28		S4 domain protein	UNKNOWN
SP_0008											hypothetical protein	UNKNOWN
SP_0009	0.900035	0.066241	0.0270428	6		0.855808	0.10175	0.0415391	6		hypothetical protein	UNKNOWN
SP_0010	0.487613	0.174797	0.0381438	21		0.609609	0.12856	0.0242955	28		conserved domain protein	PEPTIDOGLYCAN
SP_0011	0.223082	0.198355	0.140258	2		0.435519	0	0	1		tRNA(Ile)-lysidine synthetase	TRANSCRIPTION AND TRANSLATION
SP_0012	0.630868	0.431898	0.090057	23		1.01601	0.156151	0.045077	12	**	hypoxanthine-guanine phosphoribosyltransferase	NUCLEOTIDE METABOLSIM
SP_0013	0.0860361	0.137269	0.0366867	14							cell division protein FtsH	PROTEIN TURNOVER
SP_0018	1.02261	0.0864727	0.0273451	10		0.929742	0.111831	0.0337184	11		transcriptional regulator ComX1	REGULATOR
SP_0019	1.01538	0.0749361	0.0105976	50		0.796114	0.127621	0.0384793	11	***	hypothetical protein	UNKNOWN
SP_0020	1.06086	0.0568425	0.032818	3		0.92246	0.0833198	0.0340152	6		adenylosuccinate synthetase	NUCLEOTIDE METABOLSIM
SP_0021	1.03706	0.0660708	0.0199211	11		0.993931	0.0593185	0.0265281	5		cytidine/deoxycytidylate deaminase family protein	NUCLEOTIDE METABOLSIM
SP_0022	1.08199	0.0979335	0.017048	33		0.994954	0.155723	0.0267063	34		putative deoxyuridine 5triphosphate nucleotidohydrolase	NUCLEOTIDE METABOLSIM
SP_0023	1.00258	0.0689248	0.0125839	30		0.900178	0.104262	0.0217401	23		conserved hypothetical protein	UNKNOWN
SP_0024											conserved hypothetical protein	VARIOUS METABOLISM AND BIOSYNTHESIS
SP_0025	0.966209	0.0756288	0.0209756	13		0.963829	0.109043	0.0314779	12		hypothetical protein	UNKNOWN
SP_0026	0.974689	0.114102	0.0178198	41		0.99342	0.120261	0.0170074	50		hypothetical protein	UNKNOWN
SP_0027											ribose-phosphate pyrophosphokinase	NUCLEOTIDE METABOLSIM
SP_0029	1.01125	0.0503342	0.0122078	17		0.995815	0.0695755	0.014202	24		hypothetical protein	UNKNOWN
SP_0030	1.01826	0.0622643	0.0196897	10		0.981179	0.0593603	0.0158647	14		competence-induced protein Ccs16	VARIOUS
SP_0031	0.948349	0.144706	0.0417731	12		0.936724	0.0652846	0.0174481	14		hypothetical protein	UNKNOWN
SP_0032											DNA polymerase I	DNA TURNOVER
SP_0033	0.978622	0.0391551	0.0104646	14		0.968867	0.0749022	0.0207741	13		conserved hypothetical protein	UNKNOWN
SP_0034	0.978684	0.104062	0.01869	31		0.911881	0.115807	0.0185439	39		membrane protein	UNKNOWN
SP_0035	0.911692	0.0787285	0.0112469	49		0.899581	0.139041	0.019863	49		aromatic amino acid aminotransferase	AMINO ACID METABOLSIM
SP_0036											DNA repair protein	DNA TURNOVER
SP_0037	0.624339	0.137626	0.0280928	24		0.274255	0.241476	0.120738	4	LS	fatty acid/phospholipid synthesis protein PlsX	LIPOPROTEIN
SP_0038											putative acyl carrier protein	LIPOPROTEIN
SP_0040	0.91126	0.0581172	0.0259908	5		0.854438	0.0595705	0.0297852	4		hypothetical protein	UNKNOWN
SP_0041	1.04977	0.12297	0.0709966	3		1.05002	0	0	1		bacteriocin BlpU	MEMBRANE PROTEIN
SP_0042	1.08079	0.0928648	0.0103826	80		1.15906	0.157133	0.0171446	84		competence factor transporting permease/ATP-binding protein ComA	TRANSPORT
SP_0043	1.02636	0.060953	0.00739163	68		1.03462	0.0872424	0.00963432	82		competence factor transport protein ComB	TRANSPORT
SP_0044	1.01271	0.0599784	0.0107724	31		0.879971	0.119289	0.0221513	29		phosphoribosylaminoimidazole-succinocarboxamide synthase	NUCLEOTIDE METABOLSIM
SP_0045	1.03741	0.0750758	0.0064615	135		0.854997	0.118023	0.00957297	152	***	putative phosphoribosylformylglycinamidine synthase	NUCLEOTIDE METABOLSIM
SP_0046	1.02375	0.0628628	0.00926862	46		0.881472	0.0960112	0.012717	57		amidophosphoribosyltransferase	NUCLEOTIDE METABOLSIM
SP_0047	1.03336	0.0687665	0.0119707	33		0.837043	0.112622	0.018034	39	***	phosphoribosylformylglycinamide cyclo-ligase	NUCLEOTIDE METABOLSIM
SP_0048	1.00429	0.0622211	0.0207404	9		0.841049	0.0589961	0.0170307	12		phosphoribosylglycinamide formyltransferase	NUCLEOTIDE METABOLSIM
SP_0049	1.0258	0.087397	0.012238	51		0.950985	0.0976745	0.0128253	58		putative vanZ protein	UNKNOWN
SP_0050	1.05632	0.0599417	0.00823363	53		0.886347	0.0816224	0.0119059	47		phosphoribosylaminoimidazolecarboxamide formyltransferase/IMP cyclohydrolase	NUCLEOTIDE METABOLSIM
SP_0051	1.07555	0.0681355	0.0107732	40		0.88159	0.124187	0.0206979	36	***	phosphoribosylamine--glycine ligase	NUCLEOTIDE METABOLSIM
SP_0052											hypothetical protein	UNKNOWN
SP_0053	1.00354	0.0469057	0.0113763	17		0.814656	0.0831939	0.0214806	15	***	phosphoribosylaminoimidazole carboxylase, catalytic subunit	NUCLEOTIDE METABOLSIM
SP_0054	1.0438	0.0548574	0.00827006	44		0.996807	0.0947749	0.0151761	39		phosphoribosylaminoimidazole carboxylase, ATPase subunit	NUCLEOTIDE METABOLSIM
SP_0055	1.0211	0.0978946	0.0147582	44		1.06653	0.127308	0.0203856	39		hypothetical protein	UNKNOWN
SP_0056	0.806701	0.189422	0.057113	11							adenylosuccinate lyase	NUCLEOTIDE METABOLSIM
SP_0057	0.983862	0.0772935	0.00498927	240		0.952953	0.109597	0.00637017	296		beta-N-acetylhexosaminidase	CARBOHYDRATE METABOLISM
SP_0058	0.841461	0.0648139	0.00816579	63		0.784308	0.116833	0.0137689	72		transcriptional regulator, GntR family	REGULATOR
SP_0059	0.837812	0.0934832	0.0381644	6		0.774532	0.0719632	0.0359816	4		hypothetical protein	UNKNOWN
SP_0060	0.961502	0.0935352	0.00846828	122		0.943358	0.11182	0.00909981	151		glycosyl hydrolase, family 35	CARBOHYDRATE METABOLISM
SP_0061	1.02782	0.071482	0.0111636	41		0.974618	0.104773	0.0145294	52		PTS system, IIB component	TRANSPORT
SP_0062	1.00628	0.078883	0.0094964	69		0.973142	0.126819	0.0135964	87		PTS system, IIC component	TRANSPORT
SP_0063	0.958348	0.0862172	0.011039	61		0.94189	0.0826496	0.00941879	77		PTS system, IID component	TRANSPORT
SP_0064	0.970137	0.0596238	0.014906	16		0.947502	0.0969968	0.0228624	18		PTS system, IIA component	TRANSPORT
SP_0065	0.991919	0.0622023	0.00666879	87		0.970022	0.0819099	0.00827414	98		sugar isomerase domain protein AgaS	CARBOHYDRATE METABOLISM
SP_0066	1.01205	0.0741613	0.00912862	66		0.979271	0.112578	0.0128294	77		aldose 1-epimerase	CARBOHYDRATE METABOLISM
SP_0067	0.983567	0.0592626	0.0129321	21		0.9426	0.0940003	0.0205126	21		hypothetical protein	UNKNOWN
SP_0068	1.0201	0.0592113	0.0126239	22		0.99624	0.0940323	0.0191943	24		hypothetical protein	UNKNOWN
SP_0069	0.976543	0.113074	0.0155318	53		0.976132	0.118341	0.0146784	65		choline binding protein I	VARIOUS
SP_0070	0.965479	0.0317823	0.0129751	6		0.953397	0.0301999	0.0123291	6		hypothetical protein	UNKNOWN
SP_0071	1.01055	0.0733589	0.00263513	775		0.993474	0.0989477	0.00325338	925		zinc metalloprotease ZmpC	VARIOUS
SP_0072	1.04214	0	0	1							hypothetical protein	UNKNOWN
SP_0073	1.00549	0.0689057	0.00904776	58		1.02548	0.0987867	0.0118925	69		conserved hypothetical protein	UNKNOWN
SP_0074	1.00744	0.0430801	0.00918472	22		1.01241	0.0924472	0.017167	29		acetyltransferase, CysE/LacA/LpxA/NodL family	CARBOHYDRATE METABOLISM
SP_0075	0.966701	0.0688891	0.0137778	25		0.991139	0.0882026	0.0153541	33		phosphorylase, Pnp/Udp family	UNKNOWN
SP_0076	1.00063	0.0946887	0.0253066	14		1.07739	0.12119	0.0312911	15		hypothetical protein	UNKNOWN
SP_0077	1.03678	0.0514716	0.0148586	12		1.07549	0.0928349	0.0225158	17		hypothetical protein	UNKNOWN
SP_0078	0.982696	0.0857755	0.0082158	109		0.985049	0.0987848	0.00853371	134		potassium uptake protein, Trk family	TRANSPORT
SP_0079	0.968724	0.0793308	0.0161933	24		0.909031	0.10622	0.0204421	27		potassium uptake protein, Trk family	TRANSPORT
SP_0080	0.991335	0.0173879	0.0100389	3		0.99095	0.0683775	0.027915	6		hypothetical protein	UNKNOWN
SP_0081	1.01314	0.0673219	0.00869122	60		0.968582	0.0855346	0.0102972	69		cell wall surface anchor family protein	VARIOUS
SP_0082	0.995297	0.0577985	0.00722482	64		0.993266	0.0948322	0.0114165	69		DNA-binding response regulator	REGULATOR
SP_0083	0.993036	0.0804606	0.012884	39		0.960419	0.139922	0.0201959	48		sensor histidine kinase	REGULATOR
SP_0084	1.00789	0.0658104	0.0114561	33		0.978587	0.095021	0.0150241	40		ribosomal protein S4	TRANSCRIPTION AND TRANSLATION
SP_0087											hypothetical protein	UNKNOWN
SP_0088	0.994283	0.0509533	0.022787	5		0.825063	0.192618	0.111208	3		hypothetical protein	UNKNOWN
SP_0089	0.997554	0.0262043	0.0151291	3		0.985809	0.0353684	0.02042	3		hypothetical protein	UNKNOWN
SP_0090	1.02272	0.0693814	0.00704462	97		0.965619	0.109414	0.0102475	114		ABC transporter, permease protein	TRANSPORT
SP_0091	1.01763	0.0679884	0.00836879	66		0.978512	0.101527	0.0112808	81		ABC transporter, permease protein	TRANSPORT
SP_0092	1.02884	0.0826716	0.00912955	82		1.01472	0.108516	0.0107447	102		ABC transporter, substrate-binding protein	TRANSPORT
SP_0093	1.02242	0.0396866	0.0110071	13		1.04449	0.0587519	0.0151697	15		hypothetical protein	UNKNOWN
SP_0094	1.088	0.0723061	0.036153	4		1.10943	0.0532811	0.023828	5		hypothetical protein	UNKNOWN
SP_0095	1.03574	0.0856822	0.0144829	35		1.02466	0.130486	0.0223781	34		conserved hypothetical protein	UNKNOWN
SP_0096	1.01713	0.0680749	0.0113458	36		1.03488	0.0989208	0.0132188	56		hypothetical protein	UNKNOWN
SP_0097	1.01382	0.059476	0.00603887	97		0.981239	0.0994511	0.00889517	125		conserved domain protein	UNKNOWN
SP_0098	1.02961	0.0974277	0.0132582	54		0.981074	0.139285	0.0179816	60		hypothetical protein	UNKNOWN
SP_0099	0.976482	0.0642354	0.0121393	28		0.900806	0.110983	0.0182455	37		hypothetical protein	UNKNOWN
SP_0100	1.00771	0.0840621	0.0161778	27		1.00061	0.131531	0.0263062	25		conserved hypothetical protein	UNKNOWN
SP_0101	0.998811	0.0724137	0.00814718	79		0.979338	0.128977	0.0121332	113		putative transporter	TRANSPORT
SP_0102											glycosyl transferase	CARBOHYDRATE METABOLISM
SP_0103											putative capsular polysaccharide biosynthesis protein	CAPSULE
SP_0104	1.00392	0.0984223	0.014206	48		0.99658	0.0771388	0.0105958	53		hydrolase, haloacid dehalogenase-like family	VARIOUS METABOLISM AND BIOSYNTHESIS
SP_0105	1.01451	0.0884625	0.0193041	21		1.05314	0.12781	0.0278905	21		L-serine dehydratase, iron-sulfur-dependent, alpha subunit	CARBOHYDRATE METABOLISM
SP_0106	1.05837	0.0739026	0.017924	17		1.04503	0.0605064	0.0138811	19		L-serine dehydratase, iron-sulfur-dependent, beta subunit	CARBOHYDRATE METABOLISM
SP_0107	1.12127	0.0806404	0.0168147	23		1.10925	0.131312	0.024384	29		LysM domain protein	MEMBRANE PROTEIN
SP_0108	1.07783	0.038815	0.0194075	4		1.07258	0.0656462	0.0328231	4		hypothetical protein	UNKNOWN
SP_0109	1.05717	0.0892444	0.0160288	31		1.01869	0.158954	0.0236954	45		putative bacteriocin	MEMBRANE PROTEIN
SP_0110	1.02595	0.078861	0.0063548	154		1.03051	0.115128	0.00885603	169		hypothetical protein	UNKNOWN
SP_0111	1.00138	0.0690506	0.0122065	32		1.03343	0.103941	0.0162328	41		putative amino acid ABC transporter, ATP-binding protein	TRANSPORT
SP_0112	1.02965	0.075667	0.0126112	36		1.04084	0.116858	0.0174202	45		putative amino acid ABC transporter, periplasmic amino acid-binding protein	TRANSPORT
SP_0114	1.00358	0.0718131	0.0239377	9		1.07788	0.141219	0.0425791	11		hypothetical protein	UNKNOWN
SP_0115	0.99568	0.05572	0.008702	41		1.05046	0.101311	0.0140493	52		hypothetical protein	UNKNOWN
SP_0116	0.948532	0.155621	0.0449239	12		1.07646	0.122724	0.0274418	20		hypothetical protein	UNKNOWN
SP_0117	1.0038	0.0795519	0.00986719	65		1.04821	0.111577	0.0127154	77		pneumococcal surface protein A	VARIOUS
SP_0118											tRNA (5-methylaminomethyl-2-thiouridylate)-methyltransferase	TRANSCRIPTION AND TRANSLATION
SP_0119	0.862184	0.0753553	0.0201396	14		0.982578	0.110341	0.0348929	10		MutT/nudix family protein	DNA TURNOVER
SP_0120											glucose-inhibited division protein A	RNA TURNOVER
SP_0121	0.820815	0.306829	0.177148	3		0.998548	0.112072	0.0560359	4		metallo-beta-lactamase superfamily protein	TRANSCRIPTION AND TRANSLATION
SP_0122	0	0	0	2							conserved hypothetical protein	UNKNOWN
SP_0123	1.01176	0.0720406	0.0174724	17		1.0665	0.119271	0.026027	21		competence-induced protein Ccs1	VARIOUS
SP_0124	0.971734	0.060878	0.0192513	10		1.00622	0.141054	0.0407189	12		hypothetical protein	UNKNOWN
SP_0125	0.917629	0.103359	0.034453	9		1.05406	0.0896133	0.0298711	9		hypothetical protein	UNKNOWN
SP_0126											hypothetical protein	UNKNOWN
SP_0127	0.728151	0.143006	0.10112	2							conserved hypothetical protein	UNKNOWN
SP_0128	0.77878	0.163349	0.0471547	12		0.953355	0.0960317	0.0362966	7		putative ribosomal-protein-alanine acetyltransferase	TRANSCRIPTION AND TRANSLATION
SP_0129	0.865974	0.0883047	0.0441523	4		0.91222	0.163194	0.0666239	6		DNA-binding/iron metalloprotein/AP endonuclease	VARIOUS
SP_0133	0.976852	0.0793399	0.00962137	68		0.905351	0.111013	0.0120411	85		hypothetical protein	UNKNOWN
SP_0134	0.951922	0.0885053	0.023654	14		0.869055	0.10769	0.0247059	19		hypothetical protein	UNKNOWN
SP_0135	1.03374	0.0908802	0.011636	61		1.00673	0.123388	0.0142476	75		putative glycosyl transferase	UNKNOWN
SP_0136	1.00424	0.0892459	0.00759711	138		0.972575	0.126562	0.0100056	160		glycosyl transferase, family 2	UNKNOWN
SP_0137	1.0135	0.0757936	0.00504171	226		1.02237	0.102036	0.00641494	253		ABC transporter, ATP-binding protein	TRANSPORT
SP_0138	1.02462	0.124005	0.0134503	85		1.02762	0.156593	0.0161513	94		hypothetical protein	UNKNOWN
SP_0139	1.00153	0.0773589	0.00615434	158		0.999452	0.0936246	0.00677444	191		conserved domain protein	UNKNOWN
SP_0141	0.9969	0.181167	0.0297838	37		0.982109	0.180774	0.0275678	43		transcriptional regulator	REGULATOR
SP_0142	0.489041	0.227934	0.131598	3		0.933811	0.0567677	0.0327749	3		hypothetical protein	UNKNOWN
SP_0143	1.01848	0.0735384	0.0087274	71		0.98569	0.112869	0.0115801	95		conserved domain protein	UNKNOWN
SP_0144	1.02664	0.064237	0.0101568	40		1.00166	0.0943125	0.0132064	51		hypothetical protein	UNKNOWN
SP_0145	1.01656	0.0806942	0.00931776	75		0.983717	0.114833	0.0123113	87		conserved hypothetical protein	UNKNOWN
SP_0146	1.01535	0.073045	0.0108889	45		0.965069	0.12074	0.0161346	56		conserved hypothetical protein	UNKNOWN
SP_0147	1.02763	0.054647	0.0164767	11		1.00828	0.0887683	0.0256252	12		hypothetical protein	UNKNOWN
SP_0148	0.830236	0.0916084	0.0409685	5		0.392268	5.55112e-17	5.55112e-17	1		ABC transporter, substrate-binding protein	TRANSPORT
SP_0149	1.03729	0.0631563	0.00986335	41		1.00474	0.0773695	0.0102478	57		lipoprotein	TRANSPORT
SP_0150	1.00619	0.0748852	0.00832058	81		0.958441	0.123013	0.0122402	101		peptidase, M20/M25/M40 family	AMINO ACID METABOLSIM
SP_0151	1.0332	0.0672446	0.0105018	41		1.01147	0.102906	0.0130691	62		ABC transporter, ATP-binding protein	TRANSPORT
SP_0152	0.974184	0.0603865	0.0103562	34		0.955707	0.0962617	0.014193	46		putative ABC transporter, permease protein	TRANSPORT
SP_0153	1.01155	0.0834947	0.0108701	59		0.98476	0.0726817	0.0089465	66		putative membrane protein	UNKNOWN
SP_0154	1.00382	0.0731617	0.00969051	57		0.984198	0.115741	0.0157504	54		hypothetical protein	UNKNOWN
SP_0155	0.971137	0.068649	0.00549632	156		0.932696	0.117463	0.00868309	183		putative sensor histidine kinase	REGULATOR
SP_0156	0.998025	0.10056	0.0103719	94		1.00851	0.0930287	0.00856398	118		DNA-binding response regulator	REGULATOR
SP_0157	1.00334	0.0588352	0.00759559	60		0.995025	0.0720276	0.00826213	76		hypothetical protein	UNKNOWN
SP_0158											NrdI family protein	VARIOUS
SP_0159	1.01445	0.0847957	0.0130843	42		0.990034	0.0862481	0.0127166	46		conserved hypothetical protein	UNKNOWN
SP_0160	0.923809	0.13586	0.0480336	8		0.992805	0.111791	0.0372637	9		conserved domain protein	UNKNOWN
SP_0161	0.999509	0.0706652	0.0135995	27		1.02309	0.0802682	0.0151693	28		conserved domain protein	UNKNOWN
SP_0162											hypothetical protein	UNKNOWN
SP_0163	1.01805	0.0982554	0.0115795	72		0.99639	0.163265	0.0167507	95		putative transcriptional regulator PlcR	REGULATOR
SP_0164	1.04776	0.0649434	0.0216478	9		1.02213	0.0985597	0.0328532	9		hypothetical protein	UNKNOWN
SP_0165	0.964303	0.0785075	0.00883279	79		0.990795	0.0864637	0.00868993	99		flavoprotein	VARIOUS METABOLISM AND BIOSYNTHESIS
SP_0166	0.99495	0.0880588	0.00687624	164		0.960028	0.120934	0.00830577	212		pyridoxal-dependent decarboxylase, Orn/Lys/Arg family	AMINO ACID METABOLSIM
SP_0167	0.996103	0.0692786	0.0060529	131		0.999889	0.111138	0.00842535	174		hypothetical protein	UNKNOWN
SP_0168	0.993235	0.0941412	0.00773835	148		1.00334	0.1313	0.0094512	193		putative macrolide efflux protein	TRANSPORT
SP_0170	0.998676	0.0612587	0.0216582	8		0.983214	0.0636444	0.0225017	8		hypothetical protein	UNKNOWN
SP_0171	0.970445	0.077853	0.0144569	29		1.01134	0.109722	0.0177993	38		ROK family protein	UNKNOWN
SP_0172	0.92685	0.0935164	0.0233791	16		0.891165	0.154797	0.0386993	16		hypothetical protein	UNKNOWN
SP_0173	1.00831	0.0902221	0.0100247	81		0.980017	0.121779	0.0131318	86		DNA mismatch repair protein HexB	DNA TURNOVER
SP_0174											hypothetical protein	UNKNOWN
SP_0175	0.994952	0.100986	0.0141408	51		0.994546	0.113255	0.0148711	58		6,7-dimethyl-8-ribityllumazine synthase	VARIOUS METABOLISM AND BIOSYNTHESIS
SP_0176	0.982945	0.0820842	0.00740128	123		1.00716	0.111506	0.00952658	137		3,4-dihydroxy-2-butanone 4-phosphate synthase/GTP cyclohydrolase II	VARIOUS METABOLISM AND BIOSYNTHESIS
SP_0177	0.994561	0.0766226	0.00826243	86		0.977414	0.0843227	0.00789755	114		riboflavin synthase, alpha subunit	VARIOUS METABOLISM AND BIOSYNTHESIS
SP_0178	1.01251	0.0777226	0.00744447	109		1.01	0.102216	0.00883014	134		riboflavin biosynthesis protein RibD	VARIOUS METABOLISM AND BIOSYNTHESIS
SP_0179											Holliday junction DNA helicase RuvA	DNA TURNOVER
SP_0180	1.01072	0.0432254	0.0111607	15		1.01249	0.0747814	0.0176262	18		DNA-3-methyladenine glycosylase I	DNA TURNOVER
SP_0181	1.02104	0.069869	0.00894581	61		1.00172	0.0918646	0.0111402	68		conserved hypothetical protein	UNKNOWN
SP_0182	1.01855	0.0916938	0.0125951	53		1.00792	0.152623	0.0200404	58		MccC family protein	UNKNOWN
SP_0183											hypothetical protein	UNKNOWN
SP_0184	0.752438	0.0836504	0.0152724	30		0.763778	0.0709711	0.0136584	27		hypothetical protein	UNKNOWN
SP_0185											magnesium transporter, CorA family	TRANSPORT
SP_0186	0.904662	0.0921538	0.0119974	59		0.825588	0.115375	0.0245981	22		excinuclease ABC, subunit A	DNA TURNOVER
SP_0187	0.978851	0.0583275	0.00772567	57		0.95749	0.105131	0.0123898	72		peptidase M24 family protein	UNKNOWN
SP_0188											hypothetical protein	UNKNOWN
SP_0189											transcriptional regulator	REGULATOR
SP_0190	0.86699	0.0894298	0.0399942	5		0.887878	0.0637568	0.03681	3		hypothetical protein	UNKNOWN
SP_0191	0.79499	0.151205	0.0366725	17		0.751249	0.118929	0.0297321	16		hypothetical protein	UNKNOWN
SP_0192	0.869173	0.0838579	0.0265182	10		0.828463	0.154016	0.0487041	10		conserved hypothetical protein	UNKNOWN
SP_0193											conserved hypothetical protein	UNKNOWN
SP_0194	1.00763	0.0610374	0.0249184	6		1.17013	0.101281	0.0506404	4		hypothetical protein	UNKNOWN
SP_0196											hypothetical protein	UNKNOWN
SP_0197	1.0285	0.0875689	0.0191091	21		0.857475	1.11022e-16	1.11022e-16	1		putative dihydrofolate synthetase	VARIOUS METABOLISM AND BIOSYNTHESIS
SP_0198	1.06821	0.0525467	0.0101126	27		1.03703	0.101116	0.0184612	30		hypothetical protein	UNKNOWN
SP_0199	0.459364	0.173071	0.0150072	133		0.206154	0.169544	0.021193	64	***	cardiolipin synthetase	LIPOPROTEIN
SP_0200	0.849374	0.262307	0.0318094	68		0.894373	0.29903	0.035999	69		competence-induced protein Ccs4	UNKNOWN
SP_0201	0.735613	0.27085	0.0494501	30		0.731135	0.290344	0.0580687	25		hypothetical protein	UNKNOWN
SP_0202	0.504885	0.257116	0.0329203	61		0.173827	0.282167	0.162909	3	LS	anaerobic ribonucleoside-triphosphate reductase	NUCLEOTIDE METABOLSIM
SP_0203	1.09102	0.0394048	0.0227504	3		1.1274	0.097909	0.0489545	4		hypothetical protein	UNKNOWN
SP_0204	0.770593	0.295729	0.0820206	13		0.869034	0.337855	0.11945	8		acetyltransferase, GNAT family	VARIOUS METABOLISM AND BIOSYNTHESIS
SP_0205	0.675272	0.195616	0.0391232	25		0.976234	0.377262	0.266764	2	LS	anaerobic ribonucleoside-triphosphate reductase activating protein	NUCLEOTIDE METABOLSIM
SP_0206	0.867511	0.177939	0.0493514	13		0.907429	0.151422	0.039097	15		hypothetical protein	UNKNOWN
SP_0207	0.865968	0.170021	0.0537654	10		0.820179	0.159949	0.0482263	11		conserved domain protein	UNKNOWN
SP_0223	0.904898	0.00317105	0.00224227	2		1.09563	0.0524851	0.0371126	2		hypothetical protein	UNKNOWN
SP_0230											preprotein translocase, SecY subunit	TRANSPORT
SP_0231											adenylate kinase	NUCLEOTIDE METABOLSIM
SP_0232											translation initiation factor IF-1	TRANSCRIPTION AND TRANSLATION
SP_0236											DNA-directed RNA polymerase, alpha subunit	RNA TURNOVER
SP_0238	1.03351	0.0590733	0.0264184	5		1.05637	0.136467	0.0515796	7		ACT domain protein	UNKNOWN
SP_0239	0.988036	0.156715	0.0286121	30		1.01033	0.0679445	0.0101286	45		conserved hypothetical protein	UNKNOWN
SP_0240	1.10805	0.0809682	0.0233735	12		1.05026	0.0885028	0.0221257	16		phosphoglycerate mutase family protein	CARBOHYDRATE METABOLISM
SP_0242	0.985387	0.0916309	0.0136595	45		0.979042	0.100915	0.0134853	56		ABC transporter, ATP-binding protein	TRANSPORT
SP_0243	1.01547	0.0722679	0.00737581	96		0.997811	0.119896	0.0109908	119		iron ABC transporter, iron-binding protein	TRANSPORT
SP_0244	1.04907	0.0020431	0.00144469	2		1.00341	0.0895196	0.0447598	4		hypothetical protein	UNKNOWN
SP_0245	1.04201	0.0947938	0.0116683	66		1.0546	0.124453	0.0140021	79		putative pyruvate formate-lyase-activating enzyme	CARBOHYDRATE METABOLISM
SP_0246	0.989684	0.0913999	0.0123244	55		0.93489	0.112082	0.0155429	52		transcriptional regulator, DeoR family	REGULATOR
SP_0247	1.02728	0.0706591	0.00770954	84		0.9985	0.0951526	0.00971147	96		transcriptional regulator	REGULATOR
SP_0248	1.00364	0.0801814	0.0148893	29		1.04804	0.0971069	0.0174409	31		PTS system, IIA component	TRANSPORT
SP_0249	1.00979	0.0666436	0.0130699	26		1.05647	0.0910281	0.0175184	27		PTS system, IIB component	TRANSPORT
SP_0250	1.00105	0.0734138	0.00575021	163		1.02704	0.102845	0.00758186	184		PTS system, IIC component	TRANSPORT
SP_0251	1.01645	0.0766701	0.00459837	278		1.02694	0.109871	0.0060666	328		putative formate acetyltransferase	CARBOHYDRATE METABOLISM
SP_0252	0.999505	0.0921727	0.00999753	85		1.03199	0.0912207	0.00935905	95		transaldolase family protein	AMINO ACID METABOLSIM
SP_0253	1.01366	0.0862987	0.00876231	97		1.03187	0.103441	0.00928925	124		glycerol dehydrogenase	CARBOHYDRATE METABOLISM
SP_0254											leucyl-tRNA synthetase	AMINO ACID METABOLSIM
SP_0255	0.964236	0.0671423	0.0167856	16		0.917262	0.0987808	0.0210601	22		acetyltransferase, GNAT family	VARIOUS METABOLISM AND BIOSYNTHESIS
SP_0256	1.02278	0.10225	0.0228637	20		1.03055	0.125602	0.030463	17		acetyltransferase, GNAT family	VARIOUS METABOLISM AND BIOSYNTHESIS
SP_0258	1.1225	0.0746539	0.0333862	5		1.09258	0.0305974	0.0216356	2		hypothetical protein	UNKNOWN
SP_0259											Holliday junction DNA helicase RuvB	DNA TURNOVER
SP_0260	1.03872	0.172562	0.0395884	19		1.04612	0.147446	0.0289166	26		conserved hypothetical protein	UNKNOWN
SP_0261											undecaprenyl diphosphate synthase	VARIOUS METABOLISM AND BIOSYNTHESIS
SP_0262											phosphatidate cytidylyltransferase	MEMBRANE PROTEIN
SP_0263	1.04802	0.0968442	0.0206473	22		0.993656	0.123772	0.020348	37		eep protein	UNKNOWN
SP_0264											prolyl-tRNA synthetase	TRANSCRIPTION AND TRANSLATION
SP_0265	1.04688	0.0757269	0.0126212	36		1.10228	0.104735	0.015613	45		glycosyl hydrolase, family 1	CARBOHYDRATE METABOLISM
SP_0266											glucosamine--fructose-6-phosphate aminotransferase, isomerizing	CARBOHYDRATE METABOLISM
SP_0267	1.04536	0.0549502	0.0117154	22		1.03473	0.0846993	0.0152124	31		putative oxidoreductase	UNKNOWN
SP_0268	1.02195	0.0799611	0.00736101	118		1.01158	0.1081	0.00916891	139		putative alkaline amylopullulanase	CARBOHYDRATE METABOLISM
SP_0269											hypothetical protein	UNKNOWN
SP_0270											hypothetical protein	UNKNOWN
SP_0273											translation elongation factor G	TRANSCRIPTION AND TRANSLATION
SP_0274											DNA polymerase III, alpha subunit, Gram-positive type	DNA TURNOVER
SP_0275	1.04008	0.0838353	0.026511	10		1.18364	0.0727535	0.0274983	7		conserved hypothetical protein	UNKNOWN
SP_0276	0.972619	0.00494728	0.00247364	4		1.0307	0.0784889	0.0320429	6		hypothetical protein	UNKNOWN
SP_0277	1.04113	0.0130165	0.00920405	2		1.05816	0.0368706	0.0212872	3		aminopeptidase PepS	VARIOUS METABOLISM AND BIOSYNTHESIS
SP_0278	1.00802	0.119912	0.0275098	19		1.02272	0.0813433	0.0191728	18		conserved hypothetical protein	UNKNOWN
SP_0279	1.03332	0.0242216	0.0139843	3		0.953104	0.1477	0.0852744	3		ribosomal small subunit pseudouridine synthase A	TRANSCRIPTION AND TRANSLATION
SP_0281	0.950205	0.0881556	0.0134436	43		1.02819	0.0857816	0.0133968	41		aminopeptidase C	VARIOUS METABOLISM AND BIOSYNTHESIS
SP_0282	0.662561	0.168446	0.0210558	64		0.406491	0.224753	0.0338828	44	***	PTS system, mannose-specific IID component	TRANSPORT
SP_0283	0.814467	0.0554539	0.012722	19		0.647681	0.0926086	0.025685	13		PTS system, mannose-specific IIC component	TRANSPORT
SP_0284	0.854093	0.108645	0.021307	26		0.731273	0.143493	0.0507323	8		PTS system, mannose-specific IIAB components	TRANSPORT
SP_0285	1.03492	0.0850182	0.0136138	39		1.07005	0.126919	0.0172715	54		alcohol dehydrogenase, zinc-containing	CARBOHYDRATE METABOLISM
SP_0286	1.00518	0.0816026	0.0120316	46		1.06712	0.112584	0.0151808	55		Cof family protein	UNKNOWN
SP_0287	0.957076	0.0690706	0.00687278	101		1.05443	0.112006	0.011145	101		xanthine/uracil permease family protein	VARIOUS METABOLISM AND BIOSYNTHESIS
SP_0288	1.00594	0.074525	0.0136063	30		1.04393	0.0701876	0.0118639	35		conserved hypothetical protein	UNKNOWN
SP_0289											dihydropteroate synthase	VARIOUS METABOLISM AND BIOSYNTHESIS
SP_0290											dihydrofolate synthetase	VARIOUS METABOLISM AND BIOSYNTHESIS
SP_0291											GTP cyclohydrolase I	VARIOUS METABOLISM AND BIOSYNTHESIS
SP_0292											bifunctional folate synthesis protein	VARIOUS METABOLISM AND BIOSYNTHESIS
SP_0293	0.942704	0.057283	0.0147904	15		0.934865	0.0970517	0.0259382	14		hypothetical protein	UNKNOWN
SP_0296	1.02507	0.0611998	0.0432748	2		1.00101	0	0	1		hypothetical protein	UNKNOWN
SP_0297	0.987868	0.0708629	0.021366	11		0.955964	0.139697	0.038745	13		hypothetical protein	UNKNOWN
SP_0298	1.01337	0.0813089	0.00650992	156		1.03304	0.0998447	0.0074214	181		conserved hypothetical protein	UNKNOWN
SP_0302	1.01369	0.0648411	0.0106598	37		1.01671	0.069881	0.0106568	43		conserved domain protein	UNKNOWN
SP_0303	0.969488	0.154593	0.0148757	108		1.02552	0.119175	0.0102952	134		6-phospho-beta-glucosidase	CARBOHYDRATE METABOLISM
SP_0304	0.980333	0.195305	0.0369092	28		1.05729	0.0836597	0.0147891	32		conserved hypothetical protein	UNKNOWN
SP_0305	1.0135	0.0823855	0.014129	34		1.1031	0.0914042	0.0156757	34		PTS system, IIB component	TRANSPORT
SP_0306	0.972792	0.0838741	0.00732811	131		1.06166	0.110746	0.00875526	160		putative transcriptional regulator	REGULATOR
SP_0307	0.999905	0.0715275	0.0143055	25		1.06478	0.0919737	0.0145423	40		PTS system, IIA component	TRANSPORT
SP_0308	0.966607	0.161099	0.0343465	22		1.03212	0.117598	0.0303636	15		PTS system, IIA component	TRANSPORT
SP_0309	0.990082	0.0710499	0.0129719	30		1.08358	0.123728	0.0184443	45		hypothetical protein	UNKNOWN
SP_0310	0.990289	0.0693591	0.00829	70		1.0468	0.114014	0.0119519	91		PTS system, IIC component	TRANSPORT
SP_0311	1.00121	0.0547133	0.0109427	25		1.01355	0.157498	0.0292467	29		hypothetical protein	UNKNOWN
SP_0312	1.00924	0.076403	0.00609762	157		1.00468	0.113751	0.00806363	199		glycosyl hydrolase, family 31	UNKNOWN
SP_0313	1.06527	0.0921665	0.0291456	10		1.01453	0.161602	0.0659738	6		glutathione peroxidase	AMINO ACID METABOLSIM
SP_0314	1.00579	0.0867399	0.00741069	137		1.02278	0.1542	0.0113677	184		hyaluronidase	VARIOUS
SP_0316	0.971466	0.00794136	0.00561539	2		1.00968	0.00605538	0.00349607	3		hypothetical protein	UNKNOWN
SP_0317	1.02594	0.070903	0.0103423	47		1.06044	0.0765232	0.0098791	60		4-hydroxy-2-oxoglutarate aldolase/2-dehydro-3-deoxyphosphogluconate aldolase	CARBOHYDRATE METABOLISM
SP_0318	1.01	0.0615513	0.00888416	48		1.03698	0.102953	0.0141417	53		carbohydrate kinase, PfkB family	CARBOHYDRATE METABOLISM
SP_0319	0.973549	0.0605517	0.0116532	27		1.02989	0.106728	0.017546	37		conserved domain protein	UNKNOWN
SP_0320	1.00686	0.101937	0.0169894	36		1.08801	0.130557	0.0188443	48		gluconate 5-dehydrogenase	CARBOHYDRATE METABOLISM
SP_0321	0.989512	0.0629308	0.013122	23		1.04232	0.107027	0.0228182	22		PTS system, IIA component	TRANSPORT
SP_0322	1.01657	0.0684483	0.00698597	96		1.02305	0.0983483	0.00937715	110		glucuronyl hydrolase	VARIOUS
SP_0323	1.0071	0.0470431	0.0117608	16		1.02489	0.0734833	0.0153223	23		PTS system, IIB component	TRANSPORT
SP_0324	1.0257	0.0781507	0.0108375	52		1.03158	0.0863296	0.0108765	63		PTS system, IIC component	TRANSPORT
SP_0325	1.03469	0.0738668	0.00831067	79		1.03295	0.130088	0.0137893	89		PTS system, IID component	TRANSPORT
SP_0326	0.961163	0.0664759	0.0383799	3		0.995427	0	0	1		preprotein translocase, YajC subunit	TRANSPORT
SP_0327	1.01209	0.0796535	0.00830445	92		1.06785	0.0895005	0.00873436	105		hypothetical protein	UNKNOWN
SP_0329	0.960496	0.0558326	0.0154852	13		1.04536	0.0748393	0.0264597	8		hypothetical protein	UNKNOWN
SP_0330	1.00801	0.07275	0.0140007	27		1.10696	0.104969	0.0194922	29		sugar binding transcriptional regulator RegR	REGULATOR
SP_0332	1.05704	0.0723907	0.0113055	41		1.0391	0.146184	0.0204699	51		hypothetical protein	UNKNOWN
SP_0333	0.881045	0.022067	0.0110335	4		1.01708	0.117402	0.047929	6		putative transcriptional regulator	REGULATOR
SP_0334	0.773904	0.0893264	0.0315817	8		0.700158	0.0401861	0.020093	4		yllC protein	MEMBRANE PROTEIN
SP_0335											cell division protein FtsL	CELL DIVISION
SP_0336											penicillin-binding protein 2X	PEPTIDOGLYCAN
SP_0337											phospho-N-acetylmuramoyl-pentapeptide-transferase	PEPTIDOGLYCAN
SP_0338	1.00992	0.0678352	0.00861508	62		1.03701	0.0915804	0.0105748	75		putative ATP-dependent Clp protease, ATP-binding subunit	TRANSCRIPTION AND TRANSLATION
SP_0340	1.04074	0.0581025	0.0219607	7		1.08293	0.128355	0.0355992	13		autoinducer-2 production protein	VARIOUS METABOLISM AND BIOSYNTHESIS
SP_0341	1.13353	0.0986259	0.0155941	40		1.20993	0.118707	0.0175025	46		hypothetical protein	UNKNOWN
SP_0342	1.00904	0.0785094	0.0106838	54		1.03413	0.126392	0.0170427	55		glucan 1,6-alpha-glucosidase	CARBOHYDRATE METABOLISM
SP_0346	1.02414	0.0879106	0.0253776	12		1.02853	0.124587	0.0321682	15		capsular polysaccharide biosynthesis protein Cps4A	CAPSULE
SP_0347											capsular polysaccharide biosynthesis protein Cps4B	CAPSULE
SP_0348											capsular polysaccharide biosynthesis protein Cps4C	CAPSULE
SP_0349											capsular polysaccharide biosynthesis protein Cps4D	CAPSULE
SP_0350											capsular polysaccharide biosynthesis protein Cps4E	CAPSULE
SP_0351											capsular polysaccharide biosynthesis protein Cps4F	CAPSULE
SP_0352											capsular polysaccharide biosynthesis protein Cps4G	CAPSULE
SP_0353											capsular polysaccharide biosynthesis protein Cps4H	CAPSULE
SP_0354											putative membrane protein	VARIOUS METABOLISM AND BIOSYNTHESIS
SP_0355											hypothetical protein	VARIOUS METABOLISM AND BIOSYNTHESIS
SP_0356											putative polysaccharide transporter	TRANSPORT
SP_0357											UDP-N-acetylglucosamine-2-epimerase	CAPSULE
SP_0358											capsular polysaccharide biosynthesis protein Cps4J	CAPSULE
SP_0359											capsular polysaccharide biosynthesis protein Cps4K	CAPSULE
SP_0360	1.01694	0.0650515	0.0149238	19		1.06303	0.0928044	0.0202516	21		UDP-N-acetylglucosamine 2-epimerase	CAPSULE
SP_0366	0.994378	0.071015	0.00809291	77		0.971812	0.112322	0.0112888	99		oligopeptide ABC transporter, oligopeptide-binding protein AliA	TRANSPORT
SP_0367	0.974819	0.0515741	0.0194932	7		0.995309	0.0517289	0.0149328	12		hypothetical protein	UNKNOWN
SP_0368	0.980874	0.0906879	0.00579384	245		0.991469	0.0986267	0.00594742	275		cell wall surface anchor family protein	VARIOUS
SP_0369	0.625718	0.189698	0.0193609	96		0.814185	0.176539	0.0240239	54		penicillin-binding protein 1A	PEPTIDOGLYCAN
SP_0370	0.644894	0.0250151	0.0176884	2							recombination protein U	DNA TURNOVER
SP_0371	0.995392	0.0816558	0.0178188	21		0.953631	0.237973	0.0545948	19		conserved hypothetical protein	UNKNOWN
SP_0372											conserved hypothetical protein	UNKNOWN
SP_0373	0.811823	0.375895	0.0594343	40		0.87507	0.298728	0.0484601	38		conserved hypothetical protein	UNKNOWN
SP_0374	0.520197	0.193826	0.025234	59		0.533317	0.253611	0.0338902	56		hypothetical protein	UNKNOWN
SP_0375											6-phosphogluconate dehydrogenase, decarboxylating	CARBOHYDRATE METABOLISM
SP_0376											DNA-binding response regulator	REGULATOR
SP_0377	1.01143	0.153463	0.0212815	52		0.983533	0.0865249	0.0119988	52		choline binding protein C	VARIOUS
SP_0378	0.997442	0.117055	0.0221213	28		0.962038	0.096149	0.0155974	38		choline binding protein J	VARIOUS
SP_0379	1.01421	0.115328	0.011959	93		1.03526	0.112599	0.0120719	87		conserved hypothetical protein	UNKNOWN
SP_0380	1.01564	0.100393	0.0110195	83		1.04784	0.138744	0.0136708	103		hypothetical protein	UNKNOWN
SP_0381											mevalonate kinase	VARIOUS METABOLISM AND BIOSYNTHESIS
SP_0382											diphosphomevalonate decarboxylase	VARIOUS METABOLISM AND BIOSYNTHESIS
SP_0383											phosphomevalonate kinase	VARIOUS METABOLISM AND BIOSYNTHESIS
SP_0384											FMN-dependent dehydrogenase family protein	VARIOUS METABOLISM AND BIOSYNTHESIS
SP_0385											conserved hypothetical protein	REGULATOR
SP_0386	0			1							putative sensor histidine kinase	REGULATOR
SP_0387											DNA-binding response regulator	REGULATOR
SP_0389	0.995519	0.102184	0.0361275	8		0.989865	0.17561	0.0620874	8		hypothetical protein	UNKNOWN
SP_0390	0.970612	0.24163	0.03602	45		0.955879	0.302969	0.0404859	56		choline binding protein G	VARIOUS
SP_0391	0.84034	0.343815	0.0486227	50		0.716649	0.412245	0.0515306	64		choline binding protein F	VARIOUS
SP_0394	0.986602	0.15063	0.0145619	107		1.00868	0.100109	0.00888326	127		PTS system, mannitol-specific IIBC components	TRANSPORT
SP_0395	0.972614	0.0841611	0.00590695	203		0.975311	0.112714	0.00740002	232		putative transcriptional regulator	REGULATOR
SP_0396	1.02818	0.0728024	0.0142777	26		1.08333	0.160074	0.026316	37		PTS system, mannitol-specific IIA component	TRANSPORT
SP_0397	1.00636	0.0651203	0.00690273	89		1.08263	0.0967797	0.00935604	107		mannitol-1-phosphate 5-dehydrogenase	CARBOHYDRATE METABOLISM
SP_0398	0.967154	0.0536253	0.0169578	10		1.06057	0.10529	0.0271856	15		hypothetical protein	UNKNOWN
SP_0400	0.969736	0.0770471	0.0205917	14		1.15074	0.123075	0.0282354	19		trigger factor	TRANSCRIPTION AND TRANSLATION
SP_0401	0.950613	0.128761	0.0169071	58		1.01004	0.128525	0.0195999	43		putative helicase	DNA TURNOVER
SP_0402											signal peptidase I	TRANSPORT
SP_0403	0.717296	0.277726	0.138863	4							ribonuclease HIII	RNA TURNOVER
SP_0404	1.0385	0.0454644	0.0185607	6		0.987728	0.0661071	0.029564	5		hypothetical protein	UNKNOWN
SP_0405	1.03182	0.0959324	0.0209342	21		0.988832	0.123656	0.0276504	20		conserved hypothetical protein	UNKNOWN
SP_0406	1.01505	0.117708	0.0154558	58		1.03471	0.122946	0.0150203	67		MutS2 family protein	DNA TURNOVER
SP_0407											hypothetical protein	UNKNOWN
SP_0408	0.959093	0.0725989	0.0120998	36		0.940098	0.113159	0.0170593	44		sodium:alanine symporter family protein	TRANSPORT
SP_0409	1.02544	0.0723126	0.018671	15		1.08391	0.148968	0.0496559	9		conserved hypothetical protein	UNKNOWN
SP_0410	0.978137	0.0642125	0.0185366	12		1.00047	0.0616389	0.0164737	14		putative exfoliative toxin	TRANSPORT
SP_0411											seryl-tRNA synthetase	AMINO ACID METABOLSIM
SP_0412	0.907683	0.0115814	0.00818927	2		0.851404	0	0	1		conserved hypothetical protein	UNKNOWN
SP_0413	0.704338	0.123421	0.0211665	34		0.790591	0.145113	0.0241855	36		aspartate kinase	AMINO ACID METABOLSIM
SP_0414											hypothetical protein	UNKNOWN
SP_0415											enoyl-CoA hydratase/isomerase family protein	AMINO ACID METABOLSIM
SP_0416											transcriptional regulator, MarR family	REGULATOR
SP_0417											3-oxoacyl-(acyl-carrier-protein) synthase III	LIPOPROTEIN
SP_0418											acyl carrier protein	LIPOPROTEIN
SP_0419											enoyl-(acyl-carrier-protein) reductase	LIPOPROTEIN
SP_0420											malonyl CoA-acyl carrier protein transacylase	LIPOPROTEIN
SP_0421											3-oxoacyl-[acyl-carrier protein] reductase	LIPOPROTEIN
SP_0422											3-oxoacyl-(acyl-carrier-protein) synthase II	LIPOPROTEIN
SP_0423											acetyl-CoA carboxylase, bitoin carboxyl carrier protein	CARBOHYDRATE METABOLISM
SP_0424											(3R)-hydroxymyristoyl-(acyl-carrier-protein) dehydratase	LIPOPROTEIN
SP_0425											acetyl-CoA carboxylase, biotin carboxylase	CARBOHYDRATE METABOLISM
SP_0426											acetyl-CoA carboxylase, carboxyl transferase, beta subunit	CARBOHYDRATE METABOLISM
SP_0427											acetyl-CoA carboxylase, carboxyl transferase, alpha subunit	CARBOHYDRATE METABOLISM
SP_0428											hypothetical protein	UNKNOWN
SP_0429	0.949856	0.0833527	0.0263584	10		0.984725	0.103177	0.031109	11		hypothetical protein	UNKNOWN
SP_0430	0.981982	0.0638987	0.018446	12		0.978549	0.191658	0.0451741	18		hypothetical protein	UNKNOWN
SP_0431	0.937484	0.0989361	0.0403905	6		1.05395	0.101442	0.0358651	8		conserved domain protein	UNKNOWN
SP_0433											N utilization substance protein B	RNA TURNOVER
SP_0434	0.9776	7.48606e-05	5.29344e-05	2							conserved hypothetical protein	TRANSCRIPTION AND TRANSLATION
SP_0435	0.985729	0.0376924	0.0217617	3							translation elongation factor P	TRANSCRIPTION AND TRANSLATION
SP_0436											glutamyl-tRNA(Gln) amidotransferase, B subunit	AMINO ACID METABOLSIM
SP_0437											glutamyl-tRNA(Gln) amidotransferase, A subunit	AMINO ACID METABOLSIM
SP_0438											glutamyl-tRNA(Gln) amidotransferase, C subunit	AMINO ACID METABOLSIM
SP_0439	0.904088	0.0832196	0.0136812	37		0.976627	0.11346	0.0236581	23		peptide chain release factor 3	TRANSCRIPTION AND TRANSLATION
SP_0441	1.01825	0.103674	0.0518371	4		1.18381	0.0976412	0.0563732	3		ribosomal protein L28	TRANSCRIPTION AND TRANSLATION
SP_0442	0.793835	0.109175	0.0412642	7		0.964301	0.0817883	0.0309131	7		conserved hypothetical protein	UNKNOWN
SP_0443											conserved hypothetical protein	UNKNOWN
SP_0444	0.924788	0.0692158	0.048943	2		0.988937	0.0226006	0.0130485	3		hypothetical protein	UNKNOWN
SP_0445	1.03448	0.0787385	0.0102509	59		1.05845	0.123979	0.0145106	73		acetolactate synthase, large subunit, biosynthetic type	VARIOUS METABOLISM AND BIOSYNTHESIS
SP_0446	1.05342	0.104279	0.0193642	29		1.05423	0.166266	0.0303558	30		acetolactate synthase, small subunit	VARIOUS METABOLISM AND BIOSYNTHESIS
SP_0447	1.05086	0.0907234	0.0128302	50		1.07899	0.109404	0.0146197	56		ketol-acid reductoisomerase	AMINO ACID METABOLSIM
SP_0448	1.0413	0.0696573	0.0117742	35		1.03888	0.115581	0.0163456	50		hypothetical protein	UNKNOWN
SP_0449	1.01442	0.077637	0.014672	28		1.05374	0.103029	0.0176694	34		hypothetical protein	UNKNOWN
SP_0450	1.01146	0.064305	0.0074753	74		1.00795	0.0841242	0.00923383	83		threonine dehydratase	AMINO ACID METABOLSIM
SP_0451	1.03193	0.107212	0.053606	4		1.00037	0.0264833	0.0152901	3		hypothetical protein	UNKNOWN
SP_0452	1.006	0.106011	0.0432789	6		0.888235	0.125208	0.0722888	3		amino acid ABC transporter, ATP-binding protein	TRANSPORT
SP_0453	0.959894	0.122914	0.019196	41		0.864025	0.111659	0.0218981	26		amino acid ABC transporter, amino acid-binding protein/permease protein	TRANSPORT
SP_0454	1.02456	0.0953385	0.00999419	91		1.0949	0.147224	0.0151049	95		hypothetical protein	UNKNOWN
SP_0455	0.758191	0.375987	0.153496	6		0.727466	0.402854	0.134285	9		hypothetical protein	UNKNOWN
SP_0457	0.0614006	0.130605	0.0316764	17		0.0927017	0.163758	0.0545861	9		bacitracin resistance protein	PEPTIDOGLYCAN
SP_0458	1.02305	0.0923139	0.0181043	26		1.09897	0.123967	0.0238575	27		DNA polymerase IV	DNA TURNOVER
SP_0459	1.02239	0.0774019	0.0112902	47		1.12435	0.121053	0.0156279	60		formate acetyltransferase	CARBOHYDRATE METABOLISM
SP_0461	1.01165	0.0589925	0.0060525	95		1.04264	0.107371	0.0109585	96		putative transcriptional regulator	REGULATOR
SP_0462	1.02042	0.0835452	0.00656393	162		1.07211	0.116655	0.00894699	170		cell wall surface anchor family protein	VARIOUS
SP_0463	1.02371	0.0812129	0.00729314	124		1.02484	0.108873	0.00993869	120		cell wall surface anchor family protein	VARIOUS
SP_0464	0.967288	0.0772194	0.0104123	55		0.943043	0.109598	0.014391	58		cell wall surface anchor family protein	VARIOUS
SP_0465											hypothetical protein	UNKNOWN
SP_0466	0.991875	0.0695153	0.0112769	38		0.899513	0.0982062	0.0165999	35		putative sortase	VARIOUS
SP_0467	1.01057	0.0799861	0.0241167	11		0.934824	0.0857886	0.0324251	7		putative sortase	VARIOUS
SP_0468	0.931387	0.0650557	0.0153338	18		0.812514	0.108969	0.0249992	19		putative sortase	VARIOUS
SP_0470	1.02532	0.0255049	0.0147252	3		1.04952	0.080751	0.0570996	2		hypothetical protein	UNKNOWN
SP_0471	0.982153	0.125378	0.0313444	16		1.03105	0.100477	0.025943	15		conserved hypothetical protein	UNKNOWN
SP_0472	1.00677	0.0377751	0.0104769	13		1.01888	0.128743	0.0295356	19		hypothetical protein	UNKNOWN
SP_0473	0.85	0.113962	0.0106735	114		0.8384	0.121994	0.0108252	127		putative regulator	REGULATOR
SP_0474	0.999524	0.0929296	0.00815046	130		0.973591	0.119602	0.00996681	144		PTS system, cellobiose-specific IIC component	TRANSPORT
SP_0475	0.975496	0.0880851	0.00649372	184		0.950414	0.116704	0.00759681	236		hypothetical protein	UNKNOWN
SP_0476	1.00767	0.0601603	0.014591	17		1.05944	0.0806501	0.0171947	22		PTS system, lactose-specific IIA component	TRANSPORT
SP_0477	0.987508	0.0769681	0.00610397	159		0.99926	0.109619	0.0078702	194		6-phospho-beta-galactosidase	CARBOHYDRATE METABOLISM
SP_0478	0.995521	0.074816	0.00580685	166		1.02662	0.0973491	0.00684946	202		PTS system, lactose-specific IIBC components	TRANSPORT
SP_0479	0.822447	0.0748603	0.00864413	75		0.7818	0.15262	0.0171711	79		potassium uptake protein, Trk family	TRANSPORT
SP_0480	0.819896	0.0767609	0.00898418	73		0.790914	0.141478	0.0157198	81		potassium uptake protein, Trk family	TRANSPORT
SP_0481	1.07813	0.0971077	0.0105953	84		1.09065	0.123525	0.013725	81		conserved hypothetical protein	UNKNOWN
SP_0482	1.04547	0.0727922	0.0187949	15		1.0572	0.0896373	0.0200435	20		conserved hypothetical protein	UNKNOWN
SP_0483	1.02868	0.0607978	0.006556	86		1.05513	0.0929217	0.00920062	102		ABC transporter, ATP-binding protein	TRANSPORT
SP_0484	1.04185	0.0766768	0.00903645	72		1.06153	0.0967205	0.0106165	83		cobalt transport protein	TRANSPORT
SP_0486	1.05545	0.0629347	0.0128465	24		1.05969	0.101169	0.0191191	28		RNA methyltransferase, TrmH family	TRANSCRIPTION AND TRANSLATION
SP_0487	1.11167	0.0637143	0.0176712	13		1.08808	0.106299	0.0237691	20		hypothetical protein	UNKNOWN
SP_0488	1.07947	0.138145	0.0270924	26		1.0581	0.176034	0.0301895	34		conserved hypothetical protein	UNKNOWN
SP_0489	1.01701	0.0703357	0.0124337	32		1.0522	0.114488	0.0185725	38		PAP2 family protein	UNKNOWN
SP_0490	1.0173	0.0840075	0.017148	24		1.05057	0.114349	0.0220065	27		hypothetical protein	UNKNOWN
SP_0491	1.04142	0.077881	0.0174147	20		1.08507	0.0908462	0.0234564	15		hypothetical protein	UNKNOWN
SP_0492	1.04671	0.0590028	0.0208606	8		1.13502	0.0802693	0.0303389	7		conserved domain protein	UNKNOWN
SP_0493	1.00775	0.0312191	0.0220752	2							putative DNA-directed RNA polymerase, delta subunit	NUCLEOTIDE METABOLSIM
SP_0494	1.044	0.16839	0.0253858	44		1.14935	0.129354	0.0182934	50		CTP synthase	NUCLEOTIDE METABOLSIM
SP_0496	0.997862	0.0870127	0.0125592	48		1.10842	0.127046	0.0169772	56		Na/Pi cotransporter II-related protein	TRANSPORT
SP_0497	0.972448	0.0640234	0.0193038	11		1.05469	0.12595	0.0314876	16		hypothetical protein	UNKNOWN
SP_0498	1.01945	0.0763471	0.00500166	233		1.04129	0.100155	0.00611793	268		endo-beta-N-acetylglucosaminidase	VARIOUS METABOLISM AND BIOSYNTHESIS
SP_0499											phosphoglycerate kinase	CARBOHYDRATE METABOLISM
SP_0500	0.799835	0.0780484	0.0189295	17		0.456452	0.170286	0.0413003	17	***	conserved domain protein	MEMBRANE PROTEIN
SP_0501	0.989251	0.0115865	0.00819289	2							transcriptional regulator, MerR family	REGULATOR
SP_0502	0.30353	0.327189	0.0731616	20							glutamine synthetase, type I	AMINO ACID METABOLSIM
SP_0503	1.03534	0.119553	0.0488074	6		1.03066	0.125217	0.0626084	4		hypothetical protein	UNKNOWN
SP_0504	1.02366	0.0201018	0.0100509	4		1.02414	0.054019	0.0204172	7		hypothetical protein	UNKNOWN
SP_0505	1.00398	0.0722801	0.00845974	73		1.0254	0.114591	0.0130588	77		putative type I restriction-modification system, S subunit	VARIOUS
SP_0507	0.970804	0.0917032	0.015727	34		0.960078	0.108923	0.0179068	37		putative type I restriction-modification system, S subunit	VARIOUS
SP_0508	0.973632	0.0802592	0.00959281	70		0.997692	0.111861	0.012429	81		type I restriction-modification system, S subunit	VARIOUS
SP_0509	1.00816	0.0770277	0.00970458	63		0.949558	0.134682	0.0183279	54		type I restriction-modification system, M subunit	VARIOUS
SP_0510	1.00352	0.0869223	0.00712096	149		1.05217	0.11023	0.00874184	159		type I restriction-modification system, R subunit	VARIOUS
SP_0511											hypothetical protein	UNKNOWN
SP_0512	0.903156	0.0579066	0.0193022	9		0.961515	0.0701092	0.028622	6		hypothetical protein	UNKNOWN
SP_0513	0.981254	0.0760471	0.0165948	21		0.978595	0.0957256	0.0195399	24		hypothetical protein	UNKNOWN
SP_0514	0.958984	0.0757571	0.0173799	19		0.950847	0.125844	0.0274615	21		hypothetical protein	UNKNOWN
SP_0515	0	0	0	2							heat-inducible transcription repressor HrcA	REGULATOR
SP_0516											heat shock protein GrpE	VARIOUS
SP_0517	0	0	0	2							dnaK protein	TRANSCRIPTION AND TRANSLATION
SP_0518	0.942651	0.082191	0.0158177	27		0.8891	0.173652	0.0306976	32		hypothetical protein	UNKNOWN
SP_0519											dnaJ protein	PROTEIN TURNOVER
SP_0520	1.04425	0.0475932	0.0179885	7		1.09491	0.0509885	0.0228027	5		hypothetical protein	UNKNOWN
SP_0521	1.02079	0.084407	0.0266918	10		0.988214	0.101819	0.0272122	14		HIT family protein	UNKNOWN
SP_0522	1.03167	0.0753737	0.0201445	14		0.973759	0.0821838	0.0219645	14		ABC transporter, ATP-binding protein	TRANSPORT
SP_0523	1.013	0.0685105	0.0112631	37		0.961283	0.117524	0.0161431	53		putative ABC transporter, permease protein	TRANSPORT
SP_0524	1.04917	0.0735293	0.0328833	5		1.0145	0.0453458	0.0261804	3		BlpT protein, fusion	UNKNOWN
SP_0525	1.03061	0.0570889	0.0152576	14		1.13296	0.14858	0.036036	17		BlpS protein	REGULATOR
SP_0526	1.00854	0.0796833	0.0130999	37		1.05082	0.0927904	0.0150526	38		response regulator BlpR	REGULATOR
SP_0527	1.01243	0.0723007	0.00584516	153		1.04733	0.112444	0.00886181	161		putative sensor histidine kinase BlpH	REGULATOR
SP_0528	0.960583	0.0618919	0.0131954	22		1.02616	0.0725947	0.014237	26		peptide pheromone BlpC	VARIOUS
SP_0529	1.02187	0.0765452	0.0073999	107		1.0687	0.122118	0.0105889	133		BlpC ABC transporter	TRANSPORT
SP_0531	1.01289	0.0636553	0.0170126	14		1.03685	0.121216	0.0258433	22		bacteriocin BlpI	MEMBRANE PROTEIN
SP_0532	1.02025	0.0611689	0.0157937	15		1.02882	0.104412	0.0246103	18		bacteriocin BlpJ	MEMBRANE PROTEIN
SP_0533	1.15496	0.0451644	0.0319361	2							bacteriocin BlpK	MEMBRANE PROTEIN
SP_0534											hypothetical protein	UNKNOWN
SP_0535	1.06445	0.0644544	0.0166421	15		1.04996	0.165297	0.0379217	19		hypothetical protein	UNKNOWN
SP_0536	1.01882	0.069342	0.0138684	25		1.05475	0.0808531	0.0152798	28		immunity protein BlpL	VARIOUS
SP_0539	1.02976	0.0787066	0.020322	15		1.04999	0.0973383	0.0217655	20		bacteriocin BlpM	MEMBRANE PROTEIN
SP_0540	0.98177	0.103151	0.0243129	18		1.00182	0.0981893	0.0204739	23		BlpN protein	MEMBRANE PROTEIN
SP_0541	1.01334	0.0393867	0.0176143	5		1.01535	0.0753509	0.0376754	4		bacteriocin BlpO	MEMBRANE PROTEIN
SP_0542	0.990973	0.0557286	0.0176229	10		1.01514	0.096181	0.0266758	13		hypothetical protein	UNKNOWN
SP_0543	1.02324	0.0864602	0.0188672	21		1.0188	0.10695	0.0198601	29		hypothetical protein	UNKNOWN
SP_0544	1.01028	0.0673521	0.0150604	20		1.02867	0.0795586	0.0192958	17		immunity protein BlpX	VARIOUS
SP_0545	1.00365	0.06529	0.00872474	56		0.985062	0.128106	0.0154221	69		immunity protein BlpY	VARIOUS
SP_0546	1.02512	0.0953563	0.0168568	32		1.02508	0.109382	0.0163058	45		BlpZ protein, fusion	UNKNOWN
SP_0547	1.02113	0.0947613	0.0147992	41		0.998772	0.104138	0.0156994	44		conserved domain protein	UNKNOWN
SP_0548	0.815103	0.292085	0.168635	3							hypothetical protein	UNKNOWN
SP_0549	0.178346	0.241145	0.0984471	6							conserved hypothetical protein	UNKNOWN
SP_0550	0.809166	0.250003	0.0693385	13		1.06321	0.159204	0.0649946	6		trmB tRNA (guanine-N(7)-)-methyltransferase	TRANSCRIPTION AND TRANSLATION
SP_0552	0.90749	0.111551	0.0498873	5		0.994076	0.19568	0.0739601	7		SP14.3 protein	PROTEIN TURNOVER
SP_0553											N utilization substance protein A	RNA TURNOVER
SP_0554											conserved hypothetical protein	UNKNOWN
SP_0556											translation initiation factor IF-2	TRANSCRIPTION AND TRANSLATION
SP_0557	0.390534	0.3348	0.1674	4							ribosome-binding factor A	TRANSCRIPTION AND TRANSLATION
SP_0558	1.01084	0.0677781	0.0102179	44		1.12307	0.0984511	0.0133975	54		conserved hypothetical protein	UNKNOWN
SP_0559	0.931058	0.043161	0.0305194	2							hypothetical protein	UNKNOWN
SP_0560	1.03528	0.0949793	0.0387751	6		1.09832	0.117839	0.0372639	10		hypothetical protein	UNKNOWN
SP_0561	1.06074	0.0675423	0.0225141	9		1.11946	0.0592603	0.0187397	10		conserved domain protein	UNKNOWN
SP_0562	0.943416	0.0976073	0.018446	28		1.01152	0.113856	0.0207872	30		conserved hypothetical protein	UNKNOWN
SP_0563	0.791295	0.0327985	0.0133899	6		0.842084	0.151702	0.107269	2		hypothetical protein	UNKNOWN
SP_0564	1.04266	0.0625544	0.0208515	9		1.07198	0.082569	0.0200259	17		hypothetical protein	UNKNOWN
SP_0565	1.00315	0.0616252	0.0205417	9		1.1401	0.111638	0.0336601	11		conserved domain protein	UNKNOWN
SP_0566	0.956266	0.0457617	0.0114404	16		1.09729	0.0885541	0.0173669	26		acetyltransferase, GNAT family	VARIOUS METABOLISM AND BIOSYNTHESIS
SP_0567	0.960146	0.0831488	0.0166298	25		1.11339	0.132379	0.0245821	29		conserved domain protein	UNKNOWN
SP_0568											valyl-tRNA synthetase	AMINO ACID METABOLSIM
SP_0570	0.982853	0.155425	0.018711	69		1.06217	0.142672	0.0166985	73		conserved domain protein	UNKNOWN
SP_0571	1.03283	0.0414087	0.0146402	8		1.17496	0.132424	0.0936383	2		cell filamentation protein Fic-related protein	CELL DIVISION
SP_0573	1.00944	0.0616195	0.02329	7		1.07278	0.0793909	0.0280689	8		hypothetical protein	UNKNOWN
SP_0574	0.994145	0.0664678	0.014171	22		1.00227	0.0805439	0.013424	36		hypothetical protein	UNKNOWN
SP_0575	1.03732	0.0727583	0.00664189	120		1.03895	0.126825	0.010425	148		putative helicase	DNA TURNOVER
SP_0576	0.982644	0.0975416	0.00839505	135		0.999825	0.155945	0.0125258	155		transcription antiterminator Lict	TRANSCRIPTION AND TRANSLATION
SP_0577	1.02149	0.0738109	0.00527221	196		1.0561	0.0971697	0.00622065	244		PTS system, beta-glucosides-specific IIABC components	TRANSPORT
SP_0578	0.999349	0.0879091	0.00668361	173		1.01452	0.142714	0.0100662	201		6-phospho-beta-glucosidase	CARBOHYDRATE METABOLISM
SP_0579											phenylalanyl-tRNA synthetase, alpha subunit	AMINO ACID METABOLSIM
SP_0580	0.796372	0.147391	0.0329575	20		1.01043	0.0811893	0.017717	21		acetyltransferase, GNAT family	VARIOUS METABOLISM AND BIOSYNTHESIS
SP_0581											phenylalanyl-tRNA synthetase, beta subunit	AMINO ACID METABOLSIM
SP_0582	1.02751	0.0742435	0.00913875	66		1.0575	0.109538	0.0125649	76		hypothetical protein	UNKNOWN
SP_0584	1.0614	0.0432896	0.0193597	5		1.10706	0.0989861	0.0349969	8		putative transcriptional regulator	REGULATOR
SP_0585	1.02528	0.0567791	0.00819536	48		1.03658	0.127019	0.0177862	51		5-methyltetrahydropteroyltriglutamate--homocysteine methyltransferase	AMINO ACID METABOLSIM
SP_0586	1.02479	0.0561847	0.0106179	28		1.03744	0.0899518	0.0169993	28		putative 5,10-methylenetetrahydrofolate reductase	VARIOUS METABOLISM AND BIOSYNTHESIS
SP_0587	0.999406	0.0803247	0.0242188	11		0.99864	0.105801	0.0293439	13		hypothetical protein	UNKNOWN
SP_0588	1.07554	0.0634572	0.00840511	57		1.02928	0.110929	0.0131649	71		polyribonucleotide nucleotidyltransferase	NUCLEOTIDE METABOLSIM
SP_0589	0.937909	0.0437954	0.0218977	4		0.893814	0	0	1		serine acetyltransferase	AMINO ACID METABOLSIM
SP_0590	1.00928	0.0836717	0.0241539	12		1.05141	0.101658	0.0271691	14		acetyltransferase, GNAT family	VARIOUS METABOLISM AND BIOSYNTHESIS
SP_0591											cysteinyl-tRNA synthetase	AMINO ACID METABOLSIM
SP_0592	0.934781	0.0530255	0.0121649	19		1.00877	0.128097	0.0286434	20		conserved hypothetical protein	TRANSCRIPTION AND TRANSLATION
SP_0593	1.03729	0.0737933	0.015387	23		1.07152	0.0904213	0.0180843	25		leucine-rich protein	UNKNOWN
SP_0595	1.01573	0.0718333	0.0123193	34		1.03196	0.143182	0.0232272	38		hypothetical protein	UNKNOWN
SP_0596	0.958758	0.09347	0.046735	4		1.03504	0.0303503	0.0151752	4		hypothetical protein	UNKNOWN
SP_0598											hypothetical protein	UNKNOWN
SP_0599	0.994054	0.0504528	0.0102986	24		1.11472	0.0810412	0.0158935	26		transmembrane protein Vexp1	TRANSPORT
SP_0600	1.0384	0.0867714	0.0148812	34		1.10856	0.0980669	0.0144592	46		ABC transporter, ATP-binding protein Vexp2	TRANSPORT
SP_0601	1.05422	0.0767699	0.00892432	74		1.12129	0.122824	0.0134012	84		transmembrane protein Vexp3	TRANSPORT
SP_0602	1.02315	0.0708309	0.0316766	5		1.08819	0.0986584	0.0493292	4		pep27 protein	UNKNOWN
SP_0603	0.994728	0.103155	0.0275694	14		1.07486	0.146209	0.0335426	19		DNA-binding response regulator VncR	REGULATOR
SP_0604	1.02814	0.0673445	0.00855276	62		1.08897	0.101099	0.0118327	73		sensor histidine kinase VncS	REGULATOR
SP_0605											fructose-bisphosphate aldolase	CARBOHYDRATE METABOLISM
SP_0606	0.995215	0.0808324	0.00842736	92		1.10634	0.098342	0.0106667	85		putative oxidoreductase	UNKNOWN
SP_0607	1.00856	0.0892539	0.0146732	37		1.10072	0.0850778	0.0143808	35		amino acid ABC transporter, permease protein	TRANSPORT
SP_0608	1.01403	0.0592382	0.00903374	43		1.14214	0.0820738	0.0125161	43		amino acid ABC transporter, permease protein	TRANSPORT
SP_0609	1.02546	0.0654955	0.0109159	36		1.14448	0.128769	0.019637	43		amino acid ABC transporter, amino acid-binding protein	TRANSPORT
SP_0610	1.03142	0.0637795	0.0170458	14		1.125	0.0967563	0.0221974	19		amino acid ABC transporter, ATP-binding protein	TRANSPORT
SP_0611											single-stranded-DNA-specific exonuclease RecJ	DNA TURNOVER
SP_0612	0.936685	0.0399554	0.0163117	6		1.03201	0.075843	0.0309628	6		hypothetical protein	UNKNOWN
SP_0613	0			1							metallo-beta-lactamase superfamily protein	TRANSCRIPTION AND TRANSLATION
SP_0614	0.885503	0.401348	0.0802695	25		0.961113	0.369822	0.0739644	25		tributyrin esterase	MEMRANE PROTEIN
SP_0615	0.581094	0.438052	0.0565523	60		0.686708	0.36129	0.0448125	65		beta-lactam resistance factor	PEPTIDOGLYCAN
SP_0616	0.645707	0.402401	0.0680181	35		0.729437	0.353529	0.0606297	34		beta-lactam resistance factor	PEPTIDOGLYCAN
SP_0617	0.545579	0.370671	0.0790273	22		0.720264	0.22205	0.0496519	20		conserved domain protein	UNKNOWN
SP_0618	0.783131	0.303621	0.073639	17		0.909576	0.0283888	0.0200739	2		excinuclease ABC, subunit C	DNA TURNOVER
SP_0619	0.760091	0.169604	0.0389098	19		0.876837	0.130078	0.0290863	20		conserved hypothetical protein	UNKNOWN
SP_0620	0.970732	0.0608732	0.0105967	33		1.02696	0.0932663	0.0153329	37		putative amino acid ABC transporter, amino acid-binding protein	TRANSPORT
SP_0621											hypothetical protein	UNKNOWN
SP_0622	0.982193	0.0690489	0.0138098	25		1.01432	0.257691	0.0495926	27		nitroreductase family protein	UNKNOWN
SP_0623	0.957972	0.0899076	0.0135541	44		1.11472	0.134483	0.0950937	2	LS	dipeptidase	PROTEIN TURNOVER
SP_0624	0.999518	0.0562184	0.0122679	21		1.07671	0.116314	0.0290786	16		conserved hypothetical protein	UNKNOWN
SP_0626	1.00844	0.0723151	0.0127836	32		1.03396	0.162237	0.0286797	32		branched-chain amino acid transport system II carrier protein	TRANSPORT
SP_0627	0.978785	0.0486435	0.00822225	35		1.00531	0.0817759	0.0120572	46		conserved hypothetical protein	UNKNOWN
SP_0628	1.01754	0.0690468	0.0191501	13		0.958072	0.155777	0.036717	18		HIT family protein	UNKNOWN
SP_0629	0.716231	0.057857	0.0204555	8		0.636561	0.136733	0.0455777	9		conserved hypothetical protein	PEPTIDOGLYCAN
SP_0633	1.00245	0.0817742	0.0146871	31		1.10732	0.109279	0.0250704	19		hypothetical protein	UNKNOWN
SP_0634	0.976103	0.0593576	0.0112175	28		0.933742	0.250231	0.0559535	20		conserved domain protein	UNKNOWN
SP_0635	0.828246	0.0213784	0.0151168	2		1.11625	0.0318124	0.0183669	3		hypothetical protein	UNKNOWN
SP_0636	0.976444	0.0686464	0.0140124	24		1.06834	0.0965712	0.0189392	26		ABC transporter, ATP-binding protein	TRANSPORT
SP_0637	1.00885	0.0513973	0.0132707	15		1.02084	0.0566578	0.0141644	16		membrane protein	UNKNOWN
SP_0638	0.995354	0.0833408	0.0122879	46		1.05351	0.100334	0.0128464	61		conserved hypothetical protein	UNKNOWN
SP_0639	0.975741	0.0721743	0.0144349	25		1.02869	0.0734178	0.0143984	26		hypothetical protein	UNKNOWN
SP_0640											hypothetical protein	UNKNOWN
SP_0641	1.01058	0.0773149	0.00342692	509		1.0305	0.11682	0.0047811	597		serine protease, subtilase family	UNKNOWN
SP_0645	1.09203	0.0500388	0.0250194	4		1.09475	0.0864615	0.0352978	6		putative PTS system IIA component	TRANSPORT
SP_0646											putative PTS system, IIB component	TRANSPORT
SP_0647	0.993139	0.131586	0.0145312	82		1.01884	0.181503	0.0187206	94		putative PTS system, IIC component	TRANSPORT
SP_0648	1.00854	0.0836889	0.00465658	323		1.03394	0.109055	0.00565425	372		beta-galactosidase	CARBOHYDRATE METABOLISM
SP_0650	0.994353	0.10413	0.0238891	19		1.01334	0.157412	0.0321316	24		hypothetical protein	MEMRANE PROTEIN
SP_0652	1.0211	0.0560574	0.014474	15		1.14706	0.083911	0.0203514	17		conserved hypothetical protein	UNKNOWN
SP_0653	0.975846	0.0219578	0.00776327	8		1.08918	0.0453806	0.0151269	9		hypothetical protein	UNKNOWN
SP_0654	0.998321	0.106492	0.0476246	5		1.04383	0.064912	0.0216373	9		hypothetical protein	UNKNOWN
SP_0655	0.964411	0.0759937	0.00711746	114		1.05102	0.105954	0.0098376	116		transporter, monovalent cation:proton antiporter-2 (CPA2) family	TRANSPORT
SP_0657	0.994327	0.0715398	0.0113114	40		1.08845	0.0951557	0.0143453	44		putative ribonuclease BN	TRANSCRIPTION AND TRANSLATION
SP_0658	0.994225	0.0945562	0.0131126	52		1.10207	0.0891638	0.0121337	54		cytochrome c-type biogenesis protein CcdA	UNKNOWN
SP_0659	1.01679	0.0823869	0.0189008	19		1.11231	0.157056	0.0334845	22		thioredoxin family protein	VARIOUS
SP_0660	0.966153	0.0609602	0.0129968	22		1.05415	0.0919728	0.0187739	24		peptide methionine sulfoxide reductase	AMINO ACID METABOLSIM
SP_0661	1.0032	0.0621764	0.0132561	22		1.03186	0.0925909	0.0185182	25		DNA-binding response regulator	REGULATOR
SP_0662	0.989872	0.0830904	0.0114133	53		1.03334	0.1482	0.0189751	61		putative sensor histidine kinase	REGULATOR
SP_0663	0.96769	0.0418888	0.0132464	10		1.04182	0.0631171	0.0153081	17		conserved hypothetical protein	UNKNOWN
SP_0664	1.02737	0.0772955	0.00400758	372		1.09274	0.124456	0.00617665	406		zinc metalloprotease ZmpB	VARIOUS
SP_0665	1.02234	0.0876032	0.00985613	79		1.06074	0.105622	0.0119593	78		chorismate binding enzyme	VARIOUS METABOLISM AND BIOSYNTHESIS
SP_0666	1.03262	0.076638	0.0131433	34		1.03615	0.111714	0.0172379	42		conserved hypothetical protein	UNKNOWN
SP_0667	1.05053	0.0846694	0.0123503	47		1.07295	0.113377	0.0177065	41		putative pneumococcal surface protein	VARIOUS
SP_0668	1.0295	0.0326629	0.0115481	8		1.13031	0.0827109	0.0292427	8		glucokinase	CARBOHYDRATE METABOLISM
SP_0669											thymidylate synthase	NUCLEOTIDE METABOLSIM
SP_0670	0.780031	0.0292764	0.0146382	4		0.964252	0.0622439	0.0359365	3		hypothetical protein	UNKNOWN
SP_0671	0.57606	0.307122	0.108584	8		0.803053	0	0	1		tRNA isopentenylpyrophosphate transferase	TRANSCRIPTION AND TRANSLATION
SP_0672	0.926656	0.135497	0.0288881	22		1.03222	0.148576	0.0309803	23		GTP-binding protein HflX	TRANSCRIPTION AND TRANSLATION
SP_0673	1.08366	0.0548857	0.0122728	20		1.17814	0.111771	0.0238296	22		hypothetical protein	UNKNOWN
SP_0674											ribonuclease Z	TRANSCRIPTION AND TRANSLATION
SP_0675	1.02746	0.0762817	0.0155709	24		1.11634	0.138765	0.0289345	23		oxidoreductase, short chain dehydrogenase/reductase family	UNKNOWN
SP_0676	0.984642	0.0710623	0.0121871	34		1.05176	0.106467	0.0177446	36		putative transcriptional regulator	REGULATOR
SP_0677	1.02983	0.0755293	0.0142737	28		1.09686	0.0765692	0.0129426	35		conserved hypothetical protein	UNKNOWN
SP_0678	0.942156	0.0701473	0.0181119	15		0.997426	0.0739313	0.0165315	20		conserved hypothetical protein	UNKNOWN
SP_0679	0.997171	0.0472861	0.021147	5		1.07927	0.120952	0.0493783	6		hypothetical protein	UNKNOWN
SP_0681	0.877216	0.116773	0.0238361	24		0.748474	0.0980725	0.0400379	6		elongation factor Tu family protein	TRANSCRIPTION AND TRANSLATION
SP_0682	0.953287	0.0286596	0.0143298	4		0.93261	0.0903801	0.0368975	6		hypothetical protein	UNKNOWN
SP_0683	1.04075	0.0793913	0.0251057	10		1.08848	0.0669599	0.0201892	11		hypothetical protein	UNKNOWN
SP_0684	1.11762	0.0445863	0.0257419	3		1.14743	0.055338	0.027669	4		hypothetical protein	UNKNOWN
SP_0685	1.01674	0.0346668	0.0173334	4		1.18546	0.0220457	0.0127281	3		hypothetical protein	UNKNOWN
SP_0686	0.995747	0.0730543	0.00531392	189		1.06432	0.097887	0.00697416	197		conserved hypothetical protein	TRANSPORT
SP_0687	0.948885	0.0756651	0.0195366	15		0.982632	0.113783	0.0261035	19		ABC transporter, ATP-binding protein	TRANSPORT
SP_0688											UDP-N-acetylmuramoylalanine--D-glutamate ligase	AMINO ACID METABOLSIM
SP_0689											UDP-N-acetylglucosamine--N-acetylmuramyl-(pentapeptide) pyrophosphoryl-undecaprenol N-acetylglucosamine transferase	PEPTIDOGLYCAN
SP_0690	0.518624	0.46694	0.134794	12		0.771627	0.313382	0.104461	9		cell division protein DivIB	CELL DIVISION
SP_0691	1.11634	0.00174595	0.00123457	2		1.09674	0.110183	0.0550916	4		hypothetical protein	UNKNOWN
SP_0692	0.988022	0.0043402	0.00306898	2		1.08898	0.0238799	0.013787	3		hypothetical protein	UNKNOWN
SP_0693	0.973718	0.183653	0.031043	35		1.04058	0.163833	0.0255865	41		hypothetical protein	UNKNOWN
SP_0694	0.784685	0.338514	0.0821017	17		0.925419	0.188437	0.0376875	25		conserved domain protein	UNKNOWN
SP_0695	0.926102	0.1836	0.0241078	58		0.923083	0.159068	0.0183676	75		HesA/MoeB/ThiF family protein	UNKNOWN
SP_0696	0.869205	0.16439	0.0377137	19		0.909023	0.163785	0.0334324	24		hypothetical protein	UNKNOWN
SP_0698	0.953606	0.130868	0.0159881	67		1.00625	0.107165	0.0117629	83		hypothetical protein	UNKNOWN
SP_0699	0.970479	0.116063	0.051905	5		0.987354	0.102466	0.045824	5		hypothetical protein	UNKNOWN
SP_0701	0.77774	0.0964767	0.0249102	15		0.720382	0.112007	0.0373358	9		orotidine 5-phosphate decarboxylase	NUCLEOTIDE METABOLSIM
SP_0702	0.79308	0.218989	0.0565427	15		0.847068	0.243276	0.0733506	11		orotate phosphoribosyltransferase PyrE	NUCLEOTIDE METABOLSIM
SP_0703	0.973523	0.0656285	0.0126302	27		1.06361	0.128907	0.026313	24		hypothetical protein	UNKNOWN
SP_0704	1.00314	0.0967638	0.0132915	53		1.06389	0.117973	0.0140009	71		hypothetical protein	UNKNOWN
SP_0705	1.02099	0.105935	0.0106469	99		1.07187	0.135983	0.0124655	119		hypothetical protein	UNKNOWN
SP_0706	1.00887	0.0635382	0.00697422	83		1.07416	0.102174	0.0103742	97		hypothetical protein	UNKNOWN
SP_0707	1.00556	0.0870226	0.0120679	52		1.09816	0.106364	0.0131929	65		ABC transporter, ATP-binding protein	TRANSPORT
SP_0709	0.974328	0.0695329	0.0117532	35		1.06127	0.0779055	0.0123179	40		amino acid ABC transporter, ATP-binding protein	TRANSPORT
SP_0710	1.02323	0.119932	0.0212012	32		1.06984	0.167426	0.0261475	41		amino acid ABC transporter, permease protein	TRANSPORT
SP_0711	0.999956	0.0665667	0.0107985	38		1.0135	0.133572	0.0196941	46		amino acid ABC transporter, permease protein	TRANSPORT
SP_0713											lysyl-tRNA synthetase	AMINO ACID METABOLSIM
SP_0715	0.997187	0.0555403	0.0121199	21		1.06785	0.107398	0.0199433	29		lactate oxidase	VARIOUS
SP_0716	1.00326	0.0546979	0.0116616	22		1.08277	0.0880055	0.0183504	23		putative transcriptional regulator	REGULATOR
SP_0717	1.01316	0.0664986	0.00844533	62		1.07397	0.0717783	0.00823354	76		hydroxyethylthiazole kinase	AMINO ACID METABOLSIM
SP_0718	1.00012	0.0651256	0.00870278	56		1.07015	0.0966642	0.0118094	67		thiamine-phosphate pyrophosphorylase	AMINO ACID METABOLSIM
SP_0719	0.972559	0.096625	0.013149	54		1.03379	0.0889857	0.0117864	57		conserved hypothetical protein	UNKNOWN
SP_0720	0.982082	0.0741074	0.0123512	36		1.05238	0.105964	0.0163506	42		ABC transporter, ATP-binding protein	TRANSPORT
SP_0721	0.969146	0.0837359	0.0123462	46		1.0204	0.116688	0.0157342	55		conserved hypothetical protein	TRANSPORT
SP_0722	0.985653	0.0677478	0.0128031	28		1.05242	0.0777412	0.0129569	36		transcriptional activator TenA	AMINO ACID METABOLSIM
SP_0723	1.0251	0.0761252	0.01623	22		1.05828	0.111028	0.0196271	32		thiW protein	VARIOUS
SP_0724	1.03313	0.0587457	0.0128194	21		1.03666	0.0952833	0.0207925	21		putative hydroxyethylthiazole kinase	AMINO ACID METABOLSIM
SP_0725	1.06335	0.060514	0.0182457	11		0.975581	0.255411	0.0619462	17		thiamine-phosphate pyrophosphorylase	AMINO ACID METABOLSIM
SP_0726	1.04962	0.0633262	0.0163507	15		1.05577	0.120851	0.0284848	18		phosphomethylpyrimidine kinase	AMINO ACID METABOLSIM
SP_0727	1.03176	0.0453276	0.0226638	4		1.05643	0.0486542	0.0243271	4		putative transcriptional repressor	REGULATOR
SP_0728	0.991627	0.0707789	0.018275	15		1.10009	0.0965179	0.0257955	14		hypothetical protein	UNKNOWN
SP_0729	0.986067	0.0864635	0.00979006	78		1.04704	0.122413	0.0144265	72		cation-transporting ATPase, E1-E2 family	TRANSPORT
SP_0730	1.12125	0.110378	0.0147499	56		1.07737	0.116586	0.0134622	75		pyruvate oxidase	CARBOHYDRATE METABOLISM
SP_0731	1.00816	0.0735368	0.0144217	26		0.95583	0.173899	0.0341044	26		conserved domain protein	UNKNOWN
SP_0736	1.00318	0.0599992	0.0115468	27		1.03633	0.186899	0.034123	30		mannose-6-phosphate isomerase	CARBOHYDRATE METABOLISM
SP_0737	1.03548	0.115791	0.0195722	35		1.02765	0.210153	0.032048	43		sodium-dependent transporter	TRANSPORT
SP_0738	1.0224	0.0498538	0.0117507	18		1.0186	0.0837216	0.0216168	15		hypothetical protein	UNKNOWN
SP_0739	1.01246	0.0466698	0.0110002	18		1.02273	0.107126	0.021867	24		transcriptional regulator, MerR family	REGULATOR
SP_0740	1.02316	0.0620067	0.0219227	8		1.01507	0.0773261	0.0345813	5		MutT/nudix family protein	VARIOUS
SP_0741	0.993807	0.062163	0.00995404	39		0.935478	0.187047	0.026721	49		conserved hypothetical protein	UNKNOWN
SP_0742	0.943301	0.0636983	0.0201432	10		0.684906	0.212791	0.0752331	8	*	conserved hypothetical protein	UNKNOWN
SP_0743	0.844227	0.0941647	0.054366	3		0.588452	0.181316	0.0810871	5	LS	transcriptional regulator, TetR family	REGULATOR
SP_0744	1.02641	0.0913866	0.0156727	34		0.735393	0.185397	0.0296873	39	***	cytidine and deoxycytidylate deaminase family protein	NUCLEOTIDE METABOLSIM
SP_0745	1.08947	0.0951419	0.0237855	16		0.793599	0.150574	0.0417616	13	***	uracil phosphoribosyltransferase	NUCLEOTIDE METABOLSIM
SP_0746	1.01531	0.0931786	0.0280944	11		1.0996	0.160141	0.0413481	15		ATP-dependent Clp protease, proteolytic subunit	PROTEIN TURNOVER
SP_0747											hypothetical protein	UNKNOWN
SP_0748	1.00108	0.0536006	0.0202591	7		0.731675	0.183853	0.0581394	10	**	conserved hypothetical protein	UNKNOWN
SP_0749	1.04967	0.0690856	0.015448	20		0.698225	0.250474	0.0411776	37	***	branched-chain amino acid ABC transporter, amino acid-binding protein	TRANSPORT
SP_0750	1.04845	0.0752917	0.0108674	48		0.849258	0.196903	0.027572	51	***	branched-chain amino acid ABC transporter, permease protein	TRANSPORT
SP_0751	1.03635	0.0710156	0.0102502	48		0.857787	0.189344	0.0234853	65		branched-chain amino acid ABC transporter, permease protein	TRANSPORT
SP_0752	1.02895	0.0609116	0.0124335	24		0.891066	0.226166	0.041292	30		branched-chain amino acid ABC transporter, ATP-binding protein	TRANSPORT
SP_0753	1.05266	0.0610163	0.0133149	21		0.990881	0.139143	0.0267782	27		branched-chain amino acid ABC transporter, ATP-binding protein	TRANSPORT
SP_0754	1.02253	0.0694961	0.0104769	44		1.04126	0.115693	0.017058	46		putative acetoin utilization protein AcuB	UNKNOWN
SP_0755											peptide chain release factor 2, programmed frameshift	TRANSCRIPTION AND TRANSLATION
SP_0756											cell division ABC transporter, ATP-binding protein FtsE	TRANSPORT
SP_0757											cell division ABC transporter, permease protein FtsX	TRANSPORT
SP_0758	1.04456	0.0827409	0.00919343	81		1.01862	0.147758	0.0175356	71		PTS system, IIABC components	TRANSPORT
SP_0759	1.04898	0.0872415	0.0290805	9		0.983863	0.13357	0.035698	14		hypothetical protein	UNKNOWN
SP_0760	1.062	0.0718858	0.0110922	42		1.05918	0.0966421	0.0149122	42		hypothetical protein	UNKNOWN
SP_0761											ATP-dependent RNA helicase, DEAD/DEAH box family	TRANSCRIPTION AND TRANSLATION
SP_0762											S-adenosylmethionine synthetase	AMINO ACID METABOLSIM
SP_0763											hypothetical protein	UNKNOWN
SP_0764	0.988793	0.0913215	0.0164018	31		1.08384	0.119183	0.0210689	32		dihydroorotate dehydrogenase A	NUCLEOTIDE METABOLSIM
SP_0765											DNA polymerase III, delta subunit	DNA TURNOVER
SP_0766	0.872521	0.0132985	0.00940349	2							superoxide dismutase, manganese-dependent	VARIOUS
SP_0767	1.02123	0.0925038	0.0224355	17		1.06761	0.108303	0.0255273	18		conserved hypothetical protein	UNKNOWN
SP_0768	1.01971	0.0531562	0.00970494	30		1.04363	0.105544	0.0181006	34		ribosomal RNA large subunit methyltransferase N	TRANSCRIPTION AND TRANSLATION
SP_0769	1.02666	0.0551576	0.0130008	18		1.03538	0.182311	0.044217	17		VanZF-related protein	UNKNOWN
SP_0770	1.00086	0.0596649	0.00909882	43		1.05946	0.109813	0.0156876	49		ABC transporter, ATP-binding protein	TRANSPORT
SP_0771	0.813525	0.114823	0.0194086	35		0.710699	0.217011	0.0372171	34		peptidyl-prolyl cis-trans isomerase, cyclophilin-type	PROTEIN TURNOVER
SP_0772	1.03425	0.0944086	0.0333785	8		1.06548	0.142321	0.0450059	10		hypothetical protein	UNKNOWN
SP_0773	0.987814	0.031353	0.0181017	3		0.974826	0.0612836	0.0274069	5		hypothetical protein	UNKNOWN
SP_0774	1.02293	0.0565108	0.014591	15		1.01782	0.0906482	0.0219854	17		hypothetical protein	UNKNOWN
SP_0776	0.818952	0.119532	0.0845217	2		1.03498	0.075029	0.0530535	2		ribosomal protein S16	TRANSCRIPTION AND TRANSLATION
SP_0777	0.953744	0.127036	0.0196021	42		0.940394	0.125958	0.0187767	45		KH domain protein	UNKNOWN
SP_0778	1.00988	0.0187477	0.00937386	4		0.998293	0.0467385	0.0209021	5		hypothetical protein	UNKNOWN
SP_0779											16S rRNA processing protein RimM	TRANSCRIPTION AND TRANSLATION
SP_0780	0.800746	0.144597	0.0417415	12		0.985919	0.0943554	0.0261695	13		tRNA (guanine-N1)-methyltransferase	TRANSCRIPTION AND TRANSLATION
SP_0781	0.995159	0.0671942	0.0274319	6		1.0715	0.102693	0.034231	9		hypothetical protein	UNKNOWN
SP_0782											conserved hypothetical protein	UNKNOWN
SP_0783	0.743244	0.430271	0.162627	7		0.858817	0.377755	0.154218	6		conserved hypothetical protein	UNKNOWN
SP_0784	1.01799	0.0627504	0.00945997	44		1.02569	0.101016	0.0154047	43		glutathione reductase	AMINO ACID METABOLSIM
SP_0785	1.06565	0.0748312	0.00999974	56		1.04791	0.0981178	0.0132302	55		conserved hypothetical protein	UNKNOWN
SP_0786	1.03726	0.0459404	0.0102726	20		1.02246	0.0625258	0.0130375	23		ABC transporter, ATP-binding protein	TRANSPORT
SP_0787	1.01605	0.11209	0.0151143	55		1.03637	0.104741	0.0129915	65		conserved hypothetical protein	TRANSPORT
SP_0788	0.951171	0.124162	0.0555269	5		1.06334	0.177939	0.0795767	5		methionyl-tRNA synthetase	AMINO ACID METABOLSIM
SP_0789	0.878918	0.0332655	0.0148768	5		0.953707	0.112096	0.0560481	4		conserved hypothetical protein	UNKNOWN
SP_0790	1.01178	0.092286	0.0188378	24		1.06684	0.101187	0.0168644	36		conserved domain protein	UNKNOWN
SP_0791	0.994955	0.0569384	0.00878578	42		1.02307	0.0637756	0.00884408	52		oxidoreductase, aldo/keto reductase family	UNKNOWN
SP_0792	1.00692	0.0353195	0.0157953	5		1.03985	0.0924873	0.0308291	9		hypothetical protein	UNKNOWN
SP_0793	1.00435	0.0729387	0.0131002	31		1.01848	0.133973	0.02446	30		oxidoreductase, short chain dehydrogenase/reductase family	LIPOPROTEIN
SP_0794	0.976905	0.0706723	0.018888	14		1.01261	0.0898634	0.0206161	19		MutT/nudix family protein	VARIOUS
SP_0795	1.03245	0.0749598	0.0104965	51		1.08712	0.0893666	0.0123929	52		PEP-utilizing enzymes family protein	CARBOHYDRATE METABOLISM
SP_0796	0.953891	0.061383	0.0232006	7		0.941948	0.0964739	0.026757	13		conserved hypothetical protein	UNKNOWN
SP_0797	1.06313	0.0895864	0.00924013	94		1.09001	0.14808	0.0152733	94		aminopeptidase N	VARIOUS METABOLISM AND BIOSYNTHESIS
SP_0798	0.627988	0.209648	0.0632113	11		0.71061	0.0558274	0.0279137	4		DNA-binding response regulator CiaR	REGULATOR
SP_0799	0.581763	0.252042	0.0727582	12		0.780884	0.120641	0.0539524	5		sensor histidine kinase CiaH	REGULATOR
SP_0800	0.963965	0.0665319	0.0271615	6		0.955527	0.0551585	0.0246676	5		hypothetical protein	UNKNOWN
SP_0801	0.996448	0.0708672	0.0104488	46		1.06983	0.100459	0.0133061	57		conserved hypothetical protein	UNKNOWN
SP_0802	1.043	0.0854293	0.012879	44		1.08643	0.116048	0.0183488	40		DNA polymerase III, epsilon subunit/ATP-dependent helicase DinG	DNA TURNOVER
SP_0803											putative rod shape-determining protein RodA	CELL DIVISION
SP_0804	1.08292	0.265826	0.108523	6		0.920919	0.0411033	0.0290644	2		putative 4-methyl-5(b-hydroxyethyl)-thiazole monophosphate biosynthesis protein	VARIOUS METABOLISM AND BIOSYNTHESIS
SP_0805	0.551836	0.0279221	0.0197439	2		0.69665	0.00887646	0.0062766	2		hydrolase, haloacid dehalogenase-like family	UNKNOWN
SP_0806											DNA gyrase subunit B	DNA TURNOVER
SP_0807											putative septation ring formation regulator EzrA	CELL DIVISION
SP_0815											hypothetical protein	UNKNOWN
SP_0816											hypothetical protein	UNKNOWN
SP_0817	1.05312	0.106956	0.0296643	13		1.09377	0.0804582	0.0242591	11		MutT/nudix family protein	VARIOUS METABOLISM AND BIOSYNTHESIS
SP_0820	1.07911	0.085333	0.0108373	62		1.09148	0.0986292	0.0121404	66		ATP-dependent Clp protease, ATP-binding subunit ClpE	PROTEIN TURNOVER
SP_0821	1.2134	0.0571279	0.0255484	5		1.20646	0.141014	0.0630635	5		hypothetical protein	UNKNOWN
SP_0822	1.16547	0.109977	0.0266732	17		1.18359	0.176422	0.0557897	10		conserved hypothetical protein	UNKNOWN
SP_0823	1.02315	0.076366	0.0139425	30		1.04238	0.119866	0.0235076	26		amino acid ABC transporter, permease protein	TRANSPORT
SP_0824											amino acid ABC transporter, ATP-binding protein	TRANSPORT
SP_0825											methylenetetrahydrofolate dehydrogenase/methenyltetrahydrofolate cyclohydrolase	CARBOHYDRATE METABOLISM
SP_0826	0.980656	0.0766971	0.0122814	39		0.983853	0.0795788	0.0147774	29		hypothetical protein	UNKNOWN
SP_0827	0.950634	0.0814924	0.0132198	38		1.0388	0.112948	0.0199666	32		ribose 5-phosphate isomerase	CARBOHYDRATE METABOLISM
SP_0828	0.724639	0.0516558	0.0365262	2							phosphopentomutase	NUCLEOTIDE METABOLSIM
SP_0829	1.10572	0.0771171	0.0106942	52		1.17061	0.0958425	0.0124776	59		hypothetical protein	UNKNOWN
SP_0830	1.07256	0.096347	0.0248767	15		1.14342	0.142744	0.0381499	14		purine nucleoside phosphorylase, family 2	NUCLEOTIDE METABOLSIM
SP_0831	1.1514	0.0713626	0.0152145	22		1.3015	0.107182	0.0228514	22		hypothetical protein	UNKNOWN
SP_0832											hypothetical protein	UNKNOWN
SP_0833	1.0323	0.0565312	0.0099934	32		1.13697	0.0778451	0.0127977	37		hemolysin-related protein	VARIOUS
SP_0834	0.968841	0.0552958	0.0208998	7		1.06753	0.0873965	0.026351	11		purine nucleoside phosphorylase, family 1	NUCLEOTIDE METABOLSIM
SP_0835	1.02828	0.0272037	0.00754496	13		1.10141	0.0691627	0.0208533	11		putative DNA topology modulation protein FlaR	UNKNOWN
SP_0837	1.01753	0.049632	0.015695	10		1.02177	0.0840947	0.0253555	11		ribosomal protein S20	TRANSCRIPTION AND TRANSLATION
SP_0839											pantothenate kinase	VARIOUS METABOLISM AND BIOSYNTHESIS
SP_0840	1.02426	0.038961	0.0174239	5		1.07568	0.0384863	0.0192432	4		hypothetical protein	UNKNOWN
SP_0841	0.905973	0.124249	0.0320809	15		0.930454	0.0604183	0.022836	7		conserved hypothetical protein	TRANSCRIPTION AND TRANSLATION
SP_0842	1.00341	0.067529	0.0115811	34		1.0152	0.118402	0.0209307	32		pyrimidine-nucleoside phosphorylase	NUCLEOTIDE METABOLSIM
SP_0843	1.00742	0.0817666	0.0170495	23		0.987713	0.0816553	0.0178186	21		deoxyribose-phosphate aldolase	CARBOHYDRATE METABOLISM
SP_0844	0.939743	0.0378828	0.0267872	2		0.835292	0.0143147	0.010122	2		cytidine deaminase	NUCLEOTIDE METABOLSIM
SP_0845	1.14013	0.0624671	0.0161289	15		1.18072	0.089799	0.0217795	17		lipoprotein	TRANSPORT
SP_0846	1.05254	0.0945983	0.0178774	28		1.09798	0.155505	0.0293876	28		sugar ABC transporter, ATP-binding protein	TRANSPORT
SP_0847	1.08854	0.0494964	0.0120046	17		1.13553	0.0868819	0.0181161	23		putative sugar ABC transporter, permease protein	TRANSPORT
SP_0848	1.00599	0.102412	0.0228999	20		1.05013	0.192952	0.0498199	15		putative sugar ABC transporter, permease protein	TRANSPORT
SP_0851											conserved hypothetical protein	UNKNOWN
SP_0852											topoisomerase IV, subunit B	DNA TURNOVER
SP_0853											hypothetical protein	UNKNOWN
SP_0854											hypothetical protein	UNKNOWN
SP_0855											topoisomerase IV, subunit A	DNA TURNOVER
SP_0856	1.02913	0.0699277	0.0233092	9		1.00754	0.118227	0.0446854	7		branched-chain amino acid aminotransferase	AMINO ACID METABOLSIM
SP_0857	1.04982	0.0755312	0.0195021	15		1.05541	0.171686	0.0429216	16		putative membrane protein	UNKNOWN
SP_0858	0.991681	0.03055	0.012472	6		0.997126	0.0443546	0.0181077	6		membrane protein	UNKNOWN
SP_0859	1.01569	0.0685446	0.015327	20		1.00261	0.108501	0.0271253	16		pyrrolidone-carboxylate peptidase	AMINO ACID METABOLSIM
SP_0860	1.02051	0.0525812	0.0158538	11		1.04838	0.124095	0.0344178	13		hypothetical protein	UNKNOWN
SP_0861											ribosomal protein S1	TRANSCRIPTION AND TRANSLATION
SP_0864											conserved hypothetical protein	UNKNOWN
SP_0865											DNA polymerase III, gamma and tau subunits	DNA TURNOVER
SP_0866											hypothetical protein	UNKNOWN
SP_0867											ABC transporter, ATP-binding protein	TRANSPORT
SP_0868											conserved hypothetical protein	UNKNOWN
SP_0869											aminotransferase, class-V	AMINO ACID METABOLSIM
SP_0870											NifU family protein	VARIOUS METABOLISM AND BIOSYNTHESIS
SP_0871											conserved hypothetical protein	UNKNOWN
SP_0872	0.54245	0.130829	0.0221141	35		0.590305	0.121835	0.0304588	16		D-alanyl-D-alanine carboxypeptidase	PEPTIDOGLYCAN
SP_0873	0.0226541	0.104259	0.023313	20		0.155942	0.215348	0.124331	3		membrane protein	UNKNOWN
SP_0875	0.943131	0.0473044	0.0157681	9		1.05824	0.105984	0.0335151	10		lactose phosphotransferase system repressor	REGULATOR
SP_0876	0.956433	0.0819043	0.0334373	6		1.01895	0.148201	0.0560147	7		putative 1-phosphofructokinase	CARBOHYDRATE METABOLISM
SP_0877	0.973563	0.0773976	0.0112896	47		1.05362	0.093414	0.015569	36		PTS system, fructose specific IIABC components	TRANSPORT
SP_0878											SpoE family protein	TRANSPORT
SP_0879	0.978203	0.0936401	0.0199641	22		0.993282	0.0850203	0.0173547	24		hypothetical protein	DNA TURNOVER
SP_0880	0.98891	0.0924662	0.0184932	25		1.05264	0.146523	0.0255063	33		aminotransferase, class-V	AMINO ACID METABOLSIM
SP_0881	0.983788	0.0822908	0.0130113	40		1.00637	0.103875	0.0166333	39		thiazole biosynthesis protein ThiI	AMINO ACID METABOLSIM
SP_0882	1.00166	0.0814989	0.0128861	40		1.0641	0.121097	0.0199083	37		conserved hypothetical protein	UNKNOWN
SP_0883	1.10127	0.0265634	0.0187832	2		1.21317	0.0245214	0.0122607	4		hypothetical protein	UNKNOWN
SP_0884	1.02793	0.11065	0.0349906	10		1.13475	0.0831381	0.0262906	10		hypothetical protein	UNKNOWN
SP_0885	0.998883	0.0721659	0.00931657	60		1.08466	0.0976772	0.0115921	71		hypothetical protein	UNKNOWN
SP_0886	0.999956	0.073683	0.00900181	67		1.1088	0.137401	0.0141719	94		putative type I restriction-modification system, M subunit	VARIOUS
SP_0887	0.990304	0.0774696	0.014909	27		1.10364	0.086987	0.0147035	35		putative type I restriction-modification system, S subunit	VARIOUS
SP_0888											hypothetical protein	UNKNOWN
SP_0889											hypothetical protein	UNKNOWN
SP_0891											putative type I restriction-modification system, S subunit	VARIOUS
SP_0892	1.01314	0.0903988	0.00687289	173		1.0882	0.159722	0.0104191	235		putative type I restriction-modification system, R subunit	VARIOUS
SP_0893	1.00629	0.063371	0.0200397	10		1.03994	0.1033	0.0311461	11		putative transcriptional repressor	REGULATOR
SP_0894	0.957661	0.119384	0.0123135	94		1.07371	0.123105	0.0133526	85		X-pro dipeptidyl-peptidase	TRANSCRIPTION AND TRANSLATION
SP_0895											DNA polymerase III, alpha subunit	DNA TURNOVER
SP_0896											6-phosphofructokinase	CARBOHYDRATE METABOLISM
SP_0897											pyruvate kinase	CARBOHYDRATE METABOLISM
SP_0899	0.983613	0.0705216	0.017104	17		1.08574	0.0855299	0.018235	22		conserved hypothetical protein	UNKNOWN
SP_0901	1.04978	0.0639348	0.0146677	19		1.05959	0.0857313	0.0202071	18		hypothetical protein	UNKNOWN
SP_0902	0.985925	0.076849	0.0129899	35		1.05773	0.108907	0.0179041	37		hypothetical protein	UNKNOWN
SP_0904	1.0348	0.0793076	0.0114471	48		1.07033	0.110141	0.0147182	56		conserved hypothetical protein	UNKNOWN
SP_0905	0.990039	0.111449	0.0249207	20		1.01339	0.135203	0.0270405	25		conserved hypothetical protein	UNKNOWN
SP_0906	1.05126	0.0593039	0.0419342	2		1.01432	0.0323061	0.016153	4		hypothetical protein	UNKNOWN
SP_0907	0.993728	0.0818181	0.00689033	141		1.04874	0.116989	0.00913528	164		putative capsular polysaccharide biosynthesis protein	CAPSULE
SP_0908	1.01855	0.0867748	0.00952477	83		1.03666	0.103507	0.0105642	96		putative transcriptional regulator	REGULATOR
SP_0909	1.01766	0.0518089	0.0195819	7		1.09678	0.136703	0.0516688	7		conserved hypothetical protein	UNKNOWN
SP_0910	0.994828	0.0629861	0.0181825	12		1.05013	0.072491	0.0187171	15		conserved hypothetical protein	UNKNOWN
SP_0911	1.02612	0.0454667	0.0137087	11		1.0859	0.0985348	0.0254416	15		hypothetical protein	UNKNOWN
SP_0912	1.04898	0.0824893	0.0180006	21		1.06294	0.098013	0.0188626	27		ABC transporter, ATP-binding protein	TRANSPORT
SP_0913	1.00567	0.0733617	0.00705923	108		1.00124	0.125133	0.0108099	134		putative ABC transporter, permease protein	TRANSPORT
SP_0916	1.01421	0.0700806	0.0103328	46		1.06682	0.131804	0.0211055	39		lysine decarboxylase	AMINO ACID METABOLSIM
SP_0917	0.926041	0.103377	0.0596848	3		0.908177	0.120063	0.0600316	4		pilin gene inverting-related protein	DNA TURNOVER
SP_0918	1.00266	0.0720317	0.019978	13		1.02157	0.149526	0.0450839	11		spermidine synthase	AMINO ACID METABOLSIM
SP_0919	0.995919	0.0787001	0.00947438	69		1.03986	0.10993	0.0129553	72		conserved hypothetical protein	AMINO ACID METABOLSIM
SP_0920	1.03791	0.102339	0.0163874	39		1.03928	0.155338	0.0248741	39		carboxynorspermidine decarboxylase	CARBOHYDRATE METABOLISM
SP_0921	0.995354	0.0648765	0.0108128	36		1.07925	0.0854725	0.0140516	37		agmatine deiminase	AMINO ACID METABOLSIM
SP_0922	0.998844	0.081668	0.011218	53		1.10489	0.145166	0.0205295	50		carbon-nitrogen hydrolase family protein	AMINO ACID METABOLSIM
SP_0923	1.04231	0.0747204	0.01263	35		1.13384	0.131729	0.0225914	34		Cof family protein	UNKNOWN
SP_0924	0.996492	0.0532474	0.014231	14		1.09904	0.0684846	0.0183033	14		hypothetical protein	UNKNOWN
SP_0925	0.981543	0.0630331	0.0105055	36		1.02869	0.130539	0.0214604	37		conserved hypothetical protein	UNKNOWN
SP_0926	0.995131	0.0883105	0.0312225	8		0.951487	0.156983	0.0473322	11		hypothetical protein	UNKNOWN
SP_0927	0.919137	0.157561	0.0382142	17		0.9597	0.0927854	0.0414949	5		transcriptional regulator, LysR family	REGULATOR
SP_0928	0.580029	0.177115	0.0534022	11		0.596737	0.190111	0.0573207	11		signal peptidase II	LIPOPROTEIN
SP_0929	0.765783	0.117814	0.0416535	8							ribosomal large subunit pseudouridine synthase D	TRANSCRIPTION AND TRANSLATION
SP_0930	0.870508	0.17312	0.0206918	70		1.0611	0.181884	0.0316619	33		choline binding protein E	VARIOUS
SP_0931	0.987349	0.0870763	0.0120753	52		0.995904	0.142991	0.0194586	54		glutamate 5-kinase	AMINO ACID METABOLSIM
SP_0932	1.01423	0.117051	0.021023	31		1.14586	0.109709	0.018815	34		gamma-glutamyl phosphate reductase	AMINO ACID METABOLSIM
SP_0933	0.999851	0.125157	0.0228504	30		1.0922	0.129341	0.0258682	25		pyrroline-5-carboxylate reductase	AMINO ACID METABOLSIM
SP_0935											thymidylate kinase	NUCLEOTIDE METABOLSIM
SP_0936											DNA polymerase III, delta prime subunit	DNA TURNOVER
SP_0937											conserved hypothetical protein	UNKNOWN
SP_0938	0.986146	0.0207265	0.0146559	2		0.956529	0.0939124	0.0542204	3		tetrapyrrole methylase family protein	UNKNOWN
SP_0939	0.934298	0.251853	0.0951915	7		1.07944	0.0580909	0.0205382	8		conserved hypothetical protein	UNKNOWN
SP_0943	0.756478	0.383624	0.062232	38		1.10511	0.217919	0.0487282	20	***	Gid protein	CELL DIVISION
SP_0944											uridylate kinase	NUCLEOTIDE METABOLSIM
SP_0945											ribosome recycling factor	TRANSCRIPTION AND TRANSLATION
SP_0946	0.971625	0.0700033	0.0175008	16		1.03156	0.0807467	0.0305194	7		conserved hypothetical protein	UNKNOWN
SP_0947											conserved hypothetical protein	UNKNOWN
SP_0948	0.991354	0.0910667	0.0227667	16		1.07929	0.129148	0.0345162	14		PhoH family protein	UNKNOWN
SP_0950	0.956342	0.0879685	0.0187549	22		1.03014	0.12825	0.0286775	20		acetyltransferase, GNAT family	VARIOUS METABOLISM AND BIOSYNTHESIS
SP_0951	1.03326	0.0920952	0.0348087	7		1.16421	0.107857	0.0359522	9		conserved hypothetical protein	UNKNOWN
SP_0953	0.993946	0.0566512	0.0157122	13		1.09017	0.12673	0.0351485	13		acetyltransferase, GNAT family	VARIOUS METABOLISM AND BIOSYNTHESIS
SP_0954	0.991618	0.0944995	0.0185329	26		1.07872	0.0923517	0.0171493	29		competence protein CelA	TRANSPORT
SP_0955	1.0209	0.0861407	0.0102958	70		1.06651	0.104313	0.0126498	68		DNA internalization-related competence protein ComEC/Rec2	TRANSPORT
SP_0956	1.00084	0.0752115	0.0284273	7		0.964715	0.104844	0.0349481	9		hypothetical protein	UNKNOWN
SP_0957	1.02514	0.124246	0.0259072	23		1.02284	0.115638	0.0207691	31		ABC transporter, ATP-binding protein	TRANSPORT
SP_0958	1.01472	0.0768996	0.0114635	45		1.02531	0.0968417	0.0135606	51		hypothetical protein	UNKNOWN
SP_0959											translation initiation factor IF-3	TRANSCRIPTION AND TRANSLATION
SP_0962	1.03063	0.158639	0.09159	3		1.0344	0.0425646	0.0245747	3		lactoylglutathione lyase	CARBOHYDRATE METABOLISM
SP_0963	1.00183	0.0719133	0.0160803	20		1.1306	0.0991145	0.0198229	25		dihydroorotate dehydrogenase, electron transfer subunit	NUCLEOTIDE METABOLSIM
SP_0964	0.952483	0.106632	0.0227341	22		1.0762	0.136677	0.0298254	21		dihydroorotate dehydrogenase B	NUCLEOTIDE METABOLSIM
SP_0965	1.00246	0.0868488	0.00920595	89		1.10168	0.126935	0.0128883	97		endo-beta-N-acetylglucosaminidase	CARBOHYDRATE METABOLISM
SP_0966	0.987076	0.100142	0.0147651	46		1.0434	0.155391	0.021146	54		adherence and virulence protein A	VARIOUS
SP_0967	1.0186	0.0431331	0.0215666	4		1.20155	0.0498231	0.0249115	4		conserved hypothetical protein TIGR00043	UNKNOWN
SP_0968											diacylglycerol kinase	LIPOPROTEIN
SP_0969											GTP-binding protein Era	TRANSCRIPTION AND TRANSLATION
SP_0970	0.931927	0.0833624	0.0251347	11		1.08415	0.168677	0.0562258	9		formamidopyrimidine-DNA glycosylase	DNA TURNOVER
SP_0971											dephospho-CoA kinase	VARIOUS METABOLISM AND BIOSYNTHESIS
SP_0972	0.980937	0.0609283	0.00879424	48		1.04049	0.105175	0.0143124	54		multi-drug resistance efflux pump	TRANSPORT
SP_0974											putative preprotein translocase, SecG subunit	TRANSPORT
SP_0975	0.76685	0.171417	0.0261408	43		0.924481	0.146447	0.0237568	38		exoribonuclease, VacB/Rnb family	RNA TURNOVER
SP_0976	0.547647	0.0552478	0.0390661	2		0.347713	0	0	1		SsrA-binding protein	TRANSCRIPTION AND TRANSLATION
SP_0977	0.933562	0.103511	0.0211291	24		1.02333	0.153036	0.0306071	25		tellurite resistance protein TehB	VARIOUS
SP_0978	1.02662	0.0968437	0.0176812	30		1.12984	0.122445	0.0209991	34		competence protein CoiA	VARIOUS
SP_0979	0.948672	0.0991294	0.0120212	68		0.995305	0.130796	0.0164787	63		oligoendopeptidase F	UNKNOWN
SP_0980	0.941148	0.119624	0.0239248	25		0.963086	0.220055	0.0449184	24		O-methyltransferase	UNKNOWN
SP_0981	0.692964	0.0958248	0.026577	13		0.778497	0.114908	0.0383025	9		putative protease maturation protein	PROTEIN TURNOVER
SP_0984	1.00561	0.0492366	0.0119416	17		0.996936	0.0774183	0.0158029	24		phosphoglycerate mutase family protein	CARBOHYDRATE METABOLISM
SP_0985	1.04068	0.140865	0.0996066	2							putative regulatory protein	REGULATOR
SP_0986	0.927388	0.0543923	0.0172004	10		1.0028	0.0782414	0.0235907	11		conserved hypothetical protein	MEMBRANE PROTEIN
SP_0987	1.02483	0.0504887	0.0119003	18		1.03199	0.0983547	0.0238545	17		hypothetical protein	UNKNOWN
SP_0988											UDP-N-acetylglucosamine pyrophosphorylase	CARBOHYDRATE METABOLISM
SP_0989	0.886498	0.102367	0.036192	8		0.926781	0.111255	0.0351819	10		MutT/nudix family protein	NUCLEOTIDE METABOLSIM
SP_0990	0.759359	0.00268019	0.00189518	2		0.684224	0.0726641	0.0513813	2		hypothetical protein	UNKNOWN
SP_0991											5-methylthioadenosine/S-adenosylhomocysteine nucleosidase	AMINO ACID METABOLSIM
SP_0992	0.32919	0.229889	0.132727	3							conserved hypothetical protein	UNKNOWN
SP_0993	1.09784	0.106838	0.0403811	7		1.10399	0.196259	0.0654196	9		exonuclease	DNA TURNOVER
SP_0994	0.201679	0.226444	0.16012	2							hypothetical protein	LIPOPROTEIN
SP_0997											hypothetical protein	UNKNOWN
SP_0998	1.03931	0.0178862	0.0126474	2		0.99891	0.0990935	0.0495467	4		hypothetical protein	UNKNOWN
SP_0999	1.00992	0.0786892	0.0262297	9		1.09951	0.144736	0.0417817	12		cytochrome c-type biogenesis protein CcdA	UNKNOWN
SP_1000	0.966428	0.0344288	0.00888949	15		1.03438	0.0581868	0.0145467	16		thioredoxin family protein	VARIOUS
SP_1001	0.984659	0.093008	0.0145254	41		1.02696	0.12022	0.0173523	48		amino acid permease family protein	TRANSPORT
SP_1002	0.968028	0.0556935	0.0101682	30		1.06003	0.129905	0.0202877	41		adhesion lipoprotein	TRANSPORT
SP_1004	1.00525	0.0800994	0.00593736	182		1.06143	0.103889	0.00706875	216		conserved hypothetical protein	UNKNOWN
SP_1006	1.08779	0.097797	0.0244492	16		1.10394	0.114704	0.027036	18		hypothetical protein	UNKNOWN
SP_1007	0.977541	0.0665201	0.0152607	19		1.05401	0.0819916	0.0160799	26		hypothetical protein	UNKNOWN
SP_1008	1.00004	0.0777923	0.0139719	31		1.08046	0.112231	0.0182063	38		peptidase t	UNKNOWN
SP_1009	1.02204	0.0920223	0.0143715	41		1.10165	0.144905	0.0200948	52		ferrochelatase	VARIOUS METABOLISM AND BIOSYNTHESIS
SP_1010	1.00616	0.0462123	0.0188661	6		1.13696	0.0716259	0.027072	7		large conductance mechanosensitive channel protein MscL	TRANSPORT
SP_1011	0.995699	0.0870719	0.0147178	35		1.06148	0.096656	0.0145714	44		GtrA family protein	UNKNOWN
SP_1012	0.992101	0.129229	0.0263787	24		1.06076	0.186312	0.0416607	20		conserved hypothetical protein	UNKNOWN
SP_1013	0.790037	0.0985162	0.0189594	27		0.904743	0.174048	0.0334956	27		aspartate-semialdehyde dehydrogenase	AMINO ACID METABOLSIM
SP_1014	1.00248	0.0584885	0.0114705	26		1.03511	0.0684221	0.012289	31		dihydrodipicolinate synthase	AMINO ACID METABOLSIM
SP_1016											thiophene and furan oxidation protein ThdF	RNA TURNOVER
SP_1017	1.01316	0.061687	0.0233155	7		1.12375	0.0454692	0.0143786	10		4-oxalocrotonate tautomerase	VARIOUS METABOLISM AND BIOSYNTHESIS
SP_1018	0.942604	0.191204	0.0637347	9		1.02479	0.239274	0.0976831	6		thymidine kinase	NUCLEOTIDE METABOLSIM
SP_1019	0.971788	0.107695	0.0298692	13		1.06327	0.114178	0.0285444	16		acetyltransferase, GNAT family	AMINO ACID METABOLSIM
SP_1020											peptide chain release factor 1	TRANSCRIPTION AND TRANSLATION
SP_1021	1.04941	0.074001	0.0157771	22		1.19747	0.136476	0.0284573	23		HemK protein	VARIOUS METABOLISM AND BIOSYNTHESIS
SP_1022											Sua5/YciO/YrdC family protein	TRANSCRIPTION AND TRANSLATION
SP_1023	1.01751	0.246693	0.0538327	21		1.0537	0.0877278	0.0187036	22		acetyltransferase, GNAT family	CARBOHYDRATE METABOLISM
SP_1024	0.813157	0.260021	0.0530767	24		0.933691	0.233236	0.0466472	25		serine hydroxymethyltransferase	AMINO ACID METABOLSIM
SP_1025	0.818274	0.391631	0.0727241	29		0.911322	0.344766	0.0676141	26		hypothetical protein	UNKNOWN
SP_1026	0.455821	0.149912	0.0432758	12		0.309782	0.141662	0.0408942	12		conserved hypothetical protein	MEMBRANE PROTEIN
SP_1027	0.755369	0.318986	0.0773655	17		0.832681	0.339292	0.0822904	17		conserved hypothetical protein	UNKNOWN
SP_1028	0.862142	0.0739991	0.03021	6		0.856871	0.214265	0.0958224	5		hypothetical protein	UNKNOWN
SP_1029	0.94494	0.175318	0.0320086	30		1.09312	0.156221	0.0276163	32		RNA methyltransferase, TrmA family	AMINO ACID METABOLSIM
SP_1030	1.00479	0.0797906	0.0148167	29		1.07097	0.104724	0.01796	34		conserved hypothetical protein	UNKNOWN
SP_1031	1.00507	0.0763382	0.0288531	7		1.06567	0.0398253	0.0150525	7		hypothetical protein	UNKNOWN
SP_1032	0.992342	0.0717854	0.0124962	33		1.03549	0.102489	0.0170816	36		iron-compound ABC transporter, iron compound-binding protein	TRANSPORT
SP_1033	0.938691	0.0820222	0.00905783	82		0.990562	0.120527	0.0124315	94		iron-compound ABC transporter, permease protein	TRANSPORT
SP_1034	0.980865	0.0649291	0.0102662	40		1.02782	0.10272	0.0160421	41		iron-compound ABC transporter, permease protein	TRANSPORT
SP_1035	0.9947	0.0716659	0.00856571	70		1.04251	0.110049	0.0117985	87		iron-compound ABC transporter, ATP-binding protein	TRANSPORT
SP_1036	1.04373	0.0601384	0.0200461	9		1.06714	0.0513651	0.0194142	7		hypothetical protein	UNKNOWN
SP_1037	0.997059	0.0581032	0.0155287	14		0.991211	0.0779342	0.021615	13		putative type II restriction endonuclease	VARIOUS
SP_1038	1.00538	0.123924	0.0292092	18		1.01993	0.0958201	0.0232398	17		hypothetical protein	UNKNOWN
SP_1039	1.14484	0.0268984	0.0190201	2		1.10848	0.287565	0.0958551	9		hypothetical protein	UNKNOWN
SP_1040	0.974079	0.0943365	0.00797289	140		1.06662	0.13719	0.0105531	169		site-specific recombinase, resolvase family	DNA TURNOVER
SP_1041	0.995149	0.0775216	0.0193804	16		1.03037	0.0927443	0.0239465	15		hypothetical protein	UNKNOWN
SP_1042	0.977465	0.0812248	0.0256855	10		1.02627	0.06519	0.0188187	12		hypothetical protein	UNKNOWN
SP_1043	0.991358	0.0899939	0.0109945	67		1.02845	0.121958	0.0133866	83		hypothetical protein	UNKNOWN
SP_1044	0.986497	0.0743162	0.0110784	45		1.02907	0.117135	0.0172707	46		putative hydrolase	UNKNOWN
SP_1045	1.03134	0.103614	0.0192406	29		1.10885	0.167646	0.027941	36		conserved hypothetical protein TIGR00147	UNKNOWN
SP_1047	1.02115	0.0915615	0.019521	22		1.11767	0.10741	0.0219249	24		hypothetical protein	UNKNOWN
SP_1048	0.996925	0.0958682	0.0225963	18		1.08177	0.12648	0.025296	25		hypothetical protein	UNKNOWN
SP_1049	0.956724	0.0650117	0.0229851	8		1.09642	0.0270481	0.0135241	4		hypothetical protein	UNKNOWN
SP_1050	0.965167	0.118678	0.0306424	15		1.1551	0.106776	0.0337656	10		putative transcriptional regulator	REGULATOR
SP_1051	1.01681	0.0654881	0.00746307	77		1.09373	0.0867364	0.00940788	85		conserved hypothetical protein	UNKNOWN
SP_1052	0.998404	0.0942035	0.00923742	104		1.06113	0.103012	0.00969051	113		putative phosphoesterase	UNKNOWN
SP_1053	1.02404	0.0747928	0.0176288	18		1.116	0.0979043	0.0213645	21		conserved domain protein	UNKNOWN
SP_1057	1.00393	0.100417	0.0143452	49		1.06629	0.127279	0.0171623	55		putative transcriptional regulator PlcR	REGULATOR
SP_1058											hypothetical protein	UNKNOWN
SP_1059	0.982026	0.0531414	0.0216949	6		1.0471	0.0565726	0.0253	5		hypothetical protein	UNKNOWN
SP_1060	0.95937	0.0892494	0.0194758	21		1.01138	0.132061	0.0264123	25		hypothetical protein	UNKNOWN
SP_1061	0.967709	0.0769694	0.00714643	116		1.03403	0.122889	0.010461	138		putative protein kinase	UNKNOWN
SP_1062	0.963797	0.0975984	0.0111224	77		1.00215	0.07234	0.00877251	68		ABC transporter, ATP-binding protein	TRANSPORT
SP_1063	0.995977	0.0942431	0.00961864	96		1.02627	0.121739	0.0119375	104		putative ABC-2 transporter, permease protein	TRANSPORT
SP_1065	1.02051	0.0330772	0.00997314	11		1.09105	0.0615088	0.0170595	13		hypothetical protein	UNKNOWN
SP_1067											putative cell division protein FtsW	CELL DIVISION
SP_1068	0.736155	0.173167	0.0264077	43		0.827748	0.146631	0.0282191	27		phosphoenolpyruvate carboxylase	CARBOHYDRATE METABOLISM
SP_1069	0.974289	0.0611408	0.0100515	37		1.08629	0.128446	0.0234509	30		conserved hypothetical protein	UNKNOWN
SP_1070	0.973912	0.0553864	0.0115489	23		1.01638	0.0967523	0.0197495	24		conserved hypothetical protein	UNKNOWN
SP_1071	0.945905	0.113713	0.0237109	23		1.01533	0.131336	0.0243885	29		ABC transporter, ATP-binding protein	TRANSPORT
SP_1072											DNA primase	DNA TURNOVER
SP_1073											RNA polymerase sigma-70 factor	TRANSCRIPTION AND TRANSLATION
SP_1074											conserved hypothetical protein	UNKNOWN
SP_1075	0.0370482	0.127089	0.0449326	8							glycosyl transferase CpoA	LIPOPROTEIN
SP_1076											glycosyl transferase, group 1	CARBOHYDRATE METABOLISM
SP_1077											conserved domain protein	UNKNOWN
SP_1078											hypothetical protein	UNKNOWN
SP_1079											GTP-binding protein, GTP1/Obg family	TRANSCRIPTION AND TRANSLATION
SP_1080											hypothetical protein	UNKNOWN
SP_1081											UDP-N-acetylglucosamine 1-carboxyvinyltransferase	CARBOHYDRATE METABOLISM
SP_1082	0.989145	0.0877042	0.0196113	20		0.907434	0.124839	0.0346241	13		acetyltransferase, GNAT family	VARIOUS METABOLISM AND BIOSYNTHESIS
SP_1083	1.06547	0.119429	0.0211122	32		0.988673	0.131891	0.0196612	45		conserved hypothetical protein	UNKNOWN
SP_1084											methionine aminopeptidase, type I	TRANSCRIPTION AND TRANSLATION
SP_1087	0.897946	0.0440523	0.0166502	7		1.08095	0.0492298	0.0174054	8		ATP-dependent DNA helicase PcrA	DNA TURNOVER
SP_1088	0.966488	0.068294	0.0182523	14		1.14749	0.126482	0.0381356	11		DNA repair protein RadC	DNA TURNOVER
SP_1089	0.949724	0.0407606	0.0135869	9		0.995813	0.106501	0.0355002	9		glutamine amidotransferase, class I	AMINO ACID METABOLSIM
SP_1090	1.00765	0.112787	0.0325588	12		1.15904	0.0356271	0.0145447	6		conserved hypothetical protein	UNKNOWN
SP_1091											hypothetical protein	UNKNOWN
SP_1092	0.997866	0.040196	0.0133987	9		1.07785	0.0729327	0.0210539	12		hypothetical protein	UNKNOWN
SP_1093	0.983508	0.0493954	0.0220903	5		0.98091	0.119695	0.0488652	6		hypothetical protein	UNKNOWN
SP_1094											aminotransferase, class-V	AMINO ACID METABOLSIM
SP_1095	1.10186	0.0939624	0.0271246	12		1.13865	0.151223	0.0419417	13		ribose-phosphate pyrophosphokinase	CARBOHYDRATE METABOLISM
SP_1096	1.00174	0.0590231	0.0196744	9		1.03737	0.181163	0.0546228	11		conserved hypothetical protein	UNKNOWN
SP_1097	0.986918	0.0606232	0.0147033	17		0.958048	0.140066	0.0285908	24		conserved hypothetical protein	NUCLEOTIDE METABOLSIM
SP_1098											inorganic polyphosphate/ATP-NAD kinase	VARIOUS METABOLISM AND BIOSYNTHESIS
SP_1099	0.971704	0.0597802	0.0159769	14		1.0425	0.073938	0.024646	9		ribosomal large subunit pseudouridine synthase, RluD subfamily	TRANSCRIPTION AND TRANSLATION
SP_1100	0.83084	0.0872062	0.0436031	4		0.66751	0	0	1		phosphate acetyltransferase	CARBOHYDRATE METABOLISM
SP_1102											conserved hypothetical protein TIGR00103	UNKNOWN
SP_1103	1.07736	0.0711307	0.0251485	8		1.22002	0.0709447	0.0268146	7		hypothetical protein	UNKNOWN
SP_1104	1.00644	0.0987938	0.0210629	22		1.09077	0.159628	0.0412158	15		putative membrane protein	UNKNOWN
SP_1106											conserved hypothetical protein	UNKNOWN
SP_1108											hypothetical protein	UNKNOWN
SP_1109	1.23443	0.119212	0.0533131	5		1.16021	0.0339824	0.0240292	2		hypothetical protein	UNKNOWN
SP_1110											macrolide-efflux protein	VARIOUS METABOLISM AND BIOSYNTHESIS
SP_1111	0.988599	0.0703245	0.0102579	47		1.01782	0.110674	0.0153477	52		conserved hypothetical protein	UNKNOWN
SP_1112	0.850784	0.10281	0.0164628	39		0.925488	0.134607	0.0205274	43		degV family protein	UNKNOWN
SP_1113											DNA-binding protein HU	DNA TURNOVER
SP_1114	0.95165	0.138064	0.0308721	20		1.03608	0.127562	0.025017	26		ABC transporter, ATP-binding protein	TRANSPORT
SP_1115	0.860712	0.175621	0.0331893	28		0.958831	0.187081	0.0336007	31		putative transcriptional regulator MutR	REGULATOR
SP_1116	1.00087	0.0915294	0.0124556	54		1.0486	0.112034	0.0155363	52		putative transporter	TRANSPORT
SP_1117											DNA ligase, NAD-dependent	DNA TURNOVER
SP_1118	0.890426	0.161472	0.0187708	74		1.01601	0.0937367	0.0107523	76		putative pullulanase	CARBOHYDRATE METABOLISM
SP_1119	0.978943	0.0762994	0.0159095	23		1.02343	0.090566	0.0177615	26		glyceraldehyde-3-phosphate dehydrogenase, NADP-dependent	CARBOHYDRATE METABOLISM
SP_1120	0.935614	0.0975357	0.0229894	18		0.880488	0.190449	0.0425857	20		hypothetical protein	UNKNOWN
SP_1121	1.03973	0.106484	0.012463	73		1.04727	0.145702	0.0163928	79		1,4-alpha-glucan branching enzyme	CARBOHYDRATE METABOLISM
SP_1122	1.01827	0.0750448	0.0102123	54		1.05017	0.09077	0.011173	66		glucose-1-phosphate adenylyltransferase	CARBOHYDRATE METABOLISM
SP_1123	1.01268	0.0820257	0.00900349	83		1.07071	0.0801234	0.00859013	87		glycogen biosynthesis protein GlgD	CARBOHYDRATE METABOLISM
SP_1124	1.01901	0.101687	0.0128114	63		1.03782	0.161166	0.0195443	68		glycogen synthase	CARBOHYDRATE METABOLISM
SP_1126	0.996533	0.0741119	0.0111728	44		0.998328	0.0906311	0.0123333	54		conserved hypothetical protein TIGR00045	AMINO ACID METABOLSIM
SP_1127	1.02813	0.0815908	0.0163182	25		0.992061	0.0968372	0.0171186	32		hypothetical protein	UNKNOWN
SP_1128											enolase	CARBOHYDRATE METABOLISM
SP_1130	1.05598	0.118522	0.0592611	4		1.00532	0.13717	0.0791954	3		transcriptional regulator	REGULATOR
SP_1131	1.03339	0.105424	0.0186365	32		1.07273	0.137133	0.0242419	32		putative transcriptional regulator	REGULATOR
SP_1133											hypothetical protein	UNKNOWN
SP_1134	0.953177	0.055962	0.0100511	31		1.08388	0.0970351	0.0168916	33		hypothetical protein	UNKNOWN
SP_1135	1.02656	0.0553049	0.0126878	19		1.03543	0.0598969	0.0122264	24		hypothetical protein	UNKNOWN
SP_1136	0.982922	0.056981	0.0116312	24		1.00825	0.0666728	0.0126	28		conserved domain protein	UNKNOWN
SP_1138	1.03877	0.0182852	0.0129296	2		1.20098	0.0812127	0.0406063	4		hypothetical protein	UNKNOWN
SP_1139	0.990729	0.105714	0.01542	47		1.03919	0.126681	0.0170817	55		hypothetical protein	UNKNOWN
SP_1140	1.00868	0.0872941	0.0143511	37		1.04735	0.110383	0.0183972	36		hypothetical protein	UNKNOWN
SP_1141	1.01283	0.051839	0.0113122	21		1.07935	0.0813279	0.0151022	29		hypothetical protein	UNKNOWN
SP_1142	0.999267	0.0680555	0.0111883	37		1.01841	0.0945908	0.0149561	40		hypothetical protein	UNKNOWN
SP_1143	0.986704	0.0814605	0.0169857	23		0.974813	0.107497	0.0206878	27		conserved hypothetical protein	UNKNOWN
SP_1144	0.986689	0.085617	0.0302702	8		1.11662	0.0979936	0.0370381	7		conserved hypothetical protein	UNKNOWN
SP_1145	1.00662	0.0815824	0.00923739	78		1.06847	0.1405	0.0149773	88		hypothetical protein	UNKNOWN
SP_1146	0.896322	0.076683	0.0242493	10		1.01201	0.109008	0.0363361	9		hypothetical protein	UNKNOWN
SP_1150	1.06689	0.076083	0.0240596	10		1.08513	0.119034	0.0343623	12		hypothetical protein	UNKNOWN
SP_1151											exonuclease RexB	DNA TURNOVER
SP_1152											exonuclease RexA	DNA TURNOVER
SP_1153	1.00626	0.0792675	0.0181852	19		1.10278	0.150324	0.0344867	19		hypothetical protein	UNKNOWN
SP_1154	0.994276	0.0743134	0.00473805	246		1.05054	0.123447	0.00735114	282		immunoglobulin A1 protease	VARIOUS
SP_1155											ribosomal biogenesis GTPase	TRANSCRIPTION AND TRANSLATION
SP_1156	0.969361	0.110599	0.0391027	8		1.01464	0.0994719	0.0351686	8		ribonuclease HII	RNA TURNOVER
SP_1157	1.00973	0.11275	0.0185359	37		1.02186	0.140659	0.0241228	34		voltage-gated chloride channel family protein	TRANSPORT
SP_1158	0.945592	0.0784382	0.0277321	8		0.978712	0.116425	0.0336091	12		hypothetical protein	UNKNOWN
SP_1159											site-specific tyrosine recombinase	DNA TURNOVER
SP_1160	1.01666	0.139996	0.0240091	34		1.10849	0.11555	0.0201147	33		putative lipoate-protein ligase	LIPOPROTEIN
SP_1161	1.00607	0.0931817	0.0125646	55		1.08458	0.139418	0.0191506	53		putative acetoin dehydrogenase complex, E3 component, dihydrolipoamide dehydrogenase	CARBOHYDRATE METABOLISM
SP_1162	1.01573	0.0768186	0.0153637	25		1.08725	0.165277	0.0306911	29		putative acetoin dehydrogenase complex, E2 component, dihydrolipoamide acetyltransferase	CARBOHYDRATE METABOLISM
SP_1163	0.970441	0.0777995	0.0194499	16		1.08239	0.0401407	0.0115876	12		putative acetoin dehydrogenase, E1 component, beta subunit	CARBOHYDRATE METABOLISM
SP_1164	0.986973	0.0571543	0.0124721	21		1.08794	0.108279	0.024212	20		putative acetoin dehydrogenase, E1 component, alpha subunit	CARBOHYDRATE METABOLISM
SP_1165	0.832632	0.0967111	0.0683851	2		0.891393	0.133941	0.0947109	2		hypothetical protein	UNKNOWN
SP_1166	0.954001	0.0737034	0.0106382	48		1.14668	0.118583	0.0194949	37		MATE efflux family protein	TRANSPORT
SP_1167	0.777642	0.102856	0.0187788	30		0.793697	0.0759934	0.0240312	10		dihydroorotase, multifunctional complex type	NUCLEOTIDE METABOLSIM
SP_1168	0.853669	0.0347788	0.0173894	4		1.04935	0	0	1		mutator MutT protein	DNA TURNOVER
SP_1169	0.966239	0.13387	0.050598	7		1.25576	0.119017	0.0449841	7		uracil-DNA glycosylase	DNA TURNOVER
SP_1170	1.00171	0.0791923	0.0142234	31		1.11479	0.177139	0.031314	32		hypothetical protein	UNKNOWN
SP_1171	1.01072	0.0699121	0.0156328	20		1.07195	0.303347	0.0735724	17		hydrolase, haloacid dehalogenase-like family	UNKNOWN
SP_1172											hypothetical protein	UNKNOWN
SP_1173	0.912591	0.117119	0.0370363	10		1.02025	0.179986	0.0542678	11		conserved hypothetical protein	UNKNOWN
SP_1174	1.03183	0.0468014	0.0135104	12		1.07507	0.0689079	0.017227	16		conserved domain protein	UNKNOWN
SP_1175	1.02672	0.0981718	0.00919463	114		1.06289	0.138836	0.0131778	111		conserved domain protein	UNKNOWN
SP_1176											phosphoenolpyruvate-protein phosphotransferase	CARBOHYDRATE METABOLISM
SP_1177											phosphocarrier protein HPr	VARIOUS
SP_1178											NrdH-redoxin	VARIOUS
SP_1179											ribonucleoside-diphosphate reductase 2, alpha subunit	NUCLEOTIDE METABOLSIM
SP_1180											ribonucleoside-diphosphate reductase 2, beta subunit	NUCLEOTIDE METABOLSIM
SP_1181	0.978992	0.0331517	0.0165758	4		1.04125	0.069798	0.0312146	5		hypothetical protein	UNKNOWN
SP_1182	0.939589	0.0658233	0.0124394	28		0.948105	0.122831	0.0307078	16		lactose phosphotransferase system repressor	REGULATOR
SP_1183	1.02694	0.00182989	0.00129393	2		1.08299	0.0773446	0.0446549	3		hypothetical protein	UNKNOWN
SP_1184	0.999611	0.0670647	0.00988814	46		1.04353	0.0929586	0.014014	44		6-phospho-beta-galactosidase	CARBOHYDRATE METABOLISM
SP_1185	1.0211	0.0704642	0.00941618	56		1.05777	0.102529	0.0139524	54		PTS system, lactose-specific IIBC components	TRANSPORT
SP_1186	0.997844	0.0566003	0.0151271	14		1.04352	0.0854637	0.0196067	19		PTS system, lactose-specific IIA component	TRANSPORT
SP_1187	0.984389	0.0691247	0.00987496	49		1.05859	0.100405	0.012359	66		transcription antiterminator LacT	TRANSCRIPTION AND TRANSLATION
SP_1188	0.958783	0.0922395	0.0278113	11		1.02555	0.146649	0.0391936	14		hypothetical protein	UNKNOWN
SP_1189	1.01955	0.0731854	0.0163647	20		1.08814	0.0902818	0.0212796	18		hypothetical protein	UNKNOWN
SP_1190	1.02066	0.0760843	0.0106539	51		1.04911	0.131066	0.0183529	51		tagatose 1,6-diphosphate aldolase	CARBOHYDRATE METABOLISM
SP_1191	1.01784	0.0861542	0.0145627	35		1.03846	0.113809	0.0177739	41		tagatose-6-phosphate kinase	CARBOHYDRATE METABOLISM
SP_1192	0.992435	0.0526678	0.0152039	12		1.06519	0.0860824	0.0248498	12		galactose-6-phosphate isomerase, LacB subunit	CARBOHYDRATE METABOLISM
SP_1193	0.922766	0.0904904	0.0369426	6		0.955947	0.081997	0.0579807	2		galactose-6-phosphate isomerase, LacA subunit	CARBOHYDRATE METABOLISM
SP_1197											conserved hypothetical protein	CARBOHYDRATE METABOLISM
SP_1198	1.07483	0.0209015	0.0147796	2		0.928877	0.0152446	0.0088015	3		hypothetical protein	CARBOHYDRATE METABOLISM
SP_1199	0.945048	0.0443237	0.0313416	2							hypothetical protein	UNKNOWN
SP_1200	0.952332	0.0876076	0.0140284	39		0.959091	0.11007	0.0224679	24		GTP-binding protein LepA	TRANSCRIPTION AND TRANSLATION
SP_1201	0.93026	0.0882231	0.017302	26		0.989887	0.123468	0.0246935	25		serine/threonine protein phosphatase	UNKNOWN
SP_1202	0.820808	0.130297	0.0260595	25		0.848447	0.123502	0.0356519	12		DNA repair protein RecN	DNA TURNOVER
SP_1203	0.895007	0.0246264	0.0123132	4		0.84112	0.0528825	0.0305317	3		putative transcriptional repressor	REGULATOR
SP_1204											putative hemolysin A	MEMBRANE PROTEIN
SP_1205											geranyltranstransferase	VARIOUS METABOLISM AND BIOSYNTHESIS
SP_1206											exodeoxyribonuclease VII, small subunit	DNA TURNOVER
SP_1207	0.701699	0.393089	0.101495	15		0.994447	0.0556623	0.0321366	3		exodeoxyribonuclease VII, large subunit	DNA TURNOVER
SP_1208	0.962862	0.102982	0.0257455	16		0.999444	0.106691	0.0266728	16		uridine kinase	NUCLEOTIDE METABOLSIM
SP_1209											hypothetical protein	UNKNOWN
SP_1210	0.989075	0.0498409	0.0249205	4		1.06687	0.0574697	0.0217215	7		hypothetical protein	UNKNOWN
SP_1211	0.951459	0.0856066	0.0428033	4		0.988167	0.125479	0.0627395	4		hypothetical protein	UNKNOWN
SP_1212	0.905828	0.0666864	0.0178227	14		0.8867	0.0809484	0.0269828	9		tRNA pseudouridine synthase B	TRANSCRIPTION AND TRANSLATION
SP_1213	0.97701	0.0631619	0.021054	9		1.02929	0.0921058	0.0277709	11		conserved domain protein	UNKNOWN
SP_1215	0.97874	0.0431966	0.0104767	17		1.02558	0.0695554	0.0163944	18		putative transporter, FNT family	TRANSPORT
SP_1216	1.11976	0.064976	0.0265264	6		1.16643	0.103799	0.0392325	7		hypothetical protein	UNKNOWN
SP_1217											hypothetical protein	UNKNOWN
SP_1218	1.09557	0.0374098	0.0187049	4		1.23958	0.080688	0.0304972	7		conserved hypothetical protein	UNKNOWN
SP_1219	1.04553	0.0231957	0.0164018	2		1.17798	0.0543957	0.0271979	4		DNA gyrase, A subunit	DNA TURNOVER
SP_1220	1.00737	0.127657	0.0451336	8		0.872884	0.0855365	0.0604834	2		L-lactate dehydrogenase	CARBOHYDRATE METABOLISM
SP_1221	0.998308	0.0789628	0.00851478	86		1.16684	0.122147	0.0147048	69		putative type II restriction endonuclease	VARIOUS
SP_1222	0.848808	0.306085	0.0441796	48		1.04774	0.191114	0.0318523	36		putative type II restriction endonuclease	VARIOUS
SP_1223	0.757045	0.276261	0.0873612	10		0.978507	0.176862	0.0790952	5		conserved hypothetical protein	UNKNOWN
SP_1224	1.05734	0.0457081	0.022854	4		1.04582	0.0320704	0.0160352	4		conserved domain protein	UNKNOWN
SP_1225	0.814299	0	0	1							vicX protein	UNKNOWN
SP_1226	0.733423	0.365382	0.0886181	17		0.96979	0.304764	0.175956	3		sensory box sensor histidine kinase	REGULATOR
SP_1227											DNA-binding response regulator	REGULATOR
SP_1228	0.944084	0.0653447	0.0106003	38		1.02091	0.118001	0.0188953	39		A/G-specific adenine glycosylase	DNA TURNOVER
SP_1229	0.425943	0.245541	0.0633984	15		0.840994	0.332553	0.191999	3		formate--tetrahydrofolate ligase	CARBOHYDRATE METABOLISM
SP_1230											phosphopantothenate--cysteine ligase	VARIOUS METABOLISM AND BIOSYNTHESIS
SP_1231											flavoprotein	VARIOUS METABOLISM AND BIOSYNTHESIS
SP_1232											membrane protein	UNKNOWN
SP_1233	1.01049	0.0649906	0.0129981	25		1.01257	0.108498	0.0201476	29		hypothetical protein	UNKNOWN
SP_1234	0.991109	0.046175	0.0111991	17		0.961309	0.13582	0.0329411	17		transcriptional regulator, biotin repressor family	REGULATOR
SP_1235	0.985677	0.0554349	0.0184783	9		1.0434	0.0815777	0.0288421	8		MutT/nudix family protein	VARIOUS
SP_1236	0.937282	0.0690401	0.0158389	19		0.988456	0.105213	0.0281193	14		acetyltransferase, GNAT family	VARIOUS METABOLISM AND BIOSYNTHESIS
SP_1237	0.990756	0.0605393	0.0151348	16		1.08751	0.0839052	0.0232711	13		acetyltransferase, GNAT family	VARIOUS METABOLISM AND BIOSYNTHESIS
SP_1238	0.94386	0.0817768	0.0132659	38		0.889416	0.16213	0.0512699	10		excinuclease ABC, subunit B	DNA TURNOVER
SP_1240	1.00466	0.076051	0.0121779	39		1.0575	0.0933413	0.0149466	39		conserved hypothetical protein	UNKNOWN
SP_1241	0.0714835	0.142906	0.0256667	31							amino acid ABC transporter, amino acid-binding protein/permease protein	TRANSPORT
SP_1242	0.0463106	0.0872008	0.0308301	8							amino acid ABC transporter, ATP-binding protein	TRANSPORT
SP_1243	1.00014	0.0770656	0.0544936	2		1.22746	0.0265479	0.0153275	3		glucose-6-phosphate 1-dehydrogenase	CARBOHYDRATE METABOLISM
SP_1244	0	0	0	2							signal recognition particle-docking protein FtsY	TRANSPORT
SP_1245	0.913073	0.205266	0.0725727	8		1.09686	0.113561	0.0401499	8		Cof family protein	UNKNOWN
SP_1246	1.03387	0.0735983	0.0130105	32		1.09188	0.10383	0.0158339	43		Cof family protein	UNKNOWN
SP_1247	0.608323	0.160362	0.0377977	18		0.638597	0.107755	0.0340752	10		conserved hypothetical protein	CELL DIVISION
SP_1248											ribonuclease III	TRANSCRIPTION AND TRANSLATION
SP_1249	0.986085	0.054191	0.00929367	34		1.03484	0.0756068	0.0119545	40		guanosine monophosphate reductase	NUCLEOTIDE METABOLSIM
SP_1250	0.999064	0.0871221	0.0108903	64		1.04955	0.137224	0.0157407	76		conserved domain protein	UNKNOWN
SP_1251	1.00105	0.0955763	0.00865307	122		1.03076	0.127054	0.0109351	135		putative endonuclease (DNA metabolism, DNA degradation)	VARIOUS
SP_1252	0.993138	0.0604917	0.0246956	6		1.00876	0.10051	0.0317842	10		hypothetical protein	UNKNOWN
SP_1253											hypothetical protein	UNKNOWN
SP_1254											hypothetical protein	UNKNOWN
SP_1255	0.98245	0.0698505	0.0180353	15		1.08362	0.0676765	0.0169191	16		putative 3-isopropylmalate dehydratase, small subunit	AMINO ACID METABOLSIM
SP_1256	0.988534	0.11423	0.0431749	7		1.02741	0.123066	0.0435105	8		conserved hypothetical protein	UNKNOWN
SP_1258	1.02236	0.077295	0.0125389	38		1.09571	0.126994	0.0217793	34		putative 2-isopropylmalate synthase	CARBOHYDRATE METABOLISM
SP_1259	0.99445	0.0459277	0.017359	7		1.14504	0.0600605	0.0268599	5		conserved hypothetical protein	UNKNOWN
SP_1260	1.00754	0.059415	0.0158793	14		1.0407	0.0613534	0.0194016	10		copper homeostasis protein CutC	TRANSPORT
SP_1261	1.0509	0.122716	0.0274401	20		1.05951	0.127059	0.0352397	13		conserved hypothetical protein	UNKNOWN
SP_1263	0.966654	0.109746	0.04908	5		0.941956	0.06138	0.0434022	2		DNA topoisomerase I	DNA TURNOVER
SP_1264	1.00649	0.0585018	0.00761629	59		1.03198	0.110539	0.0138174	64		conserved domain protein	UNKNOWN
SP_1265	0.89931	0.0523086	0.0369878	2		1.08348	0.050898	0.0359903	2		hypothetical protein	UNKNOWN
SP_1266	1.01014	0.0619361	0.0195859	10		1.0222	0.0691228	0.0184738	14		putative DNA processing protein DprA	DNA TURNOVER
SP_1267											licC protein	VARIOUS
SP_1268	0.955128	0.0114198	0.00807498	2		0.944587	0.0622683	0.0359506	3		licB protein	UNKNOWN
SP_1269											choline kinase	VARIOUS
SP_1270											alcohol dehydrogenase, zinc-containing	CARBOHYDRATE METABOLISM
SP_1271											putative 2-C-methyl-D-erythritol 4-phosphate cytidylyltransferase	VARIOUS METABOLISM AND BIOSYNTHESIS
SP_1272											putative polysaccharide biosynthesis protein	VARIOUS
SP_1273											licD1 protein	VARIOUS
SP_1274	0.564195	0.112562	0.031219	13		0.793414	0.169646	0.0470513	13		licD2 protein	MEMBRANE PROTEIN
SP_1275	0.624455	0.166856	0.0270676	38		0.575216	0.217265	0.0971637	5		carbamoyl-phosphate synthase, large subunit	NUCLEOTIDE METABOLSIM
SP_1276	0.628317	0.215457	0.044926	23		0.532511	0.309795	0.154897	4		carbamoyl-phosphate synthase, small subunit	NUCLEOTIDE METABOLSIM
SP_1277	0.566282	0.18619	0.0537484	12		0	0	0	2		aspartate carbamoyltransferase	NUCLEOTIDE METABOLSIM
SP_1278	0.750478	0.117525	0.0285039	17		0.492816	0.392272	0.277378	2		pyrimidine operon regulatory protein	NUCLEOTIDE METABOLSIM
SP_1279	0.942515	0.0875643	0.0437821	4		0.959948	1.11022e-16	1.11022e-16	1		endonuclease III	DNA TURNOVER
SP_1280	0.818447	0.0662572	0.0165643	16		1.02046	0.0717326	0.0271124	7		conserved hypothetical protein	UNKNOWN
SP_1281	1.01835	0.0804427	0.0137958	34		1.07006	0.0964139	0.0156404	38		hypothetical protein	UNKNOWN
SP_1282	1.01842	0.0625738	0.00782172	64		1.0354	0.107778	0.0127909	71		ABC transporter, ATP-binding protein	TRANSPORT
SP_1283	1.02971	0.0693919	0.0104612	44		1.03895	0.117132	0.0169066	48		heat shock protein HtpX	VARIOUS
SP_1284	1.02216	0.0187571	0.00937857	4		1.09627	0.0639826	0.0241832	7		lemA protein	UNKNOWN
SP_1285	0.976615	0.0643717	0.0214572	9		0.946453	0.100803	0.0290992	12		glucose-inhibited division protein B	CELL DIVISION
SP_1286	1.05188	0.07476	0.0115357	42		1.03714	0.110394	0.0150227	54		uracil permease	TRANSPORT
SP_1287	0	0	0	4		0.0665396	0.0898289	0.0518628	3		signal recognition particle protein	TRANSPORT
SP_1288	0.538161	0.339845	0.138741	6		0.64277	0.355809	0.159123	5		conserved hypothetical protein	UNKNOWN
SP_1289	1.00637	0.0569945	0.0100753	32		0.990973	0.106972	0.0183455	34		hypothetical protein	UNKNOWN
SP_1290	0.991988	0.0789958	0.0133527	35		1.02701	0.124884	0.0205308	37		conserved hypothetical protein	UNKNOWN
SP_1291	1.02835	0.0731178	0.0177337	17		1.08071	0.113918	0.0237536	23		Cof family protein	UNKNOWN
SP_1292	1.02369	0.0789423	0.00797437	98		1.079	0.119276	0.0122374	95		SAP domain protein	UNKNOWN
SP_1294	1.05102	0.0770145	0.0157205	24		1.1427	0.1141	0.0232906	24		camphor resistance protein	DNA TURNOVER
SP_1295	0.996394	0.0613565	0.0137197	20		1.09701	0.0941756	0.0192235	24		camphor resistance protein	DNA TURNOVER
SP_1296	0.956812	0.0722161	0.021774	11		1.08408	0.109653	0.0304124	13		putative chorismate mutase	AMINO ACID METABOLSIM
SP_1297											flavodoxin	VARIOUS
SP_1298	0.769271	0.137883	0.0324994	18		0.848504	0	0	1		DHH subfamily 1 protein	REGULATOR
SP_1300	0.994081	0.0958588	0.0303132	10		1.14442	0.144759	0.0436466	11		hypothetical protein	UNKNOWN
SP_1302	1.11537	0.0801162	0.0327073	6		1.09857	0.18454	0.0753381	6		conserved hypothetical protein	UNKNOWN
SP_1303											hypothetical protein	UNKNOWN
SP_1304	1.00764	0.0848443	0.0226756	14		1.07903	0.0661957	0.0183594	13		hypothetical protein	UNKNOWN
SP_1305	1.13937	0.0660431	0.0249619	7		1.30866	0.0636054	0.0212018	9		hypothetical protein	UNKNOWN
SP_1306	1.13586	0.063546	0.0100475	40		1.26786	0.102947	0.0142762	52		NADP-specific glutamate dehydrogenase	AMINO ACID METABOLSIM
SP_1307											hypothetical protein	UNKNOWN
SP_1315	1.01145	0.101204	0.0147622	47		1.04446	0.104228	0.013928	56		v-type sodium ATP synthase, subunit D	VARIOUS
SP_1316	1.02907	0.0691162	0.00720586	92		1.06781	0.0927088	0.00887989	109		v-type sodium ATP synthase, subunit B	VARIOUS
SP_1317	1.02412	0.0835907	0.00747658	125		1.08585	0.126519	0.01058	143		v-type sodium ATP synthase, subunit A	VARIOUS
SP_1318	0.992856	0.0685572	0.0103354	44		1.04799	0.102748	0.0139822	54		v-type sodium ATP synthase, subunit G	VARIOUS
SP_1319	0.98308	0.0968944	0.0102136	90		1.02993	0.118553	0.0110073	116		v-type sodium ATP synthase, subunit C	VARIOUS
SP_1320	1.00382	0.104232	0.0152038	47		1.02499	0.146774	0.0199734	54		v-type sodium ATP synthase, subunit E	VARIOUS
SP_1321	0.994249	0.0789283	0.0129757	37		1.01897	0.101198	0.0147612	47		v-type sodium ATP synthase, subunit K	VARIOUS
SP_1322	1.01324	0.0786276	0.0064851	147		1.02807	0.0945525	0.00691436	187		v-type sodium ATP synthase, subunit I	VARIOUS
SP_1323	1.0514	0.0974734	0.0160245	37		1.07086	0.119697	0.0167609	51		hypothetical protein	UNKNOWN
SP_1324	1.01011	0.0677368	0.00726215	87		1.07657	0.106184	0.00998897	113		putative regulatory protein	REGULATOR
SP_1325	0.99681	0.0786976	0.0083892	88		1.07984	0.0955234	0.00980049	95		oxidoreductase, Gfo/Idh/MocA family	UNKNOWN
SP_1326	0.99106	0.0763742	0.00525782	211		1.07033	0.112645	0.007096	252		neuraminidase	VARIOUS
SP_1327	1.02721	0.0826009	0.0176106	22		1.08788	0.117209	0.0239252	24		conserved hypothetical protein	UNKNOWN
SP_1328	1.01922	0.0857044	0.00802695	114		1.04769	0.148866	0.0137043	118		sodium:solute symporter family protein	TRANSPORT
SP_1329	1.02074	0.0886451	0.00924189	92		1.03915	0.121516	0.0114822	112		N-acetylneuraminate lyase	CARBOHYDRATE METABOLISM
SP_1330	1.03401	0.0825724	0.00880225	88		1.05333	0.11377	0.0126412	81		putative N-acetylmannosamine-6-P epimerase	CARBOHYDRATE METABOLISM
SP_1331	1.03016	0.0742869	0.00863568	74		1.03487	0.115964	0.013047	79		putative phosphosugar-binding transcriptional regulator	REGULATOR
SP_1332	1.08348	0.096351	0.0233685	17		1.02895	0.146093	0.033516	19		conserved domain protein	UNKNOWN
SP_1333											hypothetical protein	UNKNOWN
SP_1334											conserved hypothetical protein	UNKNOWN
SP_1335	1.07585	0.0783244	0.0276919	8		1.04504	0.088996	0.0314649	8		hypothetical protein	UNKNOWN
SP_1336	0.984985	0.0527942	0.00919028	33		0.936461	0.0994161	0.0175744	32		type II DNA modification methyltransferase Spn5252IP	AMINO ACID METABOLSIM
SP_1338	1.00627	0.0807825	0.0243568	11		1.055	0.10176	0.0271966	14		hypothetical protein	UNKNOWN
SP_1339											hypothetical protein	UNKNOWN
SP_1340	1.00426	0.0757703	0.00725748	109		1.04777	0.0856649	0.00791972	117		hypothetical protein	UNKNOWN
SP_1341	1.0192	0.0885967	0.0118392	56		1.0655	0.119396	0.015414	60		ABC transporter, ATP-binding protein	TRANSPORT
SP_1342	0.967718	0.0830424	0.007398	126		1.01909	0.10206	0.00825104	153		drug efflux ABC transporter, permease/ATP-binding protein	TRANSPORT
SP_1343	0.979058	0.072452	0.00591568	150		1.06257	0.108401	0.00836333	168		prolyl oligopeptidase family protein	UNKNOWN
SP_1344	1.00483	0.0903575	0.00588177	236		1.05328	0.114478	0.00678112	285		conserved hypothetical protein	UNKNOWN
SP_1345											hypothetical protein	UNKNOWN
SP_1346	1.02803	0.0680861	0.0148576	21		1.0125	0.0911751	0.0194386	22		putative membrane protein	UNKNOWN
SP_1347											hypothetical protein	UNKNOWN
SP_1348											conserved hypothetical protein	UNKNOWN
SP_1349											hypothetical protein	UNKNOWN
SP_1350	0.92081	0.0436828	0.0218414	4		0.956034	1.11022e-16	1.11022e-16	1		conserved domain protein	UNKNOWN
SP_1351	1.00926	0.0378193	0.0189097	4		0.975384	0.0391559	0.0226067	3		hypothetical protein	UNKNOWN
SP_1353											hypothetical protein	UNKNOWN
SP_1356	1.04662	0.0724164	0.0150999	23		1.09673	0.132307	0.0264614	25		amidohydrolase family protein	VARIOUS METABOLISM AND BIOSYNTHESIS
SP_1357	0.967068	0.0930339	0.0135704	47		0.936718	0.173747	0.0243294	51		ABC transporter, permease/ATP-binding protein	TRANSPORT
SP_1358	0.969264	0.0953114	0.013757	48		0.998376	0.115626	0.0176328	43		ABC transporter, permease/ATP-binding protein	TRANSPORT
SP_1359	0.937436	0.128003	0.0222825	33		1.02753	0.112793	0.018543	37		peptide methionine sulfoxide reductase	AMINO ACID METABOLSIM
SP_1360	0.861291	0.108198	0.0312339	12		0.969712	0.147108	0.0657886	5		homoserine kinase	AMINO ACID METABOLSIM
SP_1361	0.805083	0.0806632	0.022372	13							homoserine dehydrogenase	REGULATOR
SP_1362	0.934896	0.0942496	0.0261401	13		0.879677	0.0931337	0.0465669	4		putative transcriptional regulator MecA	REGULATOR
SP_1363	0.431053	0.175377	0.0715974	6		0.294676	0.224869	0.112435	4		conserved domain protein	UNKNOWN
SP_1364	1.15653	0.0300092	0.0212197	2		1.05555	0.160529	0.113511	2		hypothetical protein	UNKNOWN
SP_1365	0.884833	1.11022e-16	1.11022e-16	1							glycosyl transferase, family 2	UNKNOWN
SP_1366											glycosyl transferase, group 1	UNKNOWN
SP_1367	0.604667	0.110468	0.078113	2		0.302492	0.165419	0.0955047	3		licD3 protein	UNKNOWN
SP_1368	1.01846	0.0513055	0.00855091	36		1.03588	0.0882002	0.014308	38		psr protein	UNKNOWN
SP_1369	1.04713	0.0952194	0.0165756	33		1.13148	0.130473	0.0242283	29		prephenate dehydratase	AMINO ACID METABOLSIM
SP_1370	0.986446	0.0861502	0.01723	25		1.07783	0.0712567	0.014858	23		shikimate kinase	AMINO ACID METABOLSIM
SP_1371	1.00278	0.0645342	0.0124196	27		1.12422	0.102276	0.019683	27		3-phosphoshikimate 1-carboxyvinyltransferase	AMINO ACID METABOLSIM
SP_1372	1.02617	0.043697	0.0252285	3		1.09806	0.0772213	0.0546037	2		conserved hypothetical protein	UNKNOWN
SP_1373	1.03821	0.0606849	0.0105639	33		1.06044	0.171872	0.0294758	34		prephenate dehydrogenase	AMINO ACID METABOLSIM
SP_1374	1.01832	0.084074	0.0144186	34		1.07412	0.127909	0.0219363	34		chorismate synthase	AMINO ACID METABOLSIM
SP_1375	0.996076	0.0699109	0.0160387	19		1.02795	0.134076	0.0346182	15		3-dehydroquinate synthase	AMINO ACID METABOLSIM
SP_1376	1.04484	0.0771063	0.018701	17		1.15649	0.150303	0.0327988	21		shikimate 5-dehydrogenase	AMINO ACID METABOLSIM
SP_1377	1.0224	0.0901543	0.0187985	23		1.10238	0.0982652	0.0209502	22		3-dehydroquinate dehydratase	AMINO ACID METABOLSIM
SP_1378	0.957313	0.173011	0.0305844	32		1.12483	0.270765	0.0494347	30		conserved hypothetical protein	UNKNOWN
SP_1379	1.01938	0.0222729	0.0157493	2		1.11845	0.0657089	0.0464632	2		hypothetical protein	UNKNOWN
SP_1380	0.998521	0.0901255	0.0104769	74		1.10945	0.129466	0.014754	77		hypothetical protein	UNKNOWN
SP_1381	1.00225	0.0919151	0.0375242	6		1.20464	0.137363	0.043438	10		ABC transporter, ATP-binding protein	TRANSPORT
SP_1382	0.982142	0.0760241	0.011873	41		1.09195	0.100229	0.0151102	44		alpha-amylase	CARBOHYDRATE METABOLISM
SP_1383											alanyl-tRNA synthetase	AMINO ACID METABOLSIM
SP_1384	0.969124	0.210443	0.0470565	20		1.06037	0.143969	0.0330288	19		conserved hypothetical protein	UNKNOWN
SP_1385	1.0312	0.0752835	0.0284545	7		1.07502	0.0980976	0.0326992	9		hypothetical protein	UNKNOWN
SP_1386	0.993941	0.0542146	0.0102456	28		1.06163	0.137854	0.0247593	31		spermidine/putrescine ABC transporter, spermidine/putrescine-binding protein	TRANSPORT
SP_1387	0.998439	0.0484486	0.0134372	13		1.01897	0.139133	0.0347832	16		spermidine/putrescine ABC transporter, permease protein	TRANSPORT
SP_1388	1.0039	0.0449085	0.0112271	16		1.03663	0.0768366	0.0205355	14		spermidine/putrescine ABC transporter, permease protein	TRANSPORT
SP_1389	1.11854	0.0135538	0.00958399	2		1.06747	0	0	1		spermidine/putrescine ABC transporter, ATP-binding protein	TRANSPORT
SP_1390	1.01671	0.0117523	0.00831017	2		1.02685	0.0685307	0.0395662	3		UDP-N-acetylenolpyruvoylglucosamine reductase	CARBOHYDRATE METABOLISM
SP_1391	0.994537	0.082869	0.0136236	37		1.03513	0.106629	0.0198006	29		conserved hypothetical protein	UNKNOWN
SP_1392	1.04015	0.0796179	0.0169746	22		1.05551	0.105166	0.0202393	27		alpha-acetolactate decarboxylase	VARIOUS METABOLISM AND BIOSYNTHESIS
SP_1393	1.03946	0.0686637	0.0083267	68		1.03431	0.102236	0.0114303	80		conserved hypothetical protein	UNKNOWN
SP_1394	0.9676	0.0918213	0.0216425	18		0.967388	0.0796562	0.021289	14		amino acid ABC transporter, amino acid-binding protein	TRANSPORT
SP_1395	0.927094	0.084134	0.0217233	15		0.962852	0.18115	0.0546188	11		putative phosphate transport system regulatory protein PhoU	REGULATOR
SP_1396	0.924471	0.0857743	0.0151629	32		0.936561	0.108967	0.0202347	29		putative phosphate ABC transporter, ATP-binding protein	TRANSPORT
SP_1397	0.939825	0.0935544	0.0160444	34		0.940512	0.133694	0.0252658	28		putative phosphate ABC transporter, ATP-binding protein	TRANSPORT
SP_1398	0.85201	0.076793	0.0163723	22		0.888492	0.0946098	0.0211554	20		putative phosphate ABC transporter, permease protein	TRANSPORT
SP_1399	0.872266	0.0609863	0.0157466	15		0.953563	0.120815	0.0493226	6		putative phosphate ABC transporter, permease protein	TRANSPORT
SP_1400	0.964638	0.0850128	0.0109751	60		1.03611	0.10392	0.0153222	46		putative phosphate ABC transporter, phosphate-binding protein	TRANSPORT
SP_1401	0.971167	0.147354	0.0736772	4		1.03144	0.102534	0.0458546	5		hypothetical protein	UNKNOWN
SP_1402	0.995945	0.0551243	0.0147326	14		1.01452	0.0900564	0.0284783	10		NOL1/NOP2/sun family protein	AMINO ACID METABOLSIM
SP_1403	0.90357	0.0781628	0.0189573	17		1.03032	0.0733204	0.0244401	9		inositol monophosphatase family protein	VARIOUS METABOLISM AND BIOSYNTHESIS
SP_1404	0.869108	0.0317184	0.0224283	2		0.994038	0	0	1		conserved hypothetical protein	UNKNOWN
SP_1405											transcriptional regulator	REGULATOR
SP_1406	1.0861	0.0816022	0.0204005	16		1.07584	0.08596	0.02149	16		hypothetical protein	UNKNOWN
SP_1407	1.10102	0.0589254	0.0135184	19		1.06422	0.0960587	0.0200296	23		hydrolase, haloacid dehalogenase-like family	VARIOUS METABOLISM AND BIOSYNTHESIS
SP_1408	1.10315	0.106179	0.0212358	25		1.10247	0.103855	0.0192854	29		putative acyl-ACP thioesterase	LIPOPROTEIN
SP_1409	1.0295	0.106279	0.020843	26		1.12732	0.170768	0.0341535	25		putative oxygen-independent coproporphyrinogen III oxidase	VARIOUS METABOLISM AND BIOSYNTHESIS
SP_1410	0.952948	0.0776589	0.0194147	16		1.02461	0.112405	0.0374683	9		conserved hypothetical protein	UNKNOWN
SP_1411	0.724548	0	0	1		0.884268	0	0	1		conserved hypothetical protein	UNKNOWN
SP_1412	0.409706	0.268788	0.0392067	47		0.471485	0.244382	0.0381661	41		prolipoprotein diacylglyceryl transferase	LIPOPROTEIN
SP_1413											Hpr(Ser) kinase/phosphatase	VARIOUS
SP_1415	1.02637	0.0920288	0.0196206	22		1.04732	0.151631	0.0316173	23		glucosamine-6-phosphate isomerase	CARBOHYDRATE METABOLISM
SP_1416	1.0335	0.0617738	0.0110949	31		1.0443	0.119826	0.0218771	30		S-adenosylmethionine:tRNA ribosyltransferase-isomerase	TRANSCRIPTION AND TRANSLATION
SP_1419	1.01041	0.055374	0.0159851	12		1.13404	0.0601453	0.0173625	12		acetyltransferase, GNAT family	VARIOUS METABOLISM AND BIOSYNTHESIS
SP_1420											NH(3)-dependent NAD(+) synthetase	VARIOUS METABOLISM AND BIOSYNTHESIS
SP_1421											nicotinate phosphoribosyltransferase	VARIOUS METABOLISM AND BIOSYNTHESIS
SP_1422	0.970573	0.0734144	0.0113281	42		1.05887	0.0862732	0.0118505	53		hypothetical protein	UNKNOWN
SP_1423	0.935959	0.0472801	0.016716	8		0.971872	0.0587929	0.018592	10		putative transcriptional repressor	REGULATOR
SP_1424	0.999146	0.0841898	0.0111512	57		1.08127	0.118392	0.0156814	57		hypothetical protein	UNKNOWN
SP_1425	0.907742	0.0910806	0.0455403	4		1.02097	0.0364439	0.0162982	5		hypothetical protein	UNKNOWN
SP_1426	1.01032	0.0861316	0.0152261	32		1.0859	0.112124	0.0186874	36		ABC transporter, ATP-binding protein	TRANSPORT
SP_1427	0.971994	0.0827908	0.031292	7		0.858723	0.177659	0.0592195	9		peptidase, U32 family	UNKNOWN
SP_1428	0.982917	0.074285	0.0145685	26		1.0088	0.0964047	0.0162954	35		conserved hypothetical protein	UNKNOWN
SP_1429	1.01565	0.058262	0.0114261	26		1.07009	0.0795188	0.0138424	33		peptidase, U32 family	UNKNOWN
SP_1431	0.986087	0.0781598	0.00921123	72		1.06064	0.100711	0.0111901	81		putative type II DNA modification methyltransferase	VARIOUS
SP_1432	1.03193	0.0216546	0.0153121	2		1.02133	0.116963	0.0584814	4		hypothetical protein	UNKNOWN
SP_1433	0.994259	0.0773886	0.00773886	100		1.04257	0.118821	0.0112275	112		transcriptional regulator, AraC family	REGULATOR
SP_1434	0.995163	0.0758077	0.00625251	147		1.07285	0.103729	0.00793235	171		ABC transporter, permease/ATP-binding protein	TRANSPORT
SP_1435	1.00231	0.0839434	0.0072247	135		1.08406	0.111455	0.0088669	158		ABC transporter, ATP-binding protein	TRANSPORT
SP_1436	0.981485	0.074881	0.00821926	83		1.05162	0.11787	0.0123561	91		hypothetical protein	UNKNOWN
SP_1437	1.00089	0.0631053	0.00951349	44		1.06141	0.0828965	0.0126416	43		conserved domain protein	UNKNOWN
SP_1438	1.01587	0.0940631	0.0129206	53		1.0492	0.138926	0.0184012	57		ABC transporter, ATP-binding protein	TRANSPORT
SP_1445	0.210627	0.27588	0.104273	7							GMP synthase	NUCLEOTIDE METABOLSIM
SP_1446	0.992014	0.0643191	0.0160798	16		0.882997	0.104588	0.0222983	22		transcriptional regulator, GntR family	REGULATOR
SP_1447	1.0346	0.0781667	0.0145152	29		0.998761	0.170051	0.0300611	32		membrane protein	UNKNOWN
SP_1448	0.985097	0.0842372	0.0126992	44		1.00313	0.122562	0.0171621	51		conserved hypothetical protein	UNKNOWN
SP_1449	1.06473	0.0895373	0.0147198	37		1.03436	0.184327	0.0284422	42		C3-degrading proteinase	VARIOUS
SP_1450	1.01216	0.0703918	0.0128517	30		1.05336	0.101212	0.0184786	30		putative platelet activating factor	VARIOUS
SP_1451	1.04397	0.0314571	0.0128423	6		1.11174	0.0874762	0.0291587	9		Cof family protein	UNKNOWN
SP_1452	0.997493	0.0571993	0.018088	10		1.04707	0.108753	0.036251	9		hypothetical protein	UNKNOWN
SP_1453	1.0214	0.0754263	0.0120779	39		1.06531	0.0951362	0.0150424	40		conserved domain protein	UNKNOWN
SP_1454	1.0726	0.0571073	0.0201905	8		1.07842	0.0679829	0.0277539	6		hypothetical protein	UNKNOWN
SP_1455	1.00342	0.0979198	0.0346199	8		1.04387	0.0785575	0.0261858	9		hypothetical protein	UNKNOWN
SP_1456											peptide deformylase	TRANSCRIPTION AND TRANSLATION
SP_1457	0.963065	0.0700725	0.0140145	25		0.994275	0.114642	0.0196609	34		RNA methyltransferase, TrmH family, group 3	TRANSCRIPTION AND TRANSLATION
SP_1458	0.970489	0.0752193	0.0307081	6		1.00093	0.163837	0.0732701	5		thioredoxin reductase	NUCLEOTIDE METABOLSIM
SP_1459	0.330387	0.305378	0.152689	4							hypothetical protein	UNKNOWN
SP_1460	0.972452	0.0659097	0.0466052	2							amino acid ABC transporter, ATP-binding protein	TRANSPORT
SP_1461											amino acid ABC transporter, permease protein	TRANSPORT
SP_1462	0.970828	0.0377886	0.0119498	10		1.02669	0.0498379	0.0157601	10		conserved hypothetical protein	UNKNOWN
SP_1463	1.02875	0.08579	0.0191832	20		1.15367	0.114661	0.0278094	17		methylated-DNA--protein-cysteine S-methyltransferase	TRANSCRIPTION AND TRANSLATION
SP_1464	0.983537	0.0883962	0.0173359	26		1.04124	0.179867	0.0480714	14		acetyltransferase, GNAT family	VARIOUS METABOLISM AND BIOSYNTHESIS
SP_1465	0.98668	0.0627028	0.0161898	15		1.14467	0.12677	0.02988	18		hypothetical protein	UNKNOWN
SP_1466	0.896245	0.0856552	0.0302837	8		0.512986	0.351772	0.175886	4		hemolysin	MEMBRANE PROTEIN
SP_1467	0.967079	0.0806079	0.0223566	13		1.10587	0.100792	0.0260243	15		glutamine amidotransferase subunit	VARIOUS METABOLISM AND BIOSYNTHESIS
SP_1468	1.00498	0.0333276	0.0117831	8		1.12134	0.0600347	0.0200116	9		pyridoxine biosynthesis protein	VARIOUS METABOLISM AND BIOSYNTHESIS
SP_1469	0.933528	0.0821845	0.0164369	25		1.06797	0.122604	0.0220204	31		NADH oxidase	VARIOUS
SP_1470	1.02519	0.0821031	0.0149899	30		1.04844	0.0989438	0.0197888	25		putative thiamine biosynthesis protein ApbE	UNKNOWN
SP_1471	0.954803	0.0804724	0.0359883	5		0.921409	0.0150397	0.0106347	2		putative oxidoreductase	UNKNOWN
SP_1472	1.02401	0.104466	0.0127625	67		1.05985	0.134357	0.0151163	79		putative oxidoreductase	UNKNOWN
SP_1473	0.943282	0.0208101	0.014715	2		0.979355	0.0322052	0.0161026	4		conserved hypothetical protein	UNKNOWN
SP_1474											glycyl-tRNA synthetase, beta subunit	AMINO ACID METABOLSIM
SP_1475											glycyl-tRNA synthetase, alpha subunit	AMINO ACID METABOLSIM
SP_1476	0.964268	0.0769539	0.0145429	28		1.13154	0.151298	0.0276231	30		hypothetical protein	UNKNOWN
SP_1477	0.975873	0.0944316	0.0333866	8		1.19811	0.157221	0.0524069	9		hypothetical protein	UNKNOWN
SP_1478	1.01381	0.0653076	0.0217692	9		1.00393	0.0964379	0.0393706	6		oxidoreductase, aldo/keto reductase family	UNKNOWN
SP_1479	0.809141	0.138066	0.0213041	42		0.805424	0.22667	0.0334206	46		peptidoglycan N-acetylglucosamine deacetylase A	PEPTIDOGLYCAN
SP_1480											hypothetical protein	UNKNOWN
SP_1481	0.956571	0.0228369	0.0161482	2		0.993722	0.0593392	0.0342595	3		hypothetical protein	UNKNOWN
SP_1482	1.04625	0.0784285	0.0160092	24		1.03284	0.110444	0.021255	27		oxidoreductase, Gfo/Idh/MocA family	UNKNOWN
SP_1483	0.913112	0.106964	0.0338249	10		1.07041	0.113161	0.0565806	4		ATP-dependent RNA helicase, DEAD/DEAH box family	TRANSCRIPTION AND TRANSLATION
SP_1487											hypothetical protein	UNKNOWN
SP_1488											hypothetical protein	UNKNOWN
SP_1489											translation elongation factor Tu	TRANSCRIPTION AND TRANSLATION
SP_1490	1.04671	0.0691907	0.030943	5		1.16146	0.125292	0.0560321	5		hypothetical protein	UNKNOWN
SP_1491	0.21995	0.183696	0.129892	2							putative glycerol uptake facilitator protein	TRANSPORT
SP_1492	1.03185	0.0955846	0.0318615	9		1.00857	0.164336	0.0581016	8		cell wall surface anchor family protein	PEPTIDOGLYCAN
SP_1493	1.01086	0.0801267	0.0125137	41		1.03867	0.106351	0.0146084	53		hypothetical protein	UNKNOWN
SP_1494	0.983884	0.0654894	0.0117623	31		1.01033	0.0795662	0.0129073	38		hypothetical protein	UNKNOWN
SP_1495	1.01663	0.0280314	0.00991061	8		1.03431	0.0672683	0.0237829	8		hypothetical protein	UNKNOWN
SP_1498	0.658642	0.137596	0.0286907	23		0.275346	0.344923	0.243897	2	LS	phosphoglucomutase	CARBOHYDRATE METABOLISM
SP_1499	1.04412	0.0519766	0.0212194	6		1.05801	0.0967516	0.0342068	8		bacterocin transport accessory protein	MEMBRANE PROTEIN
SP_1500	1.01053	0.0694628	0.0136228	26		1.10982	0.101526	0.0207239	24		amino acid ABC transporter, amino acid-binding protein	TRANSPORT
SP_1501	0.97564	0.0559281	0.013982	16		1.09732	0.10311	0.0257774	16		amino acid ABC transporter, ATP-binding protein	TRANSPORT
SP_1502	0.983593	0.06486	0.0152877	18		1.07083	0.108071	0.0311974	12		amino acid ABC transporter, permease protein	TRANSPORT
SP_1504	0.5603	0.32229	0.0739383	19		0.82314	0.226102	0.0652701	12		TPR domain protein	MEMBRANE PROTEIN
SP_1505	0.169025	0.18816	0.0290338	42		0.135952	0.172526	0.0431316	16		membrane protein	MEMBRANE PROTEIN
SP_1506	0.855208	0.0874768	0.0165316	28						LS	conserved hypothetical protein	CARBOHYDRATE METABOLISM
SP_1507											ATP synthase F1, epsilon subunit	VARIOUS METABOLISM AND BIOSYNTHESIS
SP_1508											ATP synthase F1, beta subunit	VARIOUS METABOLISM AND BIOSYNTHESIS
SP_1509											ATP synthase F1, gamma subunit	VARIOUS METABOLISM AND BIOSYNTHESIS
SP_1510											ATP synthase F1, alpha subunit	VARIOUS METABOLISM AND BIOSYNTHESIS
SP_1511											ATP synthase F1, delta subunit	VARIOUS METABOLISM AND BIOSYNTHESIS
SP_1512											ATP synthase F0, B subunit	VARIOUS METABOLISM AND BIOSYNTHESIS
SP_1513											ATP synthase F0, A subunit	VARIOUS METABOLISM AND BIOSYNTHESIS
SP_1514											ATP synthase F0, C subunit	VARIOUS METABOLISM AND BIOSYNTHESIS
SP_1516	0.948253	0.0558003	0.0279002	4		1.08775	0.0905292	0.0522671	3		acetyltransferase, GNAT family	VARIOUS METABOLISM AND BIOSYNTHESIS
SP_1517											transcription elongation factor GreA	TRANSCRIPTION AND TRANSLATION
SP_1518	0.564451	0.316522	0.0659994	23		0.668205	0.257349	0.128674	4		conserved hypothetical protein	UNKNOWN
SP_1519	1.00035	0.0307556	0.00927317	11		0.999444	0.0800011	0.0221883	13		acetyltransferase, GNAT family	VARIOUS METABOLISM AND BIOSYNTHESIS
SP_1520	1.03793	0.0638783	0.0202001	10		0.995871	0.0910419	0.02879	10		acetyltransferase, GNAT family	VARIOUS METABOLISM AND BIOSYNTHESIS
SP_1521	1.12934	0.0361421	0.0208666	3		1.15714	0.0672253	0.0388125	3		UDP-N-acetylmuramate--alanine ligase	AMINO ACID METABOLSIM
SP_1522	1.04635	0.0388142	0.00970355	16		1.00112	0.0714951	0.0178738	16		conserved domain protein	UNKNOWN
SP_1523	0.969526	0.0786541	0.00933453	71		1.0362	0.100049	0.0114017	77		Snf2 family protein	UNKNOWN
SP_1524	1.00751	0.111782	0.0164814	46		1.03761	0.13318	0.0207993	41		aminotransferase, class II	AMINO ACID METABOLSIM
SP_1525	1.03211	0.086824	0.010529	68		1.05545	0.106556	0.0129218	68		transulfuration enzyme family protein	VARIOUS METABOLISM AND BIOSYNTHESIS
SP_1527	0.942969	0.110527	0.00930807	141		1.04252	0.1057	0.00874779	146		oligopeptide ABC transporter, oligopeptide-binding protein AliB	TRANSPORT
SP_1528	0.659449	0.427	0.161391	7		0.630473	0.178742	0.0799357	5		hypothetical protein	UNKNOWN
SP_1529	0.664068	0.227872	0.131562	3		0.892826	0.0437645	0.0218823	4		putative polysaccharide biosynthesis protein	VARIOUS
SP_1530											UDP-N-acetylmuramoylalanyl-D-glutamate--2,6-diaminopimelate ligase	AMINO ACID METABOLSIM
SP_1531	0.992629	0.0020787	0.00146986	2		0.999311	0.109133	0.0771685	2		hypothetical protein	UNKNOWN
SP_1533	0.852257	0.183021	0.0323538	32		1.03114	0.0724096	0.0144819	25		conserved domain protein	UNKNOWN
SP_1534											inorganic pyrophosphatase, manganese-dependent	VARIOUS
SP_1535	0.890638	0.19474	0.0502817	15		0.957324	0.142977	0.0346771	17		conserved hypothetical protein	UNKNOWN
SP_1536	0.901693	0.144936	0.0309004	22		0.94924	0.146166	0.031896	21		conserved hypothetical protein	UNKNOWN
SP_1537	0.69848	0.031824	0.0183736	3							putative general stress protein 13	TRANSCRIPTION AND TRANSLATION
SP_1538	0.813379	0.217419	0.0434838	25		0.955021	0.208934	0.0522336	16		Cof family protein/peptidyl-prolyl cis-trans isomerase, cyclophilin type	UNKNOWN
SP_1540											single-strand binding protein	DNA TURNOVER
SP_1542											asparaginyl-tRNA synthetase	AMINO ACID METABOLSIM
SP_1544	0.710092	0.140118	0.0292166	23		0.772393	0.123282	0.0299002	17		aspartate aminotransferase	AMINO ACID METABOLSIM
SP_1545	0.849231	0.0756177	0.0173479	19		0.731042	0.137939	0.0325125	18		conserved hypothetical protein	MEMBRANE PROTEIN
SP_1546	0.981741	0.0571836	0.0202175	8		1.06696	0.096603	0.0341543	8		conserved domain protein	UNKNOWN
SP_1547	0.983094	0.060543	0.0174773	12		1.01212	0.0559097	0.0176802	10		conserved hypothetical protein	UNKNOWN
SP_1548	0.987037	0.0751228	0.00954061	62		1.03576	0.119637	0.0158463	57		hypothetical protein	UNKNOWN
SP_1549	1.02145	0.0983996	0.0262984	14		1.04701	0.131005	0.0317734	17		polypeptide deformylase	AMINO ACID METABOLSIM
SP_1550	0.977192	0.10458	0.0163326	41		1.02852	0.106614	0.0164509	42		glutathione S-transferase family protein	AMINO ACID METABOLSIM
SP_1551	0.9451	0.021307	0.0123016	3		0.994906	0.0225528	0.0159472	2		cation-transporting ATPase, E1-E2 family	TRANSPORT
SP_1552	1.02451	0.065937	0.00961789	47		1.04843	0.130602	0.0186575	49		cation efflux family protein	TRANSPORT
SP_1553	0.76136	0.179889	0.0308506	34		0.943025	0.103261	0.0179754	33		ABC transporter, ATP-binding protein	TRANSPORT
SP_1554											polyA polymerase family protein	TRANSCRIPTION AND TRANSLATION
SP_1555	1.05685	0.0588794	0.0240374	6		1.09242	0.112365	0.0424699	7		dihydrodipicolinate reductase	AMINO ACID METABOLSIM
SP_1556	1.00531	0.00266309	0.00188309	2		1.08838	0.0657388	0.0379543	3		hypothetical protein	UNKNOWN
SP_1557	0.810158	0.17159	0.0428974	16		1.03772	0.0993983	0.0275681	13	**	degV family protein	UNKNOWN
SP_1558	0.778997	0.102396	0.0511979	4		0.899614	0.0457796	0.0264309	3		hypothetical protein	UNKNOWN
SP_1559	0			1							phosphoglucomutase/phosphomannomutase family protein	CARBOHYDRATE METABOLISM
SP_1560											conserved hypothetical protein	UNKNOWN
SP_1561											conserved hypothetical protein	UNKNOWN
SP_1562											hypothetical protein	UNKNOWN
SP_1563	1.04265	0.0802151	0.0214384	14		1.00712	0.123376	0.029923	17		pyridine nucleotide-disulphide oxidoreductase family protein	NUCLEOTIDE METABOLSIM
SP_1564	0.93771	0.0814168	0.0210217	15		0.934156	0.0979318	0.0282705	12		conserved hypothetical protein	UNKNOWN
SP_1565	1.0077	0.0583514	0.0206303	8		0.977291	0.0437193	0.0154571	8		conserved hypothetical protein	UNKNOWN
SP_1566	0.721352	0.0844511	0.029858	8		0.880464	0.0160331	0.0113371	2		conserved hypothetical protein	UNKNOWN
SP_1567											endoribonuclease L-PSP	VARIOUS
SP_1568											ribosome biogenesis GTP-binding protein YsxC	TRANSCRIPTION AND TRANSLATION
SP_1569											ATP-dependent Clp protease, ATP-binding subunit ClpX	PROTEIN TURNOVER
SP_1570	0.941216	0.0850552	0.0425276	4		0.966485	0.0829477	0.0414738	4		hypothetical protein	UNKNOWN
SP_1571											dihydrofolate reductase	VARIOUS METABOLISM AND BIOSYNTHESIS
SP_1572											non-heme iron-containing ferritin	UNKNOWN
SP_1573	1.02342	0.088097	0.00863862	104		1.08315	0.120347	0.0120347	100		lysozyme	PEPTIDOGLYCAN
SP_1574											triosephosphate isomerase	CARBOHYDRATE METABOLISM
SP_1576	0.897635	0.0962816	0.0210104	21		0.936644	0.20429	0.040858	25		homoserine O-succinyltransferase	AMINO ACID METABOLSIM
SP_1577	0.974385	0.0747739	0.0119734	39		1.0874	0.119685	0.0226184	28		adenine phosphoribosyltransferase	NUCLEOTIDE METABOLSIM
SP_1578	0.985702	0.0592035	0.0152863	15		1.10813	0.0892897	0.0210458	18		putative methyltransferase	UNKNOWN
SP_1579	1.03487	0.169607	0.0565357	9		1.25146	0.183443	0.069335	7		hypothetical protein	UNKNOWN
SP_1580	0.934103	0.153056	0.0441836	12		0.984091	0.0891485	0.0281912	10		sugar ABC transporter, ATP-binding protein	TRANSPORT
SP_1581	0.935163	0.0380838	0.0219877	3		1.01814	0.10199	0.0588841	3		hypothetical protein	UNKNOWN
SP_1583	1.04559	0.083453	0.0157711	28		1.03488	0.140455	0.0286702	24		isochorismatase family protein	VARIOUS METABOLISM AND BIOSYNTHESIS
SP_1584											GTP-sensing transcriptional pleiotropic repressor CodY	AMINO ACID METABOLSIM
SP_1585	0.917028	0.0756286	0.0183426	17		0.98311	0.12016	0.0321141	14		hypothetical protein	UNKNOWN
SP_1586	0.858793	0.101313	0.0215999	22		0.978773	0.132627	0.0260103	26		putative ATP-dependent RNA helicase	RNA TURNOVER
SP_1587	1.0257	0.0766287	0.0103326	55		1.08457	0.112704	0.0141994	63		oxalate:formate antiporter	TRANSPORT
SP_1588	1.03022	0.0756863	0.011542	43		1.08424	0.110095	0.0171939	41		pyridine nucleotide-disulfide oxidoreductase	NUCLEOTIDE METABOLSIM
SP_1589											Mur ligase family protein	AMINO ACID METABOLSIM
SP_1590	0	0	0	2							conserved hypothetical protein	UNKNOWN
SP_1591	1.00961	0.183706	0.0553893	11		0.989292	0.133577	0.0545326	6		proline dipeptidase	UNKNOWN
SP_1592	0.416521	0.495878	0.202441	6		0.983698	0.0541644	0.0270822	4		conserved domain protein	UNKNOWN
SP_1597	1.00282	0.0312678	0.0156339	4		1.04296	0.0464571	0.0328502	2		conserved hypothetical protein	UNKNOWN
SP_1598	0.981198	0.0881073	0.0192266	21		1.02672	0.0998347	0.0217857	21		putative phosphomethylpyrimidine kinase	VARIOUS METABOLISM AND BIOSYNTHESIS
SP_1599	1.06651	0.0785666	0.0163823	23		1.17049	0.114543	0.0262781	19		tRNA pseudouridine synthase A	TRANSCRIPTION AND TRANSLATION
SP_1600	0.957236	0.0871958	0.0151788	33		0.979561	0.124153	0.0212921	34		putative membrane protein	TRANSPORT
SP_1601	0.942517	0.100454	0.0193324	27		1.01826	0.080094	0.0163491	24		conserved hypothetical protein	UNKNOWN
SP_1602	1.00229	0.0344295	0.0153973	5		1.00987	0.0831944	0.033964	6		phnA protein	VARIOUS METABOLISM AND BIOSYNTHESIS
SP_1603											cytidylate kinase	RNA TURNOVER
SP_1604	0.666346	0.206709	0.0730828	8		0.868061	0.166931	0.0746538	5		hypothetical protein	UNKNOWN
SP_1605	0.940957	0.2851	0.14255	4		1.18883	0.0738238	0.0369119	4		ferredoxin	VARIOUS
SP_1606	0.866126	0.0865273	0.0176623	24		0.988955	0.150768	0.0279969	29		glycosyl transferase, family 2	CARBOHYDRATE METABOLISM
SP_1607											UDP-glucose 4-epimerase	CARBOHYDRATE METABOLISM
SP_1608	0.982512	0.11397	0.0304598	14		1.02877	0.127985	0.0354966	13		oxidoreductase, DadA family protein	UNKNOWN
SP_1609	0.949867	0.0526021	0.00821506	41		1.04327	0.100081	0.0162353	38		conserved hypothetical protein	UNKNOWN
SP_1610	0.914885	0.119146	0.0486413	6		0.99042	0.0972908	0.0397188	6		SAM-dependent methyltransferase	UNKNOWN
SP_1611	1.0907	0.0701923	0.0194678	13		1.13169	0.0749125	0.020777	13		hypothetical protein	UNKNOWN
SP_1612	1.01799	0.097092	0.0125345	60		1.05765	0.111998	0.0136827	67		conserved domain protein	UNKNOWN
SP_1615	1.0104	0.0730321	0.00687028	113		1.03334	0.13521	0.0121422	124		transketolase	CARBOHYDRATE METABOLISM
SP_1616	1.02823	0.0993394	0.0165566	36		1.05464	0.102426	0.017071	36		ribulose-phosphate 3-epimerase family protein	CARBOHYDRATE METABOLISM
SP_1617	1.02231	0.0778521	0.00917496	72		1.04071	0.120295	0.0132844	82		PTS system, IIC component	TRANSPORT
SP_1618	1.0121	0.092477	0.0238775	15		0.923716	0.128012	0.0342127	14		PTS system, IIB component	TRANSPORT
SP_1619	0.977759	0.0814958	0.0217807	14		0.973537	0.093487	0.0220351	18		PTS system, IIA component	TRANSPORT
SP_1620	0.985712	0.0905677	0.0153087	35		0.979229	0.0930586	0.0143593	42		putative PTS system, nitrogen regulatory component IIA	TRANSPORT
SP_1621	0.997289	0.0826068	0.00770312	115		1.01042	0.132955	0.0108557	150		putative transcription antiterminator BglG family protein	TRANSCRIPTION AND TRANSLATION
SP_1623	0.881669	0.0822312	0.0131675	39		0.774284	0.163687	0.0303959	29		cation-transporting ATPase, E1-E2 family	TRANSPORT
SP_1624											acyltransferase family protein	CARBOHYDRATE METABOLISM
SP_1625	1.01751	0.0986157	0.0159976	38		1.03435	0.0882997	0.0139614	40		putative cadmium resistance transporter	TRANSPORT
SP_1627	0.970565	0.107121	0.0151492	50		0.988837	0.119032	0.0179448	44		conserved hypothetical protein	UNKNOWN
SP_1628	1.00726	0.0453827	0.00907655	25		1.07073	0.127469	0.0225335	32		hypothetical protein	UNKNOWN
SP_1629	1.02944	0.0193141	0.00682858	8		1.03481	0.0512933	0.0162204	10		hypothetical protein	UNKNOWN
SP_1630	1.08189	0.107726	0.0278146	15		1.05117	0.132197	0.0295602	20		hypothetical protein	UNKNOWN
SP_1631											threonyl-tRNA synthetase	AMINO ACID METABOLSIM
SP_1632	1.03715	0.0545672	0.00764094	51		1.02569	0.0786264	0.0105069	56		sensor histidine kinase	REGULATOR
SP_1633	1.02092	0.0655209	0.0154434	18		1.05803	0.0832854	0.0181744	21		DNA-binding response regulator	REGULATOR
SP_1634	0.994282	0.0697148	0.011784	35		1.01491	0.0850806	0.0138019	38		hypothetical protein	UNKNOWN
SP_1635	1.0282	0.0758044	0.0158063	23		1.05341	0.104157	0.021261	24		hypothetical protein	UNKNOWN
SP_1636	1.05052	0.0788475	0.0352617	5		1.01674	0.0874365	0.0330479	7		Rrf2 family protein	REGULATOR
SP_1637	1.06847	0.0911732	0.0203869	20		1.06682	0.112109	0.0233764	23		conserved hypothetical protein	UNKNOWN
SP_1638											iron-dependent transcriptional regulator	REGULATOR
SP_1640	1.02396	0.0925446	0.0279032	11		1.06234	0.123969	0.0392023	10		hypothetical protein	UNKNOWN
SP_1641	1.00102	0.0620325	0.0132254	22		0.956303	0.135047	0.0270093	25		conserved domain protein	UNKNOWN
SP_1642	0.985316	0.068218	0.0215724	10		0.984613	0.076868	0.0256227	9		hypothetical protein	UNKNOWN
SP_1643	1.03712	0.0713319	0.0504393	2							hypothetical protein	UNKNOWN
SP_1644	1.06996	0.0596287	0.0102262	34		1.12132	0.0813207	0.0146056	31		D-tyrosyl-tRNA(Tyr) deacylase	TRANSCRIPTION AND TRANSLATION
SP_1645	1.0815	0.0636859	0.00725768	77		1.09048	0.13013	0.0131452	98		GTP pyrophosphokinase	NUCLEOTIDE METABOLSIM
SP_1646	0.982431	0.0505331	0.0119108	18		1.05283	0.104927	0.0214181	24		metallo-beta-lactamase superfamily protein	TRANSCRIPTION AND TRANSLATION
SP_1647	1.04773	0.08323	0.00936411	79		1.03786	0.133005	0.014688	82		endopeptidase O	VARIOUS
SP_1648											manganese ABC transporter, ATP-binding protein	TRANSPORT
SP_1649	0			1							putative manganese ABC transporter, permease protein	TRANSPORT
SP_1650	0			1		0			1		manganese ABC transporter, manganese-binding adhesion liprotein	TRANSPORT
SP_1651	0.983308	0.121074	0.0233006	27		1.06337	0.0991298	0.016756	35		thiol peroxidase	VARIOUS
SP_1652	0.978974	0.102975	0.00849323	147		1.03233	0.0890342	0.00684879	169		putative membrane protein	TRANSPORT
SP_1653	0.980688	0.0580658	0.0121076	23		1.04948	0.0762929	0.0152586	25		ABC transporter, ATP-binding protein	TRANSPORT
SP_1654	1.03905	0.0704779	0.00648802	118		1.06093	0.106948	0.00882093	147		conserved hypothetical protein	UNKNOWN
SP_1655											phosphoglycerate mutase	CARBOHYDRATE METABOLISM
SP_1656	0.877378	0.0625057	0.0279534	5		1.08573	0.0502563	0.0224753	5		hypothetical protein	UNKNOWN
SP_1657	0.853088	0.116902	0.0337468	12		1.03085	0.0880027	0.0244076	13		hypothetical protein	UNKNOWN
SP_1658	0.87637	0.122981	0.0317536	15		1.09743	0.0951575	0.0274696	12		hypothetical protein	UNKNOWN
SP_1659											isoleucyl-tRNA synthetase	AMINO ACID METABOLSIM
SP_1660											hypothetical protein	UNKNOWN
SP_1661											cell division protein DivIVA	CELL DIVISION
SP_1662	0.948387	0.0612528	0.0204176	9		0.870747	0.0623908	0.0161092	15		ylmH protein	CELL DIVISION
SP_1663	1.07434	0.0499934	0.0353506	2		0.889841	0.0197531	0.00987656	4		ylmG protein	CELL DIVISION
SP_1664	0.853627	0.0865286	0.0273627	10		0.756914	0.171099	0.0541063	10		ylmF protein	CELL DIVISION
SP_1665	0.97124	0.0956523	0.0288403	11		1.00555	0.176074	0.0470578	14		ylmE protein	CELL DIVISION
SP_1666											cell division protein FtsZ	CELL DIVISION
SP_1667											cell division protein FtsA	CELL DIVISION
SP_1668	1.01653	0.0498372	0.0150265	11		1.04621	0.0662107	0.0165527	16		hypothetical protein	UNKNOWN
SP_1669											MutT/nudix family protein	VARIOUS
SP_1670											UDP-N-acetylmuramoylalanyl-D-glutamyl-2,6-diaminopimelate--D-alanyl-D-alanyl ligase	AMINO ACID METABOLSIM
SP_1671											D-alanine--D-alanine ligase	AMINO ACID METABOLSIM
SP_1672	0.966252	0.043024	0.0175645	6		0.966259	0.0508989	0.0254494	4		recombination protein RecR	DNA TURNOVER
SP_1673											penicillin-binding protein 2B	PEPTIDOGLYCAN
SP_1674	0.99349	0.0814141	0.0124155	43		0.987344	0.117309	0.0169321	48		putative phosphosugar-binding transcriptional regulator	REGULATOR
SP_1675	0.989118	0.0673988	0.00972818	48		1.01119	0.123498	0.0174653	50		ROK family protein	CARBOHYDRATE METABOLISM
SP_1676	0.94007	0.105175	0.0183086	33		1.02746	0.0982746	0.0149867	43		putative N-acetylneuraminate lyase	CARBOHYDRATE METABOLISM
SP_1677	0.989209	0.100965	0.0168275	36		1.06631	0.147511	0.0239295	38		hypothetical protein	UNKNOWN
SP_1678											hypothetical protein	UNKNOWN
SP_1679	0.957852	0.0650196	0.0100327	42		1.00745	0.11946	0.0164091	53		hypothetical protein	UNKNOWN
SP_1680	0.92957	0.0504867	0.0126217	16		0.997797	0.0927636	0.0207426	20		conserved hypothetical protein	UNKNOWN
SP_1681	0.976557	0.07744	0.0168988	21		0.961229	0.161974	0.0295722	30		sugar ABC transporter, permease protein	TRANSPORT
SP_1682	0.974043	0.0857824	0.0120119	51		0.966417	0.113881	0.0159465	51		sugar ABC transporter, permease protein	TRANSPORT
SP_1683	0.948636	0.0795482	0.00867942	84		0.918589	0.108943	0.0103873	110		sugar ABC transporter, sugar-binding protein	TRANSPORT
SP_1684	0.992281	0.115006	0.00929766	153		1.00274	0.123811	0.00955225	168		PTS system, IIBC components	TRANSPORT
SP_1685	1.15121	0.129213	0.0235909	30		1.08958	0.121079	0.0252466	23		N-acetylmannosamine-6-phosphate 2-epimerase	CARBOHYDRATE METABOLISM
SP_1686	1.00846	0.0618546	0.0070952	76		1.01612	0.095089	0.00991371	92		oxidoreductase, Gfo/Idh/MocA family	UNKNOWN
SP_1687	0.992447	0.0769132	0.00507151	230		1.00851	0.102327	0.00625062	268		neuraminidase B	VARIOUS
SP_1688	0.957145	0.0782193	0.00880036	79		0.959055	0.121446	0.0130958	86		ABC transporter, permease protein	TRANSPORT
SP_1689	0.972814	0.0771463	0.00995954	60		0.976832	0.10278	0.0117896	76		ABC transporter, permease protein	TRANSPORT
SP_1690	0.972838	0.11324	0.0106059	114		0.995981	0.147653	0.0140146	111		ABC transporter, substrate-binding protein	TRANSPORT
SP_1691	0.972611	0.100295	0.0218862	21		1.02034	0.120948	0.033545	13		conserved hypothetical protein	UNKNOWN
SP_1693	1.00495	0.0827465	0.00699335	140		1.03942	0.106736	0.00836019	163		hypothetical protein	UNKNOWN
SP_1694	0.984504	0.0794663	0.0212383	14		1.04431	0.10283	0.0229935	20		putative acetyl xylan esterase	UNKNOWN
SP_1695	1.01266	0.098283	0.0182507	29		1.08555	0.10806	0.0191025	32		hypothetical protein	UNKNOWN
SP_1697											ATP-dependent DNA helicase RecG	DNA TURNOVER
SP_1698											alanine racemase	AMINO ACID METABOLSIM
SP_1699											holo-(acyl-carrier protein) synthase	VARIOUS METABOLISM AND BIOSYNTHESIS
SP_1700	0.996959	0.0662402	0.0165601	16		0.988658	0.0742049	0.0174903	18		phospho-2-dehydro-3-deoxyheptonate aldolase	AMINO ACID METABOLSIM
SP_1701	0.977811	0.0895514	0.0153579	34		1.02862	0.111032	0.023672	22		phospho-2-dehydro-3-deoxyheptonate aldolase	AMINO ACID METABOLSIM
SP_1702											preprotein translocase, SecA subunit	TRANSPORT
SP_1703	0.980558	0.0692934	0.0346467	4		1.0231	0.0775036	0.0346606	5		conserved domain protein	UNKNOWN
SP_1704	1.00296	0.0836861	0.0155401	29		1.04168	0.124878	0.0220755	32		ABC transporter, ATP-binding protein	TRANSPORT
SP_1705	0.995261	0.0646948	0.0134898	23		1.10194	0.0816581	0.0166684	24		hypothetical protein	UNKNOWN
SP_1706	0.98192	0.101506	0.019907	26		1.0692	0.11596	0.0231921	25		hypothetical protein	UNKNOWN
SP_1707	0.946001	0.0799153	0.0174389	21		1.04912	0.113543	0.0242074	22		hypothetical protein	UNKNOWN
SP_1708	0.964474	0.0917859	0.045893	4		0.984436	0.096962	0.0433627	5		hypothetical protein	UNKNOWN
SP_1709											phosphoglycerate dehydrogenase-related protein	CARBOHYDRATE METABOLISM
SP_1710	0.946999	0.0797706	0.0230278	12		0.902088	0.158267	0.0422985	14		nitroreductase family protein	UNKNOWN
SP_1711											primosomal protein DnaI	UNKNOWN
SP_1712	0.952951	0.0569812	0.0402918	2							hypothetical protein	UNKNOWN
SP_1713	0.713545	0.0803893	0.0464128	3							transcriptional regulator, NrdR family	REGULATOR
SP_1714	0.371577	0.0528799	0.0373917	2		0.833626	1.11022e-16	1.11022e-16	1		transcriptional regulator, GntR family	REGULATOR
SP_1715	0.96521	0.0677549	0.00585313	134		1.02174	0.0991202	0.00812025	149		ABC transporter, ATP-binding protein	TRANSPORT
SP_1716	0.938506	0.0873951	0.0136488	41		1.00164	0.131448	0.0175654	56		conserved hypothetical protein	TRANSPORT
SP_1717	0.980619	0.0907691	0.0220148	17		1.06374	0.0796998	0.0178214	20		ABC transporter, ATP-binding protein	TRANSPORT
SP_1718											hypothetical protein	UNKNOWN
SP_1720	0.663498	0.0675097	0.0112516	36		0.720093	0.092166	0.0158063	34		conserved hypothetical protein	MEMBRANE PROTEIN
SP_1721	0.95432	0.0502349	0.010047	25		0.973404	0.101632	0.0192067	28		fructokinase	CARBOHYDRATE METABOLISM
SP_1722	0.970257	0.0683956	0.0101958	45		0.987938	0.0858849	0.0129476	44		PTS system IIABC components	TRANSPORT
SP_1723	0.808543	0.0933321	0.0659957	2		0.856245	0.0942239	0.047112	4		hypothetical protein	UNKNOWN
SP_1724	1.05577	0.100004	0.0166673	36		1.11416	0.166043	0.0325637	26		sucrose-6-phosphate hydrolase	CARBOHYDRATE METABOLISM
SP_1725	0.892795	0.0695292	0.0133809	27		1.04237	0.117506	0.0230448	26		sucrose operon repressor	REGULATOR
SP_1726	0.457799	0.102832	0.0419812	6		0.849381	0.0750697	0.0306471	6		3-hydroxy-3-methylglutaryl-CoA reductase	VARIOUS METABOLISM AND BIOSYNTHESIS
SP_1727											hydroxymethylglutaryl-CoA synthase	AMINO ACID METABOLSIM
SP_1728	0.889974	0.0897889	0.0224472	16		0.912251	0.161947	0.0449161	13		hypothetical protein	UNKNOWN
SP_1730	0.73491	0.424912	0.0950133	20		0.789191	0.426471	0.103434	17		hypothetical protein	UNKNOWN
SP_1731	0.444955	0.388527	0.0828342	22		0.594744	0.36005	0.0750756	23		conserved hypothetical protein	UNKNOWN
SP_1732	0	0	0	4		0			1		serine/threonine protein kinase	REGULATOR
SP_1733	0.130228	0.185829	0.0657003	8							putative phosphatase	REGULATOR
SP_1734	0.854043	0.305766	0.0471807	42		1.00576	0.106512	0.0164351	42		rRNA methyltransferase RsmB	TRANSCRIPTION AND TRANSLATION
SP_1735											methionyl-tRNA formyltransferase	AMINO ACID METABOLSIM
SP_1736	0			1							primosomal protein N	DNA TURNOVER
SP_1737											putative DNA-directed RNA polymerase, omega subunit	NUCLEOTIDE METABOLSIM
SP_1738	0.755751	0.29348	0.14674	4		0.607175	0.384319	0.156898	6		guanylate kinase	NUCLEOTIDE METABOLSIM
SP_1739	0.342177	0.297221	0.0464181	41		0.90282	0.213458	0.0366078	34	***	KH domain protein	RNA TURNOVER
SP_1740	1.0109	0.0480313	0.0102403	22		1.12861	0.086818	0.0161217	29		addiction module toxin, Txe/YoeB family	VARIOUS
SP_1741	1.01119	0.0615686	0.0164549	14		1.07032	0.0803594	0.0207487	15		addiction module antitoxin, Axe family	VARIOUS
SP_1742	0.97939	0.0733456	0.013861	28		1.09442	0.0959334	0.0166999	33		conserved hypothetical protein	UNKNOWN
SP_1743	0.985536	0.0909014	0.0193803	22		1.04522	0.145522	0.0291045	25		conserved hypothetical protein	AMINO ACID METABOLSIM
SP_1744	0.952901	0.0789666	0.0168357	22		1.06172	0.0949837	0.0202506	22		iojap-related protein	UNKNOWN
SP_1745	0.941594	0.0883832	0.0161365	30		1.01487	0.0945045	0.0155364	37		isochorismatase family protein	VARIOUS METABOLISM AND BIOSYNTHESIS
SP_1746	0.933388	0.0818607	0.0178635	21		1.01649	0.0762071	0.0152414	25		conserved hypothetical protein	UNKNOWN
SP_1747											nicotinic acid mononucleotide adenylyltransferase	VARIOUS METABOLISM AND BIOSYNTHESIS
SP_1748	0.923371	0.083443	0.0340654	6		0.993002	0.0943831	0.0385317	6		conserved hypothetical protein	UNKNOWN
SP_1749											GTP-binding protein YqeH	TRANSCRIPTION AND TRANSLATION
SP_1750											conserved hypothetical protein	UNKNOWN
SP_1751	1.0281	0.0636441	0.0127288	25		1.00964	0.0576271	0.0108905	28		putative transporter, CorA family	TRANSPORT
SP_1752	0.937814	0.0748523	0.0152792	24		0.615905	0.259211	0.0540491	23	***	putative mechanosensitive ion channel	TRANSPORT
SP_1754	0.998163	0.0792224	0.0120813	43		1.09948	0.149403	0.0217926	47		conserved hypothetical protein	UNKNOWN
SP_1755	0.995027	0.0839759	0.0128062	43		1.05514	0.0849342	0.0122592	48		hypothetical protein	UNKNOWN
SP_1756	0.876354	0.0886951	0.0443475	4		0.944094	0.129014	0.0487626	7		conserved domain protein	UNKNOWN
SP_1757	0.97529	0.0897649	0.0122155	54		1.05451	0.14019	0.0161878	75		conserved hypothetical protein	UNKNOWN
SP_1758	0.954617	0.0950583	0.0101332	88		1.02621	0.121757	0.011997	103		glycosyl transferase, group 1	UNKNOWN
SP_1759	0.972651	0.0804905	0.00541438	221		1.00206	0.104273	0.00683112	233		preprotein translocase, SecA subunit	TRANSPORT
SP_1760	0.971552	0.108885	0.017005	41		0.991281	0.113508	0.0169207	45		conserved domain protein	UNKNOWN
SP_1761	0.983096	0.0765772	0.00807195	90		1.02775	0.107322	0.00996463	116		hypothetical protein	UNKNOWN
SP_1762	0.915169	0.152985	0.0167922	83		1.0068	0.120075	0.0112957	113		hypothetical protein	UNKNOWN
SP_1763	0.973173	0.0803446	0.00833135	93		0.985498	0.0901295	0.00847867	113		preprotein translocase SecY family protein	TRANSPORT
SP_1764	0.955786	0.0899334	0.010906	68		0.991327	0.116909	0.0124625	88		glycosyl transferase, family 2	UNKNOWN
SP_1765	0.934074	0.0804856	0.00632355	162		1.0173	0.12184	0.00879306	192		glycosyl transferase, family 8	UNKNOWN
SP_1766	0.95435	0.0701139	0.00727047	93		1.0383	0.095826	0.00922086	108		glycosyl transferase, family 8	UNKNOWN
SP_1767	0.97191	0.0741507	0.00517891	205		1.01134	0.124034	0.00769226	260		glycosyl transferase, family 8	UNKNOWN
SP_1768	0.948497	0.0765841	0.0079414	93		0.9968	0.0993793	0.00934882	113		conserved hypothetical protein	UNKNOWN
SP_1770	0.949219	0.068846	0.00647648	113		0.964056	0.0835801	0.00708917	139		glycosyl transferase, family 8	UNKNOWN
SP_1771	0.982725	0.0735039	0.00670995	120		1.00449	0.10816	0.00948622	130		glycosyl transferase, family 2/glycosyl transferase family 8	UNKNOWN
SP_1772	0.93885	0.00395911	0.00279951	2		1.07943	0.0128159	0.00739929	3		cell wall surface anchor family protein	VARIOUS
SP_1774	0.890311	0.0561323	0.0229159	6		0.927082	0.120808	0.0540268	5		putative transcriptional regulator	REGULATOR
SP_1775	0.988455	0.0721368	0.0125574	33		0.983021	0.0607071	0.0126583	23		conserved domain protein	UNKNOWN
SP_1776											thioredoxin	VARIOUS
SP_1777	0.992963	0.0849564	0.0219356	15		1.01034	0.119243	0.0318691	14		conserved hypothetical protein	UNKNOWN
SP_1778	1.03782	0.0888638	0.0296213	9		0.996681	0.113176	0.0292219	15		aquaporin	TRANSPORT
SP_1779	0.959015	0.0593066	0.0178816	11		0.974086	0.0722673	0.0193142	14		hypothetical protein	UNKNOWN
SP_1780	1.01905	0.0719475	0.00799417	81		1.09393	0.0986453	0.0105759	87		oligoendopeptidase F	UNKNOWN
SP_1781	0.990111	0.055129	0.0104184	28		1.07965	0.111669	0.0203879	30		16S ribosomal RNA methyltransferase RsmE	TRANSCRIPTION AND TRANSLATION
SP_1783	0.958532	0.0529364	0.0118369	20		1.00853	0.127789	0.0301202	18		MutT/nudix family protein	VARIOUS METABOLISM AND BIOSYNTHESIS
SP_1784	0.973955	0.0753	0.0103432	53		1.0227	0.0964125	0.0139159	48		hypothetical protein	UNKNOWN
SP_1785	1.01424	0.057149	0.0127789	20		1.01234	0.145699	0.0334256	19		hypothetical protein	UNKNOWN
SP_1786	0.970107	0.0762907	0.0162652	22		1.02419	0.119456	0.0225751	28		conserved hypothetical protein	UNKNOWN
SP_1787	0.994579	0.0463742	0.0154581	9		1.02063	0.0788266	0.0218626	13		hypothetical protein	UNKNOWN
SP_1788	0.90667	0.0192886	0.0136391	2		1.10203	0.0936161	0.0661966	2		hypothetical protein	UNKNOWN
SP_1789	0.914698	0.0815111	0.0407556	4		1.06948	0.1234	0.0436283	8		hypothetical protein	UNKNOWN
SP_1790	1.01059	0.052368	0.00849522	38		1.02498	0.0947034	0.0136693	48		ATPase, AAA family	PROTEIN TURNOVER
SP_1791	1.0775	0.0947582	0.0253252	14		1.03509	0.234742	0.0651056	13		integrase-related protein	UNKNOWN
SP_1793	1.02959	0.0912855	0.0146174	39		1.03705	0.1221	0.02035	36		hypothetical protein	UNKNOWN
SP_1794	0.332593	0.237004	0.0517184	21		0.718215	0.0432556	0.017659	6		hypothetical protein	UNKNOWN
SP_1795	1.00433	0.0713003	0.00807317	78		0.99068	0.0947308	0.00982313	93		putative sucrose-6-phosphate hydrolase	CARBOHYDRATE METABOLISM
SP_1796	1.0115	0.0715885	0.00620751	133		0.997553	0.0836619	0.0065731	162		ABC transporter, substrate-binding protein	TRANSPORT
SP_1797	1.00163	0.0825349	0.0100088	68		1.00916	0.10275	0.0110798	86		ABC transporter, permease protein	TRANSPORT
SP_1798	1.00062	0.0762331	0.00931335	67		0.985444	0.156749	0.0168052	87		ABC transporter, permease protein	TRANSPORT
SP_1799	0.9188	0.0922879	0.0112748	67		0.953631	0.118183	0.0126705	87		sugar-binding transcriptional regulator, LacI family	REGULATOR
SP_1800	1.01161	0.0776458	0.00638244	148		1.04599	0.109871	0.00828181	176		putative transcriptional activator	REGULATOR
SP_1801	1.00175	0.0650508	0.0157771	17		1.01986	0.0850978	0.0195228	19		conserved hypothetical protein	UNKNOWN
SP_1802	1.01305	0.0633525	0.0117643	29		1.087	0.0904797	0.0177445	26		hypothetical protein	UNKNOWN
SP_1803	0.965168	0.0802017	0.0179336	20		1.01685	0.121923	0.0243846	25		conserved hypothetical protein	UNKNOWN
SP_1804	1.02481	0.0637176	0.0130063	24		1.04426	0.102853	0.0205707	25		putative general stress protein 24	UNKNOWN
SP_1805	1.06493	0.0780294	0.0294923	7		1.16278	0.0883929	0.0279523	10		hypothetical protein	UNKNOWN
SP_1806	1.05704	0.0853946	0.0236842	13		1.09648	0.0844937	0.0234343	13		conserved domain protein	UNKNOWN
SP_1807	0.934716	0.0336448	0.00971243	12		1.01205	0.0636993	0.0212331	9		acetyltransferase, GNAT family	VARIOUS METABOLISM AND BIOSYNTHESIS
SP_1808	0.987585	0.0950393	0.0176484	29		1.03984	0.164064	0.0386703	18		putative type IV prepilin peptidase	TRANSPORT
SP_1809											transcriptional regulator	REGULATOR
SP_1810	1.01523	0.0719539	0.00970227	55		1.06545	0.0731024	0.00959881	58		hypothetical protein	UNKNOWN
SP_1811	1.02337	0.0955099	0.0180497	28		1.08683	0.119426	0.0201868	35		tryptophan synthase, alpha subunit	AMINO ACID METABOLSIM
SP_1812	1.04234	0.0568366	0.0116017	24		1.05658	0.118354	0.0200054	35		tryptophan synthase, beta subunit	AMINO ACID METABOLSIM
SP_1813	0.970097	0.0778058	0.0194515	16		0.993363	0.101695	0.0207583	24		N-(5-phosphoribosyl)-anthranilate isomerase	AMINO ACID METABOLSIM
SP_1814	1.01533	0.0737482	0.013037	32		0.988043	0.110375	0.0174519	40		indole-3-glycerol phosphate synthase	AMINO ACID METABOLSIM
SP_1815	1.003	0.063675	0.0106125	36		1.02211	0.0798972	0.0133162	36		anthranilate phosphoribosyltransferase	AMINO ACID METABOLSIM
SP_1816	1.01609	0.073954	0.0261467	8		0.989564	0.0909948	0.0303316	9		anthranilate synthase component II	AMINO ACID METABOLSIM
SP_1817	0.981351	0.0632912	0.00831054	58		0.991965	0.0837633	0.0111933	56		anthranilate synthase component I	AMINO ACID METABOLSIM
SP_1818	1.07896	0.0322323	0.0227917	2							hypothetical protein	UNKNOWN
SP_1819	0.988746	0.0313697	0.0140289	5		1.0551	0.0332455	0.0166228	4		hypothetical protein	UNKNOWN
SP_1820	1.01749	0.124877	0.0441508	8		1.08533	0.0755173	0.0238807	10		hypothetical protein	UNKNOWN
SP_1821	0.962752	0.10134	0.00988979	105		0.984763	0.104307	0.00940506	123		sugar-binding transcriptional regulator, LacI family	REGULATOR
SP_1822	0.973347	0.0773343	0.0141193	30		1.00109	0.0936843	0.0151976	38		conserved domain protein	UNKNOWN
SP_1823	1.01088	0.0786269	0.0106998	54		0.965058	0.132057	0.0163797	65		MgtC/SapB family protein	TRANSPORT
SP_1824	1.01825	0.0781105	0.00557932	196		1.01837	0.0910585	0.00628363	210		ABC transporter, permease protein	TRANSPORT
SP_1825	1.00912	0.0766847	0.00799493	92		0.989559	0.0989433	0.00907011	119		ABC transporter, ATP-binding protein	TRANSPORT
SP_1826	1.00101	0.101389	0.00914191	123		0.978633	0.124979	0.00978912	163		ABC transporter, substrate-binding protein	TRANSPORT
SP_1827	0.983486	0.0771257	0.0094224	67		0.940183	0.121091	0.0129083	88		hypothetical protein	UNKNOWN
SP_1828	1.00806	0.0808737	0.00741368	119		0.981667	0.120326	0.0102429	138		UDP-glucose 4-epimerase	CARBOHYDRATE METABOLISM
SP_1829	0.993006	0.0772856	0.00665168	135		0.979584	0.126692	0.0100791	158		galactose-1-phosphate uridylyltransferase	CARBOHYDRATE METABOLISM
SP_1830	0.975687	0.0774247	0.00802856	93		0.962235	0.111811	0.0104721	114		putative phosphate transport system regulatory protein PhoU	REGULATOR
SP_1831	1.00406	0.0775432	0.0102709	57		1.00161	0.0914195	0.0111687	67		hypothetical protein	UNKNOWN
SP_1832	1.01996	0.0807992	0.0119132	46		1.03663	0.0898556	0.0137029	43		hypothetical protein	UNKNOWN
SP_1833	1.01035	0.0818616	0.0050478	263		1.04207	0.117647	0.00663923	314		cell wall surface anchor family protein	VARIOUS
SP_1834	1.05865	0.0565483	0.0141371	16		1.08094	0.0934649	0.0220299	18		hypothetical protein	UNKNOWN
SP_1835	0.945778	0.0601518	0.0212669	8		1.00656	0.121259	0.0350045	12		hypothetical protein	UNKNOWN
SP_1836	1.0035	0.0451367	0.0170601	7		1.05446	0.101127	0.0452253	5		hypothetical protein	UNKNOWN
SP_1837											putative capsular polysaccharide biosynthesis protein	CAPSULE
SP_1838											putative glycosyl transferase	CARBOHYDRATE METABOLISM
SP_1839	0.996446	0.09033	0.0104304	75		1.03611	0.116485	0.0139227	70		ABC transporter, permease/ATP-binding protein	TRANSPORT
SP_1840	0.985421	0.105793	0.0110297	92		1.08098	0.104854	0.0115092	83		ABC transporter, permease/ATP-binding protein	TRANSPORT
SP_1841	1.01435	0.0399922	0.0106884	14		1.06709	0.0800729	0.0253213	10		conserved domain protein	UNKNOWN
SP_1842	0.956107	0.0518746	0.0138641	14		1.04088	0.103459	0.0311942	11		hypothetical protein	UNKNOWN
SP_1843											hypothetical protein	UNKNOWN
SP_1844	1.05469	0.0591819	0.018715	10		1.11147	0.0951839	0.0230855	17		hypothetical protein	UNKNOWN
SP_1845											exodeoxyribonuclease	DNA TURNOVER
SP_1847	1.00242	0.068714	0.0137428	25		1.03605	0.0879594	0.0172502	26		xanthine phosphoribosyltransferase	VARIOUS METABOLISM AND BIOSYNTHESIS
SP_1848	0.983111	0.0728473	0.0103022	50		1.01872	0.095471	0.0135016	50		xanthine permease	TRANSPORT
SP_1849	1.01683	0.0781702	0.0107375	53		1.04111	0.0936853	0.011898	62		DpnD protein	AMINO ACID METABOLSIM
SP_1850	1.00881	0.0862049	0.0133017	42		0.989056	0.145507	0.0201782	52		type II restriction endonuclease DpnI	VARIOUS
SP_1851	1.02987	0.0407022	0.00910128	20		1.00134	0.0919274	0.0205556	20		conserved hypothetical protein	UNKNOWN
SP_1852	1.06907	0.105465	0.0152225	48		1.02608	0.179451	0.023167	60		galactose-1-phosphate uridylyltransferase	CARBOHYDRATE METABOLISM
SP_1853	1.01203	0.0651493	0.0088657	54		1.03966	0.102052	0.012658	65		galactokinase	CARBOHYDRATE METABOLISM
SP_1854	1.00254	0.061424	0.00983571	39		0.997157	0.139185	0.0212255	43		galactose operon repressor	REGULATOR
SP_1855	1.01225	0.0809457	0.0131311	38		1.06703	0.0988469	0.014121	49		alcohol dehydrogenase, zinc-containing	CARBOHYDRATE METABOLISM
SP_1856	0.997027	0.0826103	0.0153403	29		1.03079	0.10215	0.0200332	26		transcriptional regulator, MerR family	REGULATOR
SP_1857	0.981061	0.0818543	0.0122021	45		1.04291	0.1097	0.0152127	52		cation efflux system protein	TRANSPORT
SP_1858	1.01718	0.0581471	0.0104435	31		1.07352	0.0933448	0.0157782	35		transcriptional regulator, TetR family	REGULATOR
SP_1859	1.00216	0.0626375	0.00885827	50		1.01232	0.131918	0.0164897	64		putative transporter	TRANSPORT
SP_1860	1.02597	0.0872896	0.0124699	49		1.09167	0.117534	0.0161446	53		choline transporter	TRANSPORT
SP_1861	1.00324	0.0352203	0.00909384	15		1.03457	0.0651224	0.0145618	20		choline transporter	TRANSPORT
SP_1862	1.0325	0.0879566	0.0125652	49		1.03334	0.160279	0.0198802	65		hypothetical protein	UNKNOWN
SP_1863	1.00244	0.0416165	0.0104041	16		1.01036	0.0732061	0.0177551	17		transcriptional regulator, MarR family	REGULATOR
SP_1864	1.04763	0.0570917	0.0172138	11		1.13703	0.0783645	0.0261215	9		conserved hypothetical protein	UNKNOWN
SP_1865	1.05739	0.0768172	0.0121459	40		1.0792	0.137245	0.0202356	46		glutamyl-aminopeptidase	AMINO ACID METABOLSIM
SP_1866	1.0435	0.0428472	0.0151488	8		1.11768	0.110702	0.0451939	6		hypothetical protein	UNKNOWN
SP_1867	0.996446	0.052928	0.01038	26		1.03821	0.0935462	0.0173711	29		NAD-dependent epimerase/dehydratase family protein	CARBOHYDRATE METABOLISM
SP_1868	1.00203	0.0746615	0.0263968	8		1.05208	0.115065	0.0383551	9		conserved domain protein	UNKNOWN
SP_1869	1.0077	0.0874817	0.0127605	47		1.03924	0.102644	0.0133631	59		iron-compound ABC transporter, permease protein	TRANSPORT
SP_1870	1.0337	0.0930397	0.0155066	36		1.02851	0.133899	0.0220129	37		iron-compound ABC transporter, permease protein	TRANSPORT
SP_1871	1.03789	0.107526	0.0246681	19		1.00003	0.111137	0.0236944	22		iron-compound ABC transporter, ATP-binding protein	TRANSPORT
SP_1872	1.02121	0.0309651	0.00729854	18		1.0346	0.0501125	0.00930566	29		iron-compound ABC transporter, iron-compound-binding protein	TRANSPORT
SP_1873											conserved hypothetical protein	UNKNOWN
SP_1874	1.0699	0.0938951	0.0242436	15		1.15835	0.103675	0.0312593	11		ribosomal large subunit pseudouridine synthase B	TRANSCRIPTION AND TRANSLATION
SP_1875	0.608955	0.115352	0.031993	13		0.660164	0.0960466	0.0303726	10		segregation and condensation protein B	CELL DIVISION
SP_1876	0.631504	0.153796	0.0373009	17		0.662492	0.158543	0.0439721	13		segregation and condensation protein A	CELL DIVISION
SP_1878	0.937181	0.313714	0.104571	9		1.03436	0.172386	0.0609475	8		CBS domain protein	UNKNOWN
SP_1879	0.887726	0.186237	0.070391	7		1.08723	0.0514516	0.021005	6		conserved hypothetical protein	UNKNOWN
SP_1880	0.877056	0.184627	0.0376869	24		0.889705	0.228044	0.0423467	29		HAM1 protein	NUCLEOTIDE METABOLSIM
SP_1881											glutamate racemase	AMINO ACID METABOLSIM
SP_1882	0.502821	0.0790003	0.0558617	2		0.134764	0.133516	0.0667579	4		conserved hypothetical protein	UNKNOWN
SP_1883	0.920917	0.116936	0.0180437	42		0.867531	0.119174	0.0397248	9		putative dextran glucosidase DexS	CARBOHYDRATE METABOLISM
SP_1884	1.0338	0.0903214	0.0119634	57		0.997459	0.100562	0.0122855	67		trehalose PTS system, IIABC components	CARBOHYDRATE METABOLISM
SP_1885	1.02221	0.0383185	0.0171366	5		0.95466	0.143497	0.0585824	6		trehalose operon transcriptional repressor	REGULATOR
SP_1887	0.967541	0.0844713	0.0142783	35		1.1917	0.151135	0.0503783	9		oligopeptide ABC transporter, ATP-binding protein AmiF	TRANSPORT
SP_1888	0.983224	0.102369	0.0144771	50		1.1952	0.131548	0.0328869	16		oligopeptide ABC transporter, ATP-binding protein AmiE	TRANSPORT
SP_1889	0.947169	0.076109	0.0116065	43		1.05039	0.0993315	0.0227882	19		oligopeptide ABC transporter, permease protein AmiD	TRANSPORT
SP_1890	0.961242	0.0747624	0.00887266	71		1.17865	0.120971	0.0349214	12		oligopeptide ABC transporter, permease protein AmiC	TRANSPORT
SP_1891	0.889404	0.0976942	0.00724158	182		0.941527	0.137955	0.0139356	98		oligopeptide ABC transporter, oligopeptide-binding protein AmiA	TRANSPORT
SP_1892	0.920465	0.431475	0.176149	6		1.18663	0.317018	0.129422	6		hypothetical protein	UNKNOWN
SP_1893											hypothetical protein	UNKNOWN
SP_1894	0.965967	0.0873936	0.00861114	103		0.975535	0.121521	0.0107833	127		sucrose phosphorylase	CARBOHYDRATE METABOLISM
SP_1895	0.978488	0.0749361	0.0115629	42		0.951109	0.109914	0.0139591	62		sugar ABC transporter, permease protein	TRANSPORT
SP_1896	0.968011	0.100257	0.0189467	28		0.922036	0.183578	0.0346929	28		sugar ABC transporter, permease protein	TRANSPORT
SP_1897	1.00612	0.0936229	0.0136563	47		1.00604	0.105932	0.0144156	54		sugar ABC transporter, sugar-binding protein	TRANSPORT
SP_1898	0.979818	0.0752301	0.00933115	65		1.02796	0.106153	0.0118682	80		alpha-galactosidase	CARBOHYDRATE METABOLISM
SP_1899	0.992629	0.0749967	0.0123294	37		1.03261	0.0888251	0.0148042	36		msm operon regulatory protein	REGULATOR
SP_1900	0.990288	0.0379424	0.0268293	2		1.07943	0.0729935	0.0421428	3		BirA bifunctional protein	VARIOUS METABOLISM AND BIOSYNTHESIS
SP_1901	1.01294	0.0750656	0.0120201	39		1.00271	0.154781	0.0261628	35		RNA methyltransferase, TrmA family	AMINO ACID METABOLSIM
SP_1902	1.06035	0.136795	0.0268277	26		1.08301	0.148431	0.0411675	13		recombination regulator	REGULATOR
SP_1903	0.69792	0.0678745	0.0479945	2							conserved hypothetical protein	UNKNOWN
SP_1904	0.959869	0.0557242	0.0210618	7		1.02251	0.0698535	0.0264022	7		hypothetical protein	UNKNOWN
SP_1906											chaperonin, 60 kDa	TRANSCRIPTION AND TRANSLATION
SP_1907											chaperonin, 10 kDa	TRANSCRIPTION AND TRANSLATION
SP_1908	1.06077	0.0798743	0.0213473	14		0.950976	0.183958	0.0383579	23		single-strand DNA-binding protein	DNA TURNOVER
SP_1909	1.05904	0.0726259	0.0148247	24		1.0763	0.12054	0.0227799	28		oxidoreductase, short chain dehydrogenase/reductase family	UNKNOWN
SP_1910	1.03212	0.0842612	0.0225198	14		1.058	0.110007	0.0284037	15		conserved hypothetical protein	UNKNOWN
SP_1911	0.97729	0.105824	0.0374146	8		1.01995	0.0736485	0.0260387	8		putative thioredoxin	UNKNOWN
SP_1912	0.955131	0.0571859	0.0233461	6		0.966504	0.0928616	0.0379106	6		hypothetical protein	UNKNOWN
SP_1914	0.802016	0.28933	0.070173	17		0.974333	0.146784	0.055479	7		hypothetical protein	UNKNOWN
SP_1915	1.04771	0.0525786	0.0166268	10		1.08971	0.0802351	0.0241918	11		hypothetical protein	UNKNOWN
SP_1916	1.00026	0.0736369	0.0212571	12		1.02703	0.105491	0.0272378	15		PAP2 family protein	UNKNOWN
SP_1917	0.934899	0.102064	0.0272777	14		1.02681	0.0831651	0.0207913	16		hypothetical protein	UNKNOWN
SP_1918	0.990101	0.0676027	0.0114269	35		1.03138	0.0963975	0.0148745	42		ABC transporter, ATP-binding protein	TRANSPORT
SP_1919	1.02699	0.0685137	0.0121116	32		1.00857	0.108445	0.0204943	28		ABC transporter, permease protein	TRANSPORT
SP_1920	1.0143	0.099863	0.0301098	11		0.996593	0.130568	0.0493501	7		transcriptional regulator, MarR family	REGULATOR
SP_1921	1.06519	0.0253755	0.0179432	2		1.04666	0.0257409	0.0128704	4		hypothetical protein	UNKNOWN
SP_1922	0.987294	0.0690879	0.0230293	9		1.005	0.0640132	0.0241947	7		conserved hypothetical protein	UNKNOWN
SP_1923	1.03677	0.0652783	0.0104529	39		1.01074	0.106745	0.0168779	40		pneumolysin	VARIOUS
SP_1924	0.983026	0.073738	0.0150517	24		1.00113	0.135316	0.0251276	29		hypothetical protein	UNKNOWN
SP_1925	1.00605	0.0715669	0.0178917	16		1.06595	0.0689294	0.0172324	16		hypothetical protein	UNKNOWN
SP_1926	0.98982	0.085607	0.0228794	14		0.950383	0.118932	0.0272848	19		hypothetical protein	UNKNOWN
SP_1929											hypothetical protein	UNKNOWN
SP_1930	1.01031	0.0347787	0.0173894	4		1.11089	0.0804406	0.02844	8		hypothetical protein	UNKNOWN
SP_1931	0.980463	0.087386	0.0145643	36		1.03356	0.101642	0.0174315	34		hypothetical protein	UNKNOWN
SP_1932											hypothetical protein	UNKNOWN
SP_1933	1.02082	0.064536	0.00931498	48		1.0803	0.097209	0.0137474	50		hypothetical protein	UNKNOWN
SP_1934	1.03016	0.0607763	0.00937799	42		1.02906	0.126094	0.0182001	48		hypothetical protein	UNKNOWN
SP_1935	1.02836	0.0763107	0.0170636	20		1.03692	0.167999	0.0335997	25		hypothetical protein	UNKNOWN
SP_1936	0.978449	0.0303254	0.0135619	5		1.00357	0.0616653	0.0308327	4		putative type II restriction-modification system regulatory protein	REGULATOR
SP_1937	1.07387	0.0599657	0.0122404	24		1.05829	0.135713	0.0266155	26		autolysin	PEPTIDOGLYCAN
SP_1938	0.943556	0.0618918	0.0138394	20		0.874344	0.10361	0.0251291	17		hypothetical protein	UNKNOWN
SP_1939	0.955949	0.0704624	0.0100661	49		0.937392	0.0945432	0.015139	39		MATE efflux family protein DinF	TRANSPORT
SP_1940	0.990084	0.017941	0.0103583	3		1.1548	0	0	1		recA protein	DNA TURNOVER
SP_1941	0.990699	0.0989003	0.0160437	38		0.974846	0.0929394	0.015939	34		competence/damage-inducible protein CinA	VARIOUS
SP_1942											putative transcriptional regulator	REGULATOR
SP_1943	0.852934	0.174051	0.0435127	16		0.868231	0.230404	0.0594899	15		acetyltransferase, GNAT family	VARIOUS METABOLISM AND BIOSYNTHESIS
SP_1944	0			1							conserved hypothetical protein TIGR00150	UNKNOWN
SP_1945	0.939722	0.0852754	0.0128558	44		1.00284	0.127234	0.0196326	42		hypothetical protein	LIPOPROTEIN
SP_1946	0.968077	0.0712393	0.00951975	56		1.02778	0.093095	0.011547	65		putative transcriptional regulator PlcR	REGULATOR
SP_1947	1.0181	0.0365618	0.0129266	8		1.04838	0.073822	0.0233446	10		hypothetical protein	UNKNOWN
SP_1948	0.980853	0.0605188	0.0161743	14		1.06289	0.110596	0.0306738	13		conserved domain protein	UNKNOWN
SP_1949	0.994864	0.0605742	0.0161891	14		1.01721	0.0876661	0.0196027	20		hypothetical protein	UNKNOWN
SP_1950	0.983362	0.0842886	0.00563177	224		1.01621	0.12548	0.00736843	290		putative bacteriocin formation protein	MEMBRANE PROTEIN
SP_1951	0.980826	0.0900364	0.011528	61		1.04292	0.118827	0.0134545	78		conserved hypothetical protein	UNKNOWN
SP_1952	1.00336	0.0726167	0.00769736	89		1.07815	0.122475	0.0112747	118		hypothetical protein	UNKNOWN
SP_1953	1.00909	0.094738	0.00534638	314		1.05092	0.117294	0.00609783	370		toxin secretion ABC transporter, permease/ATP-binding protein	TRANSPORT
SP_1954	1.03456	0.0767968	0.00767968	100		1.02763	0.103967	0.00986808	111		serine protease, subtilase family	UNKNOWN
SP_1955	1.03163	0.105566	0.0178439	35		1.0156	0.151564	0.0225938	45		hypothetical protein	UNKNOWN
SP_1956	1.04473	0.0779483	0.0108095	52		1.04401	0.117155	0.0145312	65		hypothetical protein	UNKNOWN
SP_1957	0.942473	0.0933778	0.0295286	10		0.92552	0.104668	0.0330988	10		ABC transporter, ATP-binding protein	TRANSPORT
SP_1958	0.969805	0.0582888	0.0133724	19		0.965681	0.0995624	0.0228412	19		hypothetical protein	UNKNOWN
SP_1959	0.987045	0.0577149	0.0288574	4		1.077	0.0215457	0.0107728	4		nucleoside diphosphate kinase	NUCLEOTIDE METABOLSIM
SP_1960	0.886323	0.0800274	0.032671	6		0.919048	0	0	1		DNA-directed RNA polymerase, beta subunit	RNA TURNOVER
SP_1961	0			1							DNA-directed RNA polymerase, beta subunit	RNA TURNOVER
SP_1962	1.05076	0.0425098	0.0173545	6		1.06094	0.0635788	0.0211929	9		hypothetical protein	UNKNOWN
SP_1963	1.01164	0.0712422	0.00851507	70		1.01489	0.114066	0.012999	77		CBS domain protein	UNKNOWN
SP_1964	1.05909	0.0623985	0.0133034	22		1.00223	0.128551	0.0247397	27		DNA-entry nuclease	DNA TURNOVER
SP_1965	1.0166	0.0968439	0.0322813	9		0.822864	0.0808391	0.028581	8	**	hypothetical protein	UNKNOWN
SP_1966	1.04406	0.0931401	0.013172	50		1.02894	0.105752	0.0140073	57		UDP-N-acetylglucosamine 1-carboxyvinyltransferase	CARBOHYDRATE METABOLISM
SP_1967	1.11352	0.064562	0.00862746	56		1.06558	0.0973811	0.011897	67		conserved hypothetical protein	UNKNOWN
SP_1968											phosphopantetheine adenylyltransferase	VARIOUS METABOLISM AND BIOSYNTHESIS
SP_1969											putative type II DNA modification methyltransferase	RNA TURNOVER
SP_1970	1.00262	0.0810198	0.0155923	27		1.03121	0.110298	0.0178927	38		aspartate--ammonia ligase	AMINO ACID METABOLSIM
SP_1971	1.04068	0.137146	0.0395906	12		1.03519	0.128522	0.0343488	14		hypothetical protein	UNKNOWN
SP_1972	0.94737	0.105295	0.0214932	24		0.976589	0.110519	0.0195371	32		membrane protein	UNKNOWN
SP_1973	0.954552	0.109872	0.0161997	46		0.998191	0.164884	0.0254422	42		spoU rRNA Methylase family protein	TRANSCRIPTION AND TRANSLATION
SP_1974	1.03689	0.0189978	0.0094989	4		1.03933	0.0389616	0.0174241	5		acylphosphatase	CARBOHYDRATE METABOLISM
SP_1975	0			1							SpoIIIJ family protein	TRANSPORT
SP_1976	0.983541	0.093691	0.0331248	8		1.13582	0.152293	0.0538438	8		pyruvate formate-lyase-activating enzyme	CARBOHYDRATE METABOLISM
SP_1977											hypothetical protein	UNKNOWN
SP_1978	1.00225	0.084973	0.0107056	63		1.00325	0.10885	0.0136063	64		diaminopimelate decarboxylase	AMINO ACID METABOLSIM
SP_1979	0.960451	0.0730403	0.0111385	43		0.996178	0.100532	0.0142174	50		pur operon repressor	REGULATOR
SP_1980	0.88881	0.151301	0.0338319	20		0.85412	0.0767427	0.0150505	26		cmp-binding-factor 1	UNKNOWN
SP_1982	0.981753	0.155317	0.031704	24		1.00826	0.127427	0.0292339	19		thiamine pyrophosphokinase	AMINO ACID METABOLSIM
SP_1983	0.584144	0.202461	0.0640239	10							ribulose-phosphate 3-epimerase	CARBOHYDRATE METABOLISM
SP_1984											ribosome small subunit-dependent GTPase A	TRANSCRIPTION AND TRANSLATION
SP_1985	0.767751	0.0906408	0.0523315	3		0.999922	0.0651589	0.0325795	4		dimethyladenosine transferase	TRANSCRIPTION AND TRANSLATION
SP_1986	1.01478	0.0536165	0.0154778	12		1.04832	0.0610997	0.0230935	7		hypothetical protein	UNKNOWN
SP_1987	0.999602	0.10981	0.0239626	21		0.970614	0.140542	0.0389794	13		ABC transporter, ATP-binding protein	TRANSPORT
SP_1988	0.974201	0.0963028	0.00972806	98		0.978984	0.150705	0.0238286	40		putative immunity protein	TRANSPORT
SP_1989	1.01608	0.0831018	0.0108189	59		1.00575	0.125116	0.0164285	58		putative transcriptional regulator PlcR	REGULATOR
SP_1990											primase-related protein	DNA TURNOVER
SP_1991	1.00791	0.0514266	0.0100856	26		0.9564	0.0946146	0.0185554	26		putative hydrolase	UNKNOWN
SP_1992	0.998565	0.0785354	0.0154021	26		1.01469	0.0938306	0.0184017	26		cell wall surface anchor family protein	VARIOUS
SP_1994	0.818881	0.480306	0.151886	10		1.01234	0.16728	0.0682918	6		aminotransferase, class I	AMINO ACID METABOLSIM
SP_1995	1.01457	0.0594571	0.00964522	38		1.01845	0.0951029	0.0141771	45		conserved hypothetical protein	UNKNOWN
SP_1996	1.01609	0.0262903	0.00702637	14		1.0113	0.045866	0.0138291	11		universal stress protein family	VARIOUS
SP_1997	1.03429	0.0922934	0.0160662	33		0.890378	0.16339	0.027618	35		Cof family protein	UNKNOWN
SP_1998	0.962597	0.0797054	0.0205798	15		0.68234	0.034884	0.0246667	2		putative L-asparaginase	AMINO ACID METABOLSIM
SP_1999	1.0371	0.0264951	0.0152969	3							catabolite control protein A	CARBOHYDRATE METABOLISM
SP_2000	1.02282	0.0749606	0.0139198	29		0.973109	0.138832	0.0253472	30		DNA-binding response regulator	REGULATOR
SP_2001	1.02826	0.0954755	0.0161383	35		1.00274	0.194021	0.0295879	43		putative sensor histidine kinase	REGULATOR
SP_2002	0.902682	0.197728	0.0367173	29		0.969831	0.0937661	0.0163226	33		conserved hypothetical protein	UNKNOWN
SP_2003	1.02362	0.0604557	0.0156096	15		1.05023	0.085974	0.0208518	17		ABC transporter, ATP-binding protein	TRANSPORT
SP_2004											hypothetical protein	UNKNOWN
SP_2005											hypothetical protein	UNKNOWN
SP_2007	0.855261	0.115692	0.0348824	11		0.79257	0.231448	0.0874792	7		transcriptional regulator ComX2	REGULATOR
SP_2008											transcription antitermination protein NusG	TRANSCRIPTION AND TRANSLATION
SP_2010	0.938413	0.0966574	0.0113129	73		0.831997	0.104484	0.0127647	67		putative preprotein translocase, SecE subunit	TRANSPORT
SP_2011	1.0444	0.0876143	0.0144037	37		1.02225	0.0931533	0.0143739	42		penicillin-binding protein 2A	PEPTIDOGLYCAN
SP_2012											glyceraldehyde 3-phosphate dehydrogenase	CARBOHYDRATE METABOLISM
SP_2013	0.979198	0.0726124	0.0113401	41		0.98856	0.0831296	0.0126771	43		conserved hypothetical protein	UNKNOWN
SP_2016	0.99082	0.0650528	0.00938957	48		0.947744	0.229062	0.0449227	26		nicotinate-nucleotide pyrophosphorylase	VARIOUS METABOLISM AND BIOSYNTHESIS
SP_2017	1.04091	0.0615008	0.00997674	38		1.07877	0.0938854	0.0136946	47		membrane protein	UNKNOWN
SP_2020	0.861629	0.0681475	0.0136295	25		0.961879	0.0987469	0.0171896	33		transcriptional regulator, GntR family	REGULATOR
SP_2021	1.0017	0.0801036	0.00924956	75		1.06468	0.0877189	0.00940445	87		glycosyl hydrolase, family 1	CARBOHYDRATE METABOLISM
SP_2022	1.00714	0.0770516	0.00728069	112		1.03195	0.121944	0.0108636	126		PTS system, IIC component	TRANSPORT
SP_2023	0.996473	0.0628379	0.0174281	13		1.00676	0.0769355	0.0192339	16		PTS system, IIB component	TRANSPORT
SP_2024	0.978075	0.0896677	0.0191172	22		0.983149	0.110242	0.0252913	19		PTS system, IIA component	TRANSPORT
SP_2025											hypothetical protein	UNKNOWN
SP_2026	1.01327	0.0667509	0.00558199	143		0.969633	0.100871	0.00826367	149		alcohol dehydrogenase, iron-containing	CARBOHYDRATE METABOLISM
SP_2027	0.805522	0.14861	0.0275963	29		0.86994	0.1187	0.0237401	25		conserved hypothetical protein	UNKNOWN
SP_2028	0.891202	0.146823	0.0346066	18		1.0166	0.135553	0.02958	21		phosphotyrosine protein phosphatase	UNKNOWN
SP_2029	1.01499	0.0687669	0.014037	24		1.00981	0.104481	0.026977	15		preprotein translocase, YajC subunit	TRANSPORT
SP_2030	1.00746	0.0642111	0.00802639	64		0.936341	0.129142	0.01864	48		transketolase	CARBOHYDRATE METABOLISM
SP_2031	1.04701	0.0689584	0.00722881	91		1.11582	0.105506	0.00983844	115		L-ascorbate 6-phosphate lactonase	VARIOUS METABOLISM AND BIOSYNTHESIS
SP_2032	1.04631	0.0834132	0.00669991	155		1.0786	0.107955	0.00785258	189		transcriptional regulator, BglG family	REGULATOR
SP_2033	1.08987	0.0659009	0.00793354	69		1.10622	0.102982	0.0109161	89		putative L-ribulose 5-phosphate 4-epimerase AraD	CARBOHYDRATE METABOLISM
SP_2034	1.06424	0.0664557	0.00888051	56		1.02103	0.16799	0.0195285	74		putative hexulose-6-phosphate isomerase	CARBOHYDRATE METABOLISM
SP_2035	1.02454	0.0917123	0.0135222	46		1.03026	0.104852	0.0142685	54		putative hexulose-6-phosphate synthase	CARBOHYDRATE METABOLISM
SP_2036	1.06925	0.0823751	0.0161551	26		1.08525	0.164403	0.0266696	38		PTS system, IIA component	TRANSPORT
SP_2037	1.08962	0.0673702	0.0140477	23		1.12891	0.104946	0.0188488	31		PTS system, IIB component	TRANSPORT
SP_2038	1.04603	0.111174	0.0102344	118		1.0389	0.1433	0.0121985	138		putative PTS system, membrane component	TRANSPORT
SP_2039	1.06553	0.0682869	0.0152694	20		1.08905	0.102523	0.0190381	29		conserved hypothetical protein	UNKNOWN
SP_2040	0.894856	0.113154	0.025302	20		0.966202	0.21057	0.0470848	20		putative jag protein	UNKNOWN
SP_2041	0.976104	0.0797119	0.0156328	26		0.955106	0.165994	0.0293438	32		SpoIIIJ family protein	TRANSPORT
SP_2042											ribonuclease P protein component	TRANSCRIPTION AND TRANSLATION
SP_2043	0.841602	0.107182	0.0757894	2		0.943788	0.123269	0.0871647	2		hypothetical protein	UNKNOWN
SP_2044											acetate kinase	CARBOHYDRATE METABOLISM
SP_2045	1.06224	0.096334	0.0162834	35		1.00246	0.152689	0.0283537	29		conserved hypothetical protein	UNKNOWN
SP_2047	1.05561	0.0615776	0.0185663	11		1.08473	0.0478964	0.0151462	10		conserved domain protein	UNKNOWN
SP_2048	1.02187	0.0431204	0.00899123	23		1.0346	0.076675	0.0137712	31		conserved hypothetical protein	TRANSPORT
SP_2049	0.943132	0.0527538	0.0175846	9		0.992934	0.0783483	0.0202295	15		conserved hypothetical protein	UNKNOWN
SP_2050	1.06594	0.0586366	0.0131115	20		1.03454	0.173399	0.0346797	25		competence protein CglD	TRANSPORT
SP_2051	1.05018	0.0111665	0.00789591	2		1.05779	0.0457607	0.0228804	4		competence protein CglC	TRANSPORT
SP_2052	0.996759	0.078563	0.0119807	43		0.987922	0.153528	0.0207017	55		competence protein CglB	TRANSPORT
SP_2053	1.01431	0.0955642	0.0157107	37		1.06462	0.116088	0.0177032	43		competence protein CglA	TRANSPORT
SP_2054	1.02789	0.101926	0.0222421	21		0.984684	0.116418	0.0228314	26		conserved hypothetical protein	UNKNOWN
SP_2055	1.00692	0.0572596	0.00996762	33		0.996643	0.156152	0.0227772	47		alcohol dehydrogenase, zinc-containing	CARBOHYDRATE METABOLISM
SP_2056	1.02036	0.0709301	0.00769345	85		0.985842	0.110803	0.0113088	96		N-acetylglucosamine-6-phosphate deacetylase	CARBOHYDRATE METABOLISM
SP_2057	0.728052	0.110048	0.0115361	91		0.78306	0.111697	0.011709	91		conserved hypothetical protein	UNKNOWN
SP_2058	0.97456	0.0502679	0.00902837	31		0.991445	0.0719464	0.0113757	40		queuine tRNA-ribosyltransferase	TRANSCRIPTION AND TRANSLATION
SP_2059	1.05419	0.0733878	0.00796002	85		1.06457	0.117509	0.0133914	77		conserved hypothetical protein	UNKNOWN
SP_2060	0.98469	0.107078	0.0209997	26		0.976703	0.22823	0.0409912	31		pyrrolidone-carboxylate peptidase	AMINO ACID METABOLSIM
SP_2061	0.925127	0.163713	0.0366072	20		0.984398	0.183441	0.0420843	19		conserved hypothetical protein	UNKNOWN
SP_2062	0.940584	0.0671131	0.0193739	12		1.03518	0.104606	0.0301971	12		transcriptional regulator, MarR family	REGULATOR
SP_2063	0.923438	0.147119	0.0214594	47		0.988047	0.246981	0.0316227	61		LysM domain protein	MEMBRANE PROTEIN
SP_2064	0.83902	0.249677	0.040503	38		0.928868	0.31686	0.0535591	35		hydrolase, haloacid dehalogenase-like family	UNKNOWN
SP_2065	0.834757	0.235333	0.0303814	60		0.896601	0.302432	0.0387224	61		MATE efflux family protein	TRANSPORT
SP_2066	0.381424	0.311358	0.0568459	30		0.394928	0.416407	0.0760252	30		threonine synthase	AMINO ACID METABOLSIM
SP_2067	0.974567	0.0567109	0.0157288	13		0.949223	0.0856479	0.0302811	8		hypothetical protein	UNKNOWN
SP_2068											cytidine/deoxycytidylate deaminase family protein	NUCLEOTIDE METABOLSIM
SP_2069	0.994168	0.0578015	0.0408718	2		0.922278	0.0593177	0.0296588	4		glutamyl-tRNA synthetase	AMINO ACID METABOLSIM
SP_2070											glucose-6-phosphate isomerase	CARBOHYDRATE METABOLISM
SP_2071	1.06543	0.0392874	0.0277804	2							hypothetical protein	UNKNOWN
SP_2072	1.03817	0.0654077	0.0146256	20		1.02349	0.118886	0.0233155	26		glutamine amidotransferase, class-I	AMINO ACID METABOLSIM
SP_2073	1.06449	0.072933	0.00722144	102		1.03526	0.106099	0.0105573	101		ABC transporter, permease/ATP-binding protein	TRANSPORT
SP_2075	1.05429	0.0649358	0.00845392	59		0.962995	0.122439	0.0155498	62		ABC transporter, permease/ATP-binding protein	TRANSPORT
SP_2077	0.933419	0.0582067	0.00983872	35		0.889663	0.0897059	0.0172639	27		putative transcriptional repressor	REGULATOR
SP_2078											arginyl-tRNA synthetase	TRANSCRIPTION AND TRANSLATION
SP_2081	1.0067	0.043709	0.0103023	18		1.04222	0.0974681	0.0203235	23		conserved hypothetical protein	UNKNOWN
SP_2082	1.02076	0.03588	0.0108182	11		1.0985	0.0608531	0.0162637	14		response regulator	REGULATOR
SP_2083	1.03757	0.0678168	0.0107228	40		1.10742	0.0896328	0.0120861	55		sensor histidine kinase PnpS	REGULATOR
SP_2084	0.993959	0.0968509	0.0139792	48		1.07241	0.140601	0.0191334	54		phosphate ABC transporter, phosphate-binding protein	TRANSPORT
SP_2085	1.02896	0.0715764	0.00874444	67		1.09692	0.0963427	0.0109087	78		phosphate ABC transporter, permease protein	TRANSPORT
SP_2086	1.01425	0.0744283	0.0075963	96		1.07379	0.165313	0.0160567	106		phosphate ABC transporter, permease protein	TRANSPORT
SP_2087	1.04901	0.0944897	0.0134985	49		1.08956	0.117739	0.015876	55		phosphate ABC transporter, ATP-binding protein	TRANSPORT
SP_2088	1.03778	0.103386	0.0159528	42		1.00684	0.114921	0.0164173	49		phosphate transport system regulatory protein PhoU	REGULATOR
SP_2090	1.01784	0.0760779	0.0152156	25		1.01856	0.0943281	0.0149146	40		transcriptional regulator	REGULATOR
SP_2091											glycerol-3-phosphate dehydrogenase (NAD(P)+)	LIPOPROTEIN
SP_2092											UTP-glucose-1-phosphate uridylyltransferase	CARBOHYDRATE METABOLISM
SP_2093	1.01933	0.0759373	0.00849005	80		0.989832	0.12912	0.0136104	90		hypothetical protein	UNKNOWN
SP_2094	0.977593	0.0940286	0.0180958	27		0.976288	0.0922926	0.0151728	37		conserved hypothetical protein	UNKNOWN
SP_2095	0.968076	0.0424278	0.00866054	24		0.959837	0.0749022	0.0141552	28		5-formyltetrahydrofolate cyclo-ligase family protein	VARIOUS METABOLISM AND BIOSYNTHESIS
SP_2096	0.982616	0.0551271	0.010418	28		1.00393	0.083163	0.0142623	34		peptidase, M20/M25/M40 family	AMINO ACID METABOLSIM
SP_2097	0.975113	0.070228	0.0128218	30		0.962473	0.146864	0.028264	27		putative 2,3,4,5-tetrahydropyridine-2-carboxylate N-succinyltransferase	AMINO ACID METABOLSIM
SP_2098	1.01031	0.0878035	0.0117332	56		1.01612	0.118406	0.0131562	81		membrane protein	UNKNOWN
SP_2099	1.01647	0.083506	0.00622417	180		0.973393	0.114214	0.00777124	216		penicillin-binding protein 1B	PEPTIDOGLYCAN
SP_2100											tyrosyl-tRNA synthetase	AMINO ACID METABOLSIM
SP_2101	1.01946	0.08655	0.00686386	159		0.989395	0.1176	0.00878981	179		cation-transporting ATPase, EI-E2 family	TRANSPORT
SP_2102	1.02343	0.0637124	0.0116322	30		1.03141	0.134989	0.0234986	33		hypothetical protein	UNKNOWN
SP_2103	0.979765	0.0551353	0.0104196	28		0.968629	0.11218	0.0175195	41		rRNA (guanine-N1-)-methyltransferase	TRANSCRIPTION AND TRANSLATION
SP_2104	0.996606	0.0523087	0.0100668	27		1.01451	0.0762135	0.0125294	37		hypothetical protein	UNKNOWN
SP_2105	1.04554	0.056882	0.00705534	65		1.05542	0.0818194	0.00999583	67		hypothetical protein	UNKNOWN
SP_2106	1.00666	0.0786297	0.00847886	86		0.935256	0.125907	0.0129177	95		glycogen phosphorylase family protein	CARBOHYDRATE METABOLISM
SP_2107	0.667504	0.275095	0.0471784	34		0.744084	0.301068	0.0777354	15		4-alpha-glucanotransferase	CARBOHYDRATE METABOLISM
SP_2108	1.05007	0.0918753	0.00985007	87		1.04341	0.131117	0.0125587	109		maltose/maltodextrin ABC transporter, maltose/maltodextrin-binding protein	TRANSPORT
SP_2109	1.03153	0.0779111	0.00840137	86		0.995361	0.0895874	0.00878477	104		maltodextrin ABC transporter, permease protein	TRANSPORT
SP_2110	1.00952	0.0634547	0.00747821	72		0.986794	0.0938334	0.00947861	98		maltodextrin ABC transporter, permease protein	MEMBRANE PROTEIN
SP_2111	1.00942	0.0722918	0.0102236	50		1.01013	0.0964183	0.0117794	67		malA protein	CARBOHYDRATE METABOLISM
SP_2112	1.03037	0.0814777	0.0115227	50		1.03065	0.115242	0.0139752	68		maltose operon transcriptional repressor	REGULATOR
SP_2113	0.94041	0.0890347	0.020426	19		0.927406	0.0590027	0.0147507	16		conserved hypothetical protein	UNKNOWN
SP_2114											aspartyl-tRNA synthetase	AMINO ACID METABOLSIM
SP_2115	1.0945	0.0512433	0.0154504	11		1.08052	0.0657467	0.0175716	14		hypothetical protein	UNKNOWN
SP_2116	1.02829	0.0694938	0.0109879	40		1.0574	0.0833369	0.0116695	51		conserved domain protein	UNKNOWN
SP_2117	1.00871	0.0767916	0.00917836	70		1.064	0.149983	0.0173185	75		hypothetical protein	UNKNOWN
SP_2118	0.973239	0.0509753	0.0116945	19		1.03691	0.0923113	0.0211777	19		hypothetical protein	UNKNOWN
SP_2119	0.814206	0.115453	0.040819	8		0.853652	0.116372	0.0411438	8		putative transcriptional regulator	REGULATOR
SP_2120	0.981971	0.077644	0.0109805	50		0.990687	0.14582	0.0191471	58		hypothetical protein	UNKNOWN
SP_2121	0.868874	0.0455864	0.0322344	2		0.834443	0.141121	0.0705605	4		histidyl-tRNA synthetase	AMINO ACID METABOLSIM
SP_2122	1.00144	0.0784639	0.00931195	71		0.974787	0.127876	0.0142084	81		conserved hypothetical protein	UNKNOWN
SP_2124	1.0409	0.109606	0.0490172	5		0.959387	0.0622957	0.0359665	3		hypothetical protein	UNKNOWN
SP_2125	1.01282	0.0415613	0.0169673	6		1.08718	0.0869729	0.0388954	5		conserved hypothetical protein	UNKNOWN
SP_2126	1.02482	0.0904211	0.00953122	90		1.02289	0.126087	0.0118091	114		dihydroxy-acid dehydratase	AMINO ACID METABOLSIM
SP_2127	1.00978	0.0913519	0.0125481	53		1.00253	0.103832	0.0119103	76		transketolase, C-terminal subunit	CARBOHYDRATE METABOLISM
SP_2128	1.0198	0.0756092	0.00763768	98		1.00598	0.112562	0.0102755	120		transketolase, N-terminal subunit	CARBOHYDRATE METABOLISM
SP_2129	1.00628	0.0817038	0.00610683	179		1.00713	0.0995516	0.0068052	214		putative PTS system, IIC component	TRANSPORT
SP_2130	1.03099	0.0688776	0.0101555	46		1.04889	0.0960612	0.0134513	51		putative PTS system, IIB component	TRANSPORT
SP_2131	1.02749	0.0743312	0.00495541	225		1.02175	0.117006	0.00669973	305		transcriptional regulator, BglG family	REGULATOR
SP_2132	1.05235	0.0926981	0.00999589	86		1.04048	0.119998	0.0114413	110		conserved hypothetical protein	UNKNOWN
SP_2133	0.99321	0.034163	0.0108033	10		1.01504	0.0507737	0.0179512	8		conserved domain protein	UNKNOWN
SP_2136	1.00528	0.0750341	0.00610619	151		0.999372	0.118096	0.00875387	182		choline binding protein PcpA	VARIOUS
SP_2139	1.08975	0.0783083	0.0217188	13		1.05257	0.11569	0.0258691	20		hypothetical protein	UNKNOWN
SP_2140	0.990971	0.0587536	0.0107269	30		0.986594	0.0890642	0.0168315	28		hypothetical protein	UNKNOWN
SP_2141	1.02427	0.0652916	0.00829204	62		1.00965	0.123973	0.0132156	88		glycosyl hydrolase-related protein	MEMBRANE PROTEIN
SP_2142	1.0016	0.0670286	0.00967474	48		0.988566	0.103654	0.0127589	66		ROK family protein	CARBOHYDRATE METABOLISM
SP_2143	0.995068	0.0625182	0.00556957	126		0.963652	0.0999673	0.00780613	164		conserved hypothetical protein	CARBOHYDRATE METABOLISM
SP_2144	1.03682	0.0776483	0.0106658	53		0.999246	0.0964344	0.0128866	56		conserved hypothetical protein	UNKNOWN
SP_2145	1.00654	0.0827754	0.00755633	120		0.961082	0.11487	0.00985	136		antigen, cell wall surface anchor family	VARIOUS
SP_2146	0.989005	0.0775931	0.0103688	56		0.940995	0.104918	0.0137764	58		conserved hypothetical protein	CARBOHYDRATE METABOLISM
SP_2147	0.952002	0.0483529	0.00868443	31		0.930741	0.114401	0.0220165	27		hypothetical protein	UNKNOWN
SP_2148	1.02887	0.0809575	0.0120684	45		1.03691	0.120738	0.0148618	66		arginine deiminase	AMINO ACID METABOLSIM
SP_2150	0.989861	0.0615408	0.00853417	52		0.976108	0.0982878	0.012286	64		ornithine carbamoyltransferase	AMINO ACID METABOLSIM
SP_2151	0.995595	0.0615663	0.00870679	50		1.019	0.0938929	0.0126605	55		carbamate kinase	NUCLEOTIDE METABOLSIM
SP_2152	1.00008	0.0709799	0.00620154	131		1.00253	0.109386	0.00872997	157		conserved hypothetical protein	UNKNOWN
SP_2153	0.992793	0.0821877	0.00936615	77		1.00281	0.127874	0.012362	107		peptidase, M20/M25/M40 family	UNKNOWN
SP_2156	1.00062	0.112407	0.0201888	31		1.02444	0.164627	0.0291022	32		SPFH domain/Band 7 family	UNKNOWN
SP_2157	1.01721	0.0762738	0.00714369	114		1.01494	0.143889	0.0126199	130		alcohol dehydrogenase, iron-containing	CARBOHYDRATE METABOLISM
SP_2158	1.01458	0.0794849	0.00562043	200		0.979033	0.114957	0.00731454	247		L-fucose isomerase	CARBOHYDRATE METABOLISM
SP_2159	1.00306	0.0746568	0.00349613	456		0.968777	0.101229	0.00424374	569		fucolectin-related protein	CARBOHYDRATE METABOLISM
SP_2160	1.00797	0.0837212	0.00458102	334		0.980425	0.127172	0.00640684	394		conserved hypothetical protein	UNKNOWN
SP_2161	0.997808	0.0599066	0.00602084	99		0.972759	0.0905984	0.00827046	120		PTS system, IID component	TRANSPORT
SP_2162	1.03625	0.079497	0.0097121	67		0.999083	0.106376	0.0114047	87		PTS system, IIC component	TRANSPORT
SP_2163	1.01722	0.0825666	0.0133941	38		1.02004	0.145789	0.0194818	56		PTS system, IIB component	TRANSPORT
SP_2164	1.01969	0.0802708	0.0115861	48		1.02133	0.112969	0.0141211	64		PTS system, IIA component	TRANSPORT
SP_2165	1.01852	0.0621511	0.00759296	67		1.04223	0.0805854	0.00859044	88		fucose operon FucU protein	CARBOHYDRATE METABOLISM
SP_2166	1.02507	0.0703371	0.0086579	66		1.02998	0.12489	0.0142325	77		L-fuculose phosphate aldolase	CARBOHYDRATE METABOLISM
SP_2167	0.999046	0.0843641	0.0068883	150		1.00533	0.114992	0.00874265	173		putative L-fuculose kinase fucK	CARBOHYDRATE METABOLISM
SP_2168	1.00193	0.0658734	0.00760641	75		1.04731	0.103929	0.0108354	92		putative fucose operon repressor	REGULATOR
SP_2169	0.930066	0.179142	0.0165617	117		1.0358	0.103155	0.00918977	126		zinc ABC transporter, zinc-binding lipoprotein	TRANSPORT
SP_2170	1.00671	0.0742896	0.0185724	16		1.09678	0.114838	0.0318504	13		zinc ABC transporter, permease protein	TRANSPORT
SP_2171											zinc ABC transporter, ATP-binding protein	TRANSPORT
SP_2172	0.819143	0.160512	0.0414439	15		0.874515	0.140707	0.0322804	19		adc operon repressor AdcR	REGULATOR
SP_2173	1.03405	0.084663	0.00651254	169		0.995794	0.106455	0.00795682	179		dltD protein	UNKNOWN
SP_2174	1.04094	0.057826	0.0118037	24		1.03052	0.0910794	0.0185915	24		D-alanyl carrier protein	AMINO ACID METABOLSIM
SP_2175	1.03408	0.0757417	0.00661759	131		0.998184	0.0927393	0.00775525	143		dltB protein	UNKNOWN
SP_2176	1.00694	0.0737333	0.00625398	139		0.946408	0.101793	0.00812399	157		D-alanine-activating enzyme	AMINO ACID METABOLSIM
SP_2177	0.979984	0.0590109	0.011573	26		0.903562	0.0958393	0.0174978	30		hypothetical protein	UNKNOWN
SP_2182	0.98025	0.080368	0.010645	57		0.931475	0.0865087	0.00998917	75		hypothetical protein	UNKNOWN
SP_2183	1.03307	0.0662574	0.0296312	5		1.03566	0.0555313	0.0226706	6		hypothetical protein	UNKNOWN
SP_2184	1.0154	0.062028	0.0111406	31		1.02447	0.0866522	0.0142455	37		glycerol uptake facilitator protein	TRANSPORT
SP_2185	1.04851	0.0871719	0.00924021	89		1.00816	0.112998	0.0110804	104		hypothetical protein	LIPOPROTEIN
SP_2186	1.0107	0.063118	0.00738741	73		1.00703	0.0927681	0.0102445	82		glycerol kinase	LIPOPROTEIN
SP_2187	1.00902	0.0736305	0.0074378	98		1.00725	0.102845	0.00950805	117		conserved domain protein	UNKNOWN
SP_2188	0.909561	0.105725	0.0225406	22		1.00097	0.125227	0.0295164	18		chaperonin, 33 kDa	TRANSCRIPTION AND TRANSLATION
SP_2189	1.03161	0.152198	0.0406766	14		1.03213	0.207925	0.0576681	13		putative TIM-barrel protein, NifR3 family	UNKNOWN
SP_2190	0.917749	0.0773135	0.0132591	34		0.883172	0.143215	0.027065	28		choline binding protein A	VARIOUS
SP_2191	0.959832	0.0778579	0.0117375	44		0.908977	0.112893	0.0162948	48		conserved hypothetical protein	UNKNOWN
SP_2192	0.974312	0.0876739	0.00810546	117		0.922773	0.136963	0.0130589	110		sensor histidine kinase	REGULATOR
SP_2193	1.0108	0.107305	0.0195912	30		1.00001	0.1672	0.03003	31		DNA-binding response regulator	REGULATOR
SP_2194	0.887996	0.0941532	0.00965991	95		0.890778	0.174756	0.0381349	21		ATP-dependent Clp protease, ATP-binding subunit	PROTEIN TURNOVER
SP_2195	0.853406	0.0973858	0.0184042	28		0.891105	0.127493	0.0278212	21		transcriptional regulator CtsR	REGULATOR
SP_2196	0.968241	0.118323	0.0209168	32		0.954535	0.103211	0.0169677	37		ABC transporter, ATP-binding protein	TRANSPORT
SP_2197	0.881824	0.245198	0.0330625	55		0.917641	0.151096	0.019671	59		putative ABC transporter, substrate-binding protein	TRANSPORT
SP_2198	0.701268	0.352587	0.0769407	21		0.706725	0.317687	0.0748796	18		ABC transporter, permease protein	TRANSPORT
SP_2199	0.883329	0.295208	0.104372	8		0.912973	0.106047	0.0319742	11		conserved hypothetical protein	UNKNOWN
SP_2200	1.06745	0.0469003	0.019147	6		1.05533	0.0527308	0.0215273	6		hypothetical protein	UNKNOWN
SP_2201	1.04053	0.0773646	0.0111666	48		0.985604	0.12175	0.015339	63		choline binding protein D	VARIOUS
SP_2202											conserved hypothetical protein	UNKNOWN
SP_2203											replicative DNA helicase	DNA TURNOVER
SP_2205	0.119509	0.23038	0.0310644	55		0.154474	0.2866	0.0498906	33		DHH subfamily 1 protein	REGULATOR
SP_2206	0.977108	0.0908352	0.0193661	22		0.932244	0.108491	0.0186061	34		ribosomal subunit interface protein	TRANSCRIPTION AND TRANSLATION
SP_2207	1.01961	0.0517653	0.00996223	27		0.989633	0.175058	0.0309462	32		putative competence protein ComF	TRANSPORT
SP_2208	1.04077	0.0805532	0.0112797	51		1.04222	0.113722	0.0136905	69		putative helicase	TRANSPORT
SP_2209	1.02527	0.0597409	0.0109071	30		1.05101	0.0895499	0.0147219	37		conserved hypothetical protein	UNKNOWN
SP_2210	1.00904	0.0470995	0.0072676	42		1.0498	0.12112	0.0189157	41		cysteine synthase	AMINO ACID METABOLSIM
SP_2214											translation elongation factor Ts	TRANSCRIPTION AND TRANSLATION
SP_2216											secreted 45 kd protein	UNKNOWN
SP_2217	0.918747	0.066727	0.0298412	5		0.69176	0.0853622	0.0381751	5	LS	putative rod shpae-determining protein MreD	CELL DIVISION
SP_2218											rod shape-determining protein MreC	CELL DIVISION
SP_2219											conserved hypothetical protein	TRANSPORT
SP_2220	0.977	0.0788296	0.0557409	2		0.848344	0	0	1		ABC transporter, ATP-binding protein	TRANSPORT
SP_2221											ABC transporter, ATP-binding protein	TRANSPORT
SP_2222	1.06145	0.0724614	0.0362307	4		1.02263	0.0647556	0.0244753	7		CDP-diacylglycerol--glycerol-3-phosphate 3-phosphatidyltransferase	CARBOHYDRATE METABOLISM
SP_2223	0.774861	0.204556	0.0393668	27		0.697507	0.121392	0.0202319	36		conserved hypothetical protein	UNKNOWN
SP_2224	0.989318	0.109212	0.0206392	28		0.956365	0.195109	0.0398264	24		peptidase, M16 family	UNKNOWN
SP_2225	0.862236	0.243193	0.0627922	15		0.838837	0.359745	0.119915	9		conserved hypothetical protein	UNKNOWN
SP_2226	1.022	0.0281642	0.0199151	2		0.760826	0	0	1		conserved hypothetical protein	UNKNOWN
SP_2227											DNA replication and repair protein RecF	DNA TURNOVER
SP_2228	0.953627	0.0197846	0.0139898	2							inosine-5-monophosphate dehydrogenase	NUCLEOTIDE METABOLSIM
SP_2229											tryptophanyl-tRNA synthetase	AMINO ACID METABOLSIM
SP_2230	1.05266	0.0663899	0.00850035	61		0.952484	0.139836	0.0193917	52		ABC transporter, ATP-binding protein	TRANSPORT
SP_2231	0.951578	0.0800611	0.00606942	174		0.920624	0.125113	0.00907663	190		putative ABC transporter, permease protein	TRANSPORT
SP_2233	1.02246	0.0815487	0.0104412	61		1.02595	0.102769	0.0117884	76		hypothetical protein	UNKNOWN
SP_2234	1.01482	0.0653575	0.0107447	37		0.99901	0.11629	0.0186212	39		transcriptional regulator, TetR family	REGULATOR
SP_2235	1.03766	0.061709	0.00685656	81		1.01051	0.094152	0.00976311	93		response regulator ComE	REGULATOR
SP_2236	0.998712	0.0886456	0.00768655	133		0.982321	0.13727	0.0105593	169		putative sensor histidine kinase ComD	REGULATOR
SP_2237	1.01482	0.0248744	0.0101549	6		1.01776	0.0903394	0.0368809	6		competence stimulating peptide 2	VARIOUS
SP_2238	0.990266	0.0746793	0.0192821	15		1.01124	0.0666058	0.0152804	19		conserved hypothetical protein	UNKNOWN
SP_2239	1.08355	0.0849165	0.0093208	83		1.12913	0.126719	0.0120822	110		serine protease	PROTEIN TURNOVER
SP_2240	0.850012	0.127347	0.022512	32		0.904597	0.0881582	0.013444	43		spspoJ protein	UNKNOWN
LOCUS: Gene number
AVERAGE-W: Average fitness
S.D.-W: Standard deviation of average fitness
S.E.-W: Standard error of the mean of average fitness
INS.-W: Number of insertions in gene that fitness is based on
Significance: ***, p<0.00001; ** p<0.00005; * p<0.0001; LS = likely significant (either due to surrounding significant fitness,
substantial number of insertions that dissappear during selection, or a substantial lower number of insertions in the query strain compared to the wt)
GENE DESCRIPTION: General annotated function
GENE CATEGORY: Functional category
