# Supplementary material for: Strain Dependent Genetic Networks for Antibiotic-Sensitivity in a Bacterial Pathogen with a Large Pan-Genome
Source: PLoS Pathog. 2016 Sep 8;12(9):e1005869. doi: 10.1371/journal.ppat.1005869 (PMC5015961; doi:10.1371/journal.ppat.1005869)
Supplement: S7 Table — (XLSX) [file ppat.1005869.s012.xlsx]

## Sheet: Sheet1
LOCUS-19F	Average-Query19F-SP0746-DAPTOMYCIN	S.D.-Query19F-SP0746-DAPTOMYCIN	S.E.-Query19F-SP0746-DAPTOMYCIN	INS-Query19F-SP0746-DAPTOMYCIN		Average-19F-DAPTOMYCIN	S.D.-19F-DAPTOMYCIN	S.E.-19F-DAPTOMYCIN	INS-19F-DAPTOMYCIN	Significance	GENE DESCRIPTION	GENE CATEGORY
SPT_0001											chromosomal replication initiator protein DnaA	DNA TURNOVER
SPT_0002											DNA polymerase III, beta subunit	DNA TURNOVER
SPT_0003						0.844238	0.0925491	0.0413892	5		hypothetical protein	UNKNOWN
SPT_0005	1.04091	0.0520083	0.030027	3		1.01574	0.0815402	0.0257853	10		hypothetical protein	UNKNOWN
SPT_0006	0.99452	0.088023	0.0254101	12		0.983935	0.118264	0.0153967	59		hypothetical protein	UNKNOWN
SPT_0007	1.03286	0.125958	0.0314895	16		1.04231	0.0837881	0.00980665	73		hypothetical protein	UNKNOWN
SPT_0008	0.993014	0.0661695	0.0270136	6		1.03887	0.137371	0.0307172	20		hypothetical protein	UNKNOWN
SPT_0010						1.01706	0.0807435	0.0149937	29		hypothetical protein	UNKNOWN
SPT_0011	1.00369	0.121983	0.0149025	67		1.01008	0.100844	0.00503592	401		DNA Primase	DNA TURNOVER
SPT_0015	1.13826	0	0	1		0.982272	0.133493	0.0323769	17		hypothetical protein	UNKNOWN
SPT_0016	0.969444	0.074354	0.0332521	5		1.05165	0.079388	0.0212173	14		hypothetical protein	UNKNOWN
SPT_0017	1.04344	0.0906479	0.040539	5		0.965999	0.0815486	0.015993	26		hypothetical protein	UNKNOWN
SPT_0018	0.989443	0	0	1		0.972731	0.0734172	0.0244724	9		hypothetical protein	UNKNOWN
SPT_0019	1.01284	0.0676076	0.0203845	11		0.942573	0.100679	0.0127863	62		hypothetical protein	UNKNOWN
SPT_0020	0.998034	0.00886335	0.00626734	2		1.0068	0.0891009	0.0194434	21		hypothetical protein	UNKNOWN
SPT_0021	0.960654	1.11022e-16	1.11022e-16	1		0.969073	0.163513	0.0327026	25		hypothetical protein	UNKNOWN
SPT_0022	1.0603	0.0588083	0.0415838	2		1.006	0.0845483	0.0144999	34		hypothetical protein	UNKNOWN
SPT_0023						0.915107	0.0596794	0.0421997	2		hypothetical protein	UNKNOWN
SPT_0024	1.07605	0	0	1		0.975552	0.0578116	0.0136263	18		hypothetical protein	UNKNOWN
SPT_0025	0.94593	0.0894955	0.0338261	7		1.00129	0.0763722	0.0135008	32		hypothetical protein	UNKNOWN
SPT_0026	0.949001	1.11022e-16	1.11022e-16	1		1.00495	0.0839322	0.0375356	5		hypothetical protein	UNKNOWN
SPT_0028	0.945924	0.0554064	0.0277032	4		1.03814	0.0755736	0.0188934	16		transcription regulator	REGULATOR
SPT_0029	0.952249	0.381735	0.269928	2		0.981506	0.119751	0.015724	58		cl repressor	REGULATOR
SPT_0030	1.04756	0.118583	0.0592915	4		0.967334	0.13247	0.017702	56		LIM domain protein	UNKNOWN
SPT_0031	0.977434	0.0699209	0.016041	19		1.00143	0.0921578	0.00855664	116		FIC protein family	CELL DIVISION
SPT_0032	0.967432	0.113707	0.0284268	16		0.987205	0.0962113	0.00853737	127		hypothetical protein	UNKNOWN
SPT_0033	1.07253	0	0	1		0.947673	0.0745219	0.0192415	15		hypothetical protein	UNKNOWN
SPT_0034	0.990227	0.0621567	0.0166121	14		0.943263	0.121382	0.016673	53		hypothetical protein	UNKNOWN
SPT_0035	0.986042	0.0147044	0.0103976	2		0.972123	0.107858	0.0146776	54		replication protein	DNA TURNOVER
SPT_0036	1.01641	0.0790516	0.020411	15		1.003	0.0925493	0.00992232	87		putative DNA damage inducible protein	DNA TURNOVER
SPT_0038	0.969037	0.0925875	0.0292787	10		0.869301	0.215853	0.023837	82		GTP-dependent nucleic acid-binding protein	TRANSCRIPTION AND TRANSLATION
SPT_0039						1.22283	0.0758624	0.0536428	2		peptidyl-tRNA hydrolase	TRANSCRIPTION AND TRANSLATION
SPT_0040	0.927942	0.089527	0.0104783	73		0.978	0.208066	0.0102507	412		transcription-repair coupling factor	DNA TURNOVER
SPT_0041	0.889546	0.0565418	0.0230831	6		1.07435	0.0815753	0.0151482	29		S4 domain protein	UNKNOWN
SPT_0042											hypothetical protein	UNKNOWN
SPT_0043	0.943523	1.11022e-16	1.11022e-16	1		1.0064	0.0570954	0.0285477	4		hypothetical protein	UNKNOWN
SPT_0044	0.707742	0.147641	0.0307854	23		0.71805	0.215069	0.0231915	86		conserved domain protein	PEPTIDOGLYCAN
SPT_0045											tRNA(Ile)-lysidine synthetase	TRANSCRIPTION AND TRANSLATION
SPT_0046	0.853422	0.0665419	0.0235261	8		0.901853	0.157723	0.0262872	36		hypoxanthine-guanine phosphoribosyltransferase	NUCLEOTIDE METABOLSIM
SPT_0047	0.767058	0.0841923	0.0225014	14		0.528399	0.385711	0.0884881	19		cell division protein FtsH	PROTEIN TURNOVER
SPT_0048											transcriptional regulator Com1	REGULATOR
SPT_0058	1.10806	0.088218	0.0509327	3		1.02777	0.0832112	0.0163191	26		hypothetical protein	UNKNOWN
SPT_0059						0.920229	0.120796	0.00883349	187	***	adenylosuccinate synthetase	NUCLEOTIDE METABOLSIM
SPT_0060	0.960345	0.0505202	0.0178616	8		0.985277	0.0756721	0.0111572	46		cytidine/deoxycytidylate deaminase family protein	NUCLEOTIDE METABOLSIM
SPT_0061	1.02387	0.109152	0.0315096	12		1.00309	0.112267	0.0151381	55		putative deoxyuridine 5triphosphate nucleotidohydrolase	NUCLEOTIDE METABOLSIM
SPT_0062	1.02635	0.117461	0.0284885	17		0.999589	0.124492	0.0118163	111		conserved hypothetical protein	UNKNOWN
SPT_0063	1.02847	0.111589	0.0336455	11		1.0075	0.0891976	0.00910369	96		radA DNA repair protein RadA	DNA TURNOVER
SPT_0064	0.328543	0.193469	0.0583331	11		0.101551	0.194882	0.0974412	4		conserved hypothetical protein	VARIOUS METABOLISM AND BIOSYNTHESIS
SPT_0065	1.00214	0.0903382	0.0192602	22		0.998575	0.119162	0.0104112	131		hypothetical protein	UNKNOWN
SPT_0066											ribose-phosphate pyrophosphokinase	NUCLEOTIDE METABOLSIM
SPT_0067	0.965768	0.0486906	0.0146808	11		1.0319	0.0726916	0.0122871	35		hypothetical protein	UNKNOWN
SPT_0068	0.979374	0.0290838	0.0130067	5		1.03284	0.0656458	0.0119852	30		competence-induced protein Ccs16	VARIOUS
SPT_0069	0.987724	0.0894104	0.0269582	11		0.954296	0.133629	0.0192876	48		hypothetical protein	UNKNOWN
SPT_0070						0.972504	0.0793616	0.0561171	2		DNA polymerase I	DNA TURNOVER
SPT_0071	1.00392	0.0658595	0.0294532	5		1.02264	0.0784271	0.0125584	39		conserved hypothetical protein	UNKNOWN
SPT_0072	1.01852	0.0839147	0.0232738	13		0.98137	0.0966132	0.00908861	113		membrane protein	UNKNOWN
SPT_0073	0.947737	0.0874837	0.0218709	16		0.99563	0.104257	0.00985141	112		aromatic amino acid aminotransferase	AMINO ACID METABOLSIM
SPT_0074						0.998939	0.00390527	0.00276144	2		DNA repair protein	DNA TURNOVER
SPT_0075						0.730527	0.184609	0.0230761	64	***	fatty acid/phospholipid synthesis protein Pls	LIPOPROTEIN
SPT_0076	1.12672	0	0	1		0.99406	0.0906199	0.0273229	11		putative acyl carrier protein	LIPOPROTEIN
SPT_0078	1.12213	0.115234	0.0576168	4		1.0205	0.0810612	0.0165465	24		bacteriocin BlpU	MEMBRANE PROTEIN
SPT_0079	1.08008	0.0591979	0.0295989	4		0.992526	0.0802426	0.0131918	37		hypothetical protein	UNKNOWN
SPT_0080	0.9747	0.118289	0.0180389	43		1.03408	0.110525	0.0062175	316		competence factor transporting permease/ATP-binding protein ComA	TRANSPORT
SPT_0081	0.936093	0.101942	0.0222456	21		0.986193	0.0876327	0.00632435	192		competence factor transport protein ComB	TRANSPORT
SPT_0082	0.978645	0.105311	0.0281456	14		0.996495	0.0987037	0.011105	79		phosphoribosylaminoimidazole-succinocarboxamide synthase	NUCLEOTIDE METABOLSIM
SPT_0083	1.00209	0.0271247	0.01918	2		1.05676	0.0707399	0.0196197	13		phosphoribosylaminoimidazole-succinocarboxamide synthase (saicar synthetase)	NUCLEOTIDE METABOLSIM
SPT_0084	0.998598	0.109273	0.0138776	62		1.02971	0.0973622	0.00475079	420		putative phosphoribosylformylglycinamidine synthase	NUCLEOTIDE METABOLSIM
SPT_0085	1.02812	0.0820159	0.0183393	20		1.03229	0.0992576	0.00739823	180		amidophosphoribosyltransferase	NUCLEOTIDE METABOLSIM
SPT_0086	0.973098	0.12227	0.0315701	15		0.993653	0.0956754	0.00976483	96		phosphoribosylformylglycinamide cyclo-ligase	NUCLEOTIDE METABOLSIM
SPT_0087	1.00897	0.128995	0.0744756	3		1.04011	0.101903	0.0153625	44		phosphoribosylglycinamide formyltransferase	NUCLEOTIDE METABOLSIM
SPT_0088	0.993826	0.0992818	0.0178315	31		1.0132	0.0847915	0.00625091	184		putative vanZ protein	UNKNOWN
SPT_0089	1.00671	0.100378	0.0224451	20		1.00822	0.0965028	0.00721295	179		phosphoribosylaminoimidazolecarboxamide formyltransferase/IMP cyclohydrolase	NUCLEOTIDE METABOLSIM
SPT_0090	0.982318	0.0956233	0.0208667	21		1.01653	0.091082	0.00814662	125		phosphoribosylamine--glycine ligase	NUCLEOTIDE METABOLSIM
SPT_0091						1.00726	0.0871599	0.0159132	30		phosphoribosylaminoimidazole carboxylase, catalytic subunit	NUCLEOTIDE METABOLSIM
SPT_0092	1.03247	0.108363	0.0300544	13		1.01693	0.0661641	0.00603993	120		phosphoribosylaminoimidazole carboxylase, ATPase subunit	NUCLEOTIDE METABOLSIM
SPT_0093	1.04779	0.101816	0.032197	10		1.00325	0.105883	0.0114846	85		hypothetical protein	UNKNOWN
SPT_0094						1.01034	0.117258	0.012292	91	***	adenylosuccinate lyase	NUCLEOTIDE METABOLSIM
SPT_0095	1.01039	0.118621	0.0129426	84		0.989416	0.0989698	0.00403036	603		beta-N-acetylhexosaminidase	CARBOHYDRATE METABOLISM
SPT_0096	0.984923	0.0548517	0.0100145	30		0.900472	0.0873425	0.0072534	145		transcriptional regulator, GntR family	REGULATOR
SPT_0097	0.983116	0.0973993	0.0164635	35		0.965452	0.0945851	0.00579938	266		glycosyl hydrolase, family 35	CARBOHYDRATE METABOLISM
SPT_0098	0.942981	0.0629143	0.0281361	5		0.99633	0.089266	0.0109056	67		PTS system, IIB component	TRANSPORT
SPT_0099	1.01623	0.0850655	0.0227347	14		1.01334	0.0819486	0.00649895	159		PTS system, IIC component	TRANSPORT
SPT_0100	0.984603	0.105114	0.0303438	12		0.975809	0.109363	0.0106728	105		PTS system, IID component	TRANSPORT
SPT_0101	0.975177	0.0577347	0.0218216	7		1.00152	0.0986653	0.0139534	50		PTS system, IIA component	TRANSPORT
SPT_0102	0.965466	0.123589	0.0252274	24		1.01411	0.100283	0.00747465	180		sugar isomerase domain protein AgaS	CARBOHYDRATE METABOLISM
SPT_0103	1.01139	0.062021	0.0165758	14		1.02225	0.0922601	0.00815472	128		aldose 1-epimerase	CARBOHYDRATE METABOLISM
SPT_0104	0.958387	0.0669107	0.0172763	15		1.00307	0.100064	0.00877619	130		conserved hypothetical protein	UNKNOWN
SPT_0105	0.938489	0.0751969	0.0237794	10		1.00594	0.088575	0.0133532	44		hypothetical protein	UNKNOWN
SPT_0106	0.987343	0.0961648	0.0392591	6		1.04782	0.106202	0.0197211	29		hypothetical protein	UNKNOWN
SPT_0107	1.01699	0.139903	0.049463	8		1.02379	0.101897	0.0151899	45		hypothetical protein	UNKNOWN
SPT_0108						0.983281	0.106434	0.0250867	18		coenzyme A disulfide reductase	VARIOUS METABOLISM AND BIOSYNTHESIS
SPT_0109	1.03083	0.0679295	0.0204815	11		0.993449	0.0911725	0.00977472	87		phosphorylase, Pnp/Udp family	UNKNOWN
SPT_0111	0.982744	0.117751	0.0196252	36		0.994958	0.116632	0.00814591	205		potassium uptake protein, Trk family	TRANSPORT
SPT_0112	1.0407	0.112824	0.0504564	5		0.9841	0.118798	0.015599	58		potassium uptake protein, Trk family	TRANSPORT
SPT_0116	1.00644	0.135857	0.0311677	19		0.999417	0.082604	0.00688366	144		cell wall surface anchor family protein	VARIOUS
SPT_0117	0.991319	0.081496	0.024572	11		0.987174	0.128312	0.0121243	112		DNA-binding response regulator	REGULATOR
SPT_0118	0.995807	0.0425389	0.0141796	9		1.00479	0.0973643	0.0105606	85		sensor histidine kinase	REGULATOR
SPT_0120	0.917487	0	0	1		1.00799	0.087805	0.0201439	19		hypothetical protein	UNKNOWN
SPT_0121	1.00481	0.0407486	0.0235262	3		1.01239	0.0834087	0.0163578	26		hypothetical protein	UNKNOWN
SPT_0122	1.00336	0.115899	0.0241665	23		1.00224	0.0871446	0.00651349	179		ABC transporter, permease protein	TRANSPORT
SPT_0123	1.00687	0.0807227	0.0185191	19		0.998978	0.0986948	0.00949691	108		ABC transporter, permease protein	TRANSPORT
SPT_0124	0.989471	0.0849628	0.017716	23		1.0003	0.0955306	0.00684109	195		ABC transporter, substrate-binding protein	TRANSPORT
SPT_0125	1.02406	0.0904151	0.0285918	10		1.00591	0.0913663	0.0100897	82		conserved hypothetical protein	UNKNOWN
SPT_0126	1.02827	0.0797187	0.0205833	15		0.985224	0.0794801	0.0080287	98		hypothetical protein	UNKNOWN
SPT_0127	0.998776	0.142742	0.050467	8		0.994854	0.0883306	0.0131675	45		hypothetical protein	UNKNOWN
SPT_0129	0.976575	0.106453	0.0614605	3		0.99607	0.0509026	0.013143	15		hypothetical protein	UNKNOWN
SPT_0130	1.03748	0.0860712	0.0384922	5		0.990233	0.0937599	0.0191387	24		macrolide export ATP-binding/permease protein MacB	TRANSPORT
SPT_0131	1.04857	0.072308	0.0132016	30		0.992856	0.0965358	0.0077044	157		conserved domain protein	UNKNOWN
SPT_0132	1.04669	0.118064	0.029516	16		0.992865	0.10212	0.0093222	120		hypothetical protein	UNKNOWN
SPT_0133	1.00846	0.112216	0.0354857	10		0.990033	0.0995955	0.0138114	52		hypothetical protein	UNKNOWN
SPT_0134	0.969303	0.0282817	0.0106895	7		0.960941	0.103854	0.013878	56		conserved hypothetical protein	UNKNOWN
SPT_0135	1.0829	0.128769	0.0243351	28		1.0019	0.0939139	0.00711959	174		putative transporter	TRANSPORT
SPT_0136											glycosyl transferase	CARBOHYDRATE METABOLISM
SPT_0137											putative capsular polysaccharide biosynthesis protein	CAPSULE
SPT_0138	0.985283	0.102457	0.022358	21		0.990996	0.0843571	0.00748548	127		hydrolase, haloacid dehalogenase-like family	VARIOUS METABOLISM AND BIOSYNTHESIS
SPT_0139	1.0041	0.109686	0.0365619	9		0.994397	0.0778055	0.00869892	80		L-serine dehydratase, iron-sulfur-dependent, alpha subunit	CARBOHYDRATE METABOLISM
SPT_0140	0.982161	0.0350816	0.0202544	3		1.00017	0.082299	0.0105373	61		L-serine dehydratase, iron-sulfur-dependent, beta subunit	CARBOHYDRATE METABOLISM
SPT_0141	0.976976	0.127838	0.0369036	12		1.08566	0.0791688	0.00839187	89		LysM domain protein	MEMBRANE PROTEIN
SPT_0143	0.981966	0.0664019	0.0177466	14		1.03218	0.105737	0.0159405	44		putative bacteriocin	MEMBRANE PROTEIN
SPT_0144	0.974141	0.104607	0.0176818	35		1.002	0.101029	0.00580396	303		hypothetical protein	UNKNOWN
SPT_0145	1.01907	0.118591	0.0342342	12		0.969683	0.0867695	0.00958209	82		putative amino acid ABC transporter, ATP-binding protein	TRANSPORT
SPT_0146	0.967308	0.059195	0.0164177	13		1.01138	0.122325	0.0145173	71		putative amino acid ABC transporter, periplasmic amino acid-binding protein	TRANSPORT
SPT_0147	1.01101	0.0737267	0.0212831	12		0.998692	0.100947	0.0124257	66		argininosuccinate synthase (Citrulline--aspartateligase)	AMINO ACID METABOLSIM
SPT_0148	0.9552	0	0	1		1.08763	0.185103	0.061701	9		hypothetical protein	UNKNOWN
SPT_0149	0.983728	0.106589	0.028487	14		0.983016	0.0996613	0.0119118	70		hypothetical protein	UNKNOWN
SPT_0150	0.992234	0.0861581	0.0222459	15		0.983778	0.1235	0.013091	89		hypothetical protein	UNKNOWN
SPT_0151	1.01856	0.0863247	0.0272983	10		0.973485	0.114169	0.0164788	48		peptidase C39	TRANSPORT
SPT_0152	1.02544	0.0763931	0.0190983	16		0.943224	0.070676	0.0113172	39		membrane protein	UNKNOWN
SPT_0153	0.999448	0.0593766	0.0224422	7		0.985788	0.100224	0.0186112	29		hypothetical protein	UNKNOWN
SPT_0154	0.960588	0.116413	0.0248193	22		0.973559	0.0908849	0.0092759	96		hypothetical protein	UNKNOWN
SPT_0155	0.995897	0.11701	0.0130821	80		0.961446	0.126778	0.00792365	256		membrane protein	UNKNOWN
SPT_0156	1.0058	0.108217	0.016132	45		0.968777	0.0905066	0.00602041	226		membrane protein	UNKNOWN
SPT_0157	1.00462	0.0909947	0.0214477	18		0.952639	0.0881097	0.0111008	63		membrane protein	UNKNOWN
SPT_0158	0.951242	0.114523	0.0404899	8		0.944835	0.127443	0.0232679	30		membrane protein	UNKNOWN
SPT_0159	0.975461	0.0889683	0.0144326	38		0.984328	0.115878	0.00894018	168		membrane protein	UNKNOWN
SPT_0160	0.954125	0.116701	0.0336887	12		1.00384	0.110529	0.0149037	55		hypothetical protein	UNKNOWN
SPT_0161	0.972719	0.0942333	0.0137453	47		0.960734	0.0932172	0.00674496	191		hypothetical protein	UNKNOWN
SPT_0162	1.00474	0.078537	0.0226717	12		0.997905	0.11936	0.0204701	34		hypothetical protein	UNKNOWN
SPT_0163	1.00644	0.0967369	0.0197463	24		1.00692	0.0890521	0.0077218	133		pneumococcal surface protein A	VARIOUS
SPT_0164						0.985893	0.102172	0.0228463	20		hypothetical protein	UNKNOWN
SPT_0165											tRNA (5-methylaminomethyl-2-thiouridylate)-methyltransferase	TRANSCRIPTION AND TRANSLATION
SPT_0166	1.01405	0.0444944	0.0256889	3		0.951377	0.0918261	0.0136886	45		MutT/nudix family protein	DNA TURNOVER
SPT_0167	0.871653	0.106868	0.0259192	17		0.646696	0.323432	0.0742004	19		glucose-inhibited division protein A	RNA TURNOVER
SPT_0169											metallo-beta-lactamase superfamily protein	TRANSCRIPTION AND TRANSLATION
SPT_0170						0	0	0	6	****	conserved hypothetical protein	UNKNOWN
SPT_0171	0.978215	0.072312	0.0323389	5		1.02789	0.0719563	0.0119927	36		competence-induced protein Ccs1	VARIOUS
SPT_0172	0.979241	0.125467	0.0627337	4		1.02062	0.101817	0.0192417	28		hypothetical protein	UNKNOWN
SPT_0173	0.973595	0.0744925	0.0281555	7		0.965508	0.0977993	0.0156604	39		hypothetical protein	UNKNOWN
SPT_0174	0.869115	0.125563	0.0512609	6		0.55255	0.242599	0.0336425	52		conserved hypothetical protein	UNKNOWN
SPT_0175	1.00696	0.00823873	0.00475663	3		0.898645	0.0995576	0.0151824	43		putative ribosomal-protein-alanine acetyltransferase	TRANSCRIPTION AND TRANSLATION
SPT_0176	0.936156	0.205259	0.102629	4		0.685898	0.313701	0.0386139	66		DNA-binding/iron metalloprotein/AP endonuclease	VARIOUS
SPT_0181	0.967937	0.099947	0.0121204	68		0.975105	0.105851	0.00681845	241		glycosyl transferase, family 2	UNKNOWN
SPT_0182	1.01456	0.117661	0.0115376	104		0.992645	0.111263	0.00584783	362		ABC transporter, ATP-binding protein	TRANSPORT
SPT_0183	0.959519	0.0839965	0.0375644	5		0.96359	0.0960531	0.0128356	56		hypothetical protein	UNKNOWN
SPT_0184	0.979164	0.129809	0.0259617	25		0.971159	0.126487	0.0158109	64		hypothetical protein	UNKNOWN
SPT_0185	0.92834	0.171671	0.0517608	11		0.991218	0.0881406	0.0105348	70		conserved domain protein	UNKNOWN
SPT_0188	0.983121	0.108526	0.0236822	21		0.969079	0.135429	0.0115705	137		transcriptional regulator	REGULATOR
SPT_0189	1.0074	0	0	1		0.935469	0.0849575	0.0268659	10		hypothetical protein	UNKNOWN
SPT_0190	1.01132	0.104197	0.0196915	28		0.997037	0.0869475	0.00852591	104		hypothetical protein	UNKNOWN
SPT_0191	1.01262	0.0739104	0.0161286	21		1.00086	0.097906	0.00753123	169		conserved hypothetical protein	UNKNOWN
SPT_0193	0.969119	0.0995422	0.0228365	19		1.00422	0.0772213	0.00823182	88		conserved hypothetical protein	UNKNOWN
SPT_0194	0.972844	0.101316	0.04531	5		1.01889	0.0656042	0.0103729	40		hypothetical protein	UNKNOWN
SPT_0195	0.939089	0.108532	0.038372	8		0.909285	0.127165	0.025433	25		ABC transporter, substrate-binding protein	TRANSPORT
SPT_0196	0.957896	0.182518	0.0408122	20		1.02587	0.0865302	0.00973541	79		lipoprotein	TRANSPORT
SPT_0197	0.96636	0.111083	0.0222165	25		1.01516	0.0760647	0.00574995	175		peptidase, M20/M25/M40 family	AMINO ACID METABOLSIM
SPT_0198	0.99683	0.0609109	0.0143568	18		1.02602	0.0810758	0.00840716	93		ABC transporter, ATP-binding protein	TRANSPORT
SPT_0199	0.964228	0.124095	0.0320413	15		0.990875	0.0939297	0.011834	63		putative ABC transporter, permease protein	TRANSPORT
SPT_0200	1.04481	0.079129	0.0211481	14		0.982368	0.073848	0.00774137	91		putative membrane protein	UNKNOWN
SPT_0201	1.0129	0.0684901	0.0131809	27		0.984145	0.100046	0.00913295	120		hypothetical protein	UNKNOWN
SPT_0202	0.999668	0.083399	0.0115654	52		0.986819	0.0830279	0.00498867	277		putative sensor histidine kinase	REGULATOR
SPT_0203	0.988321	0.107354	0.0199351	29		1.00488	0.0854675	0.00572333	223		DNA-binding response regulator	REGULATOR
SPT_0204	1.03456	0.0878896	0.0219724	16		0.996674	0.0913894	0.00844895	117		hypothetical protein	UNKNOWN
SPT_0205						0.514155	0	0	1		NrdI family protein	VARIOUS
SPT_0207	0.956761	0.0848245	0.0219016	15		1.02452	0.0927209	0.00810107	131		conserved hypothetical protein	UNKNOWN
SPT_0208	0.973488	0.0850312	0.0300631	8		0.970451	0.110805	0.0145493	58		conserved domain protein	UNKNOWN
SPT_0209	1.03458	0.0148994	0.0105355	2		1.00763	0.130253	0.0220168	35		conserved domain protein	UNKNOWN
SPT_0211	1.00454	0.0822815	0.0137136	36		0.998256	0.117438	0.00870506	182		DNA mismatch repair protein HexB	DNA TURNOVER
SPT_0212	0.965363	0.0523199	0.0114171	21		1.00297	0.0877478	0.00836642	110		6,7-dimethyl-8-ribityllumazine synthase	VARIOUS METABOLISM AND BIOSYNTHESIS
SPT_0213	1.00395	0.149855	0.0207812	52		0.989972	0.0842312	0.00505185	278		3,4-dihydroxy-2-butanone 4-phosphate synthase/GTP cyclohydrolase II	VARIOUS METABOLISM AND BIOSYNTHESIS
SPT_0214	0.985811	0.105422	0.0199229	28		0.99666	0.086812	0.00704138	152		riboflavin synthase, alpha subunit	VARIOUS METABOLISM AND BIOSYNTHESIS
SPT_0215	0.998553	0.125261	0.0178944	49		0.990428	0.0972499	0.00630377	238		riboflavin biosynthesis protein RibD	VARIOUS METABOLISM AND BIOSYNTHESIS
SPT_0216											Holliday junction DNA helicase RuvA	DNA TURNOVER
SPT_0217	0.917827	0.0567047	0.0231496	6		1.04265	0.0814252	0.0132089	38		DNA-3-methyladenine glycosylase I	DNA TURNOVER
SPT_0218	0.97437	0.106393	0.0237903	20		1.00029	0.0988308	0.00883969	125		conserved hypothetical protein	UNKNOWN
SPT_0219	1.02076	0.099377	0.0207215	23		0.988051	0.0886186	0.00802315	122		MccC family protein	UNKNOWN
SPT_0220	0.983138	0.0870497	0.018559	22		0.98384	0.0775753	0.0070523	121		hypothetical protein	UNKNOWN
SPT_0221	0.945081	0.0683465	0.0197299	12		0.936712	0.113032	0.0140198	65		magnesium transporter, CorA family	TRANSPORT
SPT_0223	0.884626	0.155295	0.0164612	89		0.926965	0.14614	0.00920596	252		divergent AAA domain family	VARIOUS METABOLISM AND BIOSYNTHESIS
SPT_0226	0.940322	0.0594162	0.0224572	7		0.943567	0.137226	0.0206877	44		hypothetical protein	UNKNOWN
SPT_0227	0.981471	0.114332	0.0432135	7		0.99017	0.0682561	0.010175	45		hypothetical protein	UNKNOWN
SPT_0228	1.05749	0	0	1		0.984886	0.0526366	0.0140677	14		conserved domain protein	UNKNOWN
SPT_0229	0.997804	0	0	1		0.987421	0.0976931	0.0203704	23		hypothetical protein	UNKNOWN
SPT_0234	0.978483	0.043076	0.0175857	6		1.06368	0.0818463	0.0154675	28		hypothetical protein	UNKNOWN
SPT_0238	0.909836	0.0995331	0.0203171	24		0.965742	0.1101	0.00621331	314		excinuclease ABC, subunit A	DNA TURNOVER
SPT_0239	1.01986	0.056147	0.0144971	15		0.995325	0.0876983	0.00711327	152		peptidase M24 family protein	UNKNOWN
SPT_0240				2							transcriptional regulator	REGULATOR
SPT_0241	0.940629	0.112536	0.0459428	6		0.951942	0.0966138	0.0124728	60		hypothetical protein	UNKNOWN
SPT_0242	0.791424	0.0640631	0.0261537	6		0.878911	0.111314	0.0203231	30		conserved hypothetical protein	UNKNOWN
SPT_0243											Holliday junction resolvase-like protein	DNA TURNOVER
SPT_0244	1.0172	0.0605376	0.0214033	8		1.03945	0.101816	0.0167384	37		conserved hypothetical protein	UNKNOWN
SPT_0245	0.995545	0.0837751	0.0192193	19		1.03398	0.0807301	0.00702665	132		putative dihydrofolate synthetase	VARIOUS METABOLISM AND BIOSYNTHESIS
SPT_0246	0.960406	0.0807458	0.0466186	3		1.01986	0.0961835	0.0134684	51		hypothetical protein	UNKNOWN
SPT_0247	0.574672	0.084042	0.012968	42		0.347134	0.269124	0.0159137	286		cardiolipin synthetase	LIPOPROTEIN
SPT_0248	0.756058	0.130205	0.0194098	45		0.742862	0.23855	0.0157295	230		competence-induced protein Ccs4	UNKNOWN
SPT_0249	0.548879	0.20508	0.0402195	26		0.587239	0.333928	0.0534713	39		anaerobic ribonucleoside-triphosphate reductase	NUCLEOTIDE METABOLSIM
SPT_0250											anaerobic ribonucleoside-triphosphate reductase	NUCLEOTIDE METABOLSIM
SPT_0251	0.787479	0	0	1		0.98765	0.0809803	0.0196406	17		hypothetical protein	UNKNOWN
SPT_0252	0.982534	0.0386408	0.0136616	8		0.923511	0.11781	0.0202043	34		acetyltransferase, GNAT family	VARIOUS METABOLISM AND BIOSYNTHESIS
SPT_0253	0.656023	0.174448	0.071218	6		0.699799	0.336248	0.0635449	28		anaerobic ribonucleoside-triphosphate reductase activating protein	NUCLEOTIDE METABOLSIM
SPT_0254	0.983561	0.0777799	0.0207876	14		0.955201	0.115221	0.0116989	97		conserved domain protein	UNKNOWN
SPT_0276											preprotein translocase, SecY subunit	TRANSPORT
SPT_0277											adenylate kinase	NUCLEOTIDE METABOLSIM
SPT_0278											translation initiation factor IF-1	TRANSCRIPTION AND TRANSLATION
SPT_0282											DNA-directed RNA polymerase, alpha subunit	RNA TURNOVER
SPT_0284	1.07198	0.0829273	0.0414636	4		0.587797	0.269791	0.0443534	37		ACT domain protein	UNKNOWN
SPT_0285	0.991375	0.0728425	0.0257537	8		0.597317	0.237595	0.0269023	78	***	conserved hypothetical protein	UNKNOWN
SPT_0286	1.01163	0.0741168	0.0198086	14		0.884362	0.198085	0.0207649	91		phosphoglycerate mutase family protein	CARBOHYDRATE METABOLISM
SPT_0289	1.05852	0.0795445	0.0220617	13		0.936661	0.101046	0.00934174	117		ABC transporter, ATP-binding protein	TRANSPORT
SPT_0292	1.02077	0.0548449	0.0207294	7		0.972608	0.100914	0.014879	46		AraC family transcriptional regulator	REGULATOR
SPT_0293	0.972327	0.100653	0.0237242	18		0.997358	0.0969295	0.00813414	142		putative pyruvate formate-lyase-activating enzyme	CARBOHYDRATE METABOLISM
SPT_0294	1.02863	0.101724	0.0174456	34		0.978448	0.0992863	0.00910156	119		transcriptional regulator, DeoR family	REGULATOR
SPT_0295	0.977781	0.13401	0.0217393	38		0.966533	0.133081	0.010118	173		transcriptional regulator	REGULATOR
SPT_0296	0.988987	0.0532224	0.0142243	14		0.968732	0.0896172	0.0104178	74		PTS system, IIA component	TRANSPORT
SPT_0297	0.962163	0.0958655	0.0256211	14		0.967453	0.0887127	0.0104549	72		PTS system, IIB component	TRANSPORT
SPT_0298	1.00806	0.0741864	0.0103882	51		0.966713	0.0932472	0.00541988	296		PTS system, IIC component	TRANSPORT
SPT_0299	0.996271	0.114327	0.0108029	112		0.978387	0.0923687	0.00401983	528		putative formate acetyltransferase	CARBOHYDRATE METABOLISM
SPT_0300	1.00596	0.0734742	0.0149979	24		0.970257	0.0942432	0.00829765	129		transaldolase family protein	AMINO ACID METABOLSIM
SPT_0301	1.01564	0.0918005	0.0143368	41		0.975546	0.0917478	0.00631618	211		glycerol dehydrogenase	CARBOHYDRATE METABOLISM
SPT_0302											leucyl-tRNA synthetase	AMINO ACID METABOLSIM
SPT_0303	0.987977	0.0946586	0.0155618	37		0.993307	0.109688	0.00826805	176		hypothetical protein	UNKNOWN
SPT_0304	0.994295	0.0641568	0.0261919	6		0.97926	0.114967	0.0119215	93		acetyltransferase, GNAT family	VARIOUS METABOLISM AND BIOSYNTHESIS
SPT_0305	1.00489	0.113395	0.0377982	9		0.994888	0.071954	0.00936761	59		acetyltransferase, GNAT family	VARIOUS METABOLISM AND BIOSYNTHESIS
SPT_0306											Holliday junction DNA helicase RuvB	DNA TURNOVER
SPT_0308											undecaprenyl diphosphate synthase	VARIOUS METABOLISM AND BIOSYNTHESIS
SPT_0309											phosphatidate cytidylyltransferase	MEMBRANE PROTEIN
SPT_0310	1.11334	0.140993	0.0630539	5		0.958596	0.143436	0.0163461	77		eep protein	UNKNOWN
SPT_0311											prolyl-tRNA synthetase	TRANSCRIPTION AND TRANSLATION
SPT_0312	1.01973	0.0769819	0.0198766	15		1.02826	0.0997817	0.00739631	182		glycosyl hydrolase, family 1	CARBOHYDRATE METABOLISM
SPT_0313											glucosamine--fructose-6-phosphate aminotransferase, isomerizing	CARBOHYDRATE METABOLISM
SPT_0314	0.977892	0.071003	0.0172207	17		0.997784	0.101053	0.00972378	108		putative oxidoreductase	UNKNOWN
SPT_0315	1.00439	0.0951582	0.0118029	65		1.01829	0.0957841	0.00420041	520		putative alkaline amylopullulanase	CARBOHYDRATE METABOLISM
SPT_0318											translation elongation factor G	TRANSCRIPTION AND TRANSLATION
SPT_0319						0.900283	0	0	1		DNA polymerase III, alpha subunit, Gram-positive type	DNA TURNOVER
SPT_0321						1.0209	0.0725082	0.0209313	12		conserved hypothetical protein	UNKNOWN
SPT_0322	1.04505	0.100855	0.0451037	5		1.05016	0.0815059	0.0192111	18		hypothetical protein	UNKNOWN
SPT_0323	0.969299	0.0667611	0.0236036	8		0.976827	0.083879	0.00981729	73		aminopeptidase PepS	VARIOUS METABOLISM AND BIOSYNTHESIS
SPT_0324	1.16761	0	0	1		0.985077	0.104366	0.0200852	27		conserved hypothetical protein	UNKNOWN
SPT_0325	0.998579	0.0994255	0.0314411	10		1.00603	0.0893116	0.010178	77		ribosomal small subunit pseudouridine synthase A	TRANSCRIPTION AND TRANSLATION
SPT_0326	1.00304	0.0767065	0.0212745	13		1.02577	0.0869289	0.00796876	119		aminopeptidase C	VARIOUS METABOLISM AND BIOSYNTHESIS
SPT_0327	0.844121	0.256304	0.0661774	15		0.848263	0.137061	0.0130682	110		PTS system, mannose-specific IID component	TRANSPORT
SPT_0328	0.936806	0.0861937	0.0239058	13		0.858051	0.142506	0.0172814	68		PTS system, mannose-specific IIC component	TRANSPORT
SPT_0329	0.938117	0.0699163	0.0210806	11		0.851292	0.186005	0.0220748	71		PTS system, mannose-specific IIAB components	TRANSPORT
SPT_0330	1.04081	0.0925649	0.0327266	8		1.02001	0.105284	0.0109175	93		alcohol dehydrogenase, zinc-containing	CARBOHYDRATE METABOLISM
SPT_0331						1.05409	0.100578	0.0410607	6		hypothetical protein	UNKNOWN
SPT_0332	1.05426	0.105289	0.0271855	15		1.00676	0.0837351	0.00837351	100		Cof family protein	UNKNOWN
SPT_0333	1.00385	0.124546	0.0249091	25		0.980975	0.0982277	0.00681087	208		xanthine/uracil permease family protein	VARIOUS METABOLISM AND BIOSYNTHESIS
SPT_0334	1.01413	0.114476	0.0249808	21		0.997964	0.0852603	0.00795057	115		conserved hypothetical protein	UNKNOWN
SPT_0335	0.974133	0	0	1		1.02175	0.156073	0.0697979	5		dihydropteroate synthase	VARIOUS METABOLISM AND BIOSYNTHESIS
SPT_0336						0.828606	0.303491	0.151745	4		dihydrofolate synthetase	VARIOUS METABOLISM AND BIOSYNTHESIS
SPT_0337											GTP cyclohydrolase I	VARIOUS METABOLISM AND BIOSYNTHESIS
SPT_0338											bifunctional folate synthesis protein	VARIOUS METABOLISM AND BIOSYNTHESIS
SPT_0339	0.980865	0.0541285	0.0270643	4		0.943799	0.0881334	0.0158292	31		hypothetical protein	UNKNOWN
SPT_0342	0.937637	0.117764	0.0175552	45		0.976549	0.0983838	0.00569922	298		hypothetical protein	UNKNOWN
SPT_0343	0.884563	0.169938	0.0412159	17		0.952036	0.0790328	0.00912592	75		transcriptional regulator, AlpA family	REGULATOR
SPT_0344	0.978931	0.0786283	0.0131047	36		1.00204	0.0944177	0.00815645	134		Rep protein	DNA TURNOVER
SPT_0345	1.009	0.0771861	0.0110266	49		0.954098	0.0980692	0.00737133	177		Ser/Thr protein phosphatase family protein	VARIOUS METABOLISM AND BIOSYNTHESIS
SPT_0346	0.967247	0.0803649	0.0164044	24		0.949792	0.121352	0.011219	117		Ser/Thr protein phosphatase family protein	VARIOUS METABOLISM AND BIOSYNTHESIS
SPT_0347	0.986102	0.0816633	0.00880598	86		0.936119	0.12041	0.00673112	320		putative otitis media-associated H10	VARIOUS
SPT_0348	0.732792	0.0845008	0.0281669	9		0.504687	0.300266	0.0707734	18		hypothetical protein	UNKNOWN
SPT_0349	1.02433	0.0954777	0.0264807	13		0.955319	0.0887429	0.0101795	76		hypothetical protein	UNKNOWN
SPT_0350	0.998575	0.130839	0.0215098	37		0.952519	0.0972551	0.00837039	135		hypothetical protein	UNKNOWN
SPT_0351	1.00921	0.116334	0.0223886	27		0.949782	0.0774513	0.0102587	57		hypothetical protein	UNKNOWN
SPT_0353	0.965639	0.0527841	0.0136288	15		0.976594	0.0841378	0.0113451	55		conserved domain protein	UNKNOWN
SPT_0354	1.02865	0.0818712	0.0122046	45		0.979586	0.0965143	0.00598556	260		6-phospho-beta-glucosidase	CARBOHYDRATE METABOLISM
SPT_0355	1.00498	0.0609235	0.0183691	11		0.97661	0.0667195	0.00840587	63		conserved hypothetical protein	UNKNOWN
SPT_0356	0.995777	0.0738888	0.0179207	17		0.97109	0.0809465	0.0116836	48		PTS system, IIB component	TRANSPORT
SPT_0357	1.01109	0.0866994	0.0105139	68		0.963493	0.102686	0.00541203	360		putative transcriptional regulator	REGULATOR
SPT_0358	0.970412	0.0629587	0.0174616	13		0.993712	0.100298	0.0152954	43		PTS system, IIA component	TRANSPORT
SPT_0359	0.928126	0.1074	0.0287037	14		0.967949	0.125221	0.0125852	99		hypothetical protein	UNKNOWN
SPT_0360	1.03024	0.104463	0.0142156	54		0.960895	0.0880633	0.00584497	227		PTS system, IIC component	TRANSPORT
SPT_0361	1.01486	0.109491	0.034624	10		0.949718	0.0712812	0.0130141	30		hypothetical protein	UNKNOWN
SPT_0362	1.00151	0.0871621	0.00834862	109		0.984852	0.0905265	0.00400858	510		glycosyl hydrolase, family 31	UNKNOWN
SPT_0363	1.05335	0.121133	0.0403775	9		0.985273	0.109255	0.0126157	75		glutathione peroxidase	AMINO ACID METABOLSIM
SPT_0364	1.00151	0.0905686	0.0111482	66		0.998824	0.0931612	0.00426556	477		hyaluronidase	VARIOUS
SPT_0366	1.02938	0.061294	0.0163815	14		1.00042	0.0923779	0.00984751	88		4-hydroxy-2-oxoglutarate aldolase/2-dehydro-3-deoxyphosphogluconate aldolase	CARBOHYDRATE METABOLISM
SPT_0367	1.02	0.038306	0.00856548	20		0.989823	0.0860718	0.00816957	111		carbohydrate kinase, PfkB family	CARBOHYDRATE METABOLISM
SPT_0368	1.03029	0.104437	0.0269656	15		0.980232	0.109954	0.0110508	99		conserved domain protein	UNKNOWN
SPT_0369	0.955799	0.0865861	0.0249952	12		0.98553	0.150129	0.0160038	88		gluconate 5-dehydrogenase	CARBOHYDRATE METABOLISM
SPT_0370	1.00256	0.0804002	0.0242416	11		1.00115	0.0665971	0.00923536	52		PTS system, IIA component	TRANSPORT
SPT_0371	1.02113	0.0908307	0.0163137	31		0.981681	0.0963532	0.00686488	197		glucuronyl hydrolase	VARIOUS
SPT_0372	0.973166	0.095579	0.0318597	9		0.991405	0.0731449	0.00850293	74		PTS system, IIB component	TRANSPORT
SPT_0373	1.03048	0.128063	0.0279456	21		1.00912	0.0882254	0.00770829	131		PTS system, IIC component	TRANSPORT
SPT_0374	1.00875	0.0815478	0.0173861	22		1.01136	0.0958075	0.00795638	145		PTS system, IID component	TRANSPORT
SPT_0375	1.01083	0.0484725	0.0242362	4		1.0096	0.073681	0.0113692	42		preprotein translocase, YajC subunit	TRANSPORT
SPT_0376	1.0238	0.0946945	0.0141162	45		0.994586	0.0846038	0.00496811	290		hypothetical protein	UNKNOWN
SPT_0377	0.996044	0.0853637	0.0170727	25		0.920242	0.125996	0.0108041	136		sugar binding transcriptional regulator RegR	REGULATOR
SPT_0378	0.979406	0.0845328	0.0281776	9		0.973119	0.130654	0.0272432	23		hypothetical protein	UNKNOWN
SPT_0379	0.980145	0.0673311	0.0194368	12		1.03817	0.112163	0.0132185	72		hypothetical protein	UNKNOWN
SPT_0380	0.932828	0.0404436	0.016511	6		1.0404	0.0875538	0.0140198	39		hypothetical protein	UNKNOWN
SPT_0381	0.928894	1.11022e-16	1.11022e-16	1		1.00923	0.115228	0.0194771	35		hypothetical protein	UNKNOWN
SPT_0382	0.990917	0.0598764	0.0133888	20		1.02588	0.102991	0.00968859	113		hypothetical protein	UNKNOWN
SPT_0383						1.00284	0.156852	0.034228	21		putative transcriptional regulator	REGULATOR
SPT_0384	0.953895	0.145617	0.0651219	5		0.927843	0.0837702	0.0115067	53		yllC protein	MEMBRANE PROTEIN
SPT_0385											cell division protein FtsL	CELL DIVISION
SPT_0386											penicillin-binding protein 2	PEPTIDOGLYCAN
SPT_0387											phospho-N-acetylmuramoyl-pentapeptide-transferase	PEPTIDOGLYCAN
SPT_0388	1.02669	0.0987383	0.0215465	21		0.996512	0.104936	0.00761288	190		putative ATP-dependent Clp protease, ATP-binding subunit	TRANSCRIPTION AND TRANSLATION
SPT_0389	0.979532	0.126968	0.0634842	4		1.0125	0.085792	0.0137377	39		autoinducer-2 production protein	VARIOUS METABOLISM AND BIOSYNTHESIS
SPT_0390	1.06677	0.121539	0.0337089	13		1.03343	0.100896	0.00888344	129		hypothetical protein	UNKNOWN
SPT_0391	1.03093	0.111668	0.0183581	37		0.993597	0.0859709	0.00635516	183		glucan 1,6-alpha-glucosidase	CARBOHYDRATE METABOLISM
SPT_0392	0.350548	0.310146	0.0661234	22		0.713896	0.282226	0.0292655	93	***	capsular polysaccharide biosynthesis protein Cps4A	CAPSULE
SPT_0393	0.0347768	0.0923945	0.0461973	4		0.027822	0.102058	0.0175028	34		capsular polysaccharide biosynthesis protein Cps4B	CAPSULE
SPT_0394	0	0.0514859	0.0257429	4		0.0558547	0.153505	0.0313341	24		capsular polysaccharide biosynthesis protein Cps4C	CAPSULE
SPT_0395	0.080375	0.110079	0.0416058	7		0.343923	0.312122	0.0624244	25		capsular polysaccharide biosynthesis protein Cps4D	CAPSULE
SPT_0396	1.08924	0.115693	0.0236157	24		0.988383	0.156729	0.01608	95		galactosyl transferase CpsE	CAPSULE
SPT_0397	0.591203	0.160745	0.0464031	12		0.385837	0.336175	0.0585206	33		UDP-N-acetyl-D-mannosamine transferase	CAPSULE
SPT_0399											putative rhamnosyl transferase	VARIOUS METABOLISM AND BIOSYNTHESIS
SPT_0400											polysaccharide polymerase Cps19aI	PEPTIDOGLYCAN
SPT_0401											flippase Wzx	MEMBRANE PROTEIN
SPT_0402	0.642671	0.152004	0.0287261	28		0.356762	0.348728	0.0442885	62		UDP-N-acetylglucosamine-2-epimerase	CAPSULE
SPT_0403											rfbA glucose-1-phosphate thymidylyltransferase	VARIOUS METABOLISM AND BIOSYNTHESIS
SPT_0404											dTDP-4-dehydrorhamnose 3,5-epimerase	CARBOHYDRATE METABOLISM
SPT_0405											rfbB dTDP-glucose 4,6-dehydratase	VARIOUS METABOLISM AND BIOSYNTHESIS
SPT_0406											rfbD dTDP-4-dehydrorhamnose reductase	VARIOUS METABOLISM AND BIOSYNTHESIS
SPT_0408	1.03167	0	0	1		0.888045	0.100241	0.0578743	3		hypothetical protein	UNKNOWN
SPT_0410	1.00134	0.113165	0.0166853	46		1.00237	0.0891852	0.00497783	321		oligopeptide ABC transporter, oligopeptide-binding protein AliA	TRANSPORT
SPT_0411	1.02467	0.0852345	0.00883841	93		1.00933	0.097275	0.00346528	788		cell wall surface anchor family protein	VARIOUS
SPT_0412	0.701252	0.135164	0.018062	56		0.905745	0.114418	0.00566453	408		penicillin-binding protein 1A	PEPTIDOGLYCAN
SPT_0413						0.882938	0.0587167	0.0262589	5		recombination protein U	DNA TURNOVER
SPT_0414	0.999981	0.062572	0.031286	4		0.961002	0.100326	0.0149558	45		conserved hypothetical protein	UNKNOWN
SPT_0415	0.192223	0	0	1							conserved hypothetical protein	UNKNOWN
SPT_0416	0.905064	0.225621	0.0651311	12		0.947202	0.308365	0.0404904	58		conserved hypothetical protein	UNKNOWN
SPT_0417	0.725236	0.133717	0.0248306	29		0.596095	0.255856	0.0220206	135		hypothetical protein	UNKNOWN
SPT_0418											6-phosphogluconate dehydrogenase, decarboxylating	CARBOHYDRATE METABOLISM
SPT_0419											DNA-binding response regulator	REGULATOR
SPT_0420	0.955932	0.143373	0.0305673	22		0.948036	0.147496	0.0114136	167		choline binding protein C	VARIOUS
SPT_0421	0.940692	0.123717	0.0238093	27		0.946031	0.143554	0.0115679	154		choline binding protein J	VARIOUS
SPT_0422	1.01362	0.0778124	0.0131527	35		1.01286	0.0910911	0.00711302	164		conserved hypothetical protein	UNKNOWN
SPT_0423	1.03462	0.0888452	0.0222113	16		1.02378	0.100039	0.0105451	90		hypothetical protein	UNKNOWN
SPT_0424	1.01418	0.125601	0.0256382	24		1.00589	0.0849703	0.00885876	92		lantibiotic-modifying protein	VARIOUS METABOLISM AND BIOSYNTHESIS
SPT_0425	0.864115	0.137021	0.0968884	2		0.959412	0.097632	0.0218312	20		choline-binding protein F	CAPSULE
SPT_0426											mevalonate kinase	VARIOUS METABOLISM AND BIOSYNTHESIS
SPT_0427											diphosphomevalonate decarboxylase	VARIOUS METABOLISM AND BIOSYNTHESIS
SPT_0428											phosphomevalonate kinase	VARIOUS METABOLISM AND BIOSYNTHESIS
SPT_0429											FMN-dependent dehydrogenase family protein	VARIOUS METABOLISM AND BIOSYNTHESIS
SPT_0430						0	0	0	11		conserved hypothetical protein	REGULATOR
SPT_0431	0.407836	0.235949	0.117974	4		0	0	0	7		putative sensor histidine kinase	REGULATOR
SPT_0432	0.978532	0.00167344	0.0011833	2		0.974094	0.109903	0.018068	37		DNA-binding response regulator	REGULATOR
SPT_0433	0.946956	0	0	1		0.974304	0.0919302	0.0222964	17		DNA alkylation repair protein	DNA TURNOVER
SPT_0435	0.965407	0.0866144	0.0433072	4		0.915284	0.190898	0.0551074	12		hypothetical protein	UNKNOWN
SPT_0436	0.861225	0.242107	0.0409235	35		0.841286	0.253573	0.0202373	157		choline binding protein G	VARIOUS
SPT_0438	1.00728	0.108506	0.0313229	12		0.975733	0.113942	0.0124321	84		trigger factor	TRANSCRIPTION AND TRANSLATION
SPT_0439	0.995022	0.101634	0.0254086	16		0.97467	0.108411	0.00810299	179		putative helicase	DNA TURNOVER
SPT_0440						1.07532	0	0	1		signal peptidase I	TRANSPORT
SPT_0441	0.630874	0.478415	0.213954	5		1.02798	0.252025	0.0525509	23	LS	ribonuclease HIII	RNA TURNOVER
SPT_0442						1.04021	0.0557569	0.0143964	15		hypothetical protein	UNKNOWN
SPT_0443	1.00247	0.0966846	0.0305743	10		1.07242	0.0913764	0.0107688	72		conserved hypothetical protein	UNKNOWN
SPT_0444	0.9984	0.0762477	0.0166386	21		1.03058	0.0963312	0.00749938	165		MutS2 family protein	DNA TURNOVER
SPT_0445	0.993584	0.0774603	0.0165146	22		1.00632	0.116244	0.00945984	151		sodium:alanine symporter family protein	TRANSPORT
SPT_0446	1.01397	0.11528	0.0384266	9		1.03754	0.0818765	0.0108448	57		conserved hypothetical protein	UNKNOWN
SPT_0447	1.04757	0.07409	0.0198014	14		1.02151	0.0907369	0.00945997	92		putative exfoliative toxin	TRANSPORT
SPT_0448						0.965254	0	0	1		seryl-tRNA synthetase	AMINO ACID METABOLSIM
SPT_0449						0.956038	0.0500303	0.0166768	9		conserved hypothetical protein	UNKNOWN
SPT_0450	1.02119	0.111172	0.023702	22		0.707021	0.233831	0.0215259	118	***	aspartate kinase	AMINO ACID METABOLSIM
SPT_0451	0.989254	0	0	1		0.820229	0.0867637	0.0613512	2		hypothetical protein	UNKNOWN
SPT_0452											enoyl-CoA hydratase/isomerase family protein	AMINO ACID METABOLSIM
SPT_0453	0.772114	0.0742404	0.0428627	3		0.564462	0.264715	0.0837103	10		transcriptional regulator, MarR family	REGULATOR
SPT_0454											3-oxoacyl-(acyl-carrier-protein) synthase III	LIPOPROTEIN
SPT_0455											acyl carrier protein	LIPOPROTEIN
SPT_0456											enoyl-(acyl-carrier-protein) reductase	LIPOPROTEIN
SPT_0457											malonyl CoA-acyl carrier protein transacylase	LIPOPROTEIN
SPT_0458											3-oxoacyl-[acyl-carrier protein] reductase	LIPOPROTEIN
SPT_0459											3-oxoacyl-(acyl-carrier-protein) synthase II	LIPOPROTEIN
SPT_0460											acetyl-CoA carboxylase, bitoin carboxyl carrier protein	CARBOHYDRATE METABOLISM
SPT_0461											(3R)-hydroxymyristoyl-(acyl-carrier-protein) dehydratase	LIPOPROTEIN
SPT_0462											acetyl-CoA carboxylase, biotin carboxylase	CARBOHYDRATE METABOLISM
SPT_0463											acetyl-CoA carboxylase, carboxyl transferase, beta subunit	CARBOHYDRATE METABOLISM
SPT_0464											acetyl-CoA carboxylase, carboxyl transferase, alpha subunit	CARBOHYDRATE METABOLISM
SPT_0465	1.00536	0.0916376	0.0264535	12		0.924104	0.155081	0.0200208	60		hypothetical protein	UNKNOWN
SPT_0466	1.0101	0.0184334	0.0130344	2		1.0205	0.116116	0.0253386	21		hypothetical protein	UNKNOWN
SPT_0467	1.05699	0	0	1		0.973762	0.114959	0.0318838	13		hypothetical protein	UNKNOWN
SPT_0468											N utilization substance protein B	RNA TURNOVER
SPT_0469											conserved hypothetical protein	TRANSCRIPTION AND TRANSLATION
SPT_0470	1.00563	0.14531	0.0838948	3		0.954204	0.13611	0.0272221	25		translation elongation factor P	TRANSCRIPTION AND TRANSLATION
SPT_0472	1.0251	0.0919404	0.0210926	19		1.02464	0.0827643	0.0072037	132		L-iditol 2-dehydrogenase	CARBOHYDRATE METABOLISM
SPT_0473											glutamyl-tRNA(Gln) amidotransferase, B subunit	AMINO ACID METABOLSIM
SPT_0474											glutamyl-tRNA(Gln) amidotransferase, A subunit	AMINO ACID METABOLSIM
SPT_0475						0.92355	0.0752907	0.0434691	3		glutamyl-tRNA(Gln) amidotransferase, C subunit	AMINO ACID METABOLSIM
SPT_0476	1.04514	0.105813	0.0273209	15		0.88303	0.121417	0.0100486	146		peptide chain release factor 3	TRANSCRIPTION AND TRANSLATION
SPT_0478	0.976494	0.0424518	0.0212259	4		0.966765	0.102531	0.0264733	15		ribosomal protein L28	TRANSCRIPTION AND TRANSLATION
SPT_0479	0.9111	0.156074	0.0637171	6		0.966014	0.0777274	0.0144336	29		conserved hypothetical protein	UNKNOWN
SPT_0480											conserved hypothetical protein	UNKNOWN
SPT_0481	1.01632	0.100338	0.0169603	35		1.00866	0.0894852	0.00692457	167		acetolactate synthase, large subunit, biosynthetic type	VARIOUS METABOLISM AND BIOSYNTHESIS
SPT_0482	0.981275	0.0816434	0.0288653	8		1.01692	0.093219	0.0109105	73		acetolactate synthase, small subunit	VARIOUS METABOLISM AND BIOSYNTHESIS
SPT_0483	1.04522	0.142421	0.0345421	17		1.01694	0.0865197	0.00755926	131		ketol-acid reductoisomerase	AMINO ACID METABOLSIM
SPT_0484	0.962729	0.0383801	0.0171641	5		0.99771	0.0858744	0.0129461	44		hypothetical protein	UNKNOWN
SPT_0485	1.0604	0.0797086	0.0281812	8		0.990338	0.0816722	0.0100532	66		hypothetical protein	UNKNOWN
SPT_0486	1.00832	0.100587	0.0180659	31		1.00605	0.0977146	0.00697962	196		threonine dehydratase	AMINO ACID METABOLSIM
SPT_0487	1.08574	0.0659292	0.046619	2		1.02515	0.0575141	0.0153713	14		hypothetical protein	UNKNOWN
SPT_0488	1.08386	0.0106342	0.0075195	2		1.04396	0.0701399	0.0160912	19		hypothetical protein	UNKNOWN
SPT_0489	1.04145	0.0568436	0.0328187	3		0.991359	0.0931934	0.0155322	36		amino acid ABC transporter, ATP-binding protein	TRANSPORT
SPT_0490	1.11804	0.140113	0.0280226	25		0.996472	0.0944708	0.00635479	221		amino acid ABC transporter, amino acid-binding protein/permease protein	TRANSPORT
SPT_0491	1.07205	0	0	1		0.930003	0.12286	0.0297979	17		hypothetical protein	UNKNOWN
SPT_0492	1.06162	0.083404	0.0137115	37		1.0061	0.108851	0.00738926	217		hypothetical protein	UNKNOWN
SPT_0494											hypothetical protein	UNKNOWN
SPT_0495						0.0733618	0.168689	0.053344	10		bacitracin resistance protein	PEPTIDOGLYCAN
SPT_0496	1.00808	0.00904601	0.00522272	3		0.954031	0.118569	0.0530255	5		hypothetical protein	UNKNOWN
SPT_0497	0.986426	0.0603668	0.0228165	7		1.03106	0.0927778	0.00909761	104		DNA polymerase IV	DNA TURNOVER
SPT_0498	0.998298	0.0919921	0.0162621	32		1.02055	0.095835	0.00585405	268		formate acetyltransferase	CARBOHYDRATE METABOLISM
SPT_0500	1.04481	0.0894568	0.0139708	41		0.999606	0.0956869	0.00602771	252		putative transcriptional regulator	REGULATOR
SPT_0501	1.01525	0.0885566	0.0105845	70		0.967999	0.108296	0.00569192	362		cell wall surface anchor family protein	VARIOUS
SPT_0502	0.982096	0.0785214	0.055523	2		0.959916	0.0698328	0.0116388	36		hypothetical protein	UNKNOWN
SPT_0503	1.02885	0.105856	0.0165319	41		1.00399	0.0865731	0.00494099	307		cell wall surface anchor family protein	VARIOUS
SPT_0504	1.02024	0.0907894	0.0234417	15		0.978997	0.0965775	0.00885324	119		cell wall surface anchor family protein	VARIOUS
SPT_0505	0.867094	0.0844038	0.0266908	10		0.897528	0.144203	0.0148734	94		putative sortase	VARIOUS
SPT_0506	0.989025	0.106595	0.0307713	12		0.947384	0.0854231	0.00910613	88		putative sortase	VARIOUS
SPT_0507	1.02063	0.107654	0.0358845	9		0.973242	0.110545	0.0128506	74		putative sortase	VARIOUS
SPT_0511						0.984964	0.0858566	0.0214641	16		hypothetical protein	UNKNOWN
SPT_0512	1.00267	0.105806	0.0374081	8		0.980091	0.0957444	0.0177793	29		conserved hypothetical protein	UNKNOWN
SPT_0513	1.01095	0.0521619	0.0197153	7		0.976149	0.152378	0.0237974	41		hypothetical protein	UNKNOWN
SPT_0514	0.948171	0.126924	0.0168114	57		0.919761	0.101938	0.0067808	226		putative regulator	REGULATOR
SPT_0515	0.987703	0.107001	0.0138137	60		0.993471	0.100046	0.00609988	269		PTS system, cellobiose-specific IIC component	TRANSPORT
SPT_0516	1.00058	0.104168	0.0101177	106		0.988508	0.0825497	0.00418544	389		hypothetical protein	UNKNOWN
SPT_0517	1.03473	0.0513795	0.0181654	8		1.03837	0.100686	0.0139626	52		PTS system, lactose-specific IIA component	TRANSPORT
SPT_0518	0.996858	0.0937785	0.0113723	68		1.0015	0.108173	0.00635216	290		6-phospho-beta-galactosidase	CARBOHYDRATE METABOLISM
SPT_0519	1.02168	0.093997	0.0101954	85		1.00089	0.0913341	0.0047676	367		PTS system, lactose-specific IIBC components	TRANSPORT
SPT_0520	1.00845	0.0906047	0.017769	26		0.97566	0.0914728	0.00656736	194		potassium uptake protein, Trk family	TRANSPORT
SPT_0521	1.01466	0.0666722	0.0128311	27		0.978051	0.0922352	0.00729183	160		potassium uptake protein, Trk family	TRANSPORT
SPT_0522	0.986074	0.11553	0.0272306	18		1.02254	0.0990464	0.00878894	127		conserved hypothetical protein	UNKNOWN
SPT_0523	1.03541	0.0486162	0.0243081	4		0.970461	0.0955323	0.0140855	46		conserved hypothetical protein	UNKNOWN
SPT_0525	1.00796	0.0913024	0.014259	41		1.03127	0.102858	0.00695047	219		ABC transporter, ATP-binding protein	TRANSPORT
SPT_0526	0.997261	0.115106	0.023496	24		1.00972	0.090315	0.00730153	153		cobalt transport protein	TRANSPORT
SPT_0527	1.0108	0.0899491	0.0318018	8		1.02498	0.066972	0.00894951	56		RNA methyltransferase, TrmH family	TRANSCRIPTION AND TRANSLATION
SPT_0528	1.01381	0.0822874	0.0274291	9		1.02488	0.0758677	0.00848227	80		conserved hypothetical protein	UNKNOWN
SPT_0529	1.02433	0.122323	0.0386819	10		1.0171	0.102563	0.01253	67		PAP2 family protein	UNKNOWN
SPT_0530	1.01122	0.0465638	0.011641	16		0.997269	0.0824975	0.00979065	71		hypothetical protein	UNKNOWN
SPT_0531	0.973542	0.0541602	0.017127	10		1.02167	0.123399	0.0148555	69		conserved domain protein	UNKNOWN
SPT_0532											putative DNA-directed RNA polymerase, delta subunit	NUCLEOTIDE METABOLSIM
SPT_0533	1.01353	0.0883475	0.0180339	24		1.02699	0.0890366	0.0072457	151		CTP synthase	NUCLEOTIDE METABOLSIM
SPT_0534	1.05899	0.113685	0.0211107	29		1.04683	0.0922299	0.00602926	234		Na/Pi cotransporter II-related protein	TRANSPORT
SPT_0535	1.00812	0.095857	0.0102184	88		0.995721	0.0964028	0.00385303	626		endo-beta-N-acetylglucosaminidase	VARIOUS METABOLISM AND BIOSYNTHESIS
SPT_0536											phosphoglycerate kinase	CARBOHYDRATE METABOLISM
SPT_0537	0.953714	0.0536039	0.0154741	12		0.9212	0.140907	0.0180413	61		conserved domain protein	MEMBRANE PROTEIN
SPT_0538	0.767271	0.118807	0.0449047	7							transcriptional regulator, MerR family	REGULATOR
SPT_0539	0.80412	0.124017	0.0310043	16		0	0	0	2		glutamine synthetase, type I	AMINO ACID METABOLSIM
SPT_0540	1.10346	0	0	1		1.0792	0.21081	0.0635617	11		hypothetical protein	UNKNOWN
SPT_0541	0.957727	0.0342054	0.0139643	6		0.982922	0.0737282	0.0212835	12		hypothetical protein	UNKNOWN
SPT_0542	1.02834	0.088947	0.011886	56		0.971521	0.107026	0.00721571	220		type I restriction-modification system, S subunit	VARIOUS
SPT_0543	0.994291	0.0872259	0.0118699	54		0.980317	0.0990052	0.00637749	241		type I restriction enzyme specificity protein	DNA TURNOVER
SPT_0544	1.03227	0.124656	0.0187927	44		0.972171	0.0990783	0.00780846	161		type I restriction-modification system, M subunit	VARIOUS
SPT_0545	1.02227	0.10233	0.0134365	58		0.990283	0.0998866	0.00556646	322		type I restriction-modification system, R subunit	VARIOUS
SPT_0546	1.08325	0.119496	0.048784	6		0.988853	0.0325188	0.0114971	8		hypothetical protein	UNKNOWN
SPT_0547	1.0151	0.10672	0.027555	15		0.954715	0.136154	0.0153185	79		hypothetical protein	UNKNOWN
SPT_0548	0.917693	0.117683	0.0588414	4		0.575794	0.276652	0.0376475	54		heat-inducible transcription repressor HrcA	REGULATOR
SPT_0549											heat shock protein GrpE	VARIOUS
SPT_0550						0.320908	0.31393	0.221982	2		dnaK protein	TRANSCRIPTION AND TRANSLATION
SPT_0551	0.985233	0.0836448	0.0209112	16		0.97701	0.0883835	0.00921462	92		membrane protein	UNKNOWN
SPT_0552						0.033828	0.12747	0.0353537	13		dnaJ protein	PROTEIN TURNOVER
SPT_0554	1.0417	0.0318937	0.0159468	4		0.997478	0.128827	0.0247927	27		hypothetical protein	UNKNOWN
SPT_0555	1.03207	0.0700543	0.0404459	3		1.02804	0.147063	0.0283023	27		HIT family protein	UNKNOWN
SPT_0556	0.909667	0.0320759	0.0226811	2		0.993865	0.0781928	0.0108434	52		ABC transporter, ATP-binding protein	TRANSPORT
SPT_0557	1.0262	0.073233	0.0220806	11		0.964443	0.107449	0.012663	72		putative ABC transporter, permease protein	TRANSPORT
SPT_0558	0.930485	1.11022e-16	1.11022e-16	1		0.941235	0.0856936	0.0237671	13		BlpT protein, fusion	UNKNOWN
SPT_0560	1.04443	0.0694114	0.0245406	8		0.972293	0.0783422	0.0127088	38		BlpS protein	REGULATOR
SPT_0561	1.0736	0.125002	0.051032	6		0.996982	0.132849	0.0212729	39		response regulator BlpR	REGULATOR
SPT_0562	0.996204	0.09822	0.0209406	22		1.00637	0.0929769	0.00679915	187		putative sensor histidine kinase BlpH	REGULATOR
SPT_0564	1.08569	0.0942798	0.0356344	7		1.01217	0.072204	0.012034	36		peptide pheromone BlpC	VARIOUS
SPT_0565	1.06042	0.0864123	0.0169469	26		0.996677	0.104245	0.00776993	180		BlpC ABC transporter	TRANSPORT
SPT_0568	1.01677	0	0	1		1.04266	0.0572935	0.0158904	13		bacteriocin BlpO	MEMBRANE PROTEIN
SPT_0569	1.08711	0.110893	0.0350674	10		0.977124	0.0666654	0.010675	39		bacteriocin-type signal sequence domain protein	VARIOUS METABOLISM AND BIOSYNTHESIS
SPT_0570	1.04002	0.0853406	0.0213352	16		0.991981	0.107753	0.0119725	81		ABC transporter ATP-binding protein	TRANSPORT
SPT_0571	1.05248	0.0804309	0.0254345	10		1.00856	0.0773758	0.0127205	37		hypothetical protein	UNKNOWN
SPT_0572	0.981063	0.098296	0.0231686	18		1.00245	0.113266	0.0135379	70		immunity protein BlpL	VARIOUS
SPT_0576	0.997136	0.0857308	0.0229125	14		1.00163	0.075201	0.0101401	55		bacteriocin BlpM	MEMBRANE PROTEIN
SPT_0577	1.00055	0.115383	0.0347893	11		1.00434	0.0843614	0.00751551	126		immunity protein BlpY	VARIOUS
SPT_0579	1.03411	0.0943583	0.0356641	7		0.967142	0.0764263	0.010498	53		conserved domain protein	UNKNOWN
SPT_0580											conserved hypothetical protein	UNKNOWN
SPT_0581	1.06557	0.0857834	0.0383635	5		0.979085	0.103782	0.0138685	56		trmB tRNA (guanine-N(7)-)-methyltransferase	TRANSCRIPTION AND TRANSLATION
SPT_0582	0.910027	0.163333	0.0666804	6		0.832999	0.146489	0.0218373	45		SP14.3 protein	PROTEIN TURNOVER
SPT_0583											N utilization substance protein A	RNA TURNOVER
SPT_0584											conserved hypothetical protein	UNKNOWN
SPT_0585						0			1		ribosomal protein L7A family	TRANSCRIPTION AND TRANSLATION
SPT_0586											translation initiation factor IF-2	TRANSCRIPTION AND TRANSLATION
SPT_0587	0.900267	1.11022e-16	1.11022e-16	1		0.735582	0.111677	0.0394836	8		ribosome-binding factor A	TRANSCRIPTION AND TRANSLATION
SPT_0588	1.04325	0.0765582	0.0159635	23		1.00526	0.0962271	0.00813267	140		conserved hypothetical protein	UNKNOWN
SPT_0589	1.00578	0.00715756	0.00506116	2		0.978944	0.104311	0.0245863	18		hypothetical protein	UNKNOWN
SPT_0590	1.22869	0	0	1		1.01661	0.0735185	0.0245062	9		membrane protein	UNKNOWN
SPT_0592	0.95674	0.022395	0.0129298	3		1.00684	0.0765589	0.0150144	26		conserved domain protein	UNKNOWN
SPT_0593	1.01038	0.120522	0.0322109	14		0.995771	0.0871866	0.00838954	108		conserved hypothetical protein	UNKNOWN
SPT_0594	0.903845	0	0	1		0.919489	0.0810747	0.0330986	6		hypothetical protein	UNKNOWN
SPT_0595	1.00375	0.111332	0.0497892	5		1.04014	0.0653367	0.0117348	31		hypothetical protein	UNKNOWN
SPT_0596	0.982672	0.0563604	0.0281802	4		0.999229	0.0961639	0.0128504	56		conserved domain protein	UNKNOWN
SPT_0597	1.03058	0.104811	0.0427888	6		0.988335	0.0889902	0.0123407	52		acetyltransferase, GNAT family	VARIOUS METABOLISM AND BIOSYNTHESIS
SPT_0598	1.05963	0.0694778	0.0231593	9		0.998184	0.095343	0.0113151	71		conserved domain protein	UNKNOWN
SPT_0599											valyl-tRNA synthetase	AMINO ACID METABOLSIM
SPT_0600	0.952124	0.0711917	0.0269079	7		0.940325	0.168807	0.0281344	36		DNA-cytosine methyltransferase	DNA TURNOVER
SPT_0602	1.018	0.101678	0.0216778	22		0.994901	0.127829	0.011526	123		cell filamentation protein Fic-related protein	CELL DIVISION
SPT_0605	1.08865	0.086019	0.0304123	8		1.01675	0.0775102	0.0116851	44		putative helicase	DNA TURNOVER
SPT_0606	1.0437	0.122139	0.0212617	33		0.988622	0.106615	0.00924467	133		transcription antiterminator Lict	TRANSCRIPTION AND TRANSLATION
SPT_0607	1.01946	0.091127	0.00955271	91		1.01238	0.0869215	0.00422128	424		PTS system, beta-glucosides-specific IIABC components	TRANSPORT
SPT_0608	1.03039	0.0988573	0.010851	83		1.0009	0.101727	0.0055332	338		6-phospho-beta-glucosidase	CARBOHYDRATE METABOLISM
SPT_0609						1.03609	0.0436522	0.0308667	2		phenylalanyl-tRNA synthetase, alpha subunit	AMINO ACID METABOLSIM
SPT_0610	0.985589	0.0235505	0.0117752	4		0.943614	0.174949	0.0229719	58		acetyltransferase, GNAT family	VARIOUS METABOLISM AND BIOSYNTHESIS
SPT_0611											phenylalanyl-tRNA synthetase, beta subunit	AMINO ACID METABOLSIM
SPT_0612	1.02621	0.0902869	0.0142756	40		1.01499	0.0887796	0.00649221	187		hypothetical protein	UNKNOWN
SPT_0614	1.03639	0	0	1		0.967563	0.0740234	0.0137458	29		conserved hypothetical protein	UNKNOWN
SPT_0615	0.988022	0.224711	0.0490359	21		1.02691	0.089624	0.00625961	205		5-methyltetrahydropteroyltriglutamate--homocysteine methyltransferase	AMINO ACID METABOLSIM
SPT_0616	1.0858	0.156231	0.0451001	12		1.0046	0.0835153	0.00822901	103		putative 5,10-methylenetetrahydrofolate reductase	VARIOUS METABOLISM AND BIOSYNTHESIS
SPT_0617	0.92758	0.141439	0.0353598	16		1.09221	0.0985057	0.00926663	113		polyribonucleotide nucleotidyltransferase	NUCLEOTIDE METABOLSIM
SPT_0618	0.962252	0.00330694	0.00233836	2		0.984055	0.0817519	0.0218491	14		serine acetyltransferase	AMINO ACID METABOLSIM
SPT_0619	0.99516	0.0274236	0.0096957	8		1.00406	0.0912048	0.0101339	81		acetyltransferase, GNAT family	VARIOUS METABOLISM AND BIOSYNTHESIS
SPT_0620											cysteinyl-tRNA synthetase	AMINO ACID METABOLSIM
SPT_0621	1.06123	0.0833648	0.0294739	8		0.967113	0.107977	0.0190879	32		conserved hypothetical protein	TRANSCRIPTION AND TRANSLATION
SPT_0622	1.08638	0.094712	0.038666	6		1.02264	0.0817568	0.0127683	41		leucine-rich protein	UNKNOWN
SPT_0623	0.937026	1.11022e-16	1.11022e-16	1		1.06398	0.0826309	0.0213352	15		membrane protein	UNKNOWN
SPT_0624	0.986979	0.0922259	0.0238126	15		1.01591	0.0639863	0.00781717	67		hypothetical protein	UNKNOWN
SPT_0625	1.03564	0.00973192	0.0068815	2		0.978436	0.0832784	0.0208196	16		hypothetical protein	UNKNOWN
SPT_0626	1.03534	0.0858809	0.0258941	11		0.98875	0.102139	0.00948334	116		transmembrane protein Vexp1	TRANSPORT
SPT_0627	1.04457	0.0883628	0.0192823	21		0.998897	0.0974924	0.00951428	105		ABC transporter, ATP-binding protein Vexp2	TRANSPORT
SPT_0628	1.0502	0.0809837	0.0153045	28		1.01438	0.0983373	0.00741245	176		transmembrane protein Vexp3	TRANSPORT
SPT_0629	1.00826	0.111335	0.0371115	9		1.01299	0.0796396	0.0100336	63		DNA-binding response regulator VncR	REGULATOR
SPT_0630	1.0289	0.0986915	0.0263764	14		1.01373	0.089629	0.00695656	166		sensor histidine kinase VncS	REGULATOR
SPT_0631											fructose-bisphosphate aldolase	CARBOHYDRATE METABOLISM
SPT_0632	1.00247	0.10755	0.0190124	32		1.00271	0.0976088	0.00638089	234		putative oxidoreductase	UNKNOWN
SPT_0633	1.01973	0.0487675	0.0172419	8		1.00424	0.0814559	0.00863431	89		amino acid ABC transporter, permease protein	TRANSPORT
SPT_0634	1.04594	0.0659204	0.0155376	18		1.02043	0.0707555	0.00718413	97		amino acid ABC transporter, permease protein	TRANSPORT
SPT_0635	1.06204	0.104831	0.0270673	15		1.01742	0.106721	0.0108359	97		amino acid ABC transporter, amino acid-binding protein	TRANSPORT
SPT_0636	1.07113	0.0895078	0.0338308	7		1.00236	0.107278	0.0129147	69		amino acid ABC transporter, ATP-binding protein	TRANSPORT
SPT_0637	1.00479	0.0896392	0.0270272	11		0.928039	0.170318	0.0380842	20		single-stranded-DNA-specific exonuclease RecJ	DNA TURNOVER
SPT_0638											metallo-beta-lactamase superfamily protein	TRANSCRIPTION AND TRANSLATION
SPT_0639	0.963444	0.278399	0.0880376	10		0.869043	0.31972	0.0331534	93		tributyrin esterase	MEMRANE PROTEIN
SPT_0640	0.123	0.123366	0.0229085	29		0	0	0	2		beta-lactam resistance factor	PEPTIDOGLYCAN
SPT_0641	0.922938	0.1703	0.03406	25		0.719376	0.240519	0.0343599	49		beta-lactam resistance factor	PEPTIDOGLYCAN
SPT_0642	0.823746	0.290027	0.080439	13		0.967619	0.212572	0.0263663	65		conserved domain protein	UNKNOWN
SPT_0643	0.806538	0.314588	0.0908136	12		0.92759	0.173558	0.014721	139		excinuclease ABC, subunit C	DNA TURNOVER
SPT_0644	0.860732	0.242988	0.0768396	10		0.94303	0.227137	0.0260544	76		conserved hypothetical protein	UNKNOWN
SPT_0645	0.971933	0.0604568	0.0213747	8		1.00197	0.108705	0.0120044	82		putative amino acid ABC transporter, amino acid-binding protein	TRANSPORT
SPT_0646	0.952223	0.127447	0.0367909	12		0.992864	0.100014	0.0131325	58		nitroreductase family protein	UNKNOWN
SPT_0647	1.00403	0.114762	0.0296315	15		0.982053	0.0954755	0.00906213	111		dipeptidase	PROTEIN TURNOVER
SPT_0648	1.01975	0.0387514	0.0146466	7		0.978888	0.0998471	0.0122903	66		conserved hypothetical protein	UNKNOWN
SPT_0649						1.04798	0.0939127	0.0332031	8		rhodanese	VARIOUS
SPT_0650	1.02364	0.178507	0.0631119	8		0.986013	0.118474	0.0209435	32		hypothetical protein	UNKNOWN
SPT_0651	0.986676	0.0912826	0.0215155	18		1.00036	0.106729	0.00854515	156		branched-chain amino acid transport system II carrier protein	TRANSPORT
SPT_0652	0.836095	0.154409	0.0445741	12		0.968511	0.114048	0.0112374	103		conserved hypothetical protein	UNKNOWN
SPT_0653	0.837774	0.167571	0.0967473	3		1.01445	0.0738303	0.0113923	42		HIT family protein	UNKNOWN
SPT_0654	0.41808	0.24597	0.0777827	10		0.670303	0.219212	0.0245086	80		conserved hypothetical protein	PEPTIDOGLYCAN
SPT_0659	1.04888	0.123186	0.0341658	13		0.97629	0.133067	0.0167648	63		hypothetical protein	UNKNOWN
SPT_0660	0.988973	0.0332911	0.013591	6		0.9749	0.216103	0.0370614	34		conserved domain protein	UNKNOWN
SPT_0661	1.00183	0.108035	0.0325739	11		1.01853	0.0817192	0.00990991	68		ABC transporter, ATP-binding protein	TRANSPORT
SPT_0662	1.04503	0.0634405	0.019128	11		0.993302	0.0888762	0.0100633	78		membrane protein	UNKNOWN
SPT_0663	0.993771	0.106661	0.0217721	24		1.00449	0.0819988	0.00804064	104		conserved hypothetical protein	UNKNOWN
SPT_0666	1.03326	0.100367	0.0069425	209		0.986806	0.107874	0.00324075	1108		serine protease, subtilase family	UNKNOWN
SPT_0668						1.07187	0.150815	0.0570027	7		putative PTS system, IIB component	TRANSPORT
SPT_0669	1.02591	0.10551	0.0235928	20		1.00972	0.0949388	0.00793918	143		putative PTS system, IIC component	TRANSPORT
SPT_0670	1.03579	0.111076	0.0113961	95		1.00769	0.0887155	0.00315436	791		beta-galactosidase	CARBOHYDRATE METABOLISM
SPT_0671	1.04942	0.0355168	0.0251142	2		0.987761	0.0660248	0.0129485	26		conserved domain protein	UNKNOWN
SPT_0674	0.395419	0.12888	0.0372044	12		0.864827	0.151531	0.0192444	62	***	hypothetical protein	MEMRANE PROTEIN
SPT_0677	1.00915	0.0842202	0.0280734	9		1.01467	0.0911002	0.0142275	41		conserved hypothetical protein	UNKNOWN
SPT_0678	0.915641	0.085842	0.0383897	5		0.994204	0.0686689	0.0157537	19		hypothetical protein	UNKNOWN
SPT_0679	0.930073	0.104208	0.019351	29		0.991107	0.105932	0.00674029	247		transporter, monovalent cation:proton antiporter-2 (CPA2) family	TRANSPORT
SPT_0680	0.980222	0.117846	0.0340193	12		1.01062	0.0809483	0.00761498	113		putative ribonuclease BN	TRANSCRIPTION AND TRANSLATION
SPT_0682	1.07929	0.0879797	0.0244012	13		1.00455	0.105883	0.00974732	118		cytochrome c-type biogenesis protein CcdA	UNKNOWN
SPT_0683	1.00215	0.0526587	0.0175529	9		1.02314	0.0935551	0.0117868	63		thioredoxin family protein	VARIOUS
SPT_0684	0.996141	0.0568931	0.0127217	20		1.00979	0.0935188	0.00857286	119		peptide methionine sulfoxide reductase	AMINO ACID METABOLSIM
SPT_0685	1.0053	0.0370549	0.0117178	10		1.01799	0.117833	0.0130925	81		DNA-binding response regulator	REGULATOR
SPT_0686	1.07548	0.125777	0.0419257	9		1.00223	0.094496	0.00825615	131		putative sensor histidine kinase	REGULATOR
SPT_0687	1.02625	0.114122	0.0465902	6		1.03533	0.0946393	0.0128788	54		conserved hypothetical protein	UNKNOWN
SPT_0688	1.03039	0.0904749	0.00717513	159		1.01173	0.0909089	0.00299718	920		zinc metalloprotease ZmpB	VARIOUS
SPT_0689	1.01548	0.0630836	0.0141059	20		1.00852	0.0901495	0.00793723	129		chorismate binding enzyme	VARIOUS METABOLISM AND BIOSYNTHESIS
SPT_0690	1.1253	0.151232	0.0617404	6		1.01519	0.0989683	0.0101539	95		conserved hypothetical protein	UNKNOWN
SPT_0691	1.02585	0.107604	0.0298439	13		1.02129	0.0904607	0.0108121	70		putative pneumococcal surface protein	VARIOUS
SPT_0692	1.03367	0.0547483	0.0193565	8		0.979301	0.111871	0.0153667	53		glucokinase	CARBOHYDRATE METABOLISM
SPT_0693											thymidylate synthase	NUCLEOTIDE METABOLSIM
SPT_0694	1.08013	0.0102878	0.00727455	2		0.921662	0.177116	0.0457312	15		hypothetical protein	UNKNOWN
SPT_0695	0.967957	0.108373	0.0342705	10		0.964347	0.101049	0.0104224	94		tRNA isopentenylpyrophosphate transferase	TRANSCRIPTION AND TRANSLATION
SPT_0696	0.903871	0.189564	0.0716485	7		0.973735	0.128668	0.0147592	76		GTP-binding protein Hfl	TRANSCRIPTION AND TRANSLATION
SPT_0697	0.985864	0.0247534	0.0142914	3		1.00182	0.100969	0.017316	34		hypothetical protein	UNKNOWN
SPT_0698											ribonuclease Z	TRANSCRIPTION AND TRANSLATION
SPT_0699	1.04558	0.0959562	0.0479781	4		1.01396	0.0758959	0.0121531	39		oxidoreductase, short chain dehydrogenase/reductase family	UNKNOWN
SPT_0700	1.03207	0.0914115	0.0275616	11		1.01128	0.0965551	0.0104118	86		putative transcriptional regulator	REGULATOR
SPT_0701	1.00963	0.144892	0.0458189	10		0.971582	0.0958158	0.0128039	56		conserved hypothetical protein	UNKNOWN
SPT_0702	0.975312	0.119387	0.0377535	10		0.969982	0.0793054	0.0116929	46		conserved hypothetical protein	UNKNOWN
SPT_0703	0.96934	0.00194318	0.0011219	3		0.989855	0.0752968	0.0103428	53		hypothetical protein	UNKNOWN
SPT_0704	1.01939	0.149827	0.0473795	10		0.981286	0.109402	0.0124676	77		ribosomal small subunit pseudouridine synthase A	TRANSCRIPTION AND TRANSLATION
SPT_0705	0.990699	0.0871754	0.0205475	18		0.882198	0.152309	0.0133584	130		elongation factor Tu family protein	TRANSCRIPTION AND TRANSLATION
SPT_0706	1.11083	0.102435	0.0295704	12		0.860934	0.175527	0.0274127	41		hypothetical protein	UNKNOWN
SPT_0707	1.08913	0.048488	0.0161627	9		1.01236	0.0949595	0.0144812	43		bacteriocin, lactococcin 972 family	VARIOUS METABOLISM AND BIOSYNTHESIS
SPT_0708	1.04248	0.0727178	0.00946706	59		0.995282	0.0937699	0.00488147	369		conserved hypothetical protein	TRANSPORT
SPT_0709	1.09101	0.0695226	0.0148223	22		0.978163	0.0979118	0.0114597	73		ABC transporter, ATP-binding protein	TRANSPORT
SPT_0710											UDP-N-acetylmuramoylalanine--D-glutamate ligase	AMINO ACID METABOLSIM
SPT_0711											UDP-N-acetylglucosamine--N-acetylmuramyl-(pentapeptide) pyrophosphoryl-undecaprenol N-acetylglucosamine transferase	PEPTIDOGLYCAN
SPT_0712	1.0255	0.0383398	0.0221355	3		0.986849	1.11022e-16	1.11022e-16	1		cell division protein DivIB	CELL DIVISION
SPT_0713	0.785974	0.132614	0.0541396	6		0.91933	0.200037	0.0447297	20		orotidine 5-phosphate decarboxylase	NUCLEOTIDE METABOLSIM
SPT_0714	0.906958	0.131234	0.0656168	4		0.910118	0.212734	0.0501418	18		orotate phosphoribosyltransferase PyrE	NUCLEOTIDE METABOLSIM
SPT_0715	0.9996	0.0904453	0.0226113	16		0.973664	0.0886733	0.0135226	43		hypothetical protein	UNKNOWN
SPT_0716	1.05467	0.0812075	0.0169329	23		0.982198	0.0994791	0.00781581	162		hypothetical protein	UNKNOWN
SPT_0717	1.01396	0.0906919	0.0141637	41		0.988048	0.118622	0.0100253	140		hypothetical protein	UNKNOWN
SPT_0718	1.03728	0.093069	0.0175884	28		0.986099	0.104783	0.00888759	139		hypothetical protein	UNKNOWN
SPT_0719	1.03019	0.0959089	0.0214459	20		1.02961	0.0909779	0.00938365	94		ABC transporter, ATP-binding protein	TRANSPORT
SPT_0723						1.02446	0.104207	0.0239066	19		glutamine ABC transporter permease	AMINO ACID METABOLSIM
SPT_0726	1.14117	0.0806805	0.0465809	3		0.985436	0.139223	0.0267934	27		amino acid ABC transporter, permease protein	TRANSPORT
SPT_0727	1.08861	0.180985	0.0639877	8		1.00055	0.0924811	0.0128248	52		amino acid ABC transporter, permease protein	TRANSPORT
SPT_0728						1.00293	0	0	1		lactate oxidase	VARIOUS METABOLISM AND BIOSYNTHESIS
SPT_0729	0.935147	0	0	1							lysyl-tRNA synthetase	AMINO ACID METABOLSIM
SPT_0731	1.12507	0.0992084	0.0405017	6		0.989573	0.0813405	0.00993732	67		lactate oxidase	VARIOUS
SPT_0732	1.01953	0.0386576	0.0116557	11		0.983811	0.0747532	0.0102681	53		putative transcriptional regulator	REGULATOR
SPT_0733	1.01862	0.120863	0.0257681	22		0.997689	0.0880863	0.00726523	147		hydroxyethylthiazole kinase	AMINO ACID METABOLSIM
SPT_0734	1.00742	0.0925169	0.018144	26		1.0233	0.118264	0.0102165	134		thiamine-phosphate pyrophosphorylase	AMINO ACID METABOLSIM
SPT_0735	1.05502	0.0878877	0.0213159	17		1.01277	0.105861	0.0111587	90		conserved hypothetical protein	UNKNOWN
SPT_0736	1.0352	0.0901042	0.0232648	15		1.02744	0.115255	0.0107011	116		ABC transporter, ATP-binding protein	TRANSPORT
SPT_0737	1.02293	0.0592686	0.0187424	10		1.01514	0.141536	0.0164532	74		conserved hypothetical protein	TRANSPORT
SPT_0738	1.01441	0.0728761	0.0230454	10		1.01129	0.0687482	0.00670914	105		transcriptional activator TenA	AMINO ACID METABOLSIM
SPT_0739	1.04183	0.0888727	0.028104	10		1.01167	0.0805792	0.00840097	92		thiW protein	VARIOUS
SPT_0740	1.03119	0.0956865	0.0390638	6		1.00282	0.086265	0.00880439	96		putative hydroxyethylthiazole kinase	AMINO ACID METABOLSIM
SPT_0741	1.02915	0.00536013	0.00309467	3		1.02869	0.0877825	0.0108881	65		thiamine-phosphate pyrophosphorylase	AMINO ACID METABOLSIM
SPT_0742	1.06048	0.0730187	0.022016	11		1.02806	0.0872161	0.0103507	71		phosphomethylpyrimidine kinase	AMINO ACID METABOLSIM
SPT_0743	0.974183	0.0303187	0.0175045	3		1.01904	0.0834398	0.0163639	26		putative transcriptional repressor	REGULATOR
SPT_0744	0.965095	0.103112	0.0461132	5		0.929883	0.137275	0.0214388	41		hypothetical protein	UNKNOWN
SPT_0745	0.99469	0.106967	0.020215	28		0.961186	0.092908	0.00635106	214		cation-transporting ATPase, E1-E2 family	TRANSPORT
SPT_0746	1.02331	0.102577	0.0213888	23		1.14126	0.0925317	0.00682153	184		pyruvate oxidase	CARBOHYDRATE METABOLISM
SPT_0747	1.08997	0.0915419	0.0373718	6		1.07953	0.107746	0.0166255	42		conserved domain protein	UNKNOWN
SPT_0749											hypothetical protein	UNKNOWN
SPT_0751	1.01106	0.0619166	0.0234023	7		1.09294	0.0949466	0.0129206	54		6-phospho-beta-glucosidase AscB	CARBOHYDRATE METABOLISM
SPT_0752	1.02546	0.0596536	0.0188641	10		1.02686	0.0956901	0.0101431	89		mannose-6-phosphate isomerase	CARBOHYDRATE METABOLISM
SPT_0753	1.01458	0.0823062	0.0184042	20		1.01048	0.0930185	0.00812706	131		sodium-dependent transporter	TRANSPORT
SPT_0756	1.01415	0.082964	0.0262355	10		1.00574	0.0913757	0.00913757	100		conserved hypothetical protein	UNKNOWN
SPT_0757	1.00432	0.116659	0.0368907	10		0.940662	0.196161	0.0272027	52		conserved hypothetical protein	UNKNOWN
SPT_0758	0.835549	0.227159	0.080313	8		0.851642	0.260195	0.048317	29		transcriptional regulator, TetR family	REGULATOR
SPT_0759	1.00713	0.0768159	0.0221749	12		0.968144	0.121098	0.0156337	60		cytidine and deoxycytidylate deaminase family protein	NUCLEOTIDE METABOLSIM
SPT_0760	1.01101	0.128951	0.0429838	9		1.08044	0.0816246	0.0106266	59		uracil phosphoribosyltransferase	NUCLEOTIDE METABOLSIM
SPT_0761	0.823057	0	0	1		0.393738	0.297108	0.171535	3		ATP-dependent Clp protease, proteolytic subunit	PROTEIN TURNOVER
SPT_0762	1.04714	0.101048	0.035726	8		1.05428	0.112631	0.015619	52		conserved hypothetical protein	UNKNOWN
SPT_0763	1.02949	0.0585693	0.0207074	8		1.06304	0.111084	0.00978039	129		branched-chain amino acid ABC transporter, amino acid-binding protein	TRANSPORT
SPT_0764	1.01984	0.0964327	0.0192865	25		1.0275	0.0734566	0.00682027	116		branched-chain amino acid ABC transporter, permease protein	TRANSPORT
SPT_0765	1.04498	0.109432	0.0206807	28		1.00844	0.0922463	0.0074094	155		branched-chain amino acid ABC transporter, permease protein	TRANSPORT
SPT_0766	1.05614	0.159233	0.0425567	14		1.01348	0.0899376	0.0103851	75		branched-chain amino acid ABC transporter, ATP-binding protein	TRANSPORT
SPT_0767	1.03989	0.0499704	0.0176672	8		1.03072	0.0827972	0.0122078	46		branched-chain amino acid ABC transporter, ATP-binding protein	TRANSPORT
SPT_0768	0.970173	0.113212	0.0283031	16		1.00631	0.119755	0.0120971	98		putative acetoin utilization protein AcuB	UNKNOWN
SPT_0769											peptide chain release factor 2, programmed frameshift	TRANSCRIPTION AND TRANSLATION
SPT_0770											cell division ABC transporter, ATP-binding protein FtsE	TRANSPORT
SPT_0771						1.01996	0	0	1		cell division ABC transporter, permease protein Fts	TRANSPORT
SPT_0772	1.05177	0.0926668	0.0141316	43		1.02011	0.0988549	0.00588672	282		PTS system, IIABC components	TRANSPORT
SPT_0773	1.01723	0.107449	0.0277432	15		1.04894	0.0730608	0.00703027	108		hypothetical protein	UNKNOWN
SPT_0774											ATP-dependent RNA helicase, DEAD/DEAH box family	TRANSCRIPTION AND TRANSLATION
SPT_0775											S-adenosylmethionine synthetase	AMINO ACID METABOLSIM
SPT_0776	0.959875	0.175439	0.052897	11		0.941725	0.0799228	0.0178713	20		hypothetical protein	UNKNOWN
SPT_0777	1.02449	0.0812566	0.0217167	14		0.996251	0.0781086	0.00809949	93		dihydroorotate dehydrogenase A	NUCLEOTIDE METABOLSIM
SPT_0778											DNA polymerase III, delta subunit	DNA TURNOVER
SPT_0779						0.901816	0.139935	0.0236534	35		superoxide dismutase, manganese-dependent	VARIOUS
SPT_0780	1.01848	0.0522985	0.0165382	10		1.05137	0.0662147	0.0096584	47		conserved hypothetical protein	UNKNOWN
SPT_0781	1.07242	0.100918	0.0260569	15		0.985655	0.0963838	0.00910742	112		ribosomal RNA large subunit methyltransferase N	TRANSCRIPTION AND TRANSLATION
SPT_0782	1.09255	0.159083	0.0711442	5		0.897242	0.083394	0.014978	31		VanZF-related protein	UNKNOWN
SPT_0783	1.08963	0.0764422	0.0191106	16		0.991232	0.097986	0.00849646	133		ABC transporter, ATP-binding protein	TRANSPORT
SPT_0784	0.743877	0.146206	0.0405503	13		0.667638	0.216537	0.023768	83		peptidyl-prolyl cis-trans isomerase, cyclophilin-type	PROTEIN TURNOVER
SPT_0785	1.02379	0.106552	0.0476517	5		1.01109	0.0995722	0.0163696	37		hypothetical protein	UNKNOWN
SPT_0786						0.988428	0.055633	0.0139083	16		hypothetical protein	UNKNOWN
SPT_0788	1.09303	0.0564631	0.0399255	2		0.800438	0.404995	0.134998	9		KH domain protein	UNKNOWN
SPT_0792											conserved hypothetical protein	UNKNOWN
SPT_0795	1.01821	0.0715071	0.0159895	20		0.955328	0.131577	0.0143562	84		oxidoreductase, Gfo/Idh/MocA family	UNKNOWN
SPT_0796	1.01909	0.110044	0.0294106	14		0.991477	0.0912174	0.0121894	56		glycyl-tRNA synthetase subunit alpha	AMINO ACID METABOLSIM
SPT_0797	0.841204	0.128189	0.0310903	17		0.561002	0.274943	0.0254185	117		peptidoglycan N-acetylglucosamine deacetylase A	PEPTIDOGLYCAN
SPT_0798	1.02434	0.135743	0.0479923	8		0.997243	0.105004	0.0129251	66		oxidoreductase, aldo/keto reductase family	UNKNOWN
SPT_0799	1.03191	0.120281	0.0283506	18		0.979066	0.103854	0.010233	103		hypothetical protein	UNKNOWN
SPT_0800											glycyl-tRNA synthetase, alpha subunit	AMINO ACID METABOLSIM
SPT_0801											glycyl-tRNA synthetase, beta subunit	AMINO ACID METABOLSIM
SPT_0802	0.985182	0.0970888	0.0560542	3		0.913843	0.144942	0.0418412	12		conserved hypothetical protein	UNKNOWN
SPT_0803	1.03566	0.0936513	0.0173906	29		1.0071	0.111743	0.00877935	162		putative oxidoreductase	UNKNOWN
SPT_0804	1.13327	0.035835	0.0206893	3		1.00461	0.0794617	0.010525	57		putative oxidoreductase	UNKNOWN
SPT_0805	1.00944	0.0681235	0.0227078	9		0.986112	0.115673	0.0138255	70		putative thiamine biosynthesis protein ApbE	UNKNOWN
SPT_0806	1.02137	0.0907484	0.0213896	18		0.971859	0.0929193	0.00874111	113		NADH oxidase	VARIOUS
SPT_0807	1.03664	0.0667975	0.0385656	3		1.02139	0.0635709	0.00754448	71		pyridoxine biosynthesis protein	VARIOUS METABOLISM AND BIOSYNTHESIS
SPT_0808	1.06968	0.0954706	0.0318235	9		1.02522	0.0860135	0.011705	54		glutamine amidotransferase subunit	VARIOUS METABOLISM AND BIOSYNTHESIS
SPT_0809	0.619871	0.0845529	0.0193978	19		0.831407	0.163112	0.0202315	65		hemolysin	MEMBRANE PROTEIN
SPT_0810	1.02946	0.074412	0.0281251	7		1.0198	0.112121	0.0135966	68		hypothetical protein	UNKNOWN
SPT_0811	1.0715	0.110341	0.0417051	7		1.01018	0.0933694	0.0119547	61		acetyltransferase, GNAT family	VARIOUS METABOLISM AND BIOSYNTHESIS
SPT_0812	1.05313	0.0635413	0.0240164	7		1.01853	0.0951233	0.0121793	61		methylated-DNA--protein-cysteine S-methyltransferase	TRANSCRIPTION AND TRANSLATION
SPT_0813	0.980369	0.135955	0.0784939	3		1.02602	0.0909963	0.0158404	33		conserved hypothetical protein	UNKNOWN
SPT_0814	1.00565	0	0	1		0.925705	0	0	1		amino acid ABC transporter, permease protein	TRANSPORT
SPT_0815											amino acid ABC transporter, ATP-binding protein	TRANSPORT
SPT_0816	0.776474	1.11022e-16	1.11022e-16	1		0	0	0	2		hypothetical protein	UNKNOWN
SPT_0817											thioredoxin reductase	NUCLEOTIDE METABOLSIM
SPT_0818	0.999852	0.0644509	0.0227868	8		0.966719	0.0749626	0.00843395	79		RNA methyltransferase, TrmH family, group 3	TRANSCRIPTION AND TRANSLATION
SPT_0819						0.988718	0.0565134	0.0230715	6		peptide deformylase	TRANSCRIPTION AND TRANSLATION
SPT_0820	1.1882	0	0	1		1.02829	0.0775194	0.0207179	14		hypothetical protein	UNKNOWN
SPT_0823	1.04911	0.0577126	0.0235611	6		1.00484	0.075967	0.0112007	46		Cof family protein	UNKNOWN
SPT_0824	1.02088	0.0725991	0.0176079	17		1.02445	0.111093	0.0120497	85		putative platelet activating factor	VARIOUS
SPT_0825	1.01372	0.101897	0.0263098	15		1.02618	0.104296	0.0108736	92		C3-degrading proteinase	VARIOUS
SPT_0826	1.05775	0.0775468	0.018278	18		0.99146	0.137292	0.0128586	114		conserved hypothetical protein	UNKNOWN
SPT_0827	1.01308	0.0619166	0.0195798	10		0.988604	0.111597	0.0118962	88		membrane protein	UNKNOWN
SPT_0828	0.87031	0.144806	0.0591167	6		0.62334	0.232271	0.0367252	40		transcriptional regulator, GntR family	REGULATOR
SPT_0829	0.659444	0.20114	0.0636059	10		0.428958	0.353974	0.0598326	35		GMP synthase	NUCLEOTIDE METABOLSIM
SPT_0833						1.02817	0.0665477	0.0156854	18		hypothetical protein	UNKNOWN
SPT_0834	1.00719	0.101209	0.0150873	45		0.978137	0.0907625	0.00729022	155		transcriptional regulator, AraC family	REGULATOR
SPT_0835	1.03945	0.0984228	0.0117638	70		0.981191	0.0914369	0.00514372	316		ABC transporter, permease/ATP-binding protein	TRANSPORT
SPT_0836	1.02786	0.0971922	0.0110761	77		0.971308	0.0994994	0.0065608	230		ABC transporter, ATP-binding protein	TRANSPORT
SPT_0837	1.03601	0.10612	0.0184731	33		0.993844	0.0973769	0.00805897	146		hypothetical protein	UNKNOWN
SPT_0838	1.02006	0.0560427	0.0107854	27		0.970387	0.0886907	0.00717021	153		conserved domain protein	UNKNOWN
SPT_0839	1.04164	0.129609	0.0174764	55		0.983259	0.0971877	0.0068722	200		ABC transporter, ATP-binding protein	TRANSPORT
SPT_0843	1.011	0.108978	0.0151126	52		0.972217	0.109595	0.00749179	214		putative type II DNA modification methyltransferase	VARIOUS
SPT_0846	1.01579	0.0773122	0.0199619	15		0.954025	0.111697	0.0116452	92		peptidase, U32 family	UNKNOWN
SPT_0847	1.10554	0.159497	0.071329	5		1.00854	0.128137	0.0386347	11		hypothetical protein	UNKNOWN
SPT_0848	0.964015	0.0566251	0.0283125	4		0.96986	0.0963974	0.0221151	19		peptidase, U32 family	UNKNOWN
SPT_0849	1.03894	0.0699841	0.0169736	17		0.986515	0.115015	0.0115594	99		ABC transporter, ATP-binding protein	TRANSPORT
SPT_0850	1.02136	0.107631	0.016226	44		1.00054	0.0965579	0.00711834	184		hypothetical protein	UNKNOWN
SPT_0851	0.956745	0.0709377	0.0501605	2		0.970027	0.0863278	0.0260288	11		putative transcriptional repressor	REGULATOR
SPT_0852	1.0586	0.0724335	0.0209097	12		0.987487	0.0835658	0.00890814	88		hypothetical protein	UNKNOWN
SPT_0853	0.213885	0.132434	0.0468226	8		0.113653	0.242649	0.0606623	16		nicotinate phosphoribosyltransferase	VARIOUS METABOLISM AND BIOSYNTHESIS
SPT_0854											NH(3)-dependent NAD(+) synthetase	VARIOUS METABOLISM AND BIOSYNTHESIS
SPT_0855	1.07399	0.0973839	0.0293623	11		0.983393	0.099807	0.0126755	62		acetyltransferase, GNAT family	VARIOUS METABOLISM AND BIOSYNTHESIS
SPT_0856	1.00319	0.211887	0.0611666	12		1.00049	0.0918119	0.0118529	60		choline binding protein	CAPSULE
SPT_0858	1.04616	0.047826	0.0195249	6		1.00027	0.100859	0.0133591	57		S-adenosylmethionine:tRNA ribosyltransferase-isomerase	TRANSCRIPTION AND TRANSLATION
SPT_0859	1.05636	0.12237	0.0499575	6		1.02159	0.102	0.0148782	47		glucosamine-6-phosphate isomerase	CARBOHYDRATE METABOLISM
SPT_0861											Hpr(Ser) kinase/phosphatase	VARIOUS
SPT_0862	0.583326	0.0863215	0.020936	17		0.635632	0.228881	0.0216272	112		prolipoprotein diacylglyceryl transferase	LIPOPROTEIN
SPT_0863	1.01392	0.101816	0.0455334	5		0.768826	0.199701	0.0353024	32		conserved hypothetical protein	UNKNOWN
SPT_0864	1.00293	0.012407	0.0071632	3		0.988291	0.128232	0.0256464	25		conserved hypothetical protein	UNKNOWN
SPT_0865	1.00853	0.078367	0.0209445	14		0.978009	0.095862	0.00940004	104		putative oxygen-independent coproporphyrinogen III oxidase	VARIOUS METABOLISM AND BIOSYNTHESIS
SPT_0866	1.05468	0.0700332	0.0211158	11		1.02703	0.0871655	0.00980688	79		putative acyl-ACP thioesterase	LIPOPROTEIN
SPT_0867	1.00927	0.115827	0.0366276	10		1.02829	0.106349	0.0123628	74		hydrolase, haloacid dehalogenase-like family	VARIOUS METABOLISM AND BIOSYNTHESIS
SPT_0868	0.993936	0.0337527	0.0150947	5		1.07943	0.113456	0.0154393	54		hypothetical protein	UNKNOWN
SPT_0869	0.823648	0.172353	0.0995083	3							transcriptional regulator	REGULATOR
SPT_0870	1.02798	0.118596	0.0484165	6		1.04751	0.104985	0.0194952	29		conserved hypothetical protein	UNKNOWN
SPT_0871	0.997931	0.0426999	0.0213499	4		0.928613	0.0807652	0.0116575	48		inositol monophosphatase family protein	VARIOUS METABOLISM AND BIOSYNTHESIS
SPT_0872	1.07496	0.0473431	0.0273335	3		0.972852	0.08786	0.00970251	82		NOL1/NOP2/sun family protein	AMINO ACID METABOLSIM
SPT_0873	1.03466	0.0348677	0.0201309	3		0.984713	0.082511	0.0311862	7		hypothetical protein	UNKNOWN
SPT_0874	1.04926	0.130653	0.024691	28		1.01477	0.100857	0.0104584	93		putative phosphate ABC transporter, phosphate-binding protein	TRANSPORT
SPT_0875	0.945749	0.0845962	0.0281987	9		1.01962	0.0877601	0.0115235	58		putative phosphate ABC transporter, permease protein	TRANSPORT
SPT_0876	1.04253	0.0724173	0.0193543	14		1.00009	0.0854069	0.0102081	70		putative phosphate ABC transporter, permease protein	TRANSPORT
SPT_0877	1.06316	0.0749009	0.0207738	13		1.01371	0.0920834	0.00987238	87		putative phosphate ABC transporter, ATP-binding protein	TRANSPORT
SPT_0878	1.02594	0.0664305	0.0171523	15		1.04804	0.115119	0.012636	83		putative phosphate ABC transporter, ATP-binding protein	TRANSPORT
SPT_0879	0.767829	0.105859	0.0529295	4		0.863529	0.28188	0.0411164	47		putative phosphate transport system regulatory protein PhoU	REGULATOR
SPT_0880	1.05518	0.251253	0.083751	9		1.06876	0.0878091	0.0092049	91		amino acid ABC transporter, amino acid-binding protein	TRANSPORT
SPT_0881	1.04152	0.0891666	0.0178333	25		1.02051	0.0849201	0.00677736	157		conserved hypothetical protein	UNKNOWN
SPT_0882	1.05927	0.102451	0.0341502	9		1.03153	0.0803042	0.00933517	74		alpha-acetolactate decarboxylase	VARIOUS METABOLISM AND BIOSYNTHESIS
SPT_0884	1.02945	0.0856069	0.0258115	11		1.0383	0.0974636	0.00960338	103		conserved hypothetical protein	UNKNOWN
SPT_0885											UDP-N-acetylenolpyruvoylglucosamine reductase	CARBOHYDRATE METABOLISM
SPT_0886	0.999915	0.150934	0.0871418	3		1.00831	0.0881031	0.0118798	55		spermidine/putrescine ABC transporter, ATP-binding protein	TRANSPORT
SPT_0887	0.91802	0.0298806	0.0211288	2		0.878579	0.314873	0.0393591	64		spermidine/putrescine ABC transporter, permease protein	TRANSPORT
SPT_0888	0.992062	0.100469	0.0449309	5		0.776333	0.344662	0.0409039	71		spermidine/putrescine ABC transporter, permease protein	TRANSPORT
SPT_0889	0.980228	0.0847129	0.0299505	8		0.819047	0.294595	0.0286136	106		spermidine/putrescine ABC transporter, spermidine/putrescine-binding protein	TRANSPORT
SPT_0890	1.06831	0.0704749	0.026637	7		1.00495	0.102158	0.013414	58		conserved hypothetical protein	UNKNOWN
SPT_0891											alanyl-tRNA synthetase	AMINO ACID METABOLSIM
SPT_0892	1.00517	0.0939501	0.0227863	17		1.04907	0.0991072	0.00879435	127		alpha-amylase	CARBOHYDRATE METABOLISM
SPT_0893	1.0239	0.0423808	0.0244686	3		1.01234	0.0818084	0.0123331	44		ABC transporter, ATP-binding protein	TRANSPORT
SPT_0894	1.07471	0.0973916	0.0146823	44		1.00182	0.0954618	0.00645071	219		hypothetical protein	UNKNOWN
SPT_0895	0.997875	0.10112	0.0280456	13		0.96264	0.182317	0.0172273	112		conserved hypothetical protein	UNKNOWN
SPT_0896	1.06526	0.0497372	0.0157283	10		1.0457	0.0788293	0.00898343	77		3-dehydroquinate dehydratase	AMINO ACID METABOLSIM
SPT_0897	1.03987	0.0681272	0.0175904	15		1.05559	0.0818097	0.00806095	103		shikimate 5-dehydrogenase	AMINO ACID METABOLSIM
SPT_0898	1.0606	0.131035	0.0363425	13		1.01931	0.0925923	0.0106211	76		3-dehydroquinate synthase	AMINO ACID METABOLSIM
SPT_0899	1.08901	0.0777641	0.0183292	18		1.02607	0.105174	0.00940708	125		chorismate synthase	AMINO ACID METABOLSIM
SPT_0900	1.11768	0.1516	0.0420462	13		1.07916	0.0829936	0.00933751	79		prephenate dehydrogenase	AMINO ACID METABOLSIM
SPT_0901	1.04679	0.0205511	0.0145319	2		1.04856	0.0573562	0.0128252	20		conserved hypothetical protein	UNKNOWN
SPT_0902	1.03256	0.114043	0.0294458	15		1.00704	0.0793355	0.00746325	113		3-phosphoshikimate 1-carboxyvinyltransferase	AMINO ACID METABOLSIM
SPT_0903	1.082	0.105148	0.0303537	12		0.985026	0.151332	0.0164142	85		shikimate kinase	AMINO ACID METABOLSIM
SPT_0904	1.08583	0.0915705	0.0457853	4		1.01935	0.0870732	0.0097965	79		prephenate dehydratase	AMINO ACID METABOLSIM
SPT_0905	1.02607	0.118916	0.030704	15		0.991332	0.112716	0.0102469	121		psr protein	UNKNOWN
SPT_0906											licD3 protein	UNKNOWN
SPT_0907											glycosyl transferase, group 1	UNKNOWN
SPT_0908											glycosyl transferase, family 2	UNKNOWN
SPT_0909											hypothetical protein	UNKNOWN
SPT_0910											conserved domain protein	UNKNOWN
SPT_0911	0.977696	0.0630651	0.0364106	3		1.0375	0.0939432	0.0227846	17		putative transcriptional regulator MecA	REGULATOR
SPT_0914	1.02026	0.150266	0.0453068	11		0.664127	0.258754	0.0381511	46	***	homoserine kinase	AMINO ACID METABOLSIM
SPT_0916	0.954033	0.172391	0.041811	17		0.943899	0.182656	0.0208155	77		peptide methionine sulfoxide reductase	AMINO ACID METABOLSIM
SPT_0917	0.992319	0.11979	0.0299475	16		0.933433	0.157788	0.0147138	115		ABC transporter, permease/ATP-binding protein	TRANSPORT
SPT_0918	1.05643	0.0732839	0.0220959	11		0.917932	0.139281	0.0111158	157		ABC transporter, permease/ATP-binding protein	TRANSPORT
SPT_0919	0.993591	0.12165	0.0286733	18		0.981054	0.12305	0.0117324	110		amidohydrolase family protein	VARIOUS METABOLISM AND BIOSYNTHESIS
SPT_0922	1.04061	0.107282	0.00884847	147		0.976294	0.102128	0.00422249	585		glutamate dehydrogenase	AMINO ACID METABOLSIM
SPT_0923	1.09649	0.0651474	0.0153554	18		1.06527	0.0843908	0.0093194	82		NADP-specific glutamate dehydrogenase	AMINO ACID METABOLSIM
SPT_0926	1.14136	0.100327	0.0409584	6		0.981266	0.130561	0.0246737	28		hypothetical protein	UNKNOWN
SPT_0928	1.20312	0.0967976	0.0432892	5		1.01868	0.108474	0.0175968	38		DHH subfamily 1 protein	REGULATOR
SPT_0929	1.14452	0.0424738	0.0245223	3		0.958541	0.129562	0.0647808	4		flavodoxin	VARIOUS
SPT_0930	1.08535	0.129764	0.0529759	6		0.926243	0.107763	0.0184811	34		putative chorismate mutase	AMINO ACID METABOLSIM
SPT_0931	1.1103	0.0447626	0.0223813	4		1.01249	0.0805081	0.0132354	37		camphor resistance protein	DNA TURNOVER
SPT_0932	1.09134	0.0852445	0.0257022	11		0.999627	0.0993118	0.0131542	57		camphor resistance protein	DNA TURNOVER
SPT_0935	1.03849	0.0915151	0.0148457	38		0.99066	0.098897	0.00701062	199		SAP domain protein	UNKNOWN
SPT_0936	1.04483	0.112785	0.0325582	12		0.967296	0.117382	0.0135541	75		Cof family protein	UNKNOWN
SPT_0937	1.07189	0.110364	0.0235296	22		0.975148	0.125429	0.0106007	140		conserved hypothetical protein	UNKNOWN
SPT_0938	1.03019	0.0552435	0.0208801	7		1.01816	0.107661	0.0141366	58		hypothetical protein	UNKNOWN
SPT_0939	0.972595	0.401894	0.179733	5		0.96134	0.0861728	0.0162851	28		conserved hypothetical protein	UNKNOWN
SPT_0940	0.764757	0	0	1		0.409351	0.499795	0.353408	2		signal recognition particle protein	TRANSPORT
SPT_0941	1.03839	0.0816789	0.0218296	14		1.05169	0.0819623	0.00754524	118		uracil permease	TRANSPORT
SPT_0942	1.01709	0.0422938	0.0172664	6		1.03021	0.0885637	0.0100279	78		glucose-inhibited division protein B	CELL DIVISION
SPT_0943	1.01721	0.0762745	0.028829	7		1.01413	0.0930706	0.0122208	58		lemA protein	UNKNOWN
SPT_0944	1.058	0.0577785	0.0160249	13		1.00634	0.0868551	0.00783146	123		heat shock protein Htp	VARIOUS
SPT_0945	1.03513	0.0936061	0.0220632	18		1.01502	0.116376	0.0117557	98		ABC transporter, ATP-binding protein	TRANSPORT
SPT_0946	0.953878	0.168869	0.119408	2		0.986263	0.0896035	0.021732	17		hypothetical protein	UNKNOWN
SPT_0947	0.918788	0.0449695	0.020111	5		0.970875	0.0961117	0.012014	64		conserved hypothetical protein	UNKNOWN
SPT_0948	1.05941	0.123745	0.0618723	4		1.01763	0.120117	0.0177104	46		endonuclease III	DNA TURNOVER
SPT_0949	0.934905	0.0890532	0.0296844	9		0.909564	0.107659	0.0131526	67		pyrimidine operon regulatory protein	NUCLEOTIDE METABOLSIM
SPT_0950	0.770995	0.0325517	0.0162758	4		0.816311	0.197238	0.0265956	55		aspartate carbamoyltransferase	NUCLEOTIDE METABOLSIM
SPT_0951	0.815504	0.166401	0.0444727	14		0.790608	0.240036	0.028487	71		carbamoyl-phosphate synthase, small subunit	NUCLEOTIDE METABOLSIM
SPT_0952	0.757469	0.204013	0.0378843	29		0.770175	0.206434	0.0169688	148		carbamoyl-phosphate synthase, large subunit	NUCLEOTIDE METABOLSIM
SPT_0953	1.10413	0.0634115	0.0191193	11		0.610413	0.30492	0.0597997	26	***	licD2 protein	MEMBRANE PROTEIN
SPT_0954											licD1 protein	VARIOUS
SPT_0956											putative polysaccharide biosynthesis protein	VARIOUS
SPT_0957											putative 2-C-methyl-D-erythritol 4-phosphate cytidylyltransferase	VARIOUS METABOLISM AND BIOSYNTHESIS
SPT_0958											alcohol dehydrogenase, zinc-containing	CARBOHYDRATE METABOLISM
SPT_0959											choline kinase	VARIOUS
SPT_0960											licB protein	UNKNOWN
SPT_0961											licC protein	VARIOUS
SPT_0962	1.00645	0.104284	0.0466373	5		0.98662	0.0779688	0.0117542	44		putative DNA processing protein DprA	DNA TURNOVER
SPT_0964	1.04459	0.10581	0.0211619	25		0.966682	0.112145	0.00875702	164		conserved domain protein	UNKNOWN
SPT_0965											DNA topoisomerase I	DNA TURNOVER
SPT_0966	1.07601	0.0615163	0.0185478	11		1.02198	0.118043	0.0156352	57		conserved hypothetical protein	UNKNOWN
SPT_0967	1.06821	0.111316	0.055658	4		0.974521	0.126017	0.0176459	51		copper homeostasis protein CutC	TRANSPORT
SPT_0968	1.01859	0.136528	0.043174	10		0.996251	0.0718231	0.00959777	56		conserved hypothetical protein	UNKNOWN
SPT_0971	1.09217	0.0890826	0.0216057	17		0.996281	0.113232	0.0104683	117		leuB 3-isopropylmalate dehydrogenase	AMINO ACID METABOLSIM
SPT_0972	1.13913	0.0827696	0.0585269	2		0.962636	0.106725	0.0275564	15		conserved hypothetical protein	UNKNOWN
SPT_0973	1.18306	0.221311	0.156491	2		1.02296	0.122919	0.0191967	41		putative 3-isopropylmalate dehydratase, small subunit	AMINO ACID METABOLSIM
SPT_0974	1.13245	0	0	1		1.02473	0.0190009	0.0109702	3		hypothetical protein	UNKNOWN
SPT_0975	1.08402	0.0769085	0.0343945	5		0.989321	0.0752518	0.012542	36		hypothetical protein	UNKNOWN
SPT_0976	1.18416	0.158538	0.112103	2		0.95659	0.0760618	0.0229335	11		hypothetical protein	UNKNOWN
SPT_0977	1.07273	0.114615	0.0160493	51		1.01008	0.107959	0.00663186	265		putative endonuclease (DNA metabolism, DNA degradation)	VARIOUS
SPT_0978	1.03358	0.0941762	0.0171941	30		1.02485	0.096988	0.00703625	190		conserved domain protein	UNKNOWN
SPT_0979	1.07445	0.153278	0.0383196	16		0.999551	0.126706	0.0137432	85		guanosine monophosphate reductase	NUCLEOTIDE METABOLSIM
SPT_0981											ribonuclease III	TRANSCRIPTION AND TRANSLATION
SPT_0982	0.855185	0.163144	0.0384534	18		0.824669	0.191295	0.0162841	138		conserved hypothetical protein	CELL DIVISION
SPT_0983	1.07365	0.0849775	0.0283258	9		0.984771	0.0891139	0.0115046	60		Cof family protein	UNKNOWN
SPT_0984	1.07518	0.0266776	0.0133388	4		0.974147	0.110632	0.0187001	35		Cof family protein	UNKNOWN
SPT_0985											signal recognition particle-docking protein FtsY	TRANSPORT
SPT_0986						0.681187	0.0185136	0.0130911	2		glucose-6-phosphate 1-dehydrogenase	CARBOHYDRATE METABOLISM
SPT_0987	0.993642	0.0454795	0.0321589	2		0.969731	0.190712	0.0381423	25		amino acid ABC transporter, ATP-binding protein	TRANSPORT
SPT_0988	1.07097	0.130385	0.0325963	16		0.982601	0.118824	0.014853	64		amino acid ABC transporter, amino acid-binding protein/permease protein	TRANSPORT
SPT_0989	1.02574	0.0932834	0.0219871	18		1.01036	0.105926	0.0100541	111		conserved hypothetical protein	UNKNOWN
SPT_0990	1.01016	0.125135	0.0312836	16		0.991393	0.117089	0.0099673	138		excinuclease ABC, subunit B	DNA TURNOVER
SPT_0991	1.06776	0.146901	0.0407429	13		1.0386	0.117542	0.0129804	82		acetyltransferase, GNAT family	VARIOUS METABOLISM AND BIOSYNTHESIS
SPT_0992	1.03109	0.121103	0.0382962	10		0.968009	0.0912658	0.0134564	46		acetyltransferase, GNAT family	VARIOUS METABOLISM AND BIOSYNTHESIS
SPT_0993	1.06944	0.115921	0.0669271	3		1.03523	0.0954596	0.0143911	44		transcriptional regulator, biotin repressor family	REGULATOR
SPT_0994	1.02556	0.013327	0.00942359	2		1.01816	0.0804036	0.0128749	39		MutT/nudix family protein	VARIOUS
SPT_0995	1.05264	0.0724915	0.021857	11		0.991381	0.0923702	0.0102634	81		hypothetical protein	UNKNOWN
SPT_0996	0.579848	0.183505	0.0580294	10		0.344865	0.492969	0.174291	8		membrane protein	UNKNOWN
SPT_0997											flavoprotein	VARIOUS METABOLISM AND BIOSYNTHESIS
SPT_0998	0.471291	5.55112e-17	5.55112e-17	1							phosphopantothenate--cysteine ligase	VARIOUS METABOLISM AND BIOSYNTHESIS
SPT_0999	0.853048	0.124703	0.0557689	5		0.400325	0.303369	0.0695977	19		formate--tetrahydrofolate ligase	CARBOHYDRATE METABOLISM
SPT_1000	1.04927	0.0696659	0.0246306	8		1.00915	0.0949805	0.0095459	99		A/G-specific adenine glycosylase	DNA TURNOVER
SPT_1001											DNA-binding response regulator	REGULATOR
SPT_1002	0.897419	0	0	1		0.955771	0.177979	0.0300839	35		sensory box sensor histidine kinase	REGULATOR
SPT_1003	0.895468	0	0	1		0.976065	0.174006	0.058002	9		vic protein	UNKNOWN
SPT_1004	0.953044	0.0966019	0.048301	4		1.04248	0.0906111	0.0273203	11		conserved domain protein	UNKNOWN
SPT_1005	1.09648	0.0632079	0.0364931	3		0.997087	0.0885803	0.0198072	20		conserved hypothetical protein	UNKNOWN
SPT_1006	1.01703	0.0980207	0.0213899	21		1.02724	0.0977513	0.0106026	85		potassium/ion channel protein	TRANSPORT
SPT_1008	0.726051	0.106038	0.0749802	2		0.986459	0.0948506	0.0230046	17		L-lactate dehydrogenase	CARBOHYDRATE METABOLISM
SPT_1010											DNA gyrase, A subunit	DNA TURNOVER
SPT_1011	1.11752	0.0876717	0.0438359	4		1.0633	0.110383	0.0179064	38		conserved hypothetical protein	UNKNOWN
SPT_1012	1.0955	0.129991	0.0459588	8		1.00036	0.094991	0.0133014	51		putative transporter, FNT family	TRANSPORT
SPT_1015	1.03637	0.0922696	0.0223787	17		1.00897	0.0880113	0.00983996	80		conserved domain protein	UNKNOWN
SPT_1016	0.955626	0.0727283	0.0325251	5		1.00577	0.106549	0.0113582	88		tRNA pseudouridine synthase B	TRANSCRIPTION AND TRANSLATION
SPT_1017	1.08141	0.197332	0.139535	2		1.05706	0.0986843	0.0220665	20		hypothetical protein	UNKNOWN
SPT_1018	1.0801	0.0840778	0.0376007	5		1.02823	0.101283	0.0140454	52		uridine kinase	NUCLEOTIDE METABOLSIM
SPT_1019	1.03443	0.167764	0.0505826	11		0.932019	0.190028	0.0304288	39		exodeoxyribonuclease VII, large subunit	DNA TURNOVER
SPT_1020											exodeoxyribonuclease VII, small subunit	DNA TURNOVER
SPT_1021											geranyltranstransferase	VARIOUS METABOLISM AND BIOSYNTHESIS
SPT_1022	0.801101	0.102776	0.0342588	9		0.867663	0.137009	0.0206549	44		putative hemolysin A	MEMBRANE PROTEIN
SPT_1023	0.941609	0.0981252	0.0438829	5		0.74726	0.0873164	0.0151998	33		putative transcriptional repressor	REGULATOR
SPT_1024	1.0253	0.0823364	0.0199695	17		0.979884	0.133485	0.0120359	123		DNA repair protein RecN	DNA TURNOVER
SPT_1025	1.01035	0.0372756	0.00962452	15		1.0164	0.0739624	0.00779632	90		serine/threonine protein phosphatase	UNKNOWN
SPT_1026	1.02442	0.114567	0.0317751	13		0.958709	0.123921	0.0108686	130		GTP-binding protein LepA	TRANSCRIPTION AND TRANSLATION
SPT_1028	1.19316	0	0	1		0.978829	0.0722401	0.0175208	17		putative PTS system IIA component	TRANSPORT
SPT_1029											conserved hypothetical protein	CARBOHYDRATE METABOLISM
SPT_1032	1.01775	0.0640659	0.0202594	10		1.00488	0.0952711	0.014047	46		aldose 1-epimerase	CARBOHYDRATE METABOLISM
SPT_1033	1.05213	0.043469	0.0250968	3		1.01098	0.0792856	0.0138019	33		galactose-6-phosphate isomerase, LacA subunit	CARBOHYDRATE METABOLISM
SPT_1034	1.0981	0.0851124	0.0380634	5		1.00602	0.0873585	0.0134797	42		galactose-6-phosphate isomerase, LacB subunit	CARBOHYDRATE METABOLISM
SPT_1035	1.04122	0.0461085	0.0133104	12		0.998225	0.141618	0.0169265	70		tagatose-6-phosphate kinase	CARBOHYDRATE METABOLISM
SPT_1036	1.05591	0.0560806	0.0144799	15		1.02517	0.0876506	0.00851338	106		tagatose 1,6-diphosphate aldolase	CARBOHYDRATE METABOLISM
SPT_1037	1.0319	0.0808584	0.0216103	14		0.995827	0.0898507	0.00921849	95		transcription antiterminator LacT	TRANSCRIPTION AND TRANSLATION
SPT_1038	1.02829	0.0796824	0.0251978	10		1.00803	0.0868024	0.0127983	46		PTS system, lactose-specific IIA component	TRANSPORT
SPT_1039	1.00624	0.138187	0.0288139	23		1.01824	0.0893608	0.00601106	221		PTS system, lactose-specific IIBC components	TRANSPORT
SPT_1040	1.01823	0.106597	0.020145	28		1.01014	0.083406	0.00583959	204		6-phospho-beta-galactosidase	CARBOHYDRATE METABOLISM
SPT_1041	0.992785	0	0	1		1.05835	0.033813	0.0138041	6		hypothetical protein	UNKNOWN
SPT_1042	0.904511	0.0860616	0.0272151	10		0.902334	0.157008	0.0181297	75		lactose phosphotransferase system repressor	REGULATOR
SPT_1043	0.926722	0	0	1		0.937142	0.0737226	0.0260649	8		ribonucleoside-diphosphate reductase 2, beta subunit	NUCLEOTIDE METABOLSIM
SPT_1044											ribonucleoside-diphosphate reductase 2, alpha subunit	NUCLEOTIDE METABOLSIM
SPT_1045						0.944768	0.0475449	0.0274501	3		NrdH-redoxin	VARIOUS
SPT_1046											phosphocarrier protein HPr	VARIOUS
SPT_1047											phosphoenolpyruvate-protein phosphotransferase	CARBOHYDRATE METABOLISM
SPT_1048	0.872766	0	0	1		1.01705	0.133201	0.0444003	9		hypothetical protein	UNKNOWN
SPT_1049	0.972883	0.0872582	0.0233207	14		1.01568	0.104937	0.0101924	106		conserved domain protein	UNKNOWN
SPT_1050	1.06079	0.101225	0.0122753	68		1.00738	0.100612	0.00539338	348		conserved hypothetical protein	UNKNOWN
SPT_1053	1.0404	0.0814383	0.0182101	20		0.996811	0.0851818	0.00851818	100		pneumococcal histidine triad protein E	VARIOUS
SPT_1054	1.05754	0.0621484	0.0219728	8		1.01259	0.0749539	0.0114304	43		hypothetical protein	UNKNOWN
SPT_1055	1.03337	0.076674	0.0180722	18		1.00887	0.0984018	0.00917602	115		peptidase t	UNKNOWN
SPT_1056	1.02382	0.0588872	0.0177551	11		0.991637	0.075642	0.00993228	58		collagen adhesion protein	CAPSULE
SPT_1057	1.03831	0.096997	0.0153366	40		1.00634	0.123066	0.00809714	231		hypothetical protein	UNKNOWN
SPT_1058	1.05501	0.0888061	0.029602	9		1.00844	0.0888415	0.011193	63		lepB2 signal peptidase I	VARIOUS METABOLISM AND BIOSYNTHESIS
SPT_1059	1.01548	0.118875	0.0228775	27		1.01985	0.0921434	0.00698537	174		hypothetical protein	UNKNOWN
SPT_1060	1.05522	0.0869217	0.0289739	9		1.02038	0.100571	0.0101078	99		srtB sortase, SrtB family	PEPTIDOGLYCAN
SPT_1061	0.97913	0.0687946	0.0343973	4		1.00231	0.108047	0.0118597	83		surface protein cell wall anchor, sortase_B family	PEPTIDOGLYCAN
SPT_1062	1.0315	0.0994523	0.0248631	16		1.0143	0.0837484	0.00787839	113		ferrochelatase	VARIOUS METABOLISM AND BIOSYNTHESIS
SPT_1063	0.857294	0.0534842	0.0378191	2		0.981178	0.103236	0.0167471	38		large conductance mechanosensitive channel protein MscL	TRANSPORT
SPT_1064	1.05464	0.146851	0.0328368	20		1.00561	0.112532	0.0144083	61		GtrA family protein	UNKNOWN
SPT_1065	1.0965	0.109974	0.0347769	10		1.00273	0.117814	0.0148432	63		conserved hypothetical protein	UNKNOWN
SPT_1067	1.0417	0.0693013	0.021915	10		0.773969	0.149689	0.0169489	78	***	aspartate-semialdehyde dehydrogenase	AMINO ACID METABOLSIM
SPT_1068	1.06111	0.103095	0.0236516	19		0.996761	0.0906505	0.00780195	135		dihydrodipicolinate synthase	AMINO ACID METABOLSIM
SPT_1069	0.892283	0.194669	0.0561961	12		0.722553	0.284689	0.116224	6		thiophene and furan oxidation protein ThdF	RNA TURNOVER
SPT_1070	0.9814	0	0	1		1.06476	0.0755401	0.0238879	10		4-oxalocrotonate tautomerase	VARIOUS METABOLISM AND BIOSYNTHESIS
SPT_1071	1.05635	0.0695548	0.0311058	5		0.895884	0.254977	0.0337726	57		thymidine kinase	NUCLEOTIDE METABOLSIM
SPT_1072						0.296955	0.325936	0.230471	2		peptide chain release factor 1	TRANSCRIPTION AND TRANSLATION
SPT_1073	0.989171	0.18349	0.0553243	11		0.931969	0.201249	0.0225003	80		HemK protein	VARIOUS METABOLISM AND BIOSYNTHESIS
SPT_1074	0.958914	0.106663	0.0754219	2		0.616741	0.280373	0.0660845	18		Sua5/YciO/YrdC family protein	TRANSCRIPTION AND TRANSLATION
SPT_1075	1.03781	0.107117	0.0437301	6		0.995394	0.185989	0.0263028	50		acetyltransferase, GNAT family	CARBOHYDRATE METABOLISM
SPT_1076	0.992757	0.123614	0.029136	18		0.970067	0.191327	0.0186716	105		serine hydroxymethyltransferase	AMINO ACID METABOLSIM
SPT_1077	1.04178	0.103931	0.0313363	11		0.986142	0.163328	0.0235744	48		hypothetical protein	UNKNOWN
SPT_1078	0.972174	0.0993249	0.0248312	16		0.665706	0.255417	0.0287367	79	***	conserved hypothetical protein	MEMBRANE PROTEIN
SPT_1079	0.998485	0.0746435	0.0248812	9		0.907772	0.18325	0.0214477	73		conserved hypothetical protein	UNKNOWN
SPT_1080	1.04242	0.0742907	0.0223995	11		0.901516	0.218787	0.0256071	73		RNA methyltransferase, TrmA family	AMINO ACID METABOLSIM
SPT_1081	0.996553	0.0260494	0.00920987	8		0.950135	0.166429	0.0277381	36		conserved hypothetical protein	UNKNOWN
SPT_1082	1.00841	0.0864123	0.0160464	29		0.984127	0.111259	0.00950546	137		iron-compound ABC transporter, iron compound-binding protein	TRANSPORT
SPT_1083	1.05112	0.0835127	0.0121816	47		0.962447	0.10849	0.00782961	192		iron-compound ABC transporter, permease protein	TRANSPORT
SPT_1084	1.04707	0.0971204	0.0207061	22		0.959795	0.123634	0.0109707	127		iron-compound ABC transporter, permease protein	TRANSPORT
SPT_1085	1.03128	0.124502	0.0223612	31		0.963656	0.0964109	0.00800649	145		iron-compound ABC transporter, ATP-binding protein	TRANSPORT
SPT_1086	1.07001	0.0797611	0.0301469	7		0.956716	0.107019	0.0286019	14		hypothetical protein	UNKNOWN
SPT_1087	1.05059	0.107292	0.0158193	46		0.990242	0.112476	0.00746528	227		MobA/MobL family protein	NUCLEOTIDE METABOLSIM
SPT_1088	1.0106	0.0610872	0.027319	5		0.975782	0.0994499	0.0234406	18		DNA-binding protein	DNA TURNOVER
SPT_1092	1.03658	0.0837579	0.0161192	27		0.999561	0.112267	0.0104689	115		hypothetical protein	UNKNOWN
SPT_1093	0.990678	0.0927581	0.0463791	4		0.980345	0.138855	0.0490925	8		hypothetical protein	UNKNOWN
SPT_1096	1.05678	0.0456444	0.0152148	9		0.953148	0.113004	0.0143515	62		hypothetical protein	UNKNOWN
SPT_1097	0.996688	0.0368409	0.0164758	5		0.997425	0.0846627	0.0154572	30		hypothetical protein	UNKNOWN
SPT_1098	1.01417	0.0955659	0.0195073	24		0.99031	0.121638	0.00941267	167		hypothetical protein	UNKNOWN
SPT_1099	1.03906	0.107307	0.0268266	16		0.985354	0.0740695	0.00709458	109		putative hydrolase	UNKNOWN
SPT_1100	1.04103	0.108301	0.0255267	18		0.983063	0.141194	0.0148012	91		conserved hypothetical protein TIGR00147	UNKNOWN
SPT_1104	1.05863	0.0585566	0.0156499	14		0.998274	0.102772	0.0151529	46		hypothetical protein	UNKNOWN
SPT_1105	1.05898	0.107007	0.0338384	10		0.998417	0.0705841	0.00889276	63		aminoglycoside 6'-N-acetyltransferase	VARIOUS METABOLISM AND BIOSYNTHESIS
SPT_1106	0.990499	0.0992673	0.0330891	9		1.02567	0.0854634	0.0126009	46		hypothetical protein	UNKNOWN
SPT_1107	0.958018	0.0654934	0.0327467	4		1.00617	0.0896781	0.0124361	52		hypothetical ABC transporter ATP-binding protein	TRANSPORT
SPT_1110											putative cell division protein FtsW	CELL DIVISION
SPT_1111	0.996094	0.115156	0.020357	32		0.855717	0.215285	0.0149633	207		phosphoenolpyruvate carboxylase	CARBOHYDRATE METABOLISM
SPT_1112	1.0211	0.0656586	0.016953	15		1.00488	0.0987141	0.0109011	82		conserved hypothetical protein	UNKNOWN
SPT_1113	1.1079	0.073042	0.0230979	10		0.969255	0.110214	0.0126425	76		conserved hypothetical protein	UNKNOWN
SPT_1114	1.036	0.0744664	0.0224525	11		0.969149	0.105523	0.0120255	77		ABC transporter, ATP-binding protein	TRANSPORT
SPT_1115											DNA primase	DNA TURNOVER
SPT_1116											RNA polymerase sigma-70 factor	TRANSCRIPTION AND TRANSLATION
SPT_1117											conserved hypothetical protein	UNKNOWN
SPT_1118	0	0.104297	0.0368745	8		0	0	0	22		glycosyl transferase CpoA	LIPOPROTEIN
SPT_1119	1.1041	0	0	1							glycosyl transferase, group 1	CARBOHYDRATE METABOLISM
SPT_1120	1.21226	0	0	1		0.846242	0.104746	0.0349153	9		conserved domain protein	UNKNOWN
SPT_1121	0.878773	0	0	1		0.977198	0.0628845	0.022233	8		hypothetical protein	UNKNOWN
SPT_1122											GTP-binding protein, GTP1/Obg family	TRANSCRIPTION AND TRANSLATION
SPT_1123	1.2715	0	0	1		0.956967	0.182011	0.0687937	7		hypothetical protein	UNKNOWN
SPT_1127	0	0.121055	0.0349455	12		1.05177	0.0269282	0.0190411	2		UDP-N-acetylglucosamine 1-carboxyvinyltransferase	CARBOHYDRATE METABOLISM
SPT_1128	0.970726	0.123694	0.0714147	3		0.861742	0.127816	0.0250668	26		acetyltransferase, GNAT family	VARIOUS METABOLISM AND BIOSYNTHESIS
SPT_1129	0.9555	0.165545	0.06257	7		1.03219	0.201611	0.0204705	97		conserved hypothetical protein	UNKNOWN
SPT_1130											methionine aminopeptidase, type I	TRANSCRIPTION AND TRANSLATION
SPT_1133	0.989445	0.0884948	0.0510925	3		0.996421	0.108201	0.0216401	25		ATP-dependent DNA helicase PcrA	DNA TURNOVER
SPT_1134	1.06885	0.0414101	0.0185192	5		0.941837	0.0987778	0.016463	36		glutamine amidotransferase, class I	AMINO ACID METABOLSIM
SPT_1135	0.988293	1.11022e-16	1.11022e-16	1		0.977975	0.129681	0.0167418	60		DNA repair protein RadC	DNA TURNOVER
SPT_1136	0.995737	0	0	1		0.93559	0.0996	0.0188226	28		conserved hypothetical protein	UNKNOWN
SPT_1137	1.16539	0	0	1		0.961733	0.121326	0.0404421	9		hypothetical protein	UNKNOWN
SPT_1138	1.06951	0.035648	0.017824	4		0.973548	0.112408	0.0251352	20		hypothetical protein	UNKNOWN
SPT_1139						0.839351	0.39122	0.225871	3		aminotransferase, class-V	AMINO ACID METABOLSIM
SPT_1140	1.13604	0.0975843	0.0281702	12		1.10107	0.108049	0.0136129	63		ribose-phosphate pyrophosphokinase	CARBOHYDRATE METABOLISM
SPT_1141	1.04062	0.0284394	0.0164195	3		0.997674	0.0850455	0.0145852	34		conserved hypothetical protein	UNKNOWN
SPT_1142	1.03378	0.0977477	0.0369452	7		0.960098	0.09387	0.0131444	51		conserved hypothetical protein	NUCLEOTIDE METABOLSIM
SPT_1143	0.826762	0	0	1							inorganic polyphosphate/ATP-NAD kinase	VARIOUS METABOLISM AND BIOSYNTHESIS
SPT_1144	0.935456	0.121145	0.0428312	8		0.965266	0.159357	0.0202384	62		ribosomal large subunit pseudouridine synthase, RluD subfamily	TRANSCRIPTION AND TRANSLATION
SPT_1145	1.00551	0.107929	0.0539644	4		0.795128	0.304111	0.0555228	30		phosphate acetyltransferase	CARBOHYDRATE METABOLISM
SPT_1149						1.04701	0.0595242	0.0243007	6		conserved hypothetical protein TIGR00103	UNKNOWN
SPT_1150	1.05226	0.0674733	0.0213369	10		0.954248	0.134725	0.0169738	63		putative membrane protein	UNKNOWN
SPT_1152						0.981985	0.116675	0.0412508	8		conserved hypothetical protein	UNKNOWN
SPT_1154	1.01429	0	0	1		0.985744	0.0761532	0.0219835	12		hypothetical protein	UNKNOWN
SPT_1155	0.850423	0	0	1							hypothetical protein	UNKNOWN
SPT_1156				1							macrolide-efflux protein	VARIOUS METABOLISM AND BIOSYNTHESIS
SPT_1157	1.09219	0.0892198	0.0269008	11		1.00765	0.0947251	0.00883316	115		conserved hypothetical protein	UNKNOWN
SPT_1158	0.945113	0.189053	0.0668402	8		1.00887	0.0880515	0.00913052	93		degV family protein	UNKNOWN
SPT_1159											DNA-binding protein HU	DNA TURNOVER
SPT_1160	1.01245	0.0761512	0.0229604	11		0.960999	0.12492	0.0110415	128		ABC transporter, ATP-binding protein	TRANSPORT
SPT_1161	1.02285	0.103045	0.0275398	14		0.985753	0.0978839	0.0100959	94		putative transcriptional regulator MutR	REGULATOR
SPT_1162	1.00025	0.108266	0.022575	23		1.01239	0.111199	0.0096422	133		putative transporter	TRANSPORT
SPT_1163											DNA ligase, NAD-dependent	DNA TURNOVER
SPT_1164	1.03307	0.0848753	0.0141459	36		0.979439	0.106235	0.00678713	245		putative pullulanase	CARBOHYDRATE METABOLISM
SPT_1165	0.99513	0.14142	0.0408246	12		1.01326	0.0794172	0.00802235	98		glyceraldehyde-3-phosphate dehydrogenase, NADP-dependent	CARBOHYDRATE METABOLISM
SPT_1166	1.02995	0.0787413	0.0131235	36		1.00715	0.0944538	0.00610971	239		1,4-alpha-glucan branching enzyme	CARBOHYDRATE METABOLISM
SPT_1167	1.02426	0.0712697	0.0159364	20		1.02095	0.0687426	0.00677341	103		glucose-1-phosphate adenylyltransferase	CARBOHYDRATE METABOLISM
SPT_1168	1.01139	0.0648452	0.0114631	32		1.03754	0.0942531	0.0066647	200		glycogen biosynthesis protein GlgD	CARBOHYDRATE METABOLISM
SPT_1169	1.04546	0.0926571	0.021257	19		1.04071	0.106223	0.0097786	118		glycogen synthase	CARBOHYDRATE METABOLISM
SPT_1171	1.00164	0.0920759	0.029117	10		0.990436	0.11767	0.0155857	57		hypothetical protein	UNKNOWN
SPT_1172	1.03867	0.0745617	0.0192517	15		1.00812	0.125061	0.0136453	84		conserved hypothetical protein TIGR00045	AMINO ACID METABOLSIM
SPT_1173						1.46185	0	0	1		enolase	CARBOHYDRATE METABOLISM
SPT_1178											exonuclease RexB	DNA TURNOVER
SPT_1179						0.938279	0.0210858	0.0121739	3		exonuclease RexA	DNA TURNOVER
SPT_1180	1.03017	0.0118724	0.00685456	3		1.03068	0.0770842	0.0126726	37		hypothetical protein	UNKNOWN
SPT_1181	1.03695	0.104452	0.0107734	94		1.01446	0.0997615	0.00371274	722		zinc metalloprotease ZmpC	VARIOUS
SPT_1182											ribosomal biogenesis GTPase	TRANSCRIPTION AND TRANSLATION
SPT_1183	1.02821	0.0707892	0.0316579	5		1.00007	0.0759098	0.00934385	66		ribonuclease HII	RNA TURNOVER
SPT_1184	1.03534	0.0908017	0.0178077	26		0.970826	0.132702	0.0105572	158		voltage-gated chloride channel family protein	TRANSPORT
SPT_1185											site-specific tyrosine recombinase	DNA TURNOVER
SPT_1186	1.03086	0.0770555	0.0243671	10		1.02409	0.0836033	0.00923245	82		putative lipoate-protein ligase	LIPOPROTEIN
SPT_1187	1.03677	0.107544	0.0277679	15		1.01784	0.0847572	0.00761142	124		putative acetoin dehydrogenase complex, E3 component, dihydrolipoamide dehydrogenase	CARBOHYDRATE METABOLISM
SPT_1188	1.01841	0.0934482	0.0249751	14		0.99781	0.115409	0.0112627	105		putative acetoin dehydrogenase complex, E2 component, dihydrolipoamide acetyltransferase	CARBOHYDRATE METABOLISM
SPT_1189	0.996977	0.125872	0.0349107	13		1.03661	0.110679	0.0117985	88		putative acetoin dehydrogenase, E1 component, beta subunit	CARBOHYDRATE METABOLISM
SPT_1190	1.01081	0.114049	0.0403224	8		1.00047	0.0976915	0.011206	76		putative acetoin dehydrogenase, E1 component, alpha subunit	CARBOHYDRATE METABOLISM
SPT_1191	1.04794	0.112729	0.0301282	14		0.97022	0.123006	0.00984839	156		MATE efflux family protein	TRANSPORT
SPT_1192	0.898497	0.211822	0.0706073	9		0.907059	0.145708	0.0176697	68		dihydroorotase, multifunctional complex type	NUCLEOTIDE METABOLSIM
SPT_1193	1.01745	0.0859819	0.0324981	7		0.968362	0.091535	0.014473	40		mutator MutT protein	DNA TURNOVER
SPT_1194	0.994394	0.0826917	0.0312545	7		0.963378	0.140559	0.0196822	51		uracil-DNA glycosylase	DNA TURNOVER
SPT_1195	1.0336	0.079751	0.017003	22		1.01201	0.0946463	0.0099766	90		hypothetical protein	UNKNOWN
SPT_1196	1.01866	0.103863	0.0424019	6		1.00334	0.0953238	0.0121061	62		hydrolase, haloacid dehalogenase-like family	UNKNOWN
SPT_1197	1.03352	0.0752964	0.0227027	11		1.00518	0.118625	0.0155762	58		conserved hypothetical protein	UNKNOWN
SPT_1198	1.05751	0.0887752	0.017755	25		1.01713	0.0770935	0.00715795	116		conserved domain protein	UNKNOWN
SPT_1199	1.02579	0.0713759	0.022571	10		1.0322	0.0878029	0.00925524	90		adhesion lipoprotein	TRANSPORT
SPT_1200	1.06812	0.138721	0.0310189	20		0.999337	0.098284	0.00711158	191		amino acid permease family protein	TRANSPORT
SPT_1201	1.01998	0.0546423	0.0315478	3		1.00401	0.0889344	0.0157215	32		thioredoxin family protein	VARIOUS
SPT_1202	0.982648	0.0600229	0.0268431	5		1.00285	0.0815389	0.0112002	53		cytochrome c-type biogenesis protein CcdA	UNKNOWN
SPT_1203	0.93207	0.0482096	0.0278338	3		1.02466	0.100573	0.019724	26		hypothetical protein	UNKNOWN
SPT_1204	0.992498	0.0495306	0.0350234	2		1.03914	0.0788917	0.0237867	11		hypothetical protein	UNKNOWN
SPT_1205						0.926501	1.11022e-16	1.11022e-16	1		hypothetical protein	UNKNOWN
SPT_1210											hypothetical protein	LIPOPROTEIN
SPT_1211	1.09775	0.0515982	0.0210649	6		1.09385	0.14019	0.0236965	35		exonuclease	DNA TURNOVER
SPT_1212	0.634967	0	0	1		0.971102	0	0	1		conserved hypothetical protein	UNKNOWN
SPT_1213	0.824851	0	0	1		1.06965	0.00378383	0.00267557	2		5-methylthioadenosine/S-adenosylhomocysteine nucleosidase	AMINO ACID METABOLSIM
SPT_1214	0.970134	0.0243976	0.0172517	2		0.86153	0.0966216	0.0305544	10		hypothetical protein	UNKNOWN
SPT_1215	0.986965	0.0519015	0.0164127	10		0.787708	0.237229	0.0465244	26		MutT/nudix family protein	NUCLEOTIDE METABOLSIM
SPT_1216	0.922172	0	0	1		0.716357	0.321769	0.143899	5		UDP-N-acetylglucosamine pyrophosphorylase	CARBOHYDRATE METABOLISM
SPT_1217	0.995783	0.0946011	0.0211534	20		0.959253	0.12374	0.0124996	98		hypothetical protein	UNKNOWN
SPT_1218	0.871764	0.122794	0.0409314	9		0.842945	0.228978	0.0298105	59		conserved hypothetical protein	MEMBRANE PROTEIN
SPT_1219	1.01636	0.070034	0.0495215	2		0.977767	0.0787778	0.0176153	20		putative regulatory protein	REGULATOR
SPT_1220	0.949522	0.133591	0.0472316	8		0.975284	0.0929837	0.0132834	49		phosphoglycerate mutase family protein	CARBOHYDRATE METABOLISM
SPT_1222	0.815691	0.0670023	0.0236889	8		0.823107	0.176449	0.019027	86		putative protease maturation protein	PROTEIN TURNOVER
SPT_1223	0.950716	0.0395993	0.0228627	3		0.99369	0.114647	0.0145602	62		O-methyltransferase	UNKNOWN
SPT_1224	0.972682	0.100555	0.0175044	33		0.957948	0.106948	0.00691789	239		oligoendopeptidase F	UNKNOWN
SPT_1225	0.99677	0.13317	0.0355911	14		0.982821	0.110888	0.0116887	90		competence protein CoiA	VARIOUS
SPT_1226	1.03485	0.0818914	0.0218864	14		0.940409	0.144931	0.0207045	49		tellurite resistance protein TehB	VARIOUS
SPT_1227	0.905837	0.0464227	0.0232113	4		0.606009	0.349599	0.0649189	29		SsrA-binding protein	TRANSCRIPTION AND TRANSLATION
SPT_1228	0.732874	0.127808	0.0319519	16		0.652718	0.349894	0.0388771	81		exoribonuclease, VacB/Rnb family	RNA TURNOVER
SPT_1229						0.92481	0.126811	0.0896692	2		putative preprotein translocase, SecG subunit	TRANSPORT
SPT_1230	1.03453	0.0377038	0.0266606	2		1.06196	0.12425	0.0277831	20		ribosomal protein L33	TRANSCRIPTION AND TRANSLATION
SPT_1231	1.0069	0.145982	0.0421412	12		0.986823	0.0797152	0.00683552	136		multi-drug resistance efflux pump	TRANSPORT
SPT_1232						0.937051	0.0577372	0.0218226	7		dephospho-CoA kinase	VARIOUS METABOLISM AND BIOSYNTHESIS
SPT_1233	0.850411	0.245604	0.0928295	7		0.980159	0.105	0.015	49		formamidopyrimidine-DNA glycosylase	DNA TURNOVER
SPT_1234	0.930731	0.122883	0.0409611	9		0.837106	0.196021	0.0264314	55		GTP-binding protein Era	TRANSCRIPTION AND TRANSLATION
SPT_1235	0.877847	0	0	1		0.802776	0.185611	0.0405036	21		diacylglycerol kinase	LIPOPROTEIN
SPT_1236						0.809756	0.0572798	0.040503	2		conserved hypothetical protein TIGR00043	UNKNOWN
SPT_1237	1.03873	0.115645	0.0252358	21		0.956759	0.0943594	0.00847373	124		adherence and virulence protein A	VARIOUS
SPT_1238	1.05536	0.102822	0.0164647	39		0.988226	0.112517	0.00688594	267		endo-beta-N-acetylglucosaminidase	CARBOHYDRATE METABOLISM
SPT_1239	1.0198	0.0922358	0.0223705	17		0.896384	0.187064	0.0228535	67		dihydroorotate dehydrogenase B	NUCLEOTIDE METABOLSIM
SPT_1240	1.02985	0.083581	0.0208952	16		0.898839	0.0961229	0.0113282	72		dihydroorotate dehydrogenase, electron transfer subunit	NUCLEOTIDE METABOLSIM
SPT_1241	1.03706	0.0848204	0.0282735	9		1.01252	0.0922425	0.0130451	50		lactoylglutathione lyase	CARBOHYDRATE METABOLISM
SPT_1242						0.88111	0.175145	0.10112	3		ribosomal protein L20	TRANSCRIPTION AND TRANSLATION
SPT_1243	0.988036	1.11022e-16	1.11022e-16	1		1.09825	0.0899538	0.0299846	9		ribosomal protein L35	TRANSCRIPTION AND TRANSLATION
SPT_1244	1.04114	0	0	1		1.08155	0.0267135	0.0188893	2		translation initiation factor IF-3	TRANSCRIPTION AND TRANSLATION
SPT_1245	1.06062	0.0977323	0.0191669	26		1.01756	0.0936324	0.0076197	151		hypothetical protein	UNKNOWN
SPT_1246	0.992298	0.068947	0.0207883	11		1.04958	0.0937363	0.00977269	92		ABC transporter, ATP-binding protein	TRANSPORT
SPT_1247	1.02553	0.113157	0.0210126	29		1.0279	0.0890987	0.00566921	247		DNA internalization-related competence protein ComEC/Rec2	TRANSPORT
SPT_1248	0.984157	0.0283381	0.011569	6		1.02493	0.100768	0.0137128	54		competence protein CelA	TRANSPORT
SPT_1249	1.05907	0.101194	0.0292121	12		1.00689	0.101713	0.0128146	63		acetyltransferase, GNAT family	VARIOUS METABOLISM AND BIOSYNTHESIS
SPT_1253	0.988693	0.144833	0.0724164	4		1.01815	0.073291	0.011736	39		conserved hypothetical protein	UNKNOWN
SPT_1254	1.03849	0.0688094	0.0217594	10		0.983459	0.0961163	0.0126207	58		acetyltransferase, GNAT family	VARIOUS METABOLISM AND BIOSYNTHESIS
SPT_1255	1.04001	0.0830236	0.0338942	6		1.00643	0.0977321	0.0111376	77		PhoH family protein	UNKNOWN
SPT_1256	1.02588	0.100122	0.0500609	4		1.00214	0.125022	0.0334136	14		hypothetical protein	UNKNOWN
SPT_1257	1.0946	0	0	1		0.978251	0.0947726	0.0273585	12		conserved hypothetical protein	UNKNOWN
SPT_1258	1.0071	0.150517	0.0434505	12		0.989684	0.108169	0.0133147	66		conserved hypothetical protein	UNKNOWN
SPT_1259						0.912271	0.0875525	0.061909	2		ribosome recycling factor	TRANSCRIPTION AND TRANSLATION
SPT_1260						0.829072	0.223756	0.111878	4		uridylate kinase	NUCLEOTIDE METABOLSIM
SPT_1261	1.03922	0.0724335	0.0362168	4		0.927293	0.182993	0.0189755	93		Gid protein	CELL DIVISION
SPT_1262	1.00853	0.106386	0.047577	5		0.964632	0.0942443	0.0157074	36		tetrapyrrole methylase family protein	UNKNOWN
SPT_1263						0	0	0	1		conserved hypothetical protein	UNKNOWN
SPT_1264						1.021	0.0596482	0.0298241	4		DNA polymerase III, delta prime subunit	DNA TURNOVER
SPT_1265											thymidylate kinase	NUCLEOTIDE METABOLSIM
SPT_1266	0.989199	0.0905777	0.0261475	12		0.976043	0.121634	0.014045	75		pyrroline-5-carboxylate reductase	AMINO ACID METABOLSIM
SPT_1267	0.985562	0.0933037	0.0226295	17		1.03045	0.107989	0.00903048	143		gamma-glutamyl phosphate reductase	AMINO ACID METABOLSIM
SPT_1268	0.975416	0.0819051	0.0309572	7		1.01247	0.0948646	0.0103506	84		glutamate 5-kinase	AMINO ACID METABOLSIM
SPT_1269	1.00613	0.106714	0.0185764	33		1.00887	0.10171	0.00625983	264		choline binding protein E	VARIOUS
SPT_1270	0.988751	0.0882522	0.0244768	13		0.948086	0.114852	0.0130886	77		ribosomal large subunit pseudouridine synthase D	TRANSCRIPTION AND TRANSLATION
SPT_1271	0.718623	0.0800503	0.0266834	9		0.737912	0.214909	0.0292454	54		signal peptidase II	LIPOPROTEIN
SPT_1272	0.904764	0.13069	0.0377268	12		0.930237	0.176922	0.0200325	78		transcriptional regulator, LysR family	REGULATOR
SPT_1273	1.04872	0.0568398	0.0232048	6		0.963742	0.100951	0.0260654	15		hypothetical protein	UNKNOWN
SPT_1274	1.03492	0.086598	0.0261103	11		1.02159	0.076707	0.00745045	106		conserved hypothetical protein	UNKNOWN
SPT_1275	1.02915	0.0621137	0.0310569	4		1.02459	0.0670941	0.0111823	36		hypothetical protein	UNKNOWN
SPT_1276	1.06123	0.0688718	0.0207656	11		1.01693	0.0773691	0.00918202	71		Cof family protein	UNKNOWN
SPT_1277	1.04983	0.0958099	0.0265729	13		1.03828	0.100339	0.00948119	112		carbon-nitrogen hydrolase family protein	AMINO ACID METABOLSIM
SPT_1278	1.11251	0.107854	0.0359512	9		1.00409	0.104256	0.00907433	132		agmatine deiminase	AMINO ACID METABOLSIM
SPT_1279	1.0764	0.0745508	0.0155449	23		1.00775	0.102753	0.00884357	135		carboxynorspermidine decarboxylase	CARBOHYDRATE METABOLISM
SPT_1280	1.06708	0.0872738	0.0167959	27		1.00654	0.111995	0.00893817	157		conserved hypothetical protein	AMINO ACID METABOLSIM
SPT_1281	1.0876	0.028248	0.0126329	5		1.00183	0.102559	0.0127209	65		spermidine synthase	AMINO ACID METABOLSIM
SPT_1282											hypothetical protein	UNKNOWN
SPT_1283	0.996019	0.0657258	0.0379468	3		1.00456	0.0859809	0.0175508	24		pilin gene inverting-related protein	DNA TURNOVER
SPT_1284	1.06474	0.0842798	0.0188455	20		1.00988	0.0889386	0.00630469	199		lysine decarboxylase	AMINO ACID METABOLSIM
SPT_1287	1.07493	0.105994	0.0611954	3		1.03733	0.129437	0.0174533	55		integral membrane protein	VARIOUS METABOLISM AND BIOSYNTHESIS
SPT_1288	1.04984	0.0671468	0.0131686	26		1.00892	0.101731	0.0067521	227		putative ABC transporter, permease protein	TRANSPORT
SPT_1289	0.994495	0.0501039	0.0189375	7		1.00386	0.122552	0.0125079	96		ABC transporter, ATP-binding protein	TRANSPORT
SPT_1290	1.11677	0.12519	0.0361392	12		1.02563	0.0934882	0.0155814	36		hypothetical protein	UNKNOWN
SPT_1291	1.03761	0.0523764	0.0234234	5		0.959616	0.151029	0.0271257	31		conserved hypothetical protein	UNKNOWN
SPT_1292	1.00514	0.0231302	0.0115651	4		1.0028	0.0888921	0.0135559	43		conserved hypothetical protein	UNKNOWN
SPT_1293	1.08034	0.114501	0.0220356	27		1.043	0.122501	0.00965446	161		putative transcriptional regulator	REGULATOR
SPT_1294						1.05809	0.00289333	0.0020459	2		hypothetical protein	UNKNOWN
SPT_1295	0.975654	0.178184	0.046007	15		0.994127	0.0955201	0.011104	74		conserved hypothetical protein	UNKNOWN
SPT_1296	1.0345	0.068839	0.018398	14		1.02172	0.105266	0.011096	90		conserved hypothetical protein	UNKNOWN
SPT_1297	1.06992	0.0685057	0.0176881	15		0.979675	0.103649	0.0105239	97		hypothetical protein	UNKNOWN
SPT_1298	0.974325	0.0902183	0.0451092	4		0.993305	0.0755394	0.0135673	31		hypothetical protein	UNKNOWN
SPT_1300	1.00375	0.051885	0.0232037	5		1.0172	0.0860906	0.00883271	95		conserved hypothetical protein	UNKNOWN
SPT_1302						0.976418	0	0	1		pyruvate kinase	CARBOHYDRATE METABOLISM
SPT_1303						0.926069	0.334469	0.136546	6		6-phosphofructokinase	CARBOHYDRATE METABOLISM
SPT_1304											DNA polymerase III, alpha subunit	DNA TURNOVER
SPT_1305	1.05375	0.10082	0.0165747	37		0.98048	0.105708	0.00691035	234		-pro dipeptidyl-peptidase	TRANSCRIPTION AND TRANSLATION
SPT_1306	1.00764	0.110117	0.0416201	7		1.00417	0.0956609	0.0155182	38		putative transcriptional repressor	REGULATOR
SPT_1308	1.02941	0.0935031	0.0115976	65		1.00383	0.115346	0.00567581	413		putative type I restriction-modification system, R subunit	VARIOUS
SPT_1309	0.989939	0.102072	0.0153879	44		0.993182	0.121991	0.00989474	152		type I restriction-modification system, S subunit	DNA TURNOVER
SPT_1311	1.09222	0.0779867	0.0348767	5		0.981874	0.149625	0.0236578	40		hypothetical protein	UNKNOWN
SPT_1312	0.928302	0.0506571	0.0292469	3		0.975753	0.0721309	0.0322579	5		hypothetical protein	UNKNOWN
SPT_1313	1.01169	0.0866616	0.0142471	37		1.0136	0.09806	0.00780124	158		putative type I restriction-modification system, S subunit	VARIOUS
SPT_1314	1.01285	0.122748	0.0213676	33		0.988158	0.104622	0.00797736	172		putative type I restriction-modification system, M subunit	VARIOUS
SPT_1316	1.03735	0.0747206	0.0159305	22		0.994472	0.0798721	0.0076155	110		hypothetical protein	UNKNOWN
SPT_1317	1.02766	0.0646407	0.0263894	6		0.983721	0.102767	0.0158574	42		hypothetical protein	UNKNOWN
SPT_1318	1.05567	0.0704227	0.031494	5		1.00467	0.107013	0.0214025	25		hypothetical protein	UNKNOWN
SPT_1319	1.06324	0.123598	0.0390853	10		1.0128	0.111306	0.0107604	107		conserved hypothetical protein	UNKNOWN
SPT_1320	1.07868	0.0658843	0.0232936	8		1.00299	0.103444	0.0103965	99		thiazole biosynthesis protein ThiI	AMINO ACID METABOLSIM
SPT_1321	0.988136	0.101959	0.0322423	10		1.02879	0.116906	0.0127555	84		aminotransferase, class-V	AMINO ACID METABOLSIM
SPT_1322	0.948035	0.0862316	0.0259998	11		1.00781	0.0984556	0.0128178	59		hypothetical protein	DNA TURNOVER
SPT_1323	1.05131	0	0	1							SpoE family protein	TRANSPORT
SPT_1324	1.01985	0.0689273	0.0172318	16		1.02066	0.0987234	0.0079042	156		PTS system, fructose specific IIABC components	TRANSPORT
SPT_1325	1.03829	0.153446	0.068623	5		1.01077	0.0841289	0.0122715	47		putative 1-phosphofructokinase	CARBOHYDRATE METABOLISM
SPT_1326	1.02001	0.10011	0.0353944	8		0.959251	0.0980569	0.0138673	50		lactose phosphotransferase system repressor	REGULATOR
SPT_1328	0.655898	0	0	1		1.06141	0.205246	0.0775757	7		membrane protein	UNKNOWN
SPT_1329	0.861576	0.0842932	0.0179714	22		0.468797	0.352845	0.0459364	59	***	D-alanyl-D-alanine carboxypeptidase	PEPTIDOGLYCAN
SPT_1330											conserved hypothetical protein	UNKNOWN
SPT_1331											NifU family protein	VARIOUS METABOLISM AND BIOSYNTHESIS
SPT_1332											aminotransferase, class-V	AMINO ACID METABOLSIM
SPT_1333						0.917783	0.0762025	0.0538833	2		conserved hypothetical protein	UNKNOWN
SPT_1334	0.835264	1.11022e-16	1.11022e-16	1		1.00024	0.0941384	0.0543508	3		ABC transporter, ATP-binding protein	TRANSPORT
SPT_1335	0.979147	0.0859151	0.0607512	2		0.935416	0.104561	0.033065	10		hypothetical protein	UNKNOWN
SPT_1336						0.808855	0	0	1		DNA polymerase III, gamma and tau subunits	DNA TURNOVER
SPT_1337	1.10945	0.0851201	0.04256	4		0.993288	0.0820745	0.0211916	15		conserved hypothetical protein	UNKNOWN
SPT_1343											hypothetical protein	UNKNOWN
SPT_1344	1.04137	0.0891059	0.0257226	12		0.970347	0.108169	0.0107632	101		pyrrolidone-carboxylate peptidase	AMINO ACID METABOLSIM
SPT_1345	0.985	0.0525952	0.0185952	8		0.954755	0.112137	0.0101524	122		membrane protein	UNKNOWN
SPT_1346	0.954749	0.167374	0.0748521	5		0.926724	0.170412	0.0221858	59		putative membrane protein	UNKNOWN
SPT_1347	1.03075	0.18878	0.0596976	10		0.997637	0.0962064	0.0129725	55		peptide ABC transporter substrate-binding protein	TRANSPORT
SPT_1348	1.02753	0.0678178	0.0226059	9		0.977507	0.0860708	0.0101435	72		branched-chain amino acid aminotransferase	AMINO ACID METABOLSIM
SPT_1349	0.811357	0	0	1		0.961459	0.0442527	0.0255493	3		topoisomerase IV, subunit A	DNA TURNOVER
SPT_1350						0.891627	0.162351	0.0662796	6		hypothetical protein	UNKNOWN
SPT_1351						0.725972	1.11022e-16	1.11022e-16	1		topoisomerase IV, subunit B	DNA TURNOVER
SPT_1352											conserved hypothetical protein	UNKNOWN
SPT_1355	1.04504	0.0464494	0.014005	11		1.05353	0.118405	0.0144655	67		putative sugar ABC transporter, permease protein	TRANSPORT
SPT_1356	1.01967	0.0419596	0.0158592	7		1.09158	0.0830804	0.00781555	113		putative sugar ABC transporter, permease protein	TRANSPORT
SPT_1357	1.05375	0.105364	0.0281596	14		1.08935	0.0862922	0.00867269	99		sugar ABC transporter, ATP-binding protein	TRANSPORT
SPT_1358	1.08665	0.0815808	0.0333052	6		1.10064	0.0869047	0.00984002	78		lipoprotein	TRANSPORT
SPT_1359	1.08732	0.0591397	0.0197132	9		1.08036	0.135337	0.0193339	49		cytidine deaminase	NUCLEOTIDE METABOLSIM
SPT_1360	0.951688	0.0162075	0.00935738	3		1.04502	0.106612	0.0146443	53		deoxyribose-phosphate aldolase	CARBOHYDRATE METABOLISM
SPT_1361	0.961693	0.104671	0.0348902	9		1.01153	0.0967037	0.00981877	97		pyrimidine-nucleoside phosphorylase	NUCLEOTIDE METABOLSIM
SPT_1362	1.02415	0.0438042	0.0154871	8		1.02767	0.0918427	0.0121649	57		conserved hypothetical protein	TRANSCRIPTION AND TRANSLATION
SPT_1363	1.04268	0.0882847	0.0333685	7		1.0159	0.083698	0.0123406	46		hypothetical protein	UNKNOWN
SPT_1364											pantothenate kinase	VARIOUS METABOLISM AND BIOSYNTHESIS
SPT_1365	0.999551	0.0451245	0.0319078	2		0.991036	0.120886	0.0364484	11		ribosomal protein S20	TRANSCRIPTION AND TRANSLATION
SPT_1366	1.03914	0.0657574	0.0268454	6		1.0205	0.0844741	0.0138875	37		putative DNA topology modulation protein FlaR	UNKNOWN
SPT_1367	1.09261	0.236044	0.0834542	8		1.02832	0.0805813	0.00912403	78		purine nucleoside phosphorylase, family 1	NUCLEOTIDE METABOLSIM
SPT_1368	1.04549	0.0768996	0.044398	3		1.02094	0.136403	0.018067	57		hemolysin-related protein	VARIOUS
SPT_1369	1.04863	0.0973086	0.0367792	7		1.02477	0.110505	0.0132079	70		hypothetical protein	UNKNOWN
SPT_1370	1.07245	0.102394	0.0387013	7		1.02675	0.10305	0.012983	63		hypothetical protein	UNKNOWN
SPT_1371	1.08994	0.13207	0.0366297	13		1.07378	0.0917069	0.00977599	88		purine nucleoside phosphorylase, family 2	NUCLEOTIDE METABOLSIM
SPT_1372	1.15248	0.1161	0.0519213	5		1.05287	0.0924674	0.015858	34		hypothetical protein	UNKNOWN
SPT_1373	1.00713	0.0711118	0.0163142	19		1.06922	0.0962411	0.00760853	160		phosphopentomutase	NUCLEOTIDE METABOLSIM
SPT_1374	1.01587	0.0665295	0.0332647	4		0.882869	0.199117	0.0497792	16		ribose 5-phosphate isomerase	CARBOHYDRATE METABOLISM
SPT_1375	1.09225	0.186093	0.0620309	9		1.01507	0.0858043	0.0114661	56		putative YjeF homolog, C-terminus	VARIOUS
SPT_1376	0.798523	0.209921	0.0857	6		1.0665	0.112854	0.0564269	4		methylenetetrahydrofolate dehydrogenase/methenyltetrahydrofolate cyclohydrolase	CARBOHYDRATE METABOLISM
SPT_1377	1.10176	0.114257	0.0466451	6		1.00101	0.110685	0.0177238	39		amino acid ABC transporter, ATP-binding protein	TRANSPORT
SPT_1378	1.04804	0.093703	0.0270497	12		0.976183	0.117218	0.0141114	69		amino acid ABC transporter, permease protein	TRANSPORT
SPT_1379	1.05343	0	0	1		1.04125	0.0677432	0.0239508	8		conserved hypothetical protein	UNKNOWN
SPT_1380	1.07969	0.118856	0.0272674	19		1.0181	0.113338	0.00877038	167		ATP-dependent Clp protease, ATP-binding subunit ClpE	PROTEIN TURNOVER
SPT_1381											hypothetical protein	UNKNOWN
SPT_1383	1.04761	0	0	1		0.974396	0.107956	0.0207761	27		MutT/nudix family protein	VARIOUS METABOLISM AND BIOSYNTHESIS
SPT_1384						0.959442	0.108964	0.0243652	20		hypothetical protein	UNKNOWN
SPT_1392	0.27935	0.219165	0.109583	4							putative septation ring formation regulator EzrA	CELL DIVISION
SPT_1393											DNA gyrase subunit B	DNA TURNOVER
SPT_1394	0.982149	0.0980046	0.043829	5		0.838199	0.22871	0.0487612	22		hydrolase, haloacid dehalogenase-like family	UNKNOWN
SPT_1395	0.976958	0.0752553	0.0532136	2		1.01885	0.114951	0.0217236	28		putative 4-methyl-5(b-hydroxyethyl)-thiazole monophosphate biosynthesis protein	VARIOUS METABOLISM AND BIOSYNTHESIS
SPT_1396						0.711919	0.147912	0.0853971	3		putative rod shape-determining protein RodA	CELL DIVISION
SPT_1397	0.863259	0.100034	0.0250084	16		0.797193	0.216119	0.0183972	138		DNA polymerase III, epsilon subunit/ATP-dependent helicase DinG	DNA TURNOVER
SPT_1398	1.02022	0.107817	0.0261494	17		0.9822	0.0931977	0.00922795	102		conserved hypothetical protein	UNKNOWN
SPT_1399	0.951548	0.0819615	0.0309785	7		0.980804	0.116135	0.0266433	19		hypothetical protein	UNKNOWN
SPT_1400	0.492278	0.439756	0.106656	17		0.432421	0.337735	0.0503466	45		sensor histidine kinase CiaH	REGULATOR
SPT_1401	0.0237063	0.0966322	0.0341646	8		0.424543	0.342932	0.0831732	17	*	DNA-binding response regulator CiaR	REGULATOR
SPT_1402	1.02572	0.0901895	0.0192285	22		1.00881	0.0949304	0.00697942	185		aminopeptidase N	VARIOUS METABOLISM AND BIOSYNTHESIS
SPT_1403	1.04953	0.117416	0.06779	3		1.06583	0.0683338	0.012476	30		conserved hypothetical protein	UNKNOWN
SPT_1404	0.99306	0.159042	0.0410646	15		1.02066	0.0843754	0.00760787	123		PEP-utilizing enzymes family protein	CARBOHYDRATE METABOLISM
SPT_1405	1.04643	0.0434965	0.0153783	8		1.00734	0.111687	0.0147933	57		MutT/nudix family protein	VARIOUS
SPT_1406	1.03682	0.0636871	0.0225168	8		0.998028	0.086911	0.0110377	62		oxidoreductase, short chain dehydrogenase/reductase family	LIPOPROTEIN
SPT_1407	1.03519	0.187981	0.0840677	5		1.00376	0.105789	0.0264473	16		hypothetical protein	UNKNOWN
SPT_1408	1.0171	0.0971453	0.0217224	20		1.00227	0.0800435	0.00746409	115		oxidoreductase, aldo/keto reductase family	UNKNOWN
SPT_1409	1.03233	0.0987043	0.0205813	23		1.03064	0.11479	0.0106123	117		conserved domain protein	UNKNOWN
SPT_1410	1.07988	0.112587	0.0503504	5		0.968384	0.0917155	0.0187214	24		conserved hypothetical protein	UNKNOWN
SPT_1412	1.03466	0.00165288	0.00116876	2		0.961204	0.226243	0.0584156	15		methionyl-tRNA synthetase	AMINO ACID METABOLSIM
SPT_1413	1.04868	0.0670098	0.0120353	31		0.976196	0.121302	0.0102887	139		conserved hypothetical protein	TRANSPORT
SPT_1414	0.969524	0.103105	0.03897	7		0.978872	0.109853	0.0155355	50		ABC transporter, ATP-binding protein	TRANSPORT
SPT_1415	1.07077	0.0644821	0.0137476	22		1.03628	0.091119	0.00838819	118		conserved hypothetical protein	UNKNOWN
SPT_1416	0.9525	0.076001	0.0190003	16		1.01299	0.0780682	0.00751212	108		glutathione reductase	AMINO ACID METABOLSIM
SPT_1417	0.553661	0.442571	0.312945	2		0.20085	0.357907	0.05659	40		conserved hypothetical protein	UNKNOWN
SPT_1418	1.00236	0	0	1		1.04532	0.0566321	0.0133483	18		conserved hypothetical protein	UNKNOWN
SPT_1420	1.05026	0.0878578	0.0439289	4		1.00701	0.197253	0.045253	19		hypothetical protein	UNKNOWN
SPT_1422						0.98998	1.11022e-16	1.11022e-16	1		tRNA (guanine-N1)-methyltransferase	TRANSCRIPTION AND TRANSLATION
SPT_1423	0.762491	0.208756	0.147612	2		0.999303	0.0186433	0.0131828	2		16S rRNA processing protein RimM	TRANSCRIPTION AND TRANSLATION
SPT_1424	0.959035	0.117871	0.0445509	7		0.918751	0.120399	0.0168593	51		hypothetical protein	UNKNOWN
SPT_1426											translation elongation factor Tu	TRANSCRIPTION AND TRANSLATION
SPT_1428	0.361144	0.124449	0.0718508	3		0.518898	0.408117	0.102029	16		putative glycerol uptake facilitator protein	TRANSPORT
SPT_1429	1.05373	0.1003	0.0354615	8		1.01495	0.0831262	0.010915	58		cell wall surface anchor family protein	PEPTIDOGLYCAN
SPT_1430	1.02674	0.116841	0.0283382	17		1.01497	0.0987081	0.00831272	141		hypothetical protein	UNKNOWN
SPT_1431	0.918313	0.0735659	0.0328997	5		1.00627	0.083267	0.0133334	39		hypothetical protein	UNKNOWN
SPT_1435						0			1		phosphoglucomutase	CARBOHYDRATE METABOLISM
SPT_1436	1.0018	0.0479826	0.0239913	4		0.985834	0.0714157	0.013744	27		bacterocin transport accessory protein	MEMBRANE PROTEIN
SPT_1437	0.972819	0.0953753	0.0287567	11		0.919966	0.13118	0.0125648	109		amino acid ABC transporter, amino acid-binding protein	TRANSPORT
SPT_1438	0.973924	0.0350345	0.0110789	10		0.884961	0.19307	0.0267739	52		amino acid ABC transporter, ATP-binding protein	TRANSPORT
SPT_1439	0.987933	0.0827644	0.0162314	26		0.919755	0.145026	0.0137653	111		amino acid ABC transporter, permease protein	TRANSPORT
SPT_1440	0.95547	0.13479	0.0336974	16		0.873428	0.215932	0.0200488	116		TPR domain protein	MEMBRANE PROTEIN
SPT_1441	0.620791	0.0971509	0.0194302	25		0.255635	0.273863	0.0245937	124	***	membrane protein	MEMBRANE PROTEIN
SPT_1442	0.928238	0.0893244	0.0182333	24		0.938731	0.120853	0.0126689	91		conserved hypothetical protein	CARBOHYDRATE METABOLISM
SPT_1443						0.908421	0	0	1		ATP synthase F1, epsilon subunit	VARIOUS METABOLISM AND BIOSYNTHESIS
SPT_1444											ATP synthase F1, beta subunit	VARIOUS METABOLISM AND BIOSYNTHESIS
SPT_1445	0.7085	0	0	1							ATP synthase F1, gamma subunit	VARIOUS METABOLISM AND BIOSYNTHESIS
SPT_1446											ATP synthase F1, alpha subunit	VARIOUS METABOLISM AND BIOSYNTHESIS
SPT_1447											ATP synthase F1, delta subunit	VARIOUS METABOLISM AND BIOSYNTHESIS
SPT_1448	0.797584	0	0	1		0.838486	0.123096	0.0550504	5		ATP synthase F0, B subunit	VARIOUS METABOLISM AND BIOSYNTHESIS
SPT_1449	0.910358	0.412714	0.291833	2		1.03637	0.0811437	0.0286886	8		ATP synthase F0, A subunit	VARIOUS METABOLISM AND BIOSYNTHESIS
SPT_1450	1.41805	2.22045e-16	2.22045e-16	1		0.938945	0	0	1		ATP synthase F0, C subunit	VARIOUS METABOLISM AND BIOSYNTHESIS
SPT_1453	1.08976	0.0814313	0.0470144	3		1.01512	0.106734	0.016669	41		acetyltransferase, GNAT family	VARIOUS METABOLISM AND BIOSYNTHESIS
SPT_1455											transcription elongation factor GreA	TRANSCRIPTION AND TRANSLATION
SPT_1456	0.660369	0.173439	0.0369773	22		0.485852	0.396368	0.0539388	54		conserved hypothetical protein	UNKNOWN
SPT_1457	1.04189	0.0239	0.0137987	3		1.01479	0.0769522	0.0128254	36		acetyltransferase, GNAT family	VARIOUS METABOLISM AND BIOSYNTHESIS
SPT_1458	1.04224	0.0484211	0.0242105	4		1.03681	0.0523003	0.0102569	26		acetyltransferase, GNAT family	VARIOUS METABOLISM AND BIOSYNTHESIS
SPT_1459	0.871806	0	0	1		1.31127	0	0	1		UDP-N-acetylmuramate--alanine ligase	AMINO ACID METABOLSIM
SPT_1460	0.910791	0.0699949	0.0349974	4		0.92604	0.152486	0.029905	26		conserved domain protein	UNKNOWN
SPT_1461	1.00026	0.120094	0.0283064	18		0.959154	0.0973771	0.00784687	154		Snf2 family protein	UNKNOWN
SPT_1462	1.05553	0.105114	0.0247757	18		0.9922	0.0886003	0.00808807	120		aminotransferase, class II	AMINO ACID METABOLSIM
SPT_1463	0.998344	0.0803539	0.0189396	18		0.995306	0.12492	0.0103032	147		transulfuration enzyme family protein	VARIOUS METABOLISM AND BIOSYNTHESIS
SPT_1466	0.943796	0.291102	0.059421	24		0.999757	0.087064	0.00647142	181		oligopeptide ABC transporter, oligopeptide-binding protein AmiA	TRANSPORT
SPT_1467	0.922586	0.0262625	0.0185704	2		0.652597	0.307348	0.125474	6		putative polysaccharide biosynthesis protein	VARIOUS
SPT_1468											UDP-N-acetylmuramoylalanyl-D-glutamate--2,6-diaminopimelate ligase	AMINO ACID METABOLSIM
SPT_1469	0.773216	0.105033	0.0742694	2		0.971953	0.119033	0.0358898	11		hypothetical protein	UNKNOWN
SPT_1470	0.973592	0.117658	0.0314455	14		0.966465	0.133325	0.0143768	86		hypothetical protein	UNKNOWN
SPT_1471	0.933787	0.143584	0.0299393	23		0.941172	0.134151	0.0153882	76		conserved domain protein	UNKNOWN
SPT_1472	0.999132	1.11022e-16	1.11022e-16	1		0.95129	0.0832451	0.0314637	7		inorganic pyrophosphatase, manganese-dependent	VARIOUS
SPT_1473	0.948314	0.100148	0.0277761	13		0.952101	0.0929583	0.0132798	49		conserved hypothetical protein	UNKNOWN
SPT_1474	0.844218	0.101549	0.0293146	12		0.952414	0.107069	0.0122016	77		conserved hypothetical protein	UNKNOWN
SPT_1475	0.748801	0.0853523	0.0492782	3		0.768179	0.23794	0.0659927	13		putative general stress protein 13	TRANSCRIPTION AND TRANSLATION
SPT_1476	0.967108	0.147699	0.0394743	14		0.904264	0.148896	0.0130091	131		Cof family protein/peptidyl-prolyl cis-trans isomerase, cyclophilin type	UNKNOWN
SPT_1478						0.971913	0	0	1		single-strand binding protein	DNA TURNOVER
SPT_1480											asparaginyl-tRNA synthetase	AMINO ACID METABOLSIM
SPT_1481	0.932393	0.00344924	0.00243898	2		0.998668	0.0800594	0.0206712	15		glyoxalase family protein, unverified point mutation	VARIOUS METABOLISM AND BIOSYNTHESIS
SPT_1482	0.953457	0.130995	0.0394965	11		0.887715	0.124447	0.0120873	106		aspartate aminotransferase	AMINO ACID METABOLSIM
SPT_1483	0.772612	0.0701452	0.0221819	10		0.744877	0.172738	0.0320766	29		conserved hypothetical protein	MEMBRANE PROTEIN
SPT_1484	0.997334	1.11022e-16	1.11022e-16	1		1.01799	0.0704242	0.0314947	5		hypothetical protein	UNKNOWN
SPT_1485	0.99562	0.105984	0.0473976	5		0.986135	0.0959741	0.015778	37		conserved domain protein	UNKNOWN
SPT_1486	1.01903	0.110468	0.00857399	166		1.00575	0.100827	0.00352535	818		G5 domain family	VARIOUS METABOLISM AND BIOSYNTHESIS
SPT_1487	1.02423	0.112317	0.0177588	40		0.992362	0.102034	0.00678723	226		M protein trans-acting positive transcriptional regulator	REGULATOR
SPT_1488	1.03274	0.0964627	0.0364595	7		1.02837	0.0945105	0.0125182	57		conserved hypothetical protein	UNKNOWN
SPT_1489	1.07229	0	0	1		1.04583	0.184597	0.0423494	19		membrane protein	UNKNOWN
SPT_1490	1.04464	0.0922804	0.0144118	41		1.00615	0.0911059	0.00655795	193		hypothetical protein	UNKNOWN
SPT_1491	1.05148	0	0	1		0.990084	0.102262	0.0175378	34		polypeptide deformylase	AMINO ACID METABOLSIM
SPT_1492	1.03263	0.0989094	0.0247273	16		0.956827	0.0845658	0.00837326	102		glutathione S-transferase family protein	AMINO ACID METABOLSIM
SPT_1493						0.952362	0	0	1		cation-transporting ATPase, E1-E2 family	TRANSPORT
SPT_1494	1.00676	0.0754094	0.0188523	16		1.00195	0.0966602	0.00786609	151		cation efflux family protein	TRANSPORT
SPT_1495	0.991938	0.106405	0.0320823	11		0.96921	0.107245	0.0097095	122		ABC transporter, ATP-binding protein	TRANSPORT
SPT_1496											polyA polymerase family protein	TRANSCRIPTION AND TRANSLATION
SPT_1497	1.05514	0.0834389	0.037315	5		1.04148	0.059798	0.0124687	23		dihydrodipicolinate reductase	AMINO ACID METABOLSIM
SPT_1498	0.878531	0.233089	0.0737092	10		0.990928	0.156849	0.0197611	63		degV family protein	UNKNOWN
SPT_1499	0.880423	0.0982011	0.0694387	2		1.09406	0.139669	0.0312309	20		hypothetical protein	UNKNOWN
SPT_1500						0.725971	0	0	1		phosphoglucomutase/phosphomannomutase family protein	CARBOHYDRATE METABOLISM
SPT_1501						0.927251	0.0706702	0.0249857	8		conserved hypothetical protein	UNKNOWN
SPT_1502	0.550897	0	0	1							conserved hypothetical protein	UNKNOWN
SPT_1503	1.00762	0.0915356	0.026424	12		0.949004	0.114427	0.0139795	67		pyridine nucleotide-disulphide oxidoreductase family protein	NUCLEOTIDE METABOLSIM
SPT_1504	1.00448	0.0505299	0.0225976	5		0.903018	0.117613	0.0140574	70		conserved hypothetical protein	UNKNOWN
SPT_1505	0.951531	0.0736668	0.0245556	9		0.92706	0.130616	0.013262	97		conserved hypothetical protein	UNKNOWN
SPT_1506	0.99022	0.113298	0.0428225	7		1.01241	0.104335	0.0111221	88		conserved hypothetical protein	UNKNOWN
SPT_1507	1.02818	0.0413629	0.029248	2		1.00369	0.0825342	0.0189346	19		endoribonuclease L-PSP	VARIOUS
SPT_1508											ribosome biogenesis GTP-binding protein YsxC	TRANSCRIPTION AND TRANSLATION
SPT_1509	1.01748	0	0	1		0.980436	0.0102089	0.0072188	2		ATP-dependent Clp protease, ATP-binding subunit Clp	PROTEIN TURNOVER
SPT_1510						0.707684	0.125597	0.0725132	3		hypothetical protein	UNKNOWN
SPT_1511											dihydrofolate reductase	VARIOUS METABOLISM AND BIOSYNTHESIS
SPT_1512											non-heme iron-containing ferritin	UNKNOWN
SPT_1513	1.07596	0.0797287	0.0116296	47		1.02614	0.0851988	0.00488648	304		lysozyme	PEPTIDOGLYCAN
SPT_1514				1		1.0189	0.00712455	0.00411336	3		triosephosphate isomerase	CARBOHYDRATE METABOLISM
SPT_1516	0.977079	0.0589646	0.0208472	8		0.953422	0.0915371	0.0116252	62		homoserine O-succinyltransferase	AMINO ACID METABOLSIM
SPT_1517	0.962398	0.0655065	0.0267429	6		0.923678	0.0877105	0.0117208	56		adenine phosphoribosyltransferase	NUCLEOTIDE METABOLSIM
SPT_1518	0.994546	0.0946744	0.0285454	11		0.972141	0.174652	0.0246995	50		hypothetical protein	UNKNOWN
SPT_1519	0.985551	0.146162	0.0354495	17		0.97485	0.113488	0.01036	120		putative methyltransferase	UNKNOWN
SPT_1520	1.04627	0.128622	0.0311955	17		1.00609	0.107034	0.0110397	94		sugar ABC transporter, ATP-binding protein	TRANSPORT
SPT_1522	1.00096	0.0967843	0.0222038	19		1.0366	0.0981341	0.0103442	90		isochorismatase family protein	VARIOUS METABOLISM AND BIOSYNTHESIS
SPT_1523						0.909165	0.070977	0.0250942	8		GTP-sensing transcriptional pleiotropic repressor CodY	AMINO ACID METABOLSIM
SPT_1524	0.967991	0.0862256	0.018816	21		0.897525	0.147151	0.0124365	140		putative ATP-dependent RNA helicase	RNA TURNOVER
SPT_1525	1.0634	0.115685	0.0192809	36		1.00673	0.0925608	0.00703727	173		oxalate:formate antiporter	TRANSPORT
SPT_1526	1.04121	0.131589	0.0416122	10		1.02062	0.0858903	0.00736503	136		pyridine nucleotide-disulfide oxidoreductase	NUCLEOTIDE METABOLSIM
SPT_1527											Mur ligase family protein	AMINO ACID METABOLSIM
SPT_1528											conserved hypothetical protein	UNKNOWN
SPT_1529	0.9679	0.0689587	0.0243806	8		0.987211	0.109934	0.0151006	53		proline dipeptidase	UNKNOWN
SPT_1530	0.896542	0.218346	0.109173	4		1.04983	0.0317163	0.0141839	5		conserved domain protein	UNKNOWN
SPT_1535	0.960658	0.0655684	0.0327842	4		0.988268	0.132441	0.020436	42		conserved hypothetical protein	UNKNOWN
SPT_1536	0.999074	0.0641291	0.0213764	9		0.971863	0.103991	0.0116999	79		putative phosphomethylpyrimidine kinase	VARIOUS METABOLISM AND BIOSYNTHESIS
SPT_1537	1.01112	0.0510381	0.0208362	6		1.02784	0.0775121	0.0099244	61		tRNA pseudouridine synthase A	TRANSCRIPTION AND TRANSLATION
SPT_1538	1.05424	0.0925867	0.0247448	14		0.957835	0.106	0.00817805	168		putative membrane protein	TRANSPORT
SPT_1539						1.10933	0	0	1		cytidylate kinase	VARIOUS METABOLISM AND BIOSYNTHESIS
SPT_1540	0.988024	0.0144559	0.00834614	3		0.997305	0.146543	0.0345405	18		hypothetical protein	UNKNOWN
SPT_1541	1.0279	0.101401	0.0245933	17		0.96958	0.0769599	0.00806759	91		conserved hypothetical protein	UNKNOWN
SPT_1542	1.07463	0	0	1		1.00128	0.0945319	0.0153351	38		phnA protein	VARIOUS METABOLISM AND BIOSYNTHESIS
SPT_1543	0.909571	0.130967	0.0534671	6		0.961219	0.0998137	0.044638	5		cytidylate kinase	RNA TURNOVER
SPT_1544	0.398883	0.24426	0.0997187	6		0.730336	0.254225	0.0401965	40		hypothetical protein	UNKNOWN
SPT_1545	0.756957	0.248599	0.175786	2		0.966879	0.226767	0.0654621	12		ferredoxin	VARIOUS
SPT_1546	0.966612	0.125611	0.0304651	17		0.933651	0.128412	0.0129716	98		glycosyl transferase, family 2	CARBOHYDRATE METABOLISM
SPT_1547						0.930353	0.0430741	0.0192633	5		UDP-glucose 4-epimerase	CARBOHYDRATE METABOLISM
SPT_1549	1.00646	0.0502981	0.022494	5		0.977628	0.138508	0.0152957	82		oxidoreductase, DadA family protein	UNKNOWN
SPT_1550	1.02926	0.0807943	0.0269314	9		0.97981	0.1098	0.0102389	115		conserved hypothetical protein	UNKNOWN
SPT_1551						0.927762	0.0563147	0.0229904	6		SAM-dependent methyltransferase	UNKNOWN
SPT_1552	1.02913	0.249663	0.101924	6		1.0236	0.127661	0.0241257	28		hypothetical protein	UNKNOWN
SPT_1553	1.00477	0.0323162	0.013193	6		1.0121	0.0628536	0.00936966	45		conserved domain protein	UNKNOWN
SPT_1555	1.02521	0.133328	0.0198754	45		1.00034	0.0910034	0.00545802	278		transketolase	CARBOHYDRATE METABOLISM
SPT_1556	1.0082	0.10091	0.020182	25		1.00567	0.0767883	0.00678719	128		ribulose-phosphate 3-epimerase family protein	CARBOHYDRATE METABOLISM
SPT_1557	0.99912	0.074515	0.0166621	20		1.01462	0.0903444	0.00745148	147		PTS system, IIC component	TRANSPORT
SPT_1559	0.949013	0.147043	0.0407823	13		0.878874	0.225877	0.0316291	51		PTS system, IIA component	TRANSPORT
SPT_1560	0.979426	0.117997	0.0304666	15		0.916612	0.164542	0.0164542	100		putative PTS system, nitrogen regulatory component IIA	TRANSPORT
SPT_1561	1.01703	0.128587	0.0183696	49		1.00197	0.0865686	0.00515509	282		putative transcription antiterminator BglG family protein	TRANSCRIPTION AND TRANSLATION
SPT_1562	0.64366	0.134308	0.0268616	25		0.814549	0.200505	0.016105	155		cation-transporting ATPase, E1-E2 family	TRANSPORT
SPT_1563											acyltransferase family protein	CARBOHYDRATE METABOLISM
SPT_1564	1.02074	0.128413	0.0234449	30		1.00746	0.0804304	0.00731185	121		putative cadmium resistance transporter	TRANSPORT
SPT_1565						0.787963	0.0612234	0.0432915	2		ribosomal protein S15	TRANSCRIPTION AND TRANSLATION
SPT_1566	1.04191	0.125985	0.0289028	19		0.991896	0.0993752	0.00951842	109		conserved hypothetical protein	UNKNOWN
SPT_1567	0.987068	0.0603901	0.030195	4		1.04154	0.104617	0.0261544	16		hypothetical protein	UNKNOWN
SPT_1569	1.02955	0.152834	0.0623942	6		1.04819	0.122312	0.0296651	17		hypothetical protein	UNKNOWN
SPT_1570											threonyl-tRNA synthetase	AMINO ACID METABOLSIM
SPT_1571	1.01135	0.0759822	0.0196185	15		1.03677	0.0803227	0.00718428	125		sensor histidine kinase	REGULATOR
SPT_1572	1.01027	0.0363649	0.0137446	7		1.02164	0.0853407	0.0105852	65		DNA-binding response regulator	REGULATOR
SPT_1573	1.02783	0.0811923	0.0216996	14		1.0072	0.0849955	0.00713266	142		hypothetical protein	UNKNOWN
SPT_1574	0.983437	0.0538563	0.0190411	8		1.01579	0.086095	0.0106788	65		hypothetical protein	UNKNOWN
SPT_1575	1.0193	0.0762337	0.0340927	5		0.966239	0.0875149	0.0168422	27		Rrf2 family protein	REGULATOR
SPT_1576	0.984863	0.051758	0.0365984	2		1.03643	0.104204	0.0130254	64		conserved hypothetical protein	UNKNOWN
SPT_1577	0.929674	0.0699982	0.0221354	10		0.887344	0.173445	0.0242871	51		iron-dependent transcriptional regulator	REGULATOR
SPT_1578	0.969348	1.11022e-16	1.11022e-16	1		1.00197	0.0928095	0.0279831	11		hypothetical protein	UNKNOWN
SPT_1579	1.00522	0.102983	0.0389238	7		1.01311	0.164599	0.0228257	52		hypothetical protein	UNKNOWN
SPT_1580	0.998496	0	0	1		0.971077	0.0780205	0.0189228	17		nicotinamide mononucleotide transporter PnuC domain protein	TRANSPORT
SPT_1582	1.03147	0.106574	0.0476615	5		1.01501	0.0868708	0.0156025	31		conserved domain protein	UNKNOWN
SPT_1583	1.00241	0.0781809	0.0552822	2		0.940126	0.0916887	0.0264683	12		hypothetical protein	UNKNOWN
SPT_1584	1.01745	0.11777	0.0480796	6		1.05663	0.11234	0.0143837	61		D-tyrosyl-tRNA(Tyr) deacylase	TRANSCRIPTION AND TRANSLATION
SPT_1585	1.14617	0.11738	0.0225898	27		1.09011	0.0888565	0.00570015	243		GTP pyrophosphokinase	NUCLEOTIDE METABOLSIM
SPT_1586	0.949456	0.0866285	0.0261195	11		1.00768	0.0872225	0.0102793	72		metallo-beta-lactamase superfamily protein	TRANSCRIPTION AND TRANSLATION
SPT_1587	1.02729	0.0610551	0.014007	19		0.992608	0.0926799	0.00636528	212		endopeptidase O	VARIOUS
SPT_1588	0.589907	0.0505966	0.0357772	2		0.485469	0.279335	0.161274	3		manganese ABC transporter, ATP-binding protein	TRANSPORT
SPT_1589	0.680759	0.0706662	0.0353331	4		0.215397	0.334656	0.111552	9		putative manganese ABC transporter, permease protein	TRANSPORT
SPT_1590	0.66656	0.0824662	0.0476119	3		0.420799	0.273491	0.0706151	15		manganese ABC transporter, manganese-binding adhesion liprotein	TRANSPORT
SPT_1591	1.04687	0.072979	0.0364895	4		1.01498	0.0831296	0.010732	60		thiol peroxidase	VARIOUS
SPT_1592	1.03189	0.0785651	0.0100592	61		1.01724	0.0843584	0.00411138	421		putative membrane protein	TRANSPORT
SPT_1593	1.00744	0.0586742	0.0185544	10		1.03572	0.0823509	0.00950906	75		ABC transporter, ATP-binding protein	TRANSPORT
SPT_1594	1.02085	0.109049	0.0179276	37		1.01062	0.0956811	0.00534874	320		conserved hypothetical protein	UNKNOWN
SPT_1595	1.1027	0	0	1		0.899494	0.0763125	0.0539611	2		phosphoglycerate mutase	CARBOHYDRATE METABOLISM
SPT_1596	1.11039	0	0	1		0.909801	0.0824938	0.0172011	23		hypothetical protein	UNKNOWN
SPT_1597	1.04573	0.184998	0.0699227	7		0.89709	0.147196	0.0204123	52		hypothetical protein	UNKNOWN
SPT_1598						1.00926	0.0282911	0.0200048	2		isoleucyl-tRNA synthetase	AMINO ACID METABOLSIM
SPT_1599						0.878961	0.291369	0.130304	5		cell division protein DivIVA	CELL DIVISION
SPT_1600	0.587868	0.370431	0.151228	6		0.848214	0.284269	0.0857104	11		cell division protein DivIVA	CELL DIVISION
SPT_1601	1.01827	0.111309	0.0335608	11		0.967525	0.0803165	0.00921294	76		ylmH protein	CELL DIVISION
SPT_1602	0.932625	0.0336723	0.0238099	2		1.00393	0.0986077	0.0239159	17		ylmG protein	CELL DIVISION
SPT_1603	0.945834	0.0767617	0.0443184	3		0.804381	0.145803	0.0257745	32		ylmF protein	CELL DIVISION
SPT_1604	0.968303	0.108468	0.0343006	10		0.984781	0.0820387	0.0114877	51		ylmE protein	CELL DIVISION
SPT_1605						0.883389	0	0	1		cell division protein FtsZ	CELL DIVISION
SPT_1606											cell division protein FtsA	CELL DIVISION
SPT_1607	0.961425	0.111283	0.0370942	9		1.06943	0.0794788	0.00956813	69		hypothetical protein	UNKNOWN
SPT_1608	1.0759	0.143616	0.0642268	5		1.05587	0.0722686	0.0131944	30		MutT/nudix family protein	VARIOUS
SPT_1609											UDP-N-acetylmuramoylalanyl-D-glutamyl-2,6-diaminopimelate--D-alanyl-D-alanyl ligase	AMINO ACID METABOLSIM
SPT_1610	1.03045	0	0	1		0.866631	0.131429	0.0929344	2		D-alanine--D-alanine ligase	AMINO ACID METABOLSIM
SPT_1611						0.965009	0.0388039	0.0158416	6		recombination protein RecR	DNA TURNOVER
SPT_1612						0.878722	0.0678433	0.0479724	2		penicillin-binding protein 2B	PEPTIDOGLYCAN
SPT_1613	1.02365	0.0625318	0.0188541	11		1.01243	0.0983129	0.0102498	92		putative phosphosugar-binding transcriptional regulator	REGULATOR
SPT_1614	1.04043	0.0618877	0.01501	17		0.980786	0.0968199	0.0084592	131		ROK family protein	CARBOHYDRATE METABOLISM
SPT_1615	1.07256	0.0779659	0.0208373	14		0.945512	0.0832433	0.00776247	115		putative N-acetylneuraminate lyase	CARBOHYDRATE METABOLISM
SPT_1617	1.01709	0.0697486	0.0169165	17		0.970714	0.097841	0.0100383	95		hypothetical protein	UNKNOWN
SPT_1618	0.954149	0.171715	0.064902	7		0.986255	0.104525	0.0171838	37		conserved hypothetical protein	UNKNOWN
SPT_1619	1.0454	0.0999234	0.030128	11		0.984825	0.161383	0.0175044	85		sugar ABC transporter, permease protein	TRANSPORT
SPT_1620	1.00512	0.122538	0.0274003	20		0.977909	0.103265	0.0090569	130		sugar ABC transporter, permease protein	TRANSPORT
SPT_1621	1.01353	0.124549	0.0207582	36		0.9678	0.0936116	0.00772095	147		sugar ABC transporter, sugar-binding protein	TRANSPORT
SPT_1622	1.00898	0.0945154	0.0118144	64		0.975388	0.11588	0.00674679	295		PTS system, IIBC components	TRANSPORT
SPT_1623	1.0156	0.104352	0.0347839	9		0.971472	0.0842427	0.0108757	60		N-acetylmannosamine-6-phosphate 2-epimerase	CARBOHYDRATE METABOLISM
SPT_1624	1.00503	0.0745764	0.0138485	29		0.99066	0.0959426	0.00785992	149		oxidoreductase, Gfo/Idh/MocA family	UNKNOWN
SPT_1625	1.00056	0.0872968	0.00840013	108		0.974661	0.0952774	0.00433527	483		neuraminidase B	VARIOUS
SPT_1626	1.0175	0.0819069	0.015763	27		0.980204	0.0884924	0.00717768	152		ABC transporter, permease protein	TRANSPORT
SPT_1627	0.99194	0.0990078	0.0158539	39		0.977262	0.107097	0.0078527	186		ABC transporter, permease protein	TRANSPORT
SPT_1628	1.01404	0.0672802	0.0120839	31		0.971608	0.0940654	0.00638557	217		ABC transporter, substrate-binding protein	TRANSPORT
SPT_1629	0.999165	0.0819602	0.0219048	14		0.973874	0.104998	0.0147026	51		conserved hypothetical protein	UNKNOWN
SPT_1630	1.03557	0.0949067	0.0118633	64		0.995862	0.0980986	0.00472524	431		neuraminidase	VARIOUS
SPT_1631	1.02294	0.0416725	0.0138908	9		0.974066	0.0977241	0.0165184	35		hypothetical protein	UNKNOWN
SPT_1635											ATP-dependent DNA helicase RecG	DNA TURNOVER
SPT_1636						1.02453	0.0839113	0.0419556	4		alanine racemase	AMINO ACID METABOLSIM
SPT_1637											holo-(acyl-carrier protein) synthase	VARIOUS METABOLISM AND BIOSYNTHESIS
SPT_1638	1.0024	0.107608	0.0298452	13		0.99938	0.11025	0.0112523	96		phospho-2-dehydro-3-deoxyheptonate aldolase	AMINO ACID METABOLSIM
SPT_1639	0.963776	0.114631	0.0382104	9		0.978434	0.139156	0.0170006	67		phospho-2-dehydro-3-deoxyheptonate aldolase	AMINO ACID METABOLSIM
SPT_1640	1.04514	0	0	1		1.00659	0.0784139	0.0296377	7		preprotein translocase, SecA subunit	TRANSPORT
SPT_1641	1.02992	0.0449402	0.0169858	7		0.967086	0.155243	0.0298766	27		conserved domain protein	UNKNOWN
SPT_1642	0.99989	0.0806743	0.0171998	22		1.01796	0.103115	0.0104697	97		ABC transporter, ATP-binding protein	TRANSPORT
SPT_1643	1.00421	0.0748199	0.0215986	12		1.00858	0.0798501	0.00982886	66		hypothetical protein	UNKNOWN
SPT_1644	0.987501	0.0770992	0.0172399	20		0.999191	0.107109	0.0100317	114		hypothetical protein	UNKNOWN
SPT_1645	1.01985	0.0881364	0.0311609	8		0.982835	0.088294	0.0147157	36		hypothetical protein	UNKNOWN
SPT_1646	1.01585	0.0645765	0.0322882	4		1.00498	0.102575	0.0209379	24		hypothetical protein	UNKNOWN
SPT_1647											phosphoglycerate dehydrogenase-related protein	CARBOHYDRATE METABOLISM
SPT_1648	1.05832	0.0896023	0.0400714	5		0.962804	0.0839461	0.0141895	35		nitroreductase family protein	UNKNOWN
SPT_1649											primosomal protein DnaI	UNKNOWN
SPT_1650											hypothetical protein	UNKNOWN
SPT_1651						0.965903	0.081988	0.0157786	27		transcriptional regulator, NrdR family	REGULATOR
SPT_1652	0.611655	0	0	1		0			1		transcriptional regulator, GntR family	REGULATOR
SPT_1653	0.989552	0.0608815	0.0215249	8		0.970606	0.0933703	0.010311	82		ABC transporter, ATP-binding protein	TRANSPORT
SPT_1654	1.05763	0.075491	0.0164735	21		1.02661	0.084582	0.0072001	138		membrane protein	UNKNOWN
SPT_1655	1.0367	0.078722	0.0129418	37		0.97429	0.0843256	0.00621657	184		conserved hypothetical protein	TRANSPORT
SPT_1656	1.03833	0.0593771	0.0187767	10		0.987174	0.0914228	0.0111691	67		ABC transporter, ATP-binding protein	TRANSPORT
SPT_1658	0.988174	0.12766	0.0403696	10		0.805033	0.10527	0.0127659	68		conserved hypothetical protein	MEMBRANE PROTEIN
SPT_1659	1.04321	0.0927388	0.0267714	12		0.97539	0.0873898	0.00865288	102		fructokinase	CARBOHYDRATE METABOLISM
SPT_1660	1.00204	0.076155	0.0162363	22		1.00701	0.0899923	0.00647778	193		PTS system IIABC components	TRANSPORT
SPT_1661	1.13119	0.13252	0.0765105	3		0.992641	0.0798024	0.0178444	20		hypothetical protein	UNKNOWN
SPT_1662	1.09717	0.103235	0.0230841	20		1.02513	0.103976	0.00795127	171		sucrose-6-phosphate hydrolase	CARBOHYDRATE METABOLISM
SPT_1663	1.08966	0.105863	0.0273337	15		0.956383	0.104618	0.010967	91		sucrose operon repressor	REGULATOR
SPT_1664						0.978176	0	0	1		3-hydroxy-3-methylglutaryl-CoA reductase	VARIOUS METABOLISM AND BIOSYNTHESIS
SPT_1665											hydroxymethylglutaryl-CoA synthase	AMINO ACID METABOLSIM
SPT_1668	0.794941	0.226184	0.0652936	12		0.879835	0.215914	0.0242923	79		hypothetical protein	UNKNOWN
SPT_1669	0.836022	0.163445	0.0492806	11		0.89839	0.216931	0.0232574	87		conserved hypothetical protein	UNKNOWN
SPT_1670	0.405932	0.384933	0.157148	6		0.896229	0.138919	0.0982304	2	LS	serine/threonine protein kinase	REGULATOR
SPT_1671	0.265373	0.120983	0.0855482	2		0.611085	0.321513	0.0607602	28		putative phosphatase	REGULATOR
SPT_1672	1.00783	0.121861	0.0314644	15		0.935019	0.190581	0.0178495	114		rRNA methyltransferase RsmB	TRANSCRIPTION AND TRANSLATION
SPT_1673	1.00001	0	0	1		0.758906	0.458459	0.264692	3		methionyl-tRNA formyltransferase	AMINO ACID METABOLSIM
SPT_1674						0.932782	0.288324	0.128943	5		primosomal protein N	DNA TURNOVER
SPT_1675											putative DNA-directed RNA polymerase, omega subunit	NUCLEOTIDE METABOLSIM
SPT_1676											guanylate kinase	NUCLEOTIDE METABOLSIM
SPT_1677	0.77368	0.181448	0.057379	10		0.623083	0.395778	0.0699642	32		KH domain protein	RNA TURNOVER
SPT_1678	1.33118	0	0	1		1.0392	0.0744686	0.0199026	14		addiction module antitoxin, Axe family	VARIOUS
SPT_1680	1.05366	0.086202	0.0259909	11		1.02072	0.106016	0.0126713	70		conserved hypothetical protein	UNKNOWN
SPT_1681	0.952753	0.162247	0.0489193	11		1.02034	0.0821549	0.00942382	76		conserved hypothetical protein	AMINO ACID METABOLSIM
SPT_1682	1.03988	0.0687044	0.0198333	12		0.967315	0.0987712	0.0166954	35		iojap-related protein	UNKNOWN
SPT_1683	1.03618	0.0829617	0.0262348	10		1.0087	0.132257	0.0176736	56		isochorismatase family protein	VARIOUS METABOLISM AND BIOSYNTHESIS
SPT_1684	1.03338	0.132974	0.0443248	9		0.972048	0.108766	0.0123154	78		conserved hypothetical protein	UNKNOWN
SPT_1685						0.890547	1.11022e-16	1.11022e-16	1		nicotinic acid mononucleotide adenylyltransferase	VARIOUS METABOLISM AND BIOSYNTHESIS
SPT_1686	1.15143	0	0	1		1.14958	0.143834	0.0433677	11		conserved hypothetical protein	UNKNOWN
SPT_1687						1.02057	0.0470609	0.0332771	2		GTP-binding protein YqeH	TRANSCRIPTION AND TRANSLATION
SPT_1688						1.20529	0.0240368	0.0169966	2		conserved hypothetical protein	UNKNOWN
SPT_1689	0.927112	0.267804	0.0807459	11		1.02001	0.136811	0.0149273	84		putative transporter, CorA family	TRANSPORT
SPT_1690	0.948036	0.243097	0.0918821	7		0.961194	0.111033	0.0167388	44		putative mechanosensitive ion channel	TRANSPORT
SPT_1693	1.02092	0.106999	0.0436822	6		1.03041	0.082664	0.00784612	111		conserved hypothetical protein	UNKNOWN
SPT_1694	0.940529	0.0689695	0.0344848	4		0.995359	0.0753862	0.0135398	31		putative transcriptional regulator	REGULATOR
SPT_1695	0.999582	0.088796	0.0397108	5		1.00584	0.0961263	0.0172648	31		conserved domain protein	UNKNOWN
SPT_1696											thioredoxin	VARIOUS
SPT_1697	1.0242	0.021026	0.00633957	11		1.00518	0.0800111	0.00923888	75		conserved hypothetical protein	UNKNOWN
SPT_1699	1.06855	0.115519	0.0385065	9		1.00274	0.0954179	0.0143848	44		aquaporin	TRANSPORT
SPT_1700	1.06329	0.0743697	0.0303613	6		1.00182	0.0700152	0.0165028	18		hypothetical protein	UNKNOWN
SPT_1701	1.02061	0.0728157	0.0275218	7		0.991874	0.087941	0.0120796	53		hypothetical protein	UNKNOWN
SPT_1702	0.99094	0.0644247	0.0263013	6		0.973182	0.0911594	0.013297	47		membrane protein	UNKNOWN
SPT_1703	1.02315	0.0679259	0.0111669	37		1.02631	0.0833854	0.00578174	208		oligoendopeptidase F	UNKNOWN
SPT_1704	1.06281	0.0912321	0.0344825	7		0.994812	0.117129	0.013178	79		16S ribosomal RNA methyltransferase RsmE	TRANSCRIPTION AND TRANSLATION
SPT_1705	1.01373	0.0733856	0.0244619	9		1.00116	0.103436	0.0121901	72		ribosomal protein L11 methyltransferase	TRANSCRIPTION AND TRANSLATION
SPT_1708	0.25339	0.16828	0.0636039	7		0.597577	0.427908	0.302577	2		serine protease	VARIOUS METABOLISM AND BIOSYNTHESIS
SPT_1709						0.943677	0.126892	0.0897259	2		ATPase of the AAA+ class	VARIOUS METABOLISM AND BIOSYNTHESIS
SPT_1710	0.984788	0.0412163	0.0206082	4		1.00799	0.0645513	0.015656	17		MutT/nudix family protein	VARIOUS METABOLISM AND BIOSYNTHESIS
SPT_1711	0.990515	0.124497	0.0265428	22		1.00936	0.0954617	0.00834053	131		hypothetical protein	UNKNOWN
SPT_1712	1.02958	0.110292	0.0493241	5		1.00774	0.113406	0.0218251	27		hypothetical protein	UNKNOWN
SPT_1713	0.9897	0	0	1		1.09969	0.112894	0.0127827	78		conserved hypothetical protein	UNKNOWN
SPT_1714	1.0362	0.0489316	0.0199762	6		0.983708	0.0706808	0.0126946	31		hypothetical protein	UNKNOWN
SPT_1715	1.02497	0	0	1		0.990878	0.0946552	0.0159997	35		hypothetical protein	UNKNOWN
SPT_1716	1.05887	0.12009	0.0537057	5		1.02886	0.0863079	0.0188339	21		hypothetical protein	UNKNOWN
SPT_1717	1.00159	0.0977868	0.0244467	16		1.00272	0.0817423	0.00790233	107		ATPase, AAA family	PROTEIN TURNOVER
SPT_1719	1.00522	0.0948196	0.018248	27		0.98213	0.112354	0.00828287	184		putative sucrose-6-phosphate hydrolase	CARBOHYDRATE METABOLISM
SPT_1720	1.00299	0.0884504	0.0153972	33		0.982512	0.0907432	0.00572766	251		ABC transporter, substrate-binding protein	TRANSPORT
SPT_1721	1.00225	0.0757226	0.0157892	23		0.971717	0.10094	0.00847071	142		ABC transporter, permease protein	TRANSPORT
SPT_1722	0.987744	0.0809475	0.0147789	30		0.978985	0.0941047	0.00746299	159		ABC transporter, permease protein	TRANSPORT
SPT_1723	0.982899	0.0895409	0.0145255	38		0.931551	0.119948	0.00906719	175		sugar-binding transcriptional regulator, LacI family	REGULATOR
SPT_1724	0.984895	0.0916078	0.0120287	58		0.976664	0.0941474	0.00568765	274		putative transcriptional activator	REGULATOR
SPT_1725	0.964741	0.0130656	0.00754342	3		0.955255	0.0813622	0.0148546	30		conserved hypothetical protein	UNKNOWN
SPT_1726	1.01957	0.108933	0.0291135	14		0.978855	0.098059	0.00990545	98		hypothetical protein	UNKNOWN
SPT_1727	1.06266	0.0412881	0.0206441	4		0.965742	0.0980221	0.0165688	35		conserved hypothetical protein	UNKNOWN
SPT_1728	1.0035	0.0924475	0.027874	11		0.992285	0.089324	0.0118313	57		putative general stress protein 24	UNKNOWN
SPT_1729	1.05868	0.0583554	0.0336915	3		1.01376	0.0890225	0.0222556	16		hypothetical protein	UNKNOWN
SPT_1730	0.97776	0.0600188	0.0212198	8		0.917934	0.139677	0.0223662	39		acetyltransferase, GNAT family	VARIOUS METABOLISM AND BIOSYNTHESIS
SPT_1731	0.92674	0.0338558	0.0127963	7		0.947103	0.12394	0.0219097	32		putative type IV prepilin peptidase	TRANSPORT
SPT_1732						1.00573	0.026257	0.0185665	2		transcriptional regulator	REGULATOR
SPT_1733	0.995912	0.18918	0.0364078	27		0.996754	0.0974165	0.00974165	100		hypothetical protein	UNKNOWN
SPT_1734	0.820515	0.454509	0.262411	3		1.00371	0.102963	0.013759	56		tryptophan synthase, alpha subunit	AMINO ACID METABOLSIM
SPT_1735	1.04753	0.0952634	0.0231048	17		1.00251	0.0869799	0.00794014	120		tryptophan synthase, beta subunit	AMINO ACID METABOLSIM
SPT_1736	1.0267	0.0997237	0.037692	7		0.981905	0.0920441	0.00992537	86		N-(5-phosphoribosyl)-anthranilate isomerase	AMINO ACID METABOLSIM
SPT_1737	0.992255	0.0947701	0.0285743	11		0.978769	0.101267	0.0121911	69		indole-3-glycerol phosphate synthase	AMINO ACID METABOLSIM
SPT_1738	1.03591	0.0641238	0.0193341	11		1.00325	0.0736359	0.00867808	72		anthranilate phosphoribosyltransferase	AMINO ACID METABOLSIM
SPT_1739	1.00482	0	0	1		1.00535	0.0940465	0.017464	29		anthranilate synthase component II	AMINO ACID METABOLSIM
SPT_1740	1.02081	0.109543	0.0258195	18		0.977549	0.084397	0.00682309	153		anthranilate synthase component I	AMINO ACID METABOLSIM
SPT_1742	0.992901	0.0915	0.0144674	40		0.985307	0.105209	0.00743942	200		sugar-binding transcriptional regulator, LacI family	REGULATOR
SPT_1743	1.03393	0.113097	0.0241124	22		0.972232	0.0732342	0.00601981	148		MgtC/SapB family protein	TRANSPORT
SPT_1744	1.00542	0.0931452	0.00981837	90		0.979368	0.0989746	0.00532091	346		ABC transporter, permease protein	TRANSPORT
SPT_1745	1.0192	0.0855089	0.0142515	36		0.962815	0.120645	0.0095378	160		ABC transporter, ATP-binding protein	TRANSPORT
SPT_1746	1.02811	0.0823899	0.0133654	38		0.964562	0.136333	0.0102186	178		ABC transporter, substrate-binding protein	TRANSPORT
SPT_1747	1.0202	0.0986022	0.02056	23		0.954945	0.0957897	0.00921737	108		hypothetical protein	UNKNOWN
SPT_1748	1.01684	0.108581	0.0178506	37		0.982412	0.0934856	0.00651345	206		UDP-glucose 4-epimerase	CARBOHYDRATE METABOLISM
SPT_1749	1.0098	0.102845	0.0148444	48		0.967851	0.104442	0.00659229	251		galactose-1-phosphate uridylyltransferase	CARBOHYDRATE METABOLISM
SPT_1750	0.993147	0.076415	0.0127358	36		0.962037	0.0955705	0.00804849	141		putative phosphate transport system regulatory protein PhoU	REGULATOR
SPT_1751	1.00319	0.086518	0.0155391	31		1.00794	0.089194	0.00776334	132		hypothetical protein	UNKNOWN
SPT_1752	1.01916	0.0904201	0.00908756	99		1.00685	0.0943293	0.00448679	442		cell wall surface anchor family protein	VARIOUS
SPT_1753	0.96049	0.0333515	0.0235831	2		0.996515	0.0424591	0.0189883	5		hypothetical protein	UNKNOWN
SPT_1754											putative capsular polysaccharide biosynthesis protein	CAPSULE
SPT_1755	1.09397	0	0	1		1.13728	0	0	1		putative glycosyl transferase	CARBOHYDRATE METABOLISM
SPT_1756	1.01662	0.0901784	0.0192261	22		0.994038	0.0850944	0.00578994	216		ABC transporter, permease/ATP-binding protein	TRANSPORT
SPT_1757	1.00127	0.0916185	0.016196	32		0.984158	0.0873713	0.00579903	227		ABC transporter, permease/ATP-binding protein	TRANSPORT
SPT_1758	1.00246	0.00980853	0.00693568	2		0.975807	0.142795	0.0252429	32		conserved domain protein	UNKNOWN
SPT_1759	1.08048	0.129572	0.0647859	4		0.999016	0.0859979	0.0131146	43		hypothetical protein	UNKNOWN
SPT_1760	0.983368	0.0925915	0.0534577	3		0.984924	0.100459	0.018985	28		hypothetical protein	UNKNOWN
SPT_1761	0.928948	0	0	1							exodeoxyribonuclease	DNA TURNOVER
SPT_1764	1.01785	0.134663	0.0602231	5		1.00586	0.071803	0.011648	38		xanthine phosphoribosyltransferase	VARIOUS METABOLISM AND BIOSYNTHESIS
SPT_1765	1.05161	0.0853858	0.0213464	16		1.02445	0.0929193	0.00805713	133		xanthine permease	TRANSPORT
SPT_1766	0.968045	0.0815045	0.0169949	23		1.01482	0.0777124	0.00734314	112		DpnD protein	AMINO ACID METABOLSIM
SPT_1767	1.02517	0.0824272	0.0175735	22		1.00195	0.0883321	0.00809739	119		type II restriction endonuclease DpnI	VARIOUS
SPT_1768	1.03769	0.0978525	0.0271394	13		0.984991	0.113983	0.013433	72		conserved hypothetical protein	UNKNOWN
SPT_1769	1.01216	0.0850309	0.0185553	21		1.0129	0.0951426	0.00759321	157		galactose-1-phosphate uridylyltransferase	CARBOHYDRATE METABOLISM
SPT_1770	1.01101	0.0784706	0.0156941	25		0.996095	0.0770997	0.00678825	129		galactokinase	CARBOHYDRATE METABOLISM
SPT_1771	0.980163	0.115156	0.034721	11		0.991988	0.0969201	0.00896027	117		galactose operon repressor	REGULATOR
SPT_1772	1.01308	0.0662573	0.0171076	15		1.00378	0.0868161	0.00736364	139		alcohol dehydrogenase, zinc-containing	CARBOHYDRATE METABOLISM
SPT_1773	0.994443	0.144876	0.0401815	13		0.959107	0.103609	0.0139706	55		transcriptional regulator, MerR family	REGULATOR
SPT_1774	0.985742	0.0887798	0.0267681	11		0.997376	0.0857836	0.00806984	113		cation efflux system protein	TRANSPORT
SPT_1775	1.07641	0.0285226	0.0142613	4		1.00036	0.116159	0.0128276	82		transcriptional regulator, TetR family	REGULATOR
SPT_1776	1.01408	0.0631372	0.0157843	16		1.00858	0.121139	0.0113458	114		putative transporter	TRANSPORT
SPT_1777	1.06385	0.184403	0.130393	2		0.935078	0.0514159	0.029685	3		hypothetical protein	UNKNOWN
SPT_1778	1.00758	0.16731	0.0310687	29		1.00628	0.0990243	0.0078042	161		choline transporter	TRANSPORT
SPT_1779	1.00539	0.0789686	0.0238099	11		1.01533	0.0928167	0.00972983	91		choline transporter	TRANSPORT
SPT_1780	1.05736	0.0963723	0.0278203	12		1.00705	0.130172	0.0125842	107		hypothetical protein	UNKNOWN
SPT_1781	0.988981	0.0473359	0.0178913	7		1.02591	0.0660556	0.0108595	37		transcriptional regulator, MarR family	REGULATOR
SPT_1782	0.971389	0.0928945	0.037924	6		1.00467	0.0744602	0.0133735	31		conserved hypothetical protein	UNKNOWN
SPT_1783	0.968207	0.0767837	0.0290215	7		1.00985	0.11086	0.011086	100		glutamyl-aminopeptidase	AMINO ACID METABOLSIM
SPT_1785	1.15907	0.0968609	0.068491	2		1.02597	0.0950485	0.0336047	8		conserved domain protein	UNKNOWN
SPT_1786	0.994505	0.10289	0.0274986	14		0.99865	0.115573	0.0107307	116		iron-compound ABC transporter, permease protein	TRANSPORT
SPT_1787	0.990089	0.089145	0.025734	12		1.01846	0.0855645	0.00815825	110		iron-compound ABC transporter, permease protein	TRANSPORT
SPT_1788	0.931058	0.0365669	0.0182834	4		1.01968	0.0569594	0.00878903	42		iron-compound ABC transporter, ATP-binding protein	TRANSPORT
SPT_1789	0.979271	0.0466228	0.0129308	13		1.01426	0.0782941	0.00767737	104		iron-compound ABC transporter, iron-compound-binding protein	TRANSPORT
SPT_1790	0.95468	0	0	1		0.988152	0.088965	0.0185505	23		conserved hypothetical protein	UNKNOWN
SPT_1791	1.02064	0.100778	0.0356303	8		0.944171	0.154115	0.0229741	45		ribosomal large subunit pseudouridine synthase B	TRANSCRIPTION AND TRANSLATION
SPT_1792	0.853197	0.0303405	0.021454	2		0.796378	0.17011	0.0217803	61		segregation and condensation protein B	CELL DIVISION
SPT_1793	0.997116	0.0537594	0.0268797	4		0.830166	0.124855	0.0147142	72		segregation and condensation protein A	CELL DIVISION
SPT_1795	1.05792	0.115063	0.0664315	3		0.959947	0.0921342	0.0137346	45		CBS domain protein	UNKNOWN
SPT_1796	1.03936	0.0727549	0.0420051	3		0.943526	0.114667	0.0191112	36		conserved hypothetical protein	UNKNOWN
SPT_1797	1.00733	0.0847181	0.0234966	13		0.952347	0.107859	0.0123723	76		HAM1 protein	NUCLEOTIDE METABOLSIM
SPT_1798						1.16596	0	0	1		glutamate racemase	AMINO ACID METABOLSIM
SPT_1799	0.72019	0.147824	0.085346	3		0.59822	0.301944	0.0675168	20		conserved hypothetical protein	UNKNOWN
SPT_1800	0.956153	0.1287	0.032175	16		0.909547	0.21077	0.0217393	94		putative dextran glucosidase DexS	CARBOHYDRATE METABOLISM
SPT_1802	1.01568	0.0853182	0.0181899	22		0.999813	0.12663	0.0104443	147		trehalose PTS system, IIABC components	CARBOHYDRATE METABOLISM
SPT_1803	1.08475	0.138455	0.0692275	4		0.998536	0.102971	0.0155234	44		trehalose operon transcriptional repressor	REGULATOR
SPT_1809	0.966235	0.116098	0.0519207	5		0.693368	0.280782	0.0409562	47		oligopeptide ABC transporter, ATP-binding protein AmiF	TRANSPORT
SPT_1810	0.884845	0.136456	0.0610249	5		0.652796	0.27532	0.034415	64		oligopeptide ABC transporter, ATP-binding protein AmiE	TRANSPORT
SPT_1811	0.798923	0.164744	0.0622673	7		0.791505	0.204292	0.0323013	40		oligopeptide ABC transporter, permease protein AmiD	TRANSPORT
SPT_1812	0.910479	0.138404	0.0461346	9		0.678853	0.251214	0.0218653	132		oligopeptide ABC transporter, permease protein AmiC	TRANSPORT
SPT_1813	0.836585	0.123259	0.0225039	30		0.687563	0.203456	0.0144956	197		oligopeptide ABC transporter, oligopeptide-binding protein AliB	TRANSPORT
SPT_1814	0.507335	0	0	1		0.996845	0.00330186	0.00233477	2		hypothetical protein	UNKNOWN
SPT_1815	0.995862	0.105703	0.0161195	43		0.980448	0.0967794	0.0061455	248		sucrose phosphorylase	CARBOHYDRATE METABOLISM
SPT_1817	0.989372	0.0950515	0.0218063	19		0.9738	0.111251	0.00964673	133		sugar ABC transporter, permease protein	TRANSPORT
SPT_1818	0.960337	0.065423	0.0218077	9		0.983812	0.11846	0.012925	84		sugar ABC transporter, permease protein	TRANSPORT
SPT_1819	0.97272	0.0758106	0.0189527	16		0.974021	0.125478	0.0132266	90		sugar ABC transporter, sugar-binding protein	TRANSPORT
SPT_1821	0.936076	0.115747	0.0133653	75		0.920812	0.151644	0.00901433	283		alpha-galactosidase	CARBOHYDRATE METABOLISM
SPT_1822	0.996637	0.0659816	0.0170364	15		0.959963	0.0978737	0.0102599	91		msm operon regulatory protein	REGULATOR
SPT_1823	0.47691	0	0	1		0.883825	0.220758	0.0834386	7		BirA bifunctional protein	VARIOUS METABOLISM AND BIOSYNTHESIS
SPT_1846	1.0165	0.0940877	0.015263	38		1.00113	0.0854538	0.0058279	215		RNA methyltransferase, TrmA family	AMINO ACID METABOLSIM
SPT_1847	1.03024	0.132955	0.0305019	19		1.03761	0.107216	0.00974688	121		recombination regulator	REGULATOR
SPT_1848	0.685378	0.105112	0.0371626	8		0.618998	0.225658	0.0319129	50		conserved hypothetical protein	UNKNOWN
SPT_1851	1.00164	0.0955787	0.0166381	33		0.991104	0.108445	0.00793025	187		hypothetical protein	REGULATOR
SPT_1855	1.02741	0	0	1		1.06621	0.0591269	0.0341369	3		MerR-family transcriptional regulator	TRANSCRIPTION AND TRANSLATION
SPT_1856						0.317547	0.449079	0.259276	3		chaperonin, 60 kDa	TRANSCRIPTION AND TRANSLATION
SPT_1857	1.02891	0.0866618	0.0612792	2		0.981367	0.0724147	0.0136851	28		chaperonin, 10 kDa	DNA TURNOVER
SPT_1858	0.998551	0.112298	0.0397033	8		1.01514	0.0783943	0.00850305	85		single-strand DNA-binding protein	UNKNOWN
SPT_1859	1.00615	0.000825116	0.000583445	2		1.01269	0.100585	0.0219494	21		oxidoreductase, short chain dehydrogenase/reductase family	UNKNOWN
SPT_1860	1.04606	0.104092	0.0465511	5		0.959184	0.0877188	0.0152699	33		conserved hypothetical protein	UNKNOWN
SPT_1861	0.974153	0.041579	0.0240056	3		1.00798	0.123418	0.0214844	33		putative thioredoxin	UNKNOWN
SPT_1863	0.997316	0.0487123	0.0217848	5		1.01129	0.0739522	0.0121577	37		choline binding protein G	CAPSULE
SPT_1864	0.922263	0.0740426	0.0427485	3		0.82692	0.251544	0.0459255	30		hypothetical protein	UNKNOWN
SPT_1865	0.880108	0.0217051	0.0153478	2		1.00951	0.0825251	0.0128883	41		hypothetical protein	UNKNOWN
SPT_1866	1.0643	0.0775406	0.0258469	9		1.00765	0.0865118	0.00949591	83		PAP2 family protein	UNKNOWN
SPT_1867	1.01238	0.0105256	0.00526279	4		1.00808	0.101057	0.0149	46		hypothetical protein	UNKNOWN
SPT_1868	1.01353	0.108874	0.0384927	8		1.00781	0.0986355	0.00991324	99		ABC transporter, ATP-binding protein	TRANSPORT
SPT_1869	0.991571	0.0626478	0.019811	10		0.979836	0.0966162	0.00951987	103		ABC transporter, permease protein	TRANSPORT
SPT_1870	0.898254	0	0	1		0.985978	0.0818328	0.016704	24		transcriptional regulator, MarR family	REGULATOR
SPT_1871	0.992813	0.048286	0.027878	3		0.979624	0.105888	0.012067	77		conserved hypothetical protein	UNKNOWN
SPT_1872	1.00282	0.100521	0.0186662	29		0.994811	0.111739	0.00867262	166		pneumolysin	VARIOUS
SPT_1873	1.08762	0.0520885	0.0300733	3		0.969914	0.134419	0.0202644	44		hypothetical protein	UNKNOWN
SPT_1874	0.979293	0.0572807	0.0158868	13		1.01672	0.0838353	0.0105623	63		hypothetical protein	UNKNOWN
SPT_1875	0.994858	0.0186356	0.00931778	4		0.999572	0.096227	0.0124229	60		hypothetical protein	UNKNOWN
SPT_1878	0.990245	0.108094	0.0168814	41		0.969031	0.0781167	0.00710152	121		glycerophosphoryl diester phosphodiesterase	VARIOUS METABOLISM AND BIOSYNTHESIS
SPT_1879	0.981839	0.0787361	0.0124493	40		0.9634	0.116574	0.00899389	168		ABC transporter substrate-binding protein	TRANSPORT
SPT_1880	0.998845	0.104552	0.0165311	40		0.977702	0.106008	0.00857027	153		spermidine/putrescine import ATP-binding protein PotA	TRANSPORT
SPT_1884	1.00474	0.0753854	0.0139987	29		0.947354	0.121354	0.0121965	99		hydrolase	VARIOUS METABOLISM AND BIOSYNTHESIS
SPT_1885	0.932619	0.112875	0.011768	92		0.820918	0.184581	0.0118409	243		transcriptional regulator, LacI family protein	REGULATOR
SPT_1888	1.05964	0.0970545	0.0366832	7		0.980939	0.091392	0.0169711	29		hypothetical protein	UNKNOWN
SPT_1889	1.0325	0.141996	0.0302736	22		1.00083	0.099954	0.0101488	97		hypothetical protein	UNKNOWN
SPT_1890	1.00211	0.0842071	0.0343774	6		1.01004	0.0682695	0.0133888	26		hypothetical protein	UNKNOWN
SPT_1891	1.0383	0.0684688	0.0161383	18		1.01288	0.100939	0.00865543	136		hypothetical protein	UNKNOWN
SPT_1892	1.033	0.11558	0.0258446	20		1.01118	0.0868419	0.00881746	97		hypothetical protein	UNKNOWN
SPT_1893	1.03415	0.114805	0.0278443	17		1.00791	0.0785279	0.00832394	89		hypothetical protein	UNKNOWN
SPT_1894	0.998982	0.14787	0.0603679	6		0.990764	0.0878753	0.0187351	22		putative type II restriction-modification system regulatory protein	REGULATOR
SPT_1895	1.08057	0.103912	0.0244922	18		1.08589	0.0799617	0.00762405	110		autolysin	PEPTIDOGLYCAN
SPT_1896	0.974661	0.162568	0.0541894	9		1.00942	0.120503	0.0213022	32		hypothetical protein	UNKNOWN
SPT_1897	0.919132	0.105547	0.0211094	25		0.971411	0.098952	0.00761169	169		MATE efflux family protein DinF	TRANSPORT
SPT_1898						1.12003	0	0	1		recA protein	DNA TURNOVER
SPT_1899	0.989543	0.0806479	0.020162	16		0.97292	0.0988744	0.00898859	121		competence/damage-inducible protein CinA	VARIOUS
SPT_1900	0.212245	0.306115	0.108228	8		0.545054	0.385112	0.106811	13		putative transcriptional regulator	REGULATOR
SPT_1901	0.809805	0.373168	0.124389	9		0.851247	0.207065	0.0265119	61		acetyltransferase, GNAT family	VARIOUS METABOLISM AND BIOSYNTHESIS
SPT_1902	0.805782	0.019623	0.0138756	2		0.540678	0.295839	0.0436191	46		conserved hypothetical protein TIGR00150	UNKNOWN
SPT_1903	0.461141	0.212757	0.0590082	13		0.914381	0.132288	0.0141827	87	***	hypothetical protein	LIPOPROTEIN
SPT_1904	1.01947	0.0816129	0.010906	56		0.962694	0.106025	0.00724775	214		putative transcriptional regulator PlcR	REGULATOR
SPT_1905	0.989505	0.0424648	0.0212324	4		0.989621	0.0728597	0.0151923	23		hypothetical protein	UNKNOWN
SPT_1906	1.01814	0.110697	0.0782749	2		0.90345	0.0765374	0.0382687	4		hypothetical protein	UNKNOWN
SPT_1909	0.99793	0.0914396	0.0156818	34		0.9942	0.0839164	0.0054741	235		ftsk/spoiiie family protein	CELL DIVISION
SPT_1910	0.986378	0.103881	0.0277633	14		0.993193	0.0993438	0.00761932	170		transcriptional regulator, Cro/CI family	REGULATOR
SPT_1911	1.03007	0.0334	0.0167	4		0.990969	0.0820665	0.0121001	46		hypothetical protein	UNKNOWN
SPT_1916	0.973888	0.078396	0.0127175	38		1.01491	0.0683349	0.00495753	190		NLP/P60 family protein	UNKNOWN
SPT_1918	1.03503	0.122499	0.0612494	4		0.992826	0.0791462	0.0176976	20		tetracycline resistance determinant leader peptide	VARIOUS
SPT_1919	0.980766	0.0949238	0.0102959	85		1.02883	0.0870848	0.00429558	411		tetracycline resistance protein	VARIOUS
SPT_1922	0.940422	0.133513	0.0356829	14		1.06322	0.124368	0.0149722	69		hypothetical protein	UNKNOWN
SPT_1923	0.982667	0.08972	0.0239787	14		0.997415	0.0993623	0.0122307	66		hypothetical protein	UNKNOWN
SPT_1924	1.00671	0.0840947	0.017535	23		1.0134	0.0631707	0.0070627	80		hypothetical protein	UNKNOWN
SPT_1925	1.01023	0.0973541	0.0136323	51		0.979778	0.10042	0.00612271	269		Mel protein	CARBOHYDRATE METABOLISM
SPT_1926	0.985498	0.0832422	0.0118917	49		0.991629	0.0857323	0.00495803	299		macrolide-efflux protein	TRANSPORT
SPT_1927	0.981811	0.0360722	0.0127534	8		1.00056	0.0893557	0.0160488	31		DNA recombinase	DNA TURNOVER
SPT_1928	1.06013	0.0721748	0.0255177	8		0.96974	0.087786	0.0113331	60		transcriptional regulator, putative	REGULATOR
SPT_1929	0.99001	0.0567199	0.0157313	13		0.933456	0.174684	0.0242243	52		sigma-70, region 4 family	TRANSCRIPTION AND TRANSLATION
SPT_1930	0.962612	0.117492	0.0587458	4		1.01737	0.0878716	0.0179367	24		excisionase	DNA TURNOVER
SPT_1932	1.05362	0.0941507	0.0665746	2		0.959957	0.0391537	0.0147987	7		hypothetical protein	UNKNOWN
SPT_1933	1.00705	0.144319	0.01895	58		1.00031	0.109332	0.00595567	337		hypothetical protein	UNKNOWN
SPT_1934	1.04764	0.0681122	0.0340561	4		0.975705	0.0874312	0.010029	76		ABC transporter, ATP-binding protein	TRANSPORT
SPT_1935	0.958349	0.0543739	0.0192241	8		0.964966	0.0673791	0.0117292	33		hypothetical protein	UNKNOWN
SPT_1936	0.869871	0.0360375	0.0254824	2		1.02441	0.0956164	0.0159361	36		nucleoside diphosphate kinase	NUCLEOTIDE METABOLSIM
SPT_1937	0.825587	0.179232	0.0677434	7		0.928935	0.0790947	0.0219369	13		DNA-directed RNA polymerase, beta subunit	RNA TURNOVER
SPT_1938						1.10868	0.0277779	0.019642	2		DNA-directed RNA polymerase, beta subunit	RNA TURNOVER
SPT_1939	0.809088	0.0759159	0.0536807	2		1.00281	0.0854706	0.0427353	4		hypothetical protein	UNKNOWN
SPT_1941	0.973606	0.0499566	0.0203947	6		1.04361	0.0884038	0.0221009	16		hypothetical protein	UNKNOWN
SPT_1942	0.996793	0.0943448	0.0196723	23		0.988785	0.111438	0.00867542	165		CBS domain protein	UNKNOWN
SPT_1943	0.981827	0.114581	0.0381935	9		1.07522	0.0904057	0.00980588	85		DNA-entry nuclease	DNA TURNOVER
SPT_1944	0.994881	0.0553455	0.0225947	6		1.10476	0.0782504	0.0132267	35		hypothetical protein	UNKNOWN
SPT_1945	0.989389	0.0452406	0.0120911	14		1.08065	0.0877235	0.00736159	142		UDP-N-acetylglucosamine 1-carboxyvinyltransferase	CARBOHYDRATE METABOLISM
SPT_1946	1.01126	0.0164022	0.00733528	5		1.08067	0.0893808	0.0139589	41		membrane protein, partial	UNKNOWN
SPT_1947	0.960337	0.126092	0.0262921	23		1.06503	0.0856833	0.00681659	158		conserved hypothetical protein	UNKNOWN
SPT_1948											phosphopantetheine adenylyltransferase	VARIOUS METABOLISM AND BIOSYNTHESIS
SPT_1949	0.403884	0.218219	0.154304	2		0.605891	0.360176	0.180088	4		putative type II DNA modification methyltransferase	RNA TURNOVER
SPT_1950	1.02042	0.0943835	0.0243697	15		0.998657	0.109584	0.0104013	111		aspartate--ammonia ligase	AMINO ACID METABOLSIM
SPT_1951	0.987233	0.10295	0.0460405	5		1.06323	0.063394	0.0141753	20		hypothetical protein	UNKNOWN
SPT_1952	1.06042	0.0675549	0.0187363	13		1.00102	0.0905775	0.00879767	106		membrane protein	UNKNOWN
SPT_1953	0.974238	0.0896447	0.0205659	19		0.972708	0.132543	0.0133211	99		spoU rRNA Methylase family protein	TRANSCRIPTION AND TRANSLATION
SPT_1954	1.0573	0.0853586	0.0348475	6		0.990941	0.0949743	0.0176363	29		acylphosphatase	CARBOHYDRATE METABOLISM
SPT_1955						0.856073	0.229935	0.10283	5		SpoIIIJ family protein	TRANSPORT
SPT_1956	0.995297	0.125461	0.0323939	15		1.05313	0.0853108	0.0103455	68		pyruvate formate-lyase-activating enzyme	CARBOHYDRATE METABOLISM
SPT_1957	0.963298	0.0829064	0.0172872	23		1.02668	0.0816106	0.00579981	198		diaminopimelate decarboxylase	AMINO ACID METABOLSIM
SPT_1958	0.949242	0.0572558	0.0134953	18		1.05495	0.0876782	0.00784217	125		pur operon repressor	REGULATOR
SPT_1959	0.784417	0.119553	0.034512	12		0.853717	0.169341	0.0162949	108		cmp-binding-factor 1	UNKNOWN
SPT_1961	0.813728	0.170441	0.0401733	18		1.02455	0.121155	0.0121765	99		thiamine pyrophosphokinase	AMINO ACID METABOLSIM
SPT_1962	0.473358	0.16416	0.0947778	3		0.520562	0.506633	0.146252	12		ribulose-phosphate 3-epimerase	CARBOHYDRATE METABOLISM
SPT_1963	0.930595	0.190209	0.0951047	4		0.6901	0.287107	0.04853	35		ribosome small subunit-dependent GTPase A	TRANSCRIPTION AND TRANSLATION
SPT_1964	0.937647	0.0553686	0.0319671	3		0.967206	0.132643	0.0207154	41		dimethyladenosine transferase	TRANSCRIPTION AND TRANSLATION
SPT_1965											hypothetical protein	UNKNOWN
SPT_1966	0.946136	0	0	1		1.02471	0.0856092	0.0182519	22		hypothetical protein	UNKNOWN
SPT_1967	1.00101	0.0604704	0.0201568	9		0.993597	0.0993354	0.0131573	57		ABC transporter, ATP-binding protein	TRANSPORT
SPT_1968	1.03153	0.0793694	0.0130482	37		0.99831	0.118405	0.0067358	309		putative immunity protein	TRANSPORT
SPT_1969	0.990827	0.0857108	0.0159161	29		0.991844	0.0868925	0.00625466	193		putative transcriptional regulator PlcR	REGULATOR
SPT_1970						0.840146	0.111105	0.0641467	3		primase-related protein	DNA TURNOVER
SPT_1971	0.93355	0.178005	0.0890023	4		0.975614	0.113241	0.012822	78		putative hydrolase	UNKNOWN
SPT_1972	0.981438	0.0773384	0.0214498	13		1.00616	0.0857296	0.0074618	132		cell wall surface anchor family protein	VARIOUS
SPT_1973	0.718557	0	0	1		0.51318	0.29186	0.119152	6		ribosomal protein L34	TRANSCRIPTION AND TRANSLATION
SPT_1974						0.168935	0.336559	0.0660046	26		aminotransferase, class I	AMINO ACID METABOLSIM
SPT_1975	1.00481	0.0843025	0.0254182	11		1.01363	0.0940981	0.0134426	49		conserved hypothetical protein	UNKNOWN
SPT_1976	0.97643	0.0711715	0.0237238	9		1.03773	0.0910094	0.0138788	43		universal stress protein family	VARIOUS
SPT_1977	1.0078	0.121912	0.0254203	23		1.02768	0.119069	0.0101728	137		Cof family protein	UNKNOWN
SPT_1978	0.97439	0.0656381	0.0154711	18		0.95275	0.130234	0.0129588	101		putative L-asparaginase	AMINO ACID METABOLSIM
SPT_1980	0.741296	0	0	1		1.10785	0.0539884	0.0381756	2		catabolite control protein A	CARBOHYDRATE METABOLISM
SPT_1981	0.992766	0.0737685	0.022242	11		1.00053	0.0972645	0.0120642	65		DNA-binding response regulator	REGULATOR
SPT_1982	1.00736	0.141842	0.0289535	24		1.008	0.0951054	0.00697346	186		putative sensor histidine kinase	REGULATOR
SPT_1983	0.980146	0.216748	0.060115	13		0.987939	0.0919345	0.00832336	122		conserved hypothetical protein	UNKNOWN
SPT_1984	0.971371	0.0912871	0.0235702	15		1.02506	0.0892029	0.00846676	111		ABC transporter, ATP-binding protein	TRANSPORT
SPT_1985	1.1269	0	0	1		0.972286	0.0565827	0.0253045	5		hypothetical protein	UNKNOWN
SPT_1986	1.01369	0.0168231	0.0118957	2		1.06318	0.0469049	0.0191489	6		hypothetical protein	UNKNOWN
SPT_2002											transcriptional regulator Com2	REGULATOR
SPT_2003	0.904144	1.11022e-16	1.11022e-16	1		0.927484	0.182279	0.0644453	8		transcription antitermination protein NusG	TRANSCRIPTION AND TRANSLATION
SPT_2004											putative preprotein translocase, SecE subunit	TRANSPORT
SPT_2006	0.945145	0.095421	0.0145516	43		0.935926	0.109394	0.0061249	319		penicillin-binding protein 2A	PEPTIDOGLYCAN
SPT_2007	1.00952	0.0696143	0.0179743	15		1.01155	0.0902366	0.00951177	90		ribosomal large subunit pseudouridine synthase, RluD subfamily	TRANSCRIPTION AND TRANSLATION
SPT_2008	0.933199	0.00276626	0.00195604	2		1.03618	0.02098	0.0148351	2		glyceraldehyde 3-phosphate dehydrogenase	CARBOHYDRATE METABOLISM
SPT_2009	1.02495	0.091496	0.0209906	19		1.00027	0.106815	0.00863546	153		conserved hypothetical protein	UNKNOWN
SPT_2011											hypothetical protein	UNKNOWN
SPT_2013	1.01945	0.105789	0.0352629	9		0.998576	0.0866969	0.0111925	60		nicotinate-nucleotide pyrophosphorylase	VARIOUS METABOLISM AND BIOSYNTHESIS
SPT_2014	1.01448	0.123241	0.0298903	17		0.995183	0.0918957	0.00740517	154		membrane protein	UNKNOWN
SPT_2015	0.928167	0.0650353	0.0196089	11		0.918792	0.117078	0.0174529	45		ABC transporter ATP-binding protein	TRANSPORT
SPT_2016	0.946148	0.119549	0.0249277	23		0.842614	0.133253	0.0131298	103		transcriptional regulator, GntR family	REGULATOR
SPT_2017	1.0123	0.0778658	0.0133539	34		0.981161	0.0944624	0.0066795	200		glycosyl hydrolase, family 1	CARBOHYDRATE METABOLISM
SPT_2018	1.00631	0.0864972	0.0106471	66		0.988095	0.0901509	0.00519621	301		PTS system, IIC component	TRANSPORT
SPT_2019	0.96873	0.0945175	0.0315058	9		1.00531	0.087091	0.0137703	40		PTS system, IIB component	TRANSPORT
SPT_2020	0.990027	0.0917679	0.0264911	12		0.995073	0.0893072	0.0115295	60		PTS system, IIA component	TRANSPORT
SPT_2021	0.976035	0.095715	0.0157354	37		0.994091	0.101254	0.00607282	278		alcohol dehydrogenase, iron-containing	CARBOHYDRATE METABOLISM
SPT_2022	1.01345	0.0988404	0.0298015	11		0.961339	0.106242	0.0139502	58		conserved hypothetical protein	UNKNOWN
SPT_2023	1.09909	0.0910848	0.0303616	9		1.01368	0.0896762	0.0109557	67		phosphotyrosine protein phosphatase	UNKNOWN
SPT_2024	1.06786	0.120364	0.0401213	9		1.03155	0.0901265	0.0113549	63		preprotein translocase, YajC subunit	TRANSPORT
SPT_2025	0.807234	0.113655	0.0189425	36		0.85828	0.189304	0.0173535	119		transketolase	CARBOHYDRATE METABOLISM
SPT_2026	1.0441	0.101751	0.018275	31		1.01345	0.0917511	0.00681981	181		L-ascorbate 6-phosphate lactonase	VARIOUS METABOLISM AND BIOSYNTHESIS
SPT_2027	1.01493	0.104163	0.0148804	49		1.01245	0.091922	0.0047788	370		transcriptional regulator, BglG family	REGULATOR
SPT_2028	1.07513	0.11451	0.0269903	18		1.03106	0.0942072	0.00942072	100		putative L-ribulose 5-phosphate 4-epimerase AraD	CARBOHYDRATE METABOLISM
SPT_2029	0.99895	0.107173	0.0218766	24		1.03549	0.0859212	0.00750697	131		putative hexulose-6-phosphate isomerase	CARBOHYDRATE METABOLISM
SPT_2030	0.998617	0.0761696	0.0219883	12		1.02429	0.0971463	0.0102975	89		putative hexulose-6-phosphate synthase	CARBOHYDRATE METABOLISM
SPT_2031	0.965338	0.0610683	0.0148112	17		1.02204	0.0754984	0.00896002	71		PTS system, IIA component	TRANSPORT
SPT_2032	0.983427	0.0512196	0.0181089	8		1.03342	0.107907	0.0197011	30		PTS system, IIB component	TRANSPORT
SPT_2033	0.999614	0.112008	0.0194981	33		1.04198	0.109596	0.00691762	251		putative PTS system, membrane component	TRANSPORT
SPT_2034	1.0099	0.0793234	0.0250843	10		1.04179	0.106268	0.0121898	76		conserved hypothetical protein	UNKNOWN
SPT_2035	0.836154	0.0888264	0.0280894	10		0.908687	0.195651	0.0193723	102		putative jag protein	UNKNOWN
SPT_2036	0.941406	0.104303	0.0289284	13		0.940794	0.122867	0.0134864	83		SpoIIIJ family protein	TRANSPORT
SPT_2037	0.949706	0.0967907	0.0684414	2		0.933949	0.0755765	0.0337988	5		ribonuclease P protein component	TRANSCRIPTION AND TRANSLATION
SPT_2038	0.832823	0.124413	0.0507915	6		0.944269	0.082113	0.0161037	26		hypothetical protein	UNKNOWN
SPT_2039											acetate kinase	CARBOHYDRATE METABOLISM
SPT_2040	0.977184	0.112855	0.029139	15		1.02488	0.105264	0.00926797	129		conserved hypothetical protein	UNKNOWN
SPT_2041	1.06692	0.108373	0.0409612	7		0.956447	0.0975754	0.0125969	60		methyltransferase small domain superfamily	VARIOUS METABOLISM AND BIOSYNTHESIS
SPT_2042	1.02447	0.0843625	0.031886	7		1.02217	0.0886736	0.0127989	48		conserved domain protein	UNKNOWN
SPT_2043	1.04258	0.0835233	0.0278411	9		0.996171	0.0709898	0.0102465	48		conserved hypothetical protein	TRANSPORT
SPT_2044	1.1503	0.0445572	0.0315067	2		0.974496	0.0664188	0.012552	28		conserved hypothetical protein	UNKNOWN
SPT_2045	0.968177	0.033431	0.0136481	6		0.992127	0.125092	0.0188584	44		competence protein CglD	TRANSPORT
SPT_2046	1.02766	0.021991	0.01555	2		1.00622	0.088025	0.0116592	57		competence protein CglC	TRANSPORT
SPT_2047	1.01099	0.0941121	0.023528	16		1.02389	0.088545	0.00852025	108		competence protein CglB	TRANSPORT
SPT_2048	1.04488	0.119682	0.039894	9		1.00119	0.0895965	0.00870238	106		competence protein CglA	TRANSPORT
SPT_2049	0.977465	0.0613056	0.0204352	9		0.940956	0.0928666	0.0124098	56		conserved hypothetical protein	UNKNOWN
SPT_2050	1.01778	0.126963	0.0291273	19		1.00507	0.0892058	0.0070304	161		alcohol dehydrogenase, zinc-containing	CARBOHYDRATE METABOLISM
SPT_2051	1.0198	0.109058	0.0184342	35		1.02506	0.0839509	0.00610653	189		N-acetylglucosamine-6-phosphate deacetylase	CARBOHYDRATE METABOLISM
SPT_2052	0.972585	0.131704	0.0186257	50		0.966055	0.0909328	0.005565	267		conserved hypothetical protein	UNKNOWN
SPT_2053	1.01547	0.0861211	0.0179575	23		0.984872	0.0800766	0.00619652	167		queuine tRNA-ribosyltransferase	TRANSCRIPTION AND TRANSLATION
SPT_2054	1.00005	0.10739	0.0228957	22		1.01363	0.0945704	0.00772164	150		conserved hypothetical protein	UNKNOWN
SPT_2055	0.982065	0.0741319	0.0214	12		0.987915	0.0916788	0.00988597	86		pyrrolidone-carboxylate peptidase	AMINO ACID METABOLSIM
SPT_2056	0.949279	0.0746154	0.0235955	10		0.981659	0.149427	0.0211322	50		conserved hypothetical protein	UNKNOWN
SPT_2057	0.96909	0.0275676	0.0194933	2		0.924354	0.21706	0.0389851	31		transcriptional regulator, MarR family	REGULATOR
SPT_2058	0.883808	0.0876279	0.0206541	18		0.9462	0.131303	0.011516	130		LysM domain protein	MEMBRANE PROTEIN
SPT_2059	0.92405	0.105003	0.018859	31		0.909675	0.167395	0.0157472	113		hydrolase, haloacid dehalogenase-like family	UNKNOWN
SPT_2060	0.903301	0.126478	0.0210796	36		0.896567	0.183745	0.0125313	215		MATE efflux family protein	TRANSPORT
SPT_2061	0.732192	0.137863	0.0300843	21		0.489788	0.27148	0.0223155	148		threonine synthase	AMINO ACID METABOLSIM
SPT_2062	0.954436	0.071281	0.0197698	13		0.983604	0.11388	0.0130629	76		hypothetical protein	UNKNOWN
SPT_2079	1.03381	0.113791	0.0508891	5		0.947538	0.123048	0.016443	56		cytidine/deoxycytidylate deaminase family protein	NUCLEOTIDE METABOLSIM
SPT_2080						1.05288	0.0522393	0.0369388	2		glutamyl-tRNA synthetase	AMINO ACID METABOLSIM
SPT_2081	0.766876	0	0	1		1.00528	0.123922	0.0468382	7		glucose-6-phosphate isomerase	CARBOHYDRATE METABOLISM
SPT_2082	1.00079	0.160384	0.113409	2		0.975688	0.0581492	0.0219783	7		hypothetical protein	UNKNOWN
SPT_2083	0.958859	0.107935	0.0311581	12		1.05572	0.0952871	0.0107891	78		glutamine amidotransferase, class-I	AMINO ACID METABOLSIM
SPT_2084	1.00435	0.0862908	0.0141861	37		1.02636	0.0848013	0.00533141	253		ABC transporter, permease/ATP-binding protein	TRANSPORT
SPT_2086	1.04085	0.122664	0.028141	19		1.02766	0.084788	0.00704126	145		ABC transporter, permease/ATP-binding protein	TRANSPORT
SPT_2087	0.98673	0.0937766	0.0133967	49		0.993047	0.0965257	0.00559159	298		mutS DNA mismatch repair protein MutS	DNA TURNOVER
SPT_2088	0.844713	0.138478	0.0346196	16		0.8403	0.128647	0.0157167	67		putative transcriptional repressor	REGULATOR
SPT_2089											arginyl-tRNA synthetase	TRANSCRIPTION AND TRANSLATION
SPT_2091	1.06195	0.10776	0.03592	9		0.992462	0.122094	0.0136506	80		conserved hypothetical protein	UNKNOWN
SPT_2092	0.993849	0.0462361	0.0119381	15		1.00139	0.101683	0.0117414	75		response regulator	REGULATOR
SPT_2093	0.996499	0.101336	0.0195022	27		1.01159	0.0755043	0.00544905	192		sensor histidine kinase PnpS	REGULATOR
SPT_2094	1.03636	0.0831526	0.0195993	18		0.989046	0.117989	0.010816	119		phosphate ABC transporter, phosphate-binding protein	TRANSPORT
SPT_2095	1.00638	0.0965625	0.0241406	16		0.999449	0.0861621	0.00723056	142		phosphate ABC transporter, permease protein	TRANSPORT
SPT_2096	1.02142	0.0859203	0.012953	44		1.00281	0.0873805	0.0063899	187		phosphate ABC transporter, permease protein	TRANSPORT
SPT_2097	1.01925	0.0885949	0.019333	21		1.02176	0.0911688	0.00784656	135		phosphate ABC transporter, ATP-binding protein	TRANSPORT
SPT_2098	0.994467	0.108773	0.0256381	18		0.984002	0.0926336	0.0087924	111		phosphate transport system regulatory protein PhoU	REGULATOR
SPT_2101	0.363451	0.073575	0.0329038	5		0.347262	0.329458	0.0363825	82		glycerol-3-phosphate dehydrogenase (NAD(P)+)	LIPOPROTEIN
SPT_2102											UTP-glucose-1-phosphate uridylyltransferase	CARBOHYDRATE METABOLISM
SPT_2103	1.00499	0.138546	0.0336024	17		1.02534	0.0850989	0.00743513	131		conserved hypothetical protein	UNKNOWN
SPT_2104	1.03098	0.0784597	0.0277397	8		1.04277	0.0895091	0.0100706	79		5-formyltetrahydrofolate cyclo-ligase family protein	VARIOUS METABOLISM AND BIOSYNTHESIS
SPT_2105	0.982332	0.130552	0.0362087	13		1.03738	0.104569	0.0101566	106		peptidase, M20/M25/M40 family	AMINO ACID METABOLSIM
SPT_2106	0.997794	0.0424284	0.0189746	5		1.01475	0.0814285	0.00959645	72		putative 2,3,4,5-tetrahydropyridine-2-carboxylate N-succinyltransferase	AMINO ACID METABOLSIM
SPT_2107	1.02041	0.148695	0.038393	15		1.01686	0.0893548	0.00752503	141		membrane protein	UNKNOWN
SPT_2108	0.997958	0.117988	0.0152322	60		1.06979	0.0849354	0.00377958	505		penicillin-binding protein 1B	PEPTIDOGLYCAN
SPT_2109											tyrosyl-tRNA synthetase	AMINO ACID METABOLSIM
SPT_2110	0.97925	0.102583	0.0131344	61		1.01036	0.0912668	0.00448552	414		cation-transporting ATPase, EI-E2 family	TRANSPORT
SPT_2111	1.01169	0.0750098	0.0250033	9		1.02467	0.0826983	0.0124672	44		hypothetical protein	UNKNOWN
SPT_2112	1.00608	0.131391	0.0339249	15		0.990443	0.0828254	0.00756089	120		rRNA (guanine-N1-)-methyltransferase	TRANSCRIPTION AND TRANSLATION
SPT_2113	1.02236	0.0864664	0.0305705	8		1.00486	0.0817694	0.0110258	55		hypothetical protein	UNKNOWN
SPT_2114	0.994968	0.0718456	0.0199264	13		0.95738	0.110744	0.00830061	178		glycogen phosphorylase family protein	CARBOHYDRATE METABOLISM
SPT_2115	0.982156	0.0747593	0.0155884	23		0.539564	0.307735	0.0285725	116	***	4-alpha-glucanotransferase	CARBOHYDRATE METABOLISM
SPT_2116	1.00056	0.10464	0.0167558	39		1.01886	0.0950338	0.00601047	250		maltose/maltodextrin ABC transporter, maltose/maltodextrin-binding protein	TRANSPORT
SPT_2117	0.990763	0.0928518	0.0189533	24		1.01538	0.0852621	0.00616935	191		maltodextrin ABC transporter, permease protein	TRANSPORT
SPT_2118	0.997367	0.0880634	0.0176127	25		1.02421	0.082968	0.00686648	146		maltodextrin ABC transporter, permease protein	MEMBRANE PROTEIN
SPT_2119	1.01543	0.101649	0.0227294	20		1.01003	0.0870019	0.00825785	111		malA protein	CARBOHYDRATE METABOLISM
SPT_2120	1.03198	0.0911032	0.0252675	13		0.988167	0.101192	0.00840354	145		maltose operon transcriptional repressor	REGULATOR
SPT_2121	0.974691	0.0788812	0.0180966	19		0.986772	0.110979	0.0113862	95		conserved hypothetical protein	UNKNOWN
SPT_2122						0.972838	0.0555282	0.0196322	8		aspartyl-tRNA synthetase	AMINO ACID METABOLSIM
SPT_2123	0.940265	0	0	1		1.00257	0.122981	0.0409938	9		hypothetical protein	UNKNOWN
SPT_2124	0.990349	0.0622077	0.0253962	6		0.982554	0.164399	0.0247841	44		hypothetical protein	UNKNOWN
SPT_2125	0.987022	0.0904745	0.0233604	15		1.00634	0.0911742	0.00853924	114		conserved domain protein	UNKNOWN
SPT_2126	0.9811	0.0687083	0.011146	38		0.982415	0.097056	0.00731587	176		hypothetical protein	UNKNOWN
SPT_2127	0.98233	0.0470611	0.0166386	8		0.987783	0.118367	0.0176451	45		hypothetical protein	UNKNOWN
SPT_2128	0.797907	0.00568654	0.00402099	2		0.751081	0.228882	0.0611713	14		putative transcriptional regulator	REGULATOR
SPT_2129	0.983806	0.104535	0.0289928	13		0.99232	0.0919853	0.0140276	43		hypothetical protein	UNKNOWN
SPT_2130	0.951766	0.185871	0.0536563	12		0.945777	0.154843	0.0221204	49		hypothetical protein	UNKNOWN
SPT_2132						0.979572	0.0589677	0.0294839	4		histidyl-tRNA synthetase	AMINO ACID METABOLSIM
SPT_2133	1.01311	0.147231	0.0264435	31		0.996962	0.103865	0.0074189	196		conserved hypothetical protein	UNKNOWN
SPT_2134	0.993885	0.0754629	0.0133401	32		1.00739	0.0839895	0.0064993	167		positive transcriptional regulator of glucosyltransferase and Spp phenotype	REGULATOR
SPT_2135						1.06237	0.13139	0.0496609	7		hypothetical protein	UNKNOWN
SPT_2136	1.12069	0	0	1		0.969783	0.0807587	0.0147445	30		conserved hypothetical protein	UNKNOWN
SPT_2138	1.01123	0.116587	0.0212858	30		1.00524	0.0913953	0.00621866	216		dihydroxy-acid dehydratase	AMINO ACID METABOLSIM
SPT_2139	1.00245	0.0871176	0.0156468	31		0.986057	0.104675	0.00780199	180		transketolase, C-terminal subunit	CARBOHYDRATE METABOLISM
SPT_2140	0.985638	0.0771956	0.0122057	40		0.989465	0.0894527	0.00648958	190		transketolase, N-terminal subunit	CARBOHYDRATE METABOLISM
SPT_2141	1.00457	0.104289	0.0124649	70		1.00076	0.0879475	0.00495528	315		putative PTS system, IIC component	TRANSPORT
SPT_2142	0.991186	0.100667	0.0219673	21		1.00937	0.0820969	0.00954357	74		putative PTS system, IIB component	TRANSPORT
SPT_2143	0.986368	0.0906075	0.00915274	98		0.979911	0.0916693	0.00409548	501		transcriptional regulator, BglG family	REGULATOR
SPT_2144	0.977727	0.0727665	0.0151729	23		1.00524	0.112106	0.00912304	151		conserved hypothetical protein	UNKNOWN
SPT_2145	0.926486	0.0995455	0.0497727	4		0.944012	0.0972889	0.0243222	16		conserved domain protein	UNKNOWN
SPT_2146	1.00258	0	0	1		0.786398	0.246745	0.0684347	13		ribosomal protein L32	TRANSCRIPTION AND TRANSLATION
SPT_2147	1.00538	0.0956913	0.0478456	4		0.932478	0.0633886	0.0239586	7		ribosomal protein L33	TRANSCRIPTION AND TRANSLATION
SPT_2148	1.00042	0.110565	0.0135077	67		0.996344	0.0788729	0.00444399	315		choline binding protein PcpA	VARIOUS
SPT_2153	1.07747	0	0	1		1.01229	0.16382	0.0309591	28		hypothetical protein	UNKNOWN
SPT_2154	1.01242	0.114218	0.0201911	32		0.994838	0.087483	0.00588474	221		glycosyl hydrolase-related protein	MEMBRANE PROTEIN
SPT_2155	0.961448	0.0457307	0.0186695	6		1.00194	0.0954143	0.00863841	122		ROK family protein	CARBOHYDRATE METABOLISM
SPT_2156	0.994196	0.0713086	0.0124132	33		1.00211	0.0876814	0.00505387	301		conserved hypothetical protein	CARBOHYDRATE METABOLISM
SPT_2157	0.962046	0.0816	0.015421	28		1.00659	0.09218	0.00663526	193		conserved hypothetical protein	UNKNOWN
SPT_2158	0.976218	0.0779451	0.0128141	37		1.00245	0.101933	0.00586559	302		antigen, cell wall surface anchor family	VARIOUS
SPT_2159	1.02259	0.0765007	0.0156156	24		0.962354	0.102326	0.00744311	189		conserved hypothetical protein	CARBOHYDRATE METABOLISM
SPT_2160	0.947898	0.107848	0.024742	19		0.976482	0.111916	0.0089893	155		arginine deiminase	AMINO ACID METABOLSIM
SPT_2161	0.994843	0.101251	0.0238651	18		0.984469	0.0877443	0.00775557	128		ornithine carbamoyltransferase	AMINO ACID METABOLSIM
SPT_2162	1.01305	0.119901	0.0290802	17		1.0068	0.087505	0.00789006	123		carbamate kinase	NUCLEOTIDE METABOLSIM
SPT_2163	1.00929	0.0801865	0.0116964	47		0.999826	0.0976025	0.00577135	286		conserved hypothetical protein	UNKNOWN
SPT_2164	1.03104	0.0964639	0.0176118	30		0.998377	0.0937825	0.00618384	230		peptidase, M20/M25/M40 family	UNKNOWN
SPT_2166	0.971653	0.0975514	0.0344896	8		0.984052	0.0905354	0.0133487	46		hypothetical protein	UNKNOWN
SPT_2167	0.983225	0.0862955	0.0305101	8		0.988128	0.0944521	0.0145743	42		gram-positive signal peptide, ysirk family protein	PEPTIDOGLYCAN
SPT_2169	1.02904	0.0643348	0.0160837	16		0.99042	0.0867647	0.00850797	104		SPFH domain/Band 7 family	UNKNOWN
SPT_2170	1.0135	0.115049	0.018914	37		0.989006	0.112832	0.00748895	227		alcohol dehydrogenase, iron-containing	CARBOHYDRATE METABOLISM
SPT_2171	1.01757	0.0797227	0.0108489	54		0.989959	0.0892849	0.00494503	326		L-fucose isomerase	CARBOHYDRATE METABOLISM
SPT_2172	0.992087	0.110408	0.00786628	197		0.984775	0.0868762	0.00315549	758		fucolectin-related protein	CARBOHYDRATE METABOLISM
SPT_2173	0.991266	0.118264	0.0102548	133		0.971989	0.101848	0.00425848	572		conserved hypothetical protein	UNKNOWN
SPT_2174	0.973816	0.0865118	0.0146232	35		0.978471	0.0838726	0.00632213	176		PTS system, IID component	TRANSPORT
SPT_2175	0.998252	0.127623	0.0222163	33		1.00194	0.108156	0.00907627	142		PTS system, IIC component	TRANSPORT
SPT_2176	1.01398	0.1018	0.0212268	23		0.985287	0.0839431	0.0087045	93		PTS system, IIB component	TRANSPORT
SPT_2177	0.996826	0.0551289	0.016622	11		0.974282	0.100178	0.010388	93		PTS system, IIA component	TRANSPORT
SPT_2178	0.968359	0.0832799	0.0154647	29		0.987401	0.0868522	0.00770688	127		fucose operon FucU protein	CARBOHYDRATE METABOLISM
SPT_2179	0.991146	0.0734108	0.0160195	21		1.00051	0.0901517	0.00829913	118		L-fuculose phosphate aldolase	CARBOHYDRATE METABOLISM
SPT_2180	0.986023	0.0870682	0.0125672	48		0.971982	0.0973024	0.00578402	283		putative L-fuculose kinase fucK	CARBOHYDRATE METABOLISM
SPT_2181	1.01099	0.0868299	0.0181053	23		0.979184	0.0893256	0.0074438	144		putative fucose operon repressor	REGULATOR
SPT_2182	1.01144	0.0798786	0.0143466	31		0.993187	0.0877062	0.00657385	178		zinc ABC transporter, zinc-binding lipoprotein	TRANSPORT
SPT_2183	0.912146	0.254462	0.113799	5		0.736388	0.428871	0.0714785	36		zinc ABC transporter, permease protein	TRANSPORT
SPT_2184	0.807485	0.0744278	0.0429709	3		0.382541	0.36324	0.12108	9		zinc ABC transporter, ATP-binding protein	TRANSPORT
SPT_2185	0.919242	0.0641401	0.0286843	5		0.830113	0.174958	0.0244991	51		adc operon repressor AdcR	REGULATOR
SPT_2186	0.993142	0.0766133	0.0312772	6		0.899646	0.0826399	0.0172316	23		hypothetical protein	UNKNOWN
SPT_2189	0.984199	0	0	1		0.997587	0.120535	0.0185989	42		D-alanyl carrier protein	AMINO ACID METABOLSIM
SPT_2190	0.996576	0.0817372	0.0134375	37		0.997689	0.0867402	0.00601435	208		dltB protein	UNKNOWN
SPT_2191	1.02195	0.0970627	0.0194125	25		0.997265	0.0831597	0.00601723	191		D-alanine-activating enzyme	AMINO ACID METABOLSIM
SPT_2192	0.971395	0.0381835	0.0134999	8		0.936246	0.107459	0.0174322	38		hypothetical protein	UNKNOWN
SPT_2193	0.980784	0.090681	0.0118057	59		0.992021	0.102148	0.00571024	320		permease of the major facilitator superfamily	TRANSPORT
SPT_2196	1.00408	0.0815284	0.0134032	37		0.994204	0.108232	0.00802269	182		hypothetical protein	UNKNOWN
SPT_2197	0.976815	0.00356901	0.00252367	2		0.984491	0.0917137	0.0200136	21		hypothetical protein	UNKNOWN
SPT_2198	1.0122	0.0160292	0.0113343	2		0.980555	0.0969179	0.0250241	15		hypothetical protein	UNKNOWN
SPT_2199	0.938363	0.0489944	0.0173221	8		1.01634	0.10384	0.0111973	86		glycerol uptake facilitator protein	TRANSPORT
SPT_2200	1.02789	0.0836053	0.0160898	27		1.05127	0.100991	0.00705348	205		hypothetical protein	LIPOPROTEIN
SPT_2201	0.994006	0.0792705	0.0181859	19		0.999629	0.104381	0.00795896	172		glycerol kinase	LIPOPROTEIN
SPT_2202	0.968881	0.079371	0.0144911	30		0.985965	0.0976657	0.00652556	224		conserved domain protein	UNKNOWN
SPT_2203	1.0298	0.0829608	0.0190325	19		0.988101	0.0848263	0.00879608	93		chaperonin, 33 kDa	TRANSCRIPTION AND TRANSLATION
SPT_2204	0.98412	0.0997976	0.0332659	9		1.05558	0.116271	0.012256	90		putative TIM-barrel protein, NifR3 family	UNKNOWN
SPT_2208	0.984041	0.0748057	0.0264478	8		0.9993	0.101494	0.0144991	49		choline binding protein A	VARIOUS
SPT_2209	0.987628	0.0653648	0.0158533	17		1.03144	0.0709372	0.00819112	75		conserved hypothetical protein	UNKNOWN
SPT_2210	0.988801	0.124138	0.0164425	57		1.02897	0.0966611	0.00573578	284		sensor histidine kinase	REGULATOR
SPT_2211	0.973785	0.0992186	0.023386	18		1.01578	0.10144	0.00918392	122		DNA-binding response regulator	REGULATOR
SPT_2212	1.07644	0.0646259	0.0456974	2		0.985825	0.10731	0.0309776	12		DNA alkylation repair enzyme	DNA TURNOVER
SPT_2213	0.963031	0.117288	0.019282	37		1.02218	0.0967275	0.00759963	162		ATP-dependent Clp protease, ATP-binding subunit	PROTEIN TURNOVER
SPT_2214	0.948308	0.141126	0.0533406	7		0.961231	0.112972	0.0152332	55		transcriptional regulator CtsR	REGULATOR
SPT_2215	0.989064	0.088985	0.0237823	14		0.943214	0.0877698	0.00969255	82		ABC transporter, ATP-binding protein	TRANSPORT
SPT_2216	0.918369	0.112827	0.0273647	17		0.917074	0.202087	0.0184479	120		putative ABC transporter, substrate-binding protein	TRANSPORT
SPT_2217	0.998203	0.0915122	0.0345884	7		0.937202	0.206619	0.0231007	80		ABC transporter, permease protein	TRANSPORT
SPT_2218	0.920106	1.11022e-16	1.11022e-16	1		0.989897	0.12173	0.0226047	29		conserved hypothetical protein	UNKNOWN
SPT_2219	1.00474	0.0892156	0.021638	17		1.01593	0.10298	0.00924784	124		choline binding protein D	VARIOUS
SPT_2220						1.02402	0.0334427	0.0236476	2		conserved hypothetical protein	UNKNOWN
SPT_2221											replicative DNA helicase	DNA TURNOVER
SPT_2222	0.819847	0	0	1		0.991643	0.0759058	0.0210525	13		ribosomal protein L9	TRANSCRIPTION AND TRANSLATION
SPT_2223	0.827433	0.108207	0.0300111	13		0.559137	0.306081	0.0279413	120		DHH subfamily 1 protein	REGULATOR
SPT_2224	1.01149	0.154508	0.0345491	20		0.988384	0.114113	0.0148563	59		ribosomal subunit interface protein	TRANSCRIPTION AND TRANSLATION
SPT_2225	0.989929	0.0816765	0.0170307	23		0.992004	0.0877805	0.00877805	100		putative competence protein ComF	TRANSPORT
SPT_2226	0.999221	0.100805	0.0237601	18		1.00013	0.0882504	0.0068912	164		putative helicase	TRANSPORT
SPT_2227	1.01146	0.0871223	0.0232844	14		1.01464	0.096081	0.0110212	76		conserved hypothetical protein	UNKNOWN
SPT_2228	1.0441	0.0814847	0.0203712	16		1.02154	0.087861	0.00792216	123		cysteine synthase	AMINO ACID METABOLSIM
SPT_2232	0.873852	0.125489	0.0887338	2		0.930342	0.0183233	0.0129565	2		translation elongation factor Ts	TRANSCRIPTION AND TRANSLATION
SPT_2233						0.858323	0.0593965	0.0265629	5		ribosomal protein S2	TRANSCRIPTION AND TRANSLATION
SPT_2234				1		0.929699	1.11022e-16	1.11022e-16	1		secreted 45 kd protein	UNKNOWN
SPT_2235	0.86449	0.00722992	0.00511232	2		0.967239	0.0627214	0.0209071	9		putative rod shpae-determining protein MreD	CELL DIVISION
SPT_2236											rod shape-determining protein MreC	CELL DIVISION
SPT_2237	0.167585	0.282557	0.163134	3		0			1		conserved hypothetical protein	TRANSPORT
SPT_2238	0	0.107528	0.053764	4		0.711782	0.389836	0.194918	4	LS	ABC transporter, ATP-binding protein	TRANSPORT
SPT_2239	0	0.155238	0.0586743	7		0.744875	0.284797	0.0949322	9	***	ABC transporter, ATP-binding protein	TRANSPORT
SPT_2240						0.963344	0.0642529	0.0370964	3		CDP-diacylglycerol--glycerol-3-phosphate 3-phosphatidyltransferase	CARBOHYDRATE METABOLISM
SPT_2241	0.913044	0.066915	0.023658	8		0.866816	0.103837	0.0162167	41		conserved hypothetical protein	UNKNOWN
SPT_2242	1.04941	0.148506	0.0383441	15		0.931915	0.124689	0.0143978	75		peptidase, M16 family	UNKNOWN
SPT_2243	1.00831	0.121711	0.0304277	16		0.889074	0.17291	0.0178343	94		conserved hypothetical protein	UNKNOWN
SPT_2244						1.02637	0.0848374	0.0219049	15		conserved hypothetical protein	UNKNOWN
SPT_2245											DNA replication and repair protein RecF	DNA TURNOVER
SPT_2246	1.00448	0.098866	0.0699089	2		0.982468	0.126076	0.036395	12		inosine-5-monophosphate dehydrogenase	NUCLEOTIDE METABOLSIM
SPT_2247	0.97791	0.00809974	0.00572738	2		0.913739	0.0788766	0.0394383	4		tryptophanyl-tRNA synthetase	AMINO ACID METABOLSIM
SPT_2248	0.967108	0.100326	0.0204789	24		0.978574	0.0978988	0.00818671	143		ABC transporter, ATP-binding protein	TRANSPORT
SPT_2249	0.932134	0.101737	0.0118267	74		0.927283	0.100316	0.00498475	405		putative ABC transporter, permease protein	TRANSPORT
SPT_2250	0.994283	0.0304637	0.0101546	9		0.99405	0.0885306	0.0109809	65		membrane protein	UNKNOWN
SPT_2251	0.995496	0.0726941	0.0171342	18		0.975679	0.108998	0.0108998	100		hypothetical protein	UNKNOWN
SPT_2252	0.988201	0.100296	0.0196696	26		0.985065	0.107603	0.0116711	85		transcriptional regulator, TetR family	REGULATOR
SPT_2255	0.318977	0.175768	0.0439421	16		0.994331	0.101565	0.0103124	97	***	response regulator ComE	REGULATOR
SPT_2256	0.352313	0.196651	0.0289947	46		0.959807	0.119041	0.00719151	274	***	putative sensor histidine kinase ComD	REGULATOR
SPT_2257	0.757472	0.360108	0.254635	2		0.997694	0.0501397	0.018951	7		competence stimulating peptide 2	VARIOUS
SPT_2259	0.991862	0.0530417	0.0167733	10		0.95957	0.155322	0.0211366	54		conserved hypothetical protein	UNKNOWN
SPT_2260	1.08956	0.121626	0.0229852	28		1.0773	0.0898301	0.00596223	227		serine protease	PROTEIN TURNOVER
SPT_2261	1.05943	0.094954	0.0237385	16		0.979825	0.0816346	0.00948983	74		spspoJ protein	UNKNOWN
LOCUS: Gene number
AVERAGE-W: Average fitness
S.D.-W: Standard deviation of average fitness
S.E.-W: Standard error of the mean of average fitness
INS.-W: Number of insertions in gene that fitness is based on
Significance: ***, p<0.00001; ** p<0.00005; * p<0.0001; LS = likely significant (either due to surrounding significant fitness,
substantial number of insertions that disappear during selection, or a substantial lower number of insertions in the query strain compared to the wt)
GENE DESCRIPTION: General annotated function
GENE CATEGORY: Functional category
