# Supplementary material for: Strain Dependent Genetic Networks for Antibiotic-Sensitivity in a Bacterial Pathogen with a Large Pan-Genome
Source: PLoS Pathog. 2016 Sep 8;12(9):e1005869. doi: 10.1371/journal.ppat.1005869 (PMC5015961; doi:10.1371/journal.ppat.1005869)
Supplement: S8 Table — (XLSX) [file ppat.1005869.s013.xlsx]

## Sheet: Sheet1
TIGR4 GENE	TAIWAN-19F GENE	GENE DESCRIPTION	GENE CATEGORY
SP_0001	SPT_0001	chromosomal replication initiator protein DnaA	DNA TURNOVER
SP_0002	SPT_0002	DNA polymerase III, beta subunit	DNA TURNOVER
SP_0003	SPT_0003	hypothetical protein	UNKNOWN
SP_0004	SPT_0038	GTP-dependent nucleic acid-binding protein	TRANSCRIPTION AND TRANSLATION
SP_0005	SPT_0039	peptidyl-tRNA hydrolase	TRANSCRIPTION AND TRANSLATION
SP_0006	SPT_0040	transcription-repair coupling factor	DNA TURNOVER
SP_0007	SPT_0041	S4 domain protein	UNKNOWN
SP_0008	SPT_0042	hypothetical protein	UNKNOWN
SP_0009	SPT_0043	hypothetical protein	UNKNOWN
SP_0010	SPT_0044	conserved domain protein	PEPTIDOGLYCAN
SP_0011	SPT_0045	tRNA(Ile)-lysidine synthetase	TRANSCRIPTION AND TRANSLATION
SP_0012	SPT_0046	hypoxanthine-guanine phosphoribosyltransferase	NUCLEOTIDE METABOLSIM
SP_0013	SPT_0047	cell division protein FtsH	PROTEIN TURNOVER
SP_0014	SPT_0048	transcriptional regulator ComX1	REGULATOR
SP_0018	SPT_0058	hypothetical protein	UNKNOWN
SP_0019	SPT_0059	adenylosuccinate synthetase	NUCLEOTIDE METABOLSIM
SP_0020	SPT_0060	cytidine/deoxycytidylate deaminase family protein	NUCLEOTIDE METABOLSIM
SP_0021	SPT_0061	putative deoxyuridine 5triphosphate nucleotidohydrolase	NUCLEOTIDE METABOLSIM
SP_0022	SPT_0062	conserved hypothetical protein	UNKNOWN
SP_0024	SPT_0064	conserved hypothetical protein	VARIOUS METABOLISM AND BIOSYNTHESIS
SP_0025	n.p.	hypothetical protein	UNKNOWN
SP_0026	SPT_0065	hypothetical protein	UNKNOWN
SP_0027	SPT_0066	ribose-phosphate pyrophosphokinase	NUCLEOTIDE METABOLSIM
SP_0029	SPT_0067	hypothetical protein	UNKNOWN
SP_0030	SPT_0068	competence-induced protein Ccs16	VARIOUS
SP_0031	SPT_0069	hypothetical protein	UNKNOWN
SP_0032	SPT_0070	DNA polymerase I	DNA TURNOVER
SP_0033	SPT_0071	conserved hypothetical protein	UNKNOWN
SP_0034	SPT_0072	membrane protein	UNKNOWN
SP_0035	SPT_0073	aromatic amino acid aminotransferase	AMINO ACID METABOLSIM
SP_0036	SPT_0074	DNA repair protein	DNA TURNOVER
SP_0037	SPT_0075	fatty acid/phospholipid synthesis protein PlsX	LIPOPROTEIN
SP_0038	SPT_0076	putative acyl carrier protein	LIPOPROTEIN
SP_0040	n.p.	hypothetical protein	UNKNOWN
SP_0041	SPT_0078	bacteriocin BlpU	MEMBRANE PROTEIN
SP_0042	SPT_0080	competence factor transporting permease/ATP-binding protein ComA	TRANSPORT
SP_0043	SPT_0081	competence factor transport protein ComB	TRANSPORT
SP_0044	SPT_0082	phosphoribosylaminoimidazole-succinocarboxamide synthase	NUCLEOTIDE METABOLSIM
SP_0045	SPT_0084	putative phosphoribosylformylglycinamidine synthase	NUCLEOTIDE METABOLSIM
SP_0046	SPT_0085	amidophosphoribosyltransferase	NUCLEOTIDE METABOLSIM
SP_0047	SPT_0086	phosphoribosylformylglycinamide cyclo-ligase	NUCLEOTIDE METABOLSIM
SP_0048	SPT_0087	phosphoribosylglycinamide formyltransferase	NUCLEOTIDE METABOLSIM
SP_0049	SPT_0088	putative vanZ protein	UNKNOWN
SP_0050	SPT_0089	phosphoribosylaminoimidazolecarboxamide formyltransferase/IMP cyclohydrolase	NUCLEOTIDE METABOLSIM
SP_0051	SPT_0090	phosphoribosylamine--glycine ligase	NUCLEOTIDE METABOLSIM
SP_0052	n.p.	hypothetical protein	UNKNOWN
SP_0053	SPT_0091	phosphoribosylaminoimidazole carboxylase, catalytic subunit	NUCLEOTIDE METABOLSIM
SP_0054	SPT_0092	phosphoribosylaminoimidazole carboxylase, ATPase subunit	NUCLEOTIDE METABOLSIM
SP_0055	SPT_0093	hypothetical protein	UNKNOWN
SP_0056	SPT_0094	adenylosuccinate lyase	NUCLEOTIDE METABOLSIM
SP_0057	SPT_0095	beta-N-acetylhexosaminidase	CARBOHYDRATE METABOLISM
SP_0058	SPT_0096	transcriptional regulator, GntR family	REGULATOR
SP_0059	n.p.	hypothetical protein	UNKNOWN
SP_0060	SPT_0097	glycosyl hydrolase, family 35	CARBOHYDRATE METABOLISM
SP_0061	SPT_0098	PTS system, IIB component	TRANSPORT
SP_0062	SPT_0099	PTS system, IIC component	TRANSPORT
SP_0063	SPT_0100	PTS system, IID component	TRANSPORT
SP_0064	SPT_0101	PTS system, IIA component	TRANSPORT
SP_0065	SPT_0102	sugar isomerase domain protein AgaS	CARBOHYDRATE METABOLISM
SP_0066	SPT_0103	aldose 1-epimerase	CARBOHYDRATE METABOLISM
SP_0067	n.p.	hypothetical protein	UNKNOWN
SP_0068	n.p.	hypothetical protein	UNKNOWN
SP_0069	n.p.	choline binding protein I	VARIOUS
SP_0070	n.p.	hypothetical protein	UNKNOWN
SP_0071	SPT_1181	zinc metalloprotease ZmpC	VARIOUS
SP_0072	n.p.	hypothetical protein	UNKNOWN
SP_0073	SPT_0104	conserved hypothetical protein	UNKNOWN
SP_0074	n.p.	acetyltransferase, CysE/LacA/LpxA/NodL family	CARBOHYDRATE METABOLISM
SP_0075	SPT_0109	phosphorylase, Pnp/Udp family	UNKNOWN
SP_0076	n.p.	hypothetical protein	UNKNOWN
SP_0077	n.p.	hypothetical protein	UNKNOWN
SP_0078	SPT_0111	potassium uptake protein, Trk family	TRANSPORT
SP_0079	SPT_0112	potassium uptake protein, Trk family	TRANSPORT
SP_0080	n.p.	hypothetical protein	UNKNOWN
SP_0082	SPT_0116	cell wall surface anchor family protein	VARIOUS
SP_0083	SPT_0117	DNA-binding response regulator	REGULATOR
SP_0084	SPT_0118	sensor histidine kinase	REGULATOR
SP_0085	SPT_0119	ribosomal protein S4	TRANSCRIPTION AND TRANSLATION
SP_0087	n.p.	hypothetical protein	UNKNOWN
SP_0088	SPT_0120	hypothetical protein	UNKNOWN
SP_0089	SPT_0121	hypothetical protein	UNKNOWN
SP_0090	SPT_0122	ABC transporter, permease protein	TRANSPORT
SP_0091	SPT_0123	ABC transporter, permease protein	TRANSPORT
SP_0092	SPT_0124	ABC transporter, substrate-binding protein	TRANSPORT
SP_0093	n.p.	hypothetical protein	UNKNOWN
SP_0094	n.p.	hypothetical protein	UNKNOWN
SP_0095	SPT_0125	conserved hypothetical protein	UNKNOWN
SP_0096	SPT_0126	hypothetical protein	UNKNOWN
SP_0097	SPT_0131	conserved domain protein	UNKNOWN
SP_0098	SPT_0132	hypothetical protein	UNKNOWN
SP_0099	SPT_0133	hypothetical protein	UNKNOWN
SP_0100	SPT_0134	conserved hypothetical protein	UNKNOWN
SP_0101	SPT_0135	putative transporter	TRANSPORT
SP_0102	SPT_0136	glycosyl transferase	CARBOHYDRATE METABOLISM
SP_0103	SPT_0137	putative capsular polysaccharide biosynthesis protein	CAPSULE
SP_0104	SPT_0138	hydrolase, haloacid dehalogenase-like family	VARIOUS METABOLISM AND BIOSYNTHESIS
SP_0105	SPT_0139	L-serine dehydratase, iron-sulfur-dependent, alpha subunit	CARBOHYDRATE METABOLISM
SP_0106	SPT_0140	L-serine dehydratase, iron-sulfur-dependent, beta subunit	CARBOHYDRATE METABOLISM
SP_0107	SPT_0141	LysM domain protein	MEMBRANE PROTEIN
SP_0108	SPT_0150	hypothetical protein	UNKNOWN
SP_0109	SPT_0143	putative bacteriocin	MEMBRANE PROTEIN
SP_0110	SPT_0144	hypothetical protein	UNKNOWN
SP_0111	SPT_0145	putative amino acid ABC transporter, ATP-binding protein	TRANSPORT
SP_0112	SPT_0146	putative amino acid ABC transporter, periplasmic amino acid-binding protein	TRANSPORT
SP_0114	SPT_0148	hypothetical protein	UNKNOWN
SP_0115	SPT_0149	hypothetical protein	UNKNOWN
SP_0116	SPT_0162	hypothetical protein	UNKNOWN
SP_0117	SPT_0163	pneumococcal surface protein A	VARIOUS
SP_0118	SPT_0165	tRNA (5-methylaminomethyl-2-thiouridylate)-methyltransferase	TRANSCRIPTION AND TRANSLATION
SP_0119	SPT_0166	MutT/nudix family protein	DNA TURNOVER
SP_0120	SPT_0167	glucose-inhibited division protein A	RNA TURNOVER
SP_0121	SPT_0169	metallo-beta-lactamase superfamily protein	TRANSCRIPTION AND TRANSLATION
SP_0122	SPT_0170	conserved hypothetical protein	UNKNOWN
SP_0123	SPT_0171	competence-induced protein Ccs1	VARIOUS
SP_0124	SPT_0172	hypothetical protein	UNKNOWN
SP_0125	SPT_0173	hypothetical protein	UNKNOWN
SP_0126	n.p.	hypothetical protein	UNKNOWN
SP_0127	SPT_0174	conserved hypothetical protein	UNKNOWN
SP_0128	SPT_0175	putative ribosomal-protein-alanine acetyltransferase	TRANSCRIPTION AND TRANSLATION
SP_0129	SPT_0176	DNA-binding/iron metalloprotein/AP endonuclease	VARIOUS
SP_0133	n.p.	hypothetical protein	UNKNOWN
SP_0134	n.p.	hypothetical protein	UNKNOWN
SP_0135	n.p.	putative glycosyl transferase	UNKNOWN
SP_0136	SPT_0181	glycosyl transferase, family 2	UNKNOWN
SP_0137	SPT_0182	ABC transporter, ATP-binding protein	TRANSPORT
SP_0138	SPT_0184	hypothetical protein	UNKNOWN
SP_0139	SPT_0185	conserved domain protein	UNKNOWN
SP_0141	SPT_0188	transcriptional regulator	REGULATOR
SP_0142	n.p.	hypothetical protein	UNKNOWN
SP_0143	n.p.	conserved domain protein	UNKNOWN
SP_0144	SPT_0190	hypothetical protein	UNKNOWN
SP_0145	SPT_0191	conserved hypothetical protein	UNKNOWN
SP_0146	SPT_0193	conserved hypothetical protein	UNKNOWN
SP_0147	SPT_0194	hypothetical protein	UNKNOWN
SP_0148	SPT_0195	ABC transporter, substrate-binding protein	TRANSPORT
SP_0149	SPT_0196	lipoprotein	TRANSPORT
SP_0150	SPT_0197	peptidase, M20/M25/M40 family	AMINO ACID METABOLSIM
SP_0151	SPT_0198	ABC transporter, ATP-binding protein	TRANSPORT
SP_0152	SPT_0199	putative ABC transporter, permease protein	TRANSPORT
SP_0153	SPT_0200	putative membrane protein	UNKNOWN
SP_0154	SPT_0201	hypothetical protein	UNKNOWN
SP_0155	SPT_0202	putative sensor histidine kinase	REGULATOR
SP_0156	SPT_0203	DNA-binding response regulator	REGULATOR
SP_0157	SPT_0204	hypothetical protein	UNKNOWN
SP_0158	SPT_0205	NrdI family protein	VARIOUS
SP_0159	SPT_0207	conserved hypothetical protein	UNKNOWN
SP_0160	SPT_0208	conserved domain protein	UNKNOWN
SP_0161	SPT_0209	conserved domain protein	UNKNOWN
SP_0162	n.p.	hypothetical protein	UNKNOWN
SP_0163	n.p.	putative transcriptional regulator PlcR	REGULATOR
SP_0164	n.p.	hypothetical protein	UNKNOWN
SP_0165	n.p.	flavoprotein	VARIOUS METABOLISM AND BIOSYNTHESIS
SP_0166	n.p.	pyridoxal-dependent decarboxylase, Orn/Lys/Arg family	AMINO ACID METABOLSIM
SP_0167	n.p.	hypothetical protein	UNKNOWN
SP_0168	n.p.	putative macrolide efflux protein	TRANSPORT
SP_0170	n.p.	hypothetical protein	UNKNOWN
SP_0171	n.p.	ROK family protein	UNKNOWN
SP_0172	n.p.	hypothetical protein	UNKNOWN
SP_0173	SPT_0211	DNA mismatch repair protein HexB	DNA TURNOVER
SP_0174	SPT_2123	hypothetical protein	UNKNOWN
SP_0175	SPT_0212	6,7-dimethyl-8-ribityllumazine synthase	VARIOUS METABOLISM AND BIOSYNTHESIS
SP_0176	SPT_0213	3,4-dihydroxy-2-butanone 4-phosphate synthase/GTP cyclohydrolase II	VARIOUS METABOLISM AND BIOSYNTHESIS
SP_0177	SPT_0214	riboflavin synthase, alpha subunit	VARIOUS METABOLISM AND BIOSYNTHESIS
SP_0178	SPT_0215	riboflavin biosynthesis protein RibD	VARIOUS METABOLISM AND BIOSYNTHESIS
SP_0179	SPT_0216	Holliday junction DNA helicase RuvA	DNA TURNOVER
SP_0180	SPT_0217	DNA-3-methyladenine glycosylase I	DNA TURNOVER
SP_0181	SPT_0218	conserved hypothetical protein	UNKNOWN
SP_0182	SPT_0219	MccC family protein	UNKNOWN
SP_0183	n.p.	hypothetical protein	UNKNOWN
SP_0184	SPT_0220	hypothetical protein	UNKNOWN
SP_0185	SPT_0221	magnesium transporter, CorA family	TRANSPORT
SP_0186	SPT_0238	excinuclease ABC, subunit A	DNA TURNOVER
SP_0187	SPT_0239	peptidase M24 family protein	UNKNOWN
SP_0188	n.p.	hypothetical protein	UNKNOWN
SP_0189	SPT_0240	transcriptional regulator	REGULATOR
SP_0190	n.p.	hypothetical protein	UNKNOWN
SP_0191	SPT_0241	hypothetical protein	UNKNOWN
SP_0192	SPT_0242	conserved hypothetical protein	UNKNOWN
SP_0194	SPT_0244	conserved hypothetical protein	UNKNOWN
SP_0195	n.p.	hypothetical protein	UNKNOWN
SP_0196	n.p.	hypothetical protein	UNKNOWN
SP_0197	SPT_0245	putative dihydrofolate synthetase	VARIOUS METABOLISM AND BIOSYNTHESIS
SP_0198	SPT_0246	hypothetical protein	UNKNOWN
SP_0199	SPT_0247	cardiolipin synthetase	LIPOPROTEIN
SP_0200	SPT_0248	competence-induced protein Ccs4	UNKNOWN
SP_0201	n.p.	hypothetical protein	UNKNOWN
SP_0202	SPT_0249	anaerobic ribonucleoside-triphosphate reductase	NUCLEOTIDE METABOLSIM
SP_0203	SPT_0251	hypothetical protein	UNKNOWN
SP_0204	SPT_0252	acetyltransferase, GNAT family	VARIOUS METABOLISM AND BIOSYNTHESIS
SP_0205	SPT_0253	anaerobic ribonucleoside-triphosphate reductase activating protein	NUCLEOTIDE METABOLSIM
SP_0206	n.p.	hypothetical protein	UNKNOWN
SP_0207	SPT_0254	conserved domain protein	UNKNOWN
SP_0208	SPT_0255	ribosomal protein S10	TRANSCRIPTION AND TRANSLATION
SP_0209	SPT_0256	ribosomal protein L3	TRANSCRIPTION AND TRANSLATION
SP_0210	SPT_0257	ribosomal protein L4	TRANSCRIPTION AND TRANSLATION
SP_0211	SPT_0258	ribosomal protein L23	TRANSCRIPTION AND TRANSLATION
SP_0212	SPT_0259	ribosomal protein L2	TRANSCRIPTION AND TRANSLATION
SP_0213	SPT_0260	ribosomal protein S19	TRANSCRIPTION AND TRANSLATION
SP_0214	SPT_0261	ribosomal protein L22	TRANSCRIPTION AND TRANSLATION
SP_0215	SPT_0262	ribosomal protein S3	TRANSCRIPTION AND TRANSLATION
SP_0216	SPT_0263	ribosomal protein L16	TRANSCRIPTION AND TRANSLATION
SP_0217	SPT_0264	ribosomal protein L29	TRANSCRIPTION AND TRANSLATION
SP_0218	SPT_0265	ribosomal protein S17	TRANSCRIPTION AND TRANSLATION
SP_0219	SPT_0266	ribosomal protein L14	TRANSCRIPTION AND TRANSLATION
SP_0220	SPT_0267	ribosomal protein L24	TRANSCRIPTION AND TRANSLATION
SP_0221	SPT_0268	ribosomal protein L5	TRANSCRIPTION AND TRANSLATION
SP_0222	SPT_0269	ribosomal protein S14	TRANSCRIPTION AND TRANSLATION
SP_0223	n.p.	hypothetical protein	UNKNOWN
SP_0224	SPT_0270	ribosomal protein S8	TRANSCRIPTION AND TRANSLATION
SP_0225	SPT_0271	ribosomal protein L6	TRANSCRIPTION AND TRANSLATION
SP_0226	SPT_0272	ribosomal protein L18	TRANSCRIPTION AND TRANSLATION
SP_0227	SPT_0273	ribosomal protein S5	TRANSCRIPTION AND TRANSLATION
SP_0228	SPT_0274	ribosomal protein L30	TRANSCRIPTION AND TRANSLATION
SP_0229	SPT_0275	ribosomal protein L15	TRANSCRIPTION AND TRANSLATION
SP_0230	SPT_0276	preprotein translocase, SecY subunit	TRANSPORT
SP_0231	SPT_0277	adenylate kinase	NUCLEOTIDE METABOLSIM
SP_0232	SPT_0278	translation initiation factor IF-1	TRANSCRIPTION AND TRANSLATION
SP_0233	SPT_0279	ribosomal protein L36	TRANSCRIPTION AND TRANSLATION
SP_0234	SPT_0280	ribosomal protein S13	TRANSCRIPTION AND TRANSLATION
SP_0235	SPT_0281	ribosomal protein S11	TRANSCRIPTION AND TRANSLATION
SP_0236	SPT_0282	DNA-directed RNA polymerase, alpha subunit	RNA TURNOVER
SP_0237	SPT_0283	ribosomal protein L17	TRANSCRIPTION AND TRANSLATION
SP_0238	SPT_0284	ACT domain protein	UNKNOWN
SP_0239	SPT_0285	conserved hypothetical protein	UNKNOWN
SP_0240	SPT_0286	phosphoglycerate mutase family protein	CARBOHYDRATE METABOLISM
SP_0242	SPT_0289	ABC transporter, ATP-binding protein	TRANSPORT
SP_0243	n.p.	iron ABC transporter, iron-binding protein	TRANSPORT
SP_0244	n.p.	hypothetical protein	UNKNOWN
SP_0245	SPT_0293	putative pyruvate formate-lyase-activating enzyme	CARBOHYDRATE METABOLISM
SP_0246	SPT_0294	transcriptional regulator, DeoR family	REGULATOR
SP_0247	SPT_0295	transcriptional regulator	REGULATOR
SP_0248	SPT_0296	PTS system, IIA component	TRANSPORT
SP_0249	SPT_0297	PTS system, IIB component	TRANSPORT
SP_0250	SPT_0298	PTS system, IIC component	TRANSPORT
SP_0251	SPT_0299	putative formate acetyltransferase	CARBOHYDRATE METABOLISM
SP_0252	SPT_0300	transaldolase family protein	AMINO ACID METABOLSIM
SP_0253	SPT_0301	glycerol dehydrogenase	CARBOHYDRATE METABOLISM
SP_0254	SPT_0302	leucyl-tRNA synthetase	AMINO ACID METABOLSIM
SP_0255	SPT_0304	acetyltransferase, GNAT family	VARIOUS METABOLISM AND BIOSYNTHESIS
SP_0256	SPT_0305	acetyltransferase, GNAT family	VARIOUS METABOLISM AND BIOSYNTHESIS
SP_0258	n.p.	hypothetical protein	UNKNOWN
SP_0259	SPT_0306	Holliday junction DNA helicase RuvB	DNA TURNOVER
SP_0260	n.p.	conserved hypothetical protein	UNKNOWN
SP_0261	SPT_0308	undecaprenyl diphosphate synthase	VARIOUS METABOLISM AND BIOSYNTHESIS
SP_0262	SPT_0309	phosphatidate cytidylyltransferase	MEMBRANE PROTEIN
SP_0263	SPT_0310	eep protein	UNKNOWN
SP_0264	SPT_0311	prolyl-tRNA synthetase	TRANSCRIPTION AND TRANSLATION
SP_0265	SPT_0312	glycosyl hydrolase, family 1	CARBOHYDRATE METABOLISM
SP_0266	SPT_0313	glucosamine--fructose-6-phosphate aminotransferase, isomerizing	CARBOHYDRATE METABOLISM
SP_0267	SPT_0314	putative oxidoreductase	UNKNOWN
SP_0268	SPT_0315	putative alkaline amylopullulanase	CARBOHYDRATE METABOLISM
SP_0269	n.p.	hypothetical protein	UNKNOWN
SP_0270	n.p.	hypothetical protein	UNKNOWN
SP_0271	SPT_0316	ribosomal protein S12	TRANSCRIPTION AND TRANSLATION
SP_0272	SPT_0317	ribosomal protein S7	TRANSCRIPTION AND TRANSLATION
SP_0273	SPT_0318	translation elongation factor G	TRANSCRIPTION AND TRANSLATION
SP_0274	SPT_0319	DNA polymerase III, alpha subunit, Gram-positive type	DNA TURNOVER
SP_0276	SPT_0321	conserved hypothetical protein	UNKNOWN
SP_0277	SPT_0322	hypothetical protein	UNKNOWN
SP_0278	SPT_0323	aminopeptidase PepS	VARIOUS METABOLISM AND BIOSYNTHESIS
SP_0279	SPT_0324	conserved hypothetical protein	UNKNOWN
SP_0280	SPT_0325	ribosomal small subunit pseudouridine synthase A	TRANSCRIPTION AND TRANSLATION
SP_0281	SPT_0326	aminopeptidase C	VARIOUS METABOLISM AND BIOSYNTHESIS
SP_0282	SPT_0327	PTS system, mannose-specific IID component	TRANSPORT
SP_0283	SPT_0328	PTS system, mannose-specific IIC component	TRANSPORT
SP_0284	SPT_0329	PTS system, mannose-specific IIAB components	TRANSPORT
SP_0285	SPT_0330	alcohol dehydrogenase, zinc-containing	CARBOHYDRATE METABOLISM
SP_0286	SPT_0332	Cof family protein	UNKNOWN
SP_0287	SPT_0333	xanthine/uracil permease family protein	VARIOUS METABOLISM AND BIOSYNTHESIS
SP_0288	SPT_0334	conserved hypothetical protein	UNKNOWN
SP_0289	SPT_0335	dihydropteroate synthase	VARIOUS METABOLISM AND BIOSYNTHESIS
SP_0290	SPT_0336	dihydrofolate synthetase	VARIOUS METABOLISM AND BIOSYNTHESIS
SP_0291	SPT_0337	GTP cyclohydrolase I	VARIOUS METABOLISM AND BIOSYNTHESIS
SP_0292	SPT_0338	bifunctional folate synthesis protein	VARIOUS METABOLISM AND BIOSYNTHESIS
SP_0293	SPT_0339	hypothetical protein	UNKNOWN
SP_0294	SPT_0340	ribosomal protein L13	TRANSCRIPTION AND TRANSLATION
SP_0295	SPT_0341	ribosomal protein S9	TRANSCRIPTION AND TRANSLATION
SP_0296	SPT_0342	hypothetical protein	UNKNOWN
SP_0297	n.p.	hypothetical protein	UNKNOWN
SP_0298	n.p.	conserved hypothetical protein	UNKNOWN
SP_0302	SPT_0353	conserved domain protein	UNKNOWN
SP_0303	SPT_0354	6-phospho-beta-glucosidase	CARBOHYDRATE METABOLISM
SP_0304	SPT_0355	conserved hypothetical protein	UNKNOWN
SP_0305	SPT_0356	PTS system, IIB component	TRANSPORT
SP_0306	SPT_0357	putative transcriptional regulator	REGULATOR
SP_0307	n.p.	PTS system, IIA component	TRANSPORT
SP_0308	SPT_0358	PTS system, IIA component	TRANSPORT
SP_0309	SPT_0359	hypothetical protein	UNKNOWN
SP_0310	SPT_0360	PTS system, IIC component	TRANSPORT
SP_0311	SPT_0361	hypothetical protein	UNKNOWN
SP_0312	SPT_0362	glycosyl hydrolase, family 31	UNKNOWN
SP_0313	SPT_0363	glutathione peroxidase	AMINO ACID METABOLSIM
SP_0314	SPT_0364	hyaluronidase	VARIOUS
SP_0316	n.p.	hypothetical protein	UNKNOWN
SP_0317	SPT_0366	4-hydroxy-2-oxoglutarate aldolase/2-dehydro-3-deoxyphosphogluconate aldolase	CARBOHYDRATE METABOLISM
SP_0318	SPT_0367	carbohydrate kinase, PfkB family	CARBOHYDRATE METABOLISM
SP_0319	SPT_0368	conserved domain protein	UNKNOWN
SP_0320	SPT_0369	gluconate 5-dehydrogenase	CARBOHYDRATE METABOLISM
SP_0321	SPT_0370	PTS system, IIA component	TRANSPORT
SP_0322	SPT_0371	glucuronyl hydrolase	VARIOUS
SP_0323	SPT_0372	PTS system, IIB component	TRANSPORT
SP_0324	SPT_0373	PTS system, IIC component	TRANSPORT
SP_0325	SPT_0374	PTS system, IID component	TRANSPORT
SP_0326	SPT_0375	preprotein translocase, YajC subunit	TRANSPORT
SP_0327	SPT_0376	hypothetical protein	UNKNOWN
SP_0329	n.p.	hypothetical protein	UNKNOWN
SP_0330	SPT_0377	sugar binding transcriptional regulator RegR	REGULATOR
SP_0332	SPT_0382	hypothetical protein	UNKNOWN
SP_0333	SPT_0383	putative transcriptional regulator	REGULATOR
SP_0334	SPT_0384	yllC protein	MEMBRANE PROTEIN
SP_0335	SPT_0385	cell division protein FtsL	CELL DIVISION
SP_0336	SPT_0386	penicillin-binding protein 2X	PEPTIDOGLYCAN
SP_0337	SPT_0387	phospho-N-acetylmuramoyl-pentapeptide-transferase	PEPTIDOGLYCAN
SP_0338	SPT_0388	putative ATP-dependent Clp protease, ATP-binding subunit	TRANSCRIPTION AND TRANSLATION
SP_0340	SPT_0389	autoinducer-2 production protein	VARIOUS METABOLISM AND BIOSYNTHESIS
SP_0341	SPT_0390	hypothetical protein	UNKNOWN
SP_0342	SPT_0391	glucan 1,6-alpha-glucosidase	CARBOHYDRATE METABOLISM
SP_0346	SPT_0392	capsular polysaccharide biosynthesis protein Cps4A	CAPSULE
SP_0347	SPT_0393	capsular polysaccharide biosynthesis protein Cps4B	CAPSULE
SP_0348	SPT_0394	capsular polysaccharide biosynthesis protein Cps4C	CAPSULE
SP_0349	SPT_0395	capsular polysaccharide biosynthesis protein Cps4D	CAPSULE
SP_0350	n.p.	capsular polysaccharide biosynthesis protein Cps4E	CAPSULE
SP_0351	n.p.	capsular polysaccharide biosynthesis protein Cps4F	CAPSULE
SP_0352	n.p.	capsular polysaccharide biosynthesis protein Cps4G	CAPSULE
SP_0353	n.p.	capsular polysaccharide biosynthesis protein Cps4H	CAPSULE
SP_0354	n.p.	putative membrane protein	VARIOUS METABOLISM AND BIOSYNTHESIS
SP_0355	n.p.	hypothetical protein	VARIOUS METABOLISM AND BIOSYNTHESIS
SP_0356	n.p.	putative polysaccharide transporter	TRANSPORT
SP_0357	SPT_0402	UDP-N-acetylglucosamine-2-epimerase	CAPSULE
SP_0358	n.p.	capsular polysaccharide biosynthesis protein Cps4J	CAPSULE
SP_0359	n.p.	capsular polysaccharide biosynthesis protein Cps4K	CAPSULE
SP_0360	n.p.	UDP-N-acetylglucosamine 2-epimerase	CAPSULE
SP_0366	SPT_0410	oligopeptide ABC transporter, oligopeptide-binding protein AliA	TRANSPORT
SP_0367	n.p.	hypothetical protein	UNKNOWN
SP_0368	SPT_0411	cell wall surface anchor family protein	VARIOUS
SP_0369	SPT_0412	penicillin-binding protein 1A	PEPTIDOGLYCAN
SP_0370	SPT_0413	recombination protein U	DNA TURNOVER
SP_0371	SPT_0414	conserved hypothetical protein	UNKNOWN
SP_0372	SPT_0415	conserved hypothetical protein	UNKNOWN
SP_0373	SPT_0416	conserved hypothetical protein	UNKNOWN
SP_0374	SPT_0417	hypothetical protein	UNKNOWN
SP_0375	SPT_0418	6-phosphogluconate dehydrogenase, decarboxylating	CARBOHYDRATE METABOLISM
SP_0376	SPT_0419	DNA-binding response regulator	REGULATOR
SP_0377	SPT_0420	choline binding protein C	VARIOUS
SP_0378	SPT_0421	choline binding protein J	VARIOUS
SP_0379	SPT_0422	conserved hypothetical protein	UNKNOWN
SP_0380	SPT_0423	hypothetical protein	UNKNOWN
SP_0381	SPT_0426	mevalonate kinase	VARIOUS METABOLISM AND BIOSYNTHESIS
SP_0382	SPT_0427	diphosphomevalonate decarboxylase	VARIOUS METABOLISM AND BIOSYNTHESIS
SP_0383	SPT_0428	phosphomevalonate kinase	VARIOUS METABOLISM AND BIOSYNTHESIS
SP_0384	SPT_0429	FMN-dependent dehydrogenase family protein	VARIOUS METABOLISM AND BIOSYNTHESIS
SP_0385	SPT_0430	conserved hypothetical protein	REGULATOR
SP_0386	SPT_0431	putative sensor histidine kinase	REGULATOR
SP_0387	SPT_0432	DNA-binding response regulator	REGULATOR
SP_0389	n.p.	hypothetical protein	UNKNOWN
SP_0390	SPT_0436	choline binding protein G	VARIOUS
SP_0391	n.p.	choline binding protein F	VARIOUS
SP_0394	n.p.	PTS system, mannitol-specific IIBC components	TRANSPORT
SP_0395	n.p.	putative transcriptional regulator	REGULATOR
SP_0396	n.p.	PTS system, mannitol-specific IIA component	TRANSPORT
SP_0397	n.p.	mannitol-1-phosphate 5-dehydrogenase	CARBOHYDRATE METABOLISM
SP_0398	n.p.	hypothetical protein	UNKNOWN
SP_0400	SPT_0438	trigger factor	TRANSCRIPTION AND TRANSLATION
SP_0401	SPT_0439	putative helicase	DNA TURNOVER
SP_0402	SPT_0440	signal peptidase I	TRANSPORT
SP_0403	SPT_0441	ribonuclease HIII	RNA TURNOVER
SP_0404	SPT_0442	hypothetical protein	UNKNOWN
SP_0405	SPT_0443	conserved hypothetical protein	UNKNOWN
SP_0406	SPT_0444	MutS2 family protein	DNA TURNOVER
SP_0407	n.p.	hypothetical protein	UNKNOWN
SP_0408	SPT_0445	sodium:alanine symporter family protein	TRANSPORT
SP_0409	SPT_0446	conserved hypothetical protein	UNKNOWN
SP_0410	SPT_0447	putative exfoliative toxin	TRANSPORT
SP_0411	SPT_0448	seryl-tRNA synthetase	AMINO ACID METABOLSIM
SP_0412	SPT_0449	conserved hypothetical protein	UNKNOWN
SP_0413	SPT_0450	aspartate kinase	AMINO ACID METABOLSIM
SP_0414	n.p.	hypothetical protein	UNKNOWN
SP_0415	SPT_0452	enoyl-CoA hydratase/isomerase family protein	AMINO ACID METABOLSIM
SP_0416	SPT_0453	transcriptional regulator, MarR family	REGULATOR
SP_0417	SPT_0454	3-oxoacyl-(acyl-carrier-protein) synthase III	LIPOPROTEIN
SP_0418	SPT_0455	acyl carrier protein	LIPOPROTEIN
SP_0419	SPT_0456	enoyl-(acyl-carrier-protein) reductase	LIPOPROTEIN
SP_0420	SPT_0457	malonyl CoA-acyl carrier protein transacylase	LIPOPROTEIN
SP_0421	SPT_0458	3-oxoacyl-[acyl-carrier protein] reductase	LIPOPROTEIN
SP_0422	SPT_0459	3-oxoacyl-(acyl-carrier-protein) synthase II	LIPOPROTEIN
SP_0423	SPT_0460	acetyl-CoA carboxylase, bitoin carboxyl carrier protein	CARBOHYDRATE METABOLISM
SP_0424	SPT_0461	(3R)-hydroxymyristoyl-(acyl-carrier-protein) dehydratase	LIPOPROTEIN
SP_0425	SPT_0462	acetyl-CoA carboxylase, biotin carboxylase	CARBOHYDRATE METABOLISM
SP_0426	SPT_0463	acetyl-CoA carboxylase, carboxyl transferase, beta subunit	CARBOHYDRATE METABOLISM
SP_0427	SPT_0464	acetyl-CoA carboxylase, carboxyl transferase, alpha subunit	CARBOHYDRATE METABOLISM
SP_0428	n.p.	hypothetical protein	UNKNOWN
SP_0429	SPT_0465	hypothetical protein	UNKNOWN
SP_0430	SPT_0467	hypothetical protein	UNKNOWN
SP_0431	n.p.	conserved domain protein	UNKNOWN
SP_0433	SPT_0468	N utilization substance protein B	RNA TURNOVER
SP_0434	SPT_0469	conserved hypothetical protein	TRANSCRIPTION AND TRANSLATION
SP_0435	SPT_0470	translation elongation factor P	TRANSCRIPTION AND TRANSLATION
SP_0436	SPT_0473	glutamyl-tRNA(Gln) amidotransferase, B subunit	AMINO ACID METABOLSIM
SP_0437	SPT_0474	glutamyl-tRNA(Gln) amidotransferase, A subunit	AMINO ACID METABOLSIM
SP_0438	SPT_0475	glutamyl-tRNA(Gln) amidotransferase, C subunit	AMINO ACID METABOLSIM
SP_0439	SPT_0476	peptide chain release factor 3	TRANSCRIPTION AND TRANSLATION
SP_0441	SPT_0478	ribosomal protein L28	TRANSCRIPTION AND TRANSLATION
SP_0442	SPT_0479	conserved hypothetical protein	UNKNOWN
SP_0443	SPT_0480	conserved hypothetical protein	UNKNOWN
SP_0444	n.p.	hypothetical protein	UNKNOWN
SP_0445	SPT_0481	acetolactate synthase, large subunit, biosynthetic type	VARIOUS METABOLISM AND BIOSYNTHESIS
SP_0446	SPT_0482	acetolactate synthase, small subunit	VARIOUS METABOLISM AND BIOSYNTHESIS
SP_0447	SPT_0483	ketol-acid reductoisomerase	AMINO ACID METABOLSIM
SP_0448	SPT_0484	hypothetical protein	UNKNOWN
SP_0449	SPT_0485	hypothetical protein	UNKNOWN
SP_0450	SPT_0486	threonine dehydratase	AMINO ACID METABOLSIM
SP_0451	SPT_0488	hypothetical protein	UNKNOWN
SP_0452	SPT_0489	amino acid ABC transporter, ATP-binding protein	TRANSPORT
SP_0453	SPT_0490	amino acid ABC transporter, amino acid-binding protein/permease protein	TRANSPORT
SP_0454	SPT_0492	hypothetical protein	UNKNOWN
SP_0455	SPT_0491	hypothetical protein	UNKNOWN
SP_0457	SPT_0495	bacitracin resistance protein	PEPTIDOGLYCAN
SP_0458	SPT_0497	DNA polymerase IV	DNA TURNOVER
SP_0459	SPT_0498	formate acetyltransferase	CARBOHYDRATE METABOLISM
SP_0461	SPT_0500	putative transcriptional regulator	REGULATOR
SP_0462	SPT_0501	cell wall surface anchor family protein	VARIOUS
SP_0463	SPT_0503	cell wall surface anchor family protein	VARIOUS
SP_0464	SPT_0504	cell wall surface anchor family protein	VARIOUS
SP_0465	n.p.	hypothetical protein	UNKNOWN
SP_0466	SPT_0505	putative sortase	VARIOUS
SP_0467	SPT_0506	putative sortase	VARIOUS
SP_0468	SPT_0507	putative sortase	VARIOUS
SP_0470	SPT_0511	hypothetical protein	UNKNOWN
SP_0471	SPT_0512	conserved hypothetical protein	UNKNOWN
SP_0472	n.p.	hypothetical protein	UNKNOWN
SP_0473	SPT_0514	putative regulator	REGULATOR
SP_0474	SPT_0515	PTS system, cellobiose-specific IIC component	TRANSPORT
SP_0475	SPT_0516	hypothetical protein	UNKNOWN
SP_0476	SPT_0517	PTS system, lactose-specific IIA component	TRANSPORT
SP_0477	SPT_0518	6-phospho-beta-galactosidase	CARBOHYDRATE METABOLISM
SP_0478	SPT_0519	PTS system, lactose-specific IIBC components	TRANSPORT
SP_0479	SPT_0520	potassium uptake protein, Trk family	TRANSPORT
SP_0480	SPT_0521	potassium uptake protein, Trk family	TRANSPORT
SP_0481	SPT_0522	conserved hypothetical protein	UNKNOWN
SP_0482	SPT_0523	conserved hypothetical protein	UNKNOWN
SP_0483	SPT_0525	ABC transporter, ATP-binding protein	TRANSPORT
SP_0484	SPT_0526	cobalt transport protein	TRANSPORT
SP_0486	SPT_0527	RNA methyltransferase, TrmH family	TRANSCRIPTION AND TRANSLATION
SP_0487	n.p.	hypothetical protein	UNKNOWN
SP_0488	SPT_0528	conserved hypothetical protein	UNKNOWN
SP_0489	SPT_0529	PAP2 family protein	UNKNOWN
SP_0490	SPT_0530	hypothetical protein	UNKNOWN
SP_0491	n.p.	hypothetical protein	UNKNOWN
SP_0492	SPT_0531	conserved domain protein	UNKNOWN
SP_0493	SPT_0532	putative DNA-directed RNA polymerase, delta subunit	NUCLEOTIDE METABOLSIM
SP_0494	SPT_0533	CTP synthase	NUCLEOTIDE METABOLSIM
SP_0496	SPT_0534	Na/Pi cotransporter II-related protein	TRANSPORT
SP_0497	n.p.	hypothetical protein	UNKNOWN
SP_0498	SPT_0535	endo-beta-N-acetylglucosaminidase	VARIOUS METABOLISM AND BIOSYNTHESIS
SP_0499	SPT_0536	phosphoglycerate kinase	CARBOHYDRATE METABOLISM
SP_0500	SPT_0537	conserved domain protein	MEMBRANE PROTEIN
SP_0501	SPT_0538	transcriptional regulator, MerR family	REGULATOR
SP_0502	SPT_0539	glutamine synthetase, type I	AMINO ACID METABOLSIM
SP_0503	SPT_0540	hypothetical protein	UNKNOWN
SP_0504	n.p.	hypothetical protein	UNKNOWN
SP_0505	n.p.	putative type I restriction-modification system, S subunit	VARIOUS
SP_0507	n.p.	putative type I restriction-modification system, S subunit	VARIOUS
SP_0508	SPT_0542	type I restriction-modification system, S subunit	VARIOUS
SP_0509	SPT_0544	type I restriction-modification system, M subunit	VARIOUS
SP_0510	SPT_0545	type I restriction-modification system, R subunit	VARIOUS
SP_0511	SPT_0546	hypothetical protein	UNKNOWN
SP_0512	n.p.	hypothetical protein	UNKNOWN
SP_0513	n.p.	hypothetical protein	UNKNOWN
SP_0514	SPT_0547	hypothetical protein	UNKNOWN
SP_0515	SPT_0548	heat-inducible transcription repressor HrcA	REGULATOR
SP_0516	SPT_0549	heat shock protein GrpE	VARIOUS
SP_0517	SPT_0550	dnaK protein	TRANSCRIPTION AND TRANSLATION
SP_0518	n.p.	hypothetical protein	UNKNOWN
SP_0519	SPT_0552	dnaJ protein	PROTEIN TURNOVER
SP_0520	SPT_0554	hypothetical protein	UNKNOWN
SP_0521	SPT_0555	HIT family protein	UNKNOWN
SP_0522	SPT_0556	ABC transporter, ATP-binding protein	TRANSPORT
SP_0523	SPT_0557	putative ABC transporter, permease protein	TRANSPORT
SP_0524	SPT_0558	BlpT protein, fusion	UNKNOWN
SP_0525	SPT_0560	BlpS protein	REGULATOR
SP_0526	SPT_0561	response regulator BlpR	REGULATOR
SP_0527	SPT_0562	putative sensor histidine kinase BlpH	REGULATOR
SP_0528	SPT_0564	peptide pheromone BlpC	VARIOUS
SP_0529	SPT_0565	BlpC ABC transporter	TRANSPORT
SP_0531	n.p.	bacteriocin BlpI	MEMBRANE PROTEIN
SP_0532	n.p.	bacteriocin BlpJ	MEMBRANE PROTEIN
SP_0533	n.p.	bacteriocin BlpK	MEMBRANE PROTEIN
SP_0534	n.p.	hypothetical protein	UNKNOWN
SP_0535	n.p.	hypothetical protein	UNKNOWN
SP_0536	SPT_0572	immunity protein BlpL	VARIOUS
SP_0539	SPT_0576	bacteriocin BlpM	MEMBRANE PROTEIN
SP_0540	n.p.	BlpN protein	MEMBRANE PROTEIN
SP_0541	SPT_0568	bacteriocin BlpO	MEMBRANE PROTEIN
SP_0542	n.p.	hypothetical protein	UNKNOWN
SP_0543	n.p.	hypothetical protein	UNKNOWN
SP_0544	n.p.	immunity protein BlpX	VARIOUS
SP_0545	SPT_0577	immunity protein BlpY	VARIOUS
SP_0546	n.p.	BlpZ protein, fusion	UNKNOWN
SP_0547	SPT_0579	conserved domain protein	UNKNOWN
SP_0548	n.p.	hypothetical protein	UNKNOWN
SP_0549	SPT_0580	conserved hypothetical protein	UNKNOWN
SP_0550	SPT_0581	trmB tRNA (guanine-N(7)-)-methyltransferase	TRANSCRIPTION AND TRANSLATION
SP_0552	SPT_0582	SP14.3 protein	PROTEIN TURNOVER
SP_0553	SPT_0583	N utilization substance protein A	RNA TURNOVER
SP_0554	SPT_0584	conserved hypothetical protein	UNKNOWN
SP_0555	SPT_0585	ribosomal protein L7A family	TRANSCRIPTION AND TRANSLATION
SP_0556	SPT_0586	translation initiation factor IF-2	TRANSCRIPTION AND TRANSLATION
SP_0557	SPT_0587	ribosome-binding factor A	TRANSCRIPTION AND TRANSLATION
SP_0558	SPT_0588	conserved hypothetical protein	UNKNOWN
SP_0559	SPT_0589	hypothetical protein	UNKNOWN
SP_0560	n.p.	hypothetical protein	UNKNOWN
SP_0561	SPT_0592	conserved domain protein	UNKNOWN
SP_0562	SPT_0593	conserved hypothetical protein	UNKNOWN
SP_0563	SPT_0594	hypothetical protein	UNKNOWN
SP_0564	SPT_0595	hypothetical protein	UNKNOWN
SP_0565	SPT_0596	conserved domain protein	UNKNOWN
SP_0566	SPT_0597	acetyltransferase, GNAT family	VARIOUS METABOLISM AND BIOSYNTHESIS
SP_0567	SPT_0598	conserved domain protein	UNKNOWN
SP_0568	SPT_0599	valyl-tRNA synthetase	AMINO ACID METABOLSIM
SP_0570	n.p.	conserved domain protein	UNKNOWN
SP_0571	SPT_0602	cell filamentation protein Fic-related protein	CELL DIVISION
SP_0573	n.p.	hypothetical protein	UNKNOWN
SP_0574	n.p.	hypothetical protein	UNKNOWN
SP_0575	SPT_0605	putative helicase	DNA TURNOVER
SP_0576	SPT_0606	transcription antiterminator Lict	TRANSCRIPTION AND TRANSLATION
SP_0577	SPT_0607	PTS system, beta-glucosides-specific IIABC components	TRANSPORT
SP_0578	SPT_0608	6-phospho-beta-glucosidase	CARBOHYDRATE METABOLISM
SP_0579	SPT_0609	phenylalanyl-tRNA synthetase, alpha subunit	AMINO ACID METABOLSIM
SP_0580	SPT_0610	acetyltransferase, GNAT family	VARIOUS METABOLISM AND BIOSYNTHESIS
SP_0581	SPT_0611	phenylalanyl-tRNA synthetase, beta subunit	AMINO ACID METABOLSIM
SP_0582	SPT_0612	hypothetical protein	UNKNOWN
SP_0584	n.p.	putative transcriptional regulator	REGULATOR
SP_0585	SPT_0615	5-methyltetrahydropteroyltriglutamate--homocysteine methyltransferase	AMINO ACID METABOLSIM
SP_0586	SPT_0616	putative 5,10-methylenetetrahydrofolate reductase	VARIOUS METABOLISM AND BIOSYNTHESIS
SP_0587	n.p.	hypothetical protein	UNKNOWN
SP_0588	SPT_0617	polyribonucleotide nucleotidyltransferase	NUCLEOTIDE METABOLSIM
SP_0589	SPT_0618	serine acetyltransferase	AMINO ACID METABOLSIM
SP_0590	SPT_0619	acetyltransferase, GNAT family	VARIOUS METABOLISM AND BIOSYNTHESIS
SP_0591	SPT_0620	cysteinyl-tRNA synthetase	AMINO ACID METABOLSIM
SP_0592	SPT_0621	conserved hypothetical protein	TRANSCRIPTION AND TRANSLATION
SP_0593	SPT_0622	leucine-rich protein	UNKNOWN
SP_0595	SPT_0624	hypothetical protein	UNKNOWN
SP_0596	n.p.	hypothetical protein	UNKNOWN
SP_0598	n.p.	hypothetical protein	UNKNOWN
SP_0599	SPT_0626	transmembrane protein Vexp1	TRANSPORT
SP_0600	SPT_0627	ABC transporter, ATP-binding protein Vexp2	TRANSPORT
SP_0601	SPT_0628	transmembrane protein Vexp3	TRANSPORT
SP_0602	n.p.	pep27 protein	UNKNOWN
SP_0603	SPT_0629	DNA-binding response regulator VncR	REGULATOR
SP_0604	SPT_0630	sensor histidine kinase VncS	REGULATOR
SP_0605	SPT_0631	fructose-bisphosphate aldolase	CARBOHYDRATE METABOLISM
SP_0606	SPT_0632	putative oxidoreductase	UNKNOWN
SP_0607	SPT_0633	amino acid ABC transporter, permease protein	TRANSPORT
SP_0608	SPT_0634	amino acid ABC transporter, permease protein	TRANSPORT
SP_0609	SPT_0635	amino acid ABC transporter, amino acid-binding protein	TRANSPORT
SP_0610	SPT_0636	amino acid ABC transporter, ATP-binding protein	TRANSPORT
SP_0611	SPT_0637	single-stranded-DNA-specific exonuclease RecJ	DNA TURNOVER
SP_0612	n.p.	hypothetical protein	UNKNOWN
SP_0613	SPT_0638	metallo-beta-lactamase superfamily protein	TRANSCRIPTION AND TRANSLATION
SP_0614	SPT_0639	tributyrin esterase	MEMRANE PROTEIN
SP_0615	SPT_0640	beta-lactam resistance factor	PEPTIDOGLYCAN
SP_0616	SPT_0641	beta-lactam resistance factor	PEPTIDOGLYCAN
SP_0617	SPT_0642	conserved domain protein	UNKNOWN
SP_0618	SPT_0643	excinuclease ABC, subunit C	DNA TURNOVER
SP_0619	SPT_0644	conserved hypothetical protein	UNKNOWN
SP_0620	SPT_0645	putative amino acid ABC transporter, amino acid-binding protein	TRANSPORT
SP_0621	n.p.	hypothetical protein	UNKNOWN
SP_0622	SPT_0646	nitroreductase family protein	UNKNOWN
SP_0623	SPT_0647	dipeptidase	PROTEIN TURNOVER
SP_0624	SPT_0648	conserved hypothetical protein	UNKNOWN
SP_0626	SPT_0651	branched-chain amino acid transport system II carrier protein	TRANSPORT
SP_0627	SPT_0652	conserved hypothetical protein	UNKNOWN
SP_0628	SPT_0653	HIT family protein	UNKNOWN
SP_0629	SPT_0654	conserved hypothetical protein	PEPTIDOGLYCAN
SP_0630	SPT_0656	ribosomal protein L11	TRANSCRIPTION AND TRANSLATION
SP_0631	SPT_0657	ribosomal protein L1	TRANSCRIPTION AND TRANSLATION
SP_0633	SPT_0659	hypothetical protein	UNKNOWN
SP_0634	SPT_0660	conserved domain protein	UNKNOWN
SP_0635	n.p.	hypothetical protein	UNKNOWN
SP_0636	SPT_0661	ABC transporter, ATP-binding protein	TRANSPORT
SP_0637	SPT_0662	membrane protein	UNKNOWN
SP_0638	SPT_0663	conserved hypothetical protein	UNKNOWN
SP_0639	n.p.	hypothetical protein	UNKNOWN
SP_0640	n.p.	hypothetical protein	UNKNOWN
SP_0641	SPT_0666	serine protease, subtilase family	UNKNOWN
SP_0645	SPT_1028	putative PTS system IIA component	TRANSPORT
SP_0646	SPT_0668	putative PTS system, IIB component	TRANSPORT
SP_0647	SPT_0669	putative PTS system, IIC component	TRANSPORT
SP_0648	SPT_0670	beta-galactosidase	CARBOHYDRATE METABOLISM
SP_0650	SPT_0674	hypothetical protein	MEMRANE PROTEIN
SP_0652	SPT_0677	conserved hypothetical protein	UNKNOWN
SP_0653	SPT_0678	hypothetical protein	UNKNOWN
SP_0654	n.p.	hypothetical protein	UNKNOWN
SP_0655	SPT_0679	transporter, monovalent cation:proton antiporter-2 (CPA2) family	TRANSPORT
SP_0657	SPT_0680	putative ribonuclease BN	TRANSCRIPTION AND TRANSLATION
SP_0658	SPT_0682	cytochrome c-type biogenesis protein CcdA	UNKNOWN
SP_0659	SPT_0683	thioredoxin family protein	VARIOUS
SP_0660	SPT_0684	peptide methionine sulfoxide reductase	AMINO ACID METABOLSIM
SP_0661	SPT_0685	DNA-binding response regulator	REGULATOR
SP_0662	SPT_0686	putative sensor histidine kinase	REGULATOR
SP_0663	SPT_0687	conserved hypothetical protein	UNKNOWN
SP_0664	SPT_0688	zinc metalloprotease ZmpB	VARIOUS
SP_0665	SPT_0689	chorismate binding enzyme	VARIOUS METABOLISM AND BIOSYNTHESIS
SP_0666	SPT_0690	conserved hypothetical protein	UNKNOWN
SP_0667	SPT_0691	putative pneumococcal surface protein	VARIOUS
SP_0668	SPT_0692	glucokinase	CARBOHYDRATE METABOLISM
SP_0669	SPT_0693	thymidylate synthase	NUCLEOTIDE METABOLSIM
SP_0670	SPT_0694	hypothetical protein	UNKNOWN
SP_0671	SPT_0695	tRNA isopentenylpyrophosphate transferase	TRANSCRIPTION AND TRANSLATION
SP_0672	SPT_0696	GTP-binding protein HflX	TRANSCRIPTION AND TRANSLATION
SP_0673	SPT_0697	hypothetical protein	UNKNOWN
SP_0674	SPT_0698	ribonuclease Z	TRANSCRIPTION AND TRANSLATION
SP_0675	SPT_0699	oxidoreductase, short chain dehydrogenase/reductase family	UNKNOWN
SP_0676	SPT_0700	putative transcriptional regulator	REGULATOR
SP_0677	SPT_0701	conserved hypothetical protein	UNKNOWN
SP_0678	SPT_0702	conserved hypothetical protein	UNKNOWN
SP_0679	SPT_0703	hypothetical protein	UNKNOWN
SP_0680	SPT_0704	ribosomal small subunit pseudouridine synthase A	TRANSCRIPTION AND TRANSLATION
SP_0681	SPT_0705	elongation factor Tu family protein	TRANSCRIPTION AND TRANSLATION
SP_0682	SPT_0706	hypothetical protein	UNKNOWN
SP_0683	n.p.	hypothetical protein	UNKNOWN
SP_0684	n.p.	hypothetical protein	UNKNOWN
SP_0685	n.p.	hypothetical protein	UNKNOWN
SP_0686	SPT_0708	conserved hypothetical protein	TRANSPORT
SP_0687	SPT_0709	ABC transporter, ATP-binding protein	TRANSPORT
SP_0688	SPT_0710	UDP-N-acetylmuramoylalanine--D-glutamate ligase	AMINO ACID METABOLSIM
SP_0689	SPT_0711	UDP-N-acetylglucosamine--N-acetylmuramyl-(pentapeptide) pyrophosphoryl-undecaprenol N-acetylglucosamine transferase	PEPTIDOGLYCAN
SP_0690	SPT_0712	cell division protein DivIB	CELL DIVISION
SP_0691	n.p.	hypothetical protein	UNKNOWN
SP_0692	n.p.	hypothetical protein	UNKNOWN
SP_0693	n.p.	hypothetical protein	UNKNOWN
SP_0694	n.p.	conserved domain protein	UNKNOWN
SP_0695	n.p.	HesA/MoeB/ThiF family protein	UNKNOWN
SP_0696	n.p.	hypothetical protein	UNKNOWN
SP_0698	n.p.	hypothetical protein	UNKNOWN
SP_0699	n.p.	hypothetical protein	UNKNOWN
SP_0701	SPT_0713	orotidine 5-phosphate decarboxylase	NUCLEOTIDE METABOLSIM
SP_0702	SPT_0714	orotate phosphoribosyltransferase PyrE	NUCLEOTIDE METABOLSIM
SP_0703	SPT_0715	hypothetical protein	UNKNOWN
SP_0704	SPT_0716	hypothetical protein	UNKNOWN
SP_0705	SPT_0717	hypothetical protein	UNKNOWN
SP_0706	SPT_0718	hypothetical protein	UNKNOWN
SP_0707	SPT_0719	ABC transporter, ATP-binding protein	TRANSPORT
SP_0709	n.p.	amino acid ABC transporter, ATP-binding protein	TRANSPORT
SP_0710	SPT_0726	amino acid ABC transporter, permease protein	TRANSPORT
SP_0711	SPT_0727	amino acid ABC transporter, permease protein	TRANSPORT
SP_0713	SPT_0729	lysyl-tRNA synthetase	AMINO ACID METABOLSIM
SP_0715	SPT_0731	lactate oxidase	VARIOUS
SP_0716	SPT_0732	putative transcriptional regulator	REGULATOR
SP_0717	SPT_0733	hydroxyethylthiazole kinase	AMINO ACID METABOLSIM
SP_0718	SPT_0734	thiamine-phosphate pyrophosphorylase	AMINO ACID METABOLSIM
SP_0719	SPT_0735	conserved hypothetical protein	UNKNOWN
SP_0720	SPT_0736	ABC transporter, ATP-binding protein	TRANSPORT
SP_0721	SPT_0737	conserved hypothetical protein	TRANSPORT
SP_0722	SPT_0738	transcriptional activator TenA	AMINO ACID METABOLSIM
SP_0723	SPT_0739	thiW protein	VARIOUS
SP_0724	SPT_0740	putative hydroxyethylthiazole kinase	AMINO ACID METABOLSIM
SP_0725	SPT_0741	thiamine-phosphate pyrophosphorylase	AMINO ACID METABOLSIM
SP_0726	SPT_0742	phosphomethylpyrimidine kinase	AMINO ACID METABOLSIM
SP_0727	SPT_0743	putative transcriptional repressor	REGULATOR
SP_0728	SPT_0744	hypothetical protein	UNKNOWN
SP_0729	SPT_0745	cation-transporting ATPase, E1-E2 family	TRANSPORT
SP_0730	SPT_0746	pyruvate oxidase	CARBOHYDRATE METABOLISM
SP_0731	SPT_0747	conserved domain protein	UNKNOWN
SP_0733	SPT_0749	hypothetical protein	UNKNOWN
SP_0734	n.p.	hypothetical protein	UNKNOWN
SP_0736	SPT_0752	mannose-6-phosphate isomerase	CARBOHYDRATE METABOLISM
SP_0737	SPT_0753	sodium-dependent transporter	TRANSPORT
SP_0738	n.p.	hypothetical protein	UNKNOWN
SP_0739	n.p.	transcriptional regulator, MerR family	REGULATOR
SP_0740	n.p.	MutT/nudix family protein	VARIOUS
SP_0741	SPT_0756	conserved hypothetical protein	UNKNOWN
SP_0742	SPT_0757	conserved hypothetical protein	UNKNOWN
SP_0743	SPT_0758	transcriptional regulator, TetR family	REGULATOR
SP_0744	SPT_0759	cytidine and deoxycytidylate deaminase family protein	NUCLEOTIDE METABOLSIM
SP_0745	SPT_0760	uracil phosphoribosyltransferase	NUCLEOTIDE METABOLSIM
SP_0746	SPT_0761	ATP-dependent Clp protease, proteolytic subunit	PROTEIN TURNOVER
SP_0747	n.p.	hypothetical protein	UNKNOWN
SP_0748	SPT_0762	conserved hypothetical protein	UNKNOWN
SP_0749	SPT_0763	branched-chain amino acid ABC transporter, amino acid-binding protein	TRANSPORT
SP_0750	SPT_0764	branched-chain amino acid ABC transporter, permease protein	TRANSPORT
SP_0751	SPT_0765	branched-chain amino acid ABC transporter, permease protein	TRANSPORT
SP_0752	SPT_0766	branched-chain amino acid ABC transporter, ATP-binding protein	TRANSPORT
SP_0753	SPT_0767	branched-chain amino acid ABC transporter, ATP-binding protein	TRANSPORT
SP_0754	SPT_0768	putative acetoin utilization protein AcuB	UNKNOWN
SP_0755	SPT_0769	peptide chain release factor 2, programmed frameshift	TRANSCRIPTION AND TRANSLATION
SP_0756	SPT_0770	cell division ABC transporter, ATP-binding protein FtsE	TRANSPORT
SP_0757	SPT_0771	cell division ABC transporter, permease protein FtsX	TRANSPORT
SP_0758	SPT_0772	PTS system, IIABC components	TRANSPORT
SP_0759	n.p.	hypothetical protein	UNKNOWN
SP_0760	SPT_0773	hypothetical protein	UNKNOWN
SP_0761	SPT_0774	ATP-dependent RNA helicase, DEAD/DEAH box family	TRANSCRIPTION AND TRANSLATION
SP_0762	SPT_0775	S-adenosylmethionine synthetase	AMINO ACID METABOLSIM
SP_0763	n.p.	hypothetical protein	UNKNOWN
SP_0764	SPT_0777	dihydroorotate dehydrogenase A	NUCLEOTIDE METABOLSIM
SP_0765	SPT_0778	DNA polymerase III, delta subunit	DNA TURNOVER
SP_0766	SPT_0779	superoxide dismutase, manganese-dependent	VARIOUS
SP_0767	SPT_0780	conserved hypothetical protein	UNKNOWN
SP_0768	SPT_0781	ribosomal RNA large subunit methyltransferase N	TRANSCRIPTION AND TRANSLATION
SP_0769	SPT_0782	VanZF-related protein	UNKNOWN
SP_0770	SPT_0783	ABC transporter, ATP-binding protein	TRANSPORT
SP_0771	SPT_0784	peptidyl-prolyl cis-trans isomerase, cyclophilin-type	PROTEIN TURNOVER
SP_0772	SPT_0785	hypothetical protein	UNKNOWN
SP_0773	n.p.	hypothetical protein	UNKNOWN
SP_0774	SPT_0786	hypothetical protein	UNKNOWN
SP_0775	SPT_0787	ribosomal protein S16	TRANSCRIPTION AND TRANSLATION
SP_0776	SPT_0788	KH domain protein	UNKNOWN
SP_0777	SPT_1424	hypothetical protein	UNKNOWN
SP_0778	SPT_1423	16S rRNA processing protein RimM	TRANSCRIPTION AND TRANSLATION
SP_0779	SPT_1422	tRNA (guanine-N1)-methyltransferase	TRANSCRIPTION AND TRANSLATION
SP_0781	SPT_1420	hypothetical protein	UNKNOWN
SP_0782	SPT_1418	conserved hypothetical protein	UNKNOWN
SP_0783	SPT_1417	conserved hypothetical protein	UNKNOWN
SP_0784	SPT_1416	glutathione reductase	AMINO ACID METABOLSIM
SP_0785	SPT_1415	conserved hypothetical protein	UNKNOWN
SP_0786	SPT_1414	ABC transporter, ATP-binding protein	TRANSPORT
SP_0787	SPT_1413	conserved hypothetical protein	TRANSPORT
SP_0788	SPT_1412	methionyl-tRNA synthetase	AMINO ACID METABOLSIM
SP_0789	SPT_1410	conserved hypothetical protein	UNKNOWN
SP_0790	SPT_1409	conserved domain protein	UNKNOWN
SP_0791	SPT_1408	oxidoreductase, aldo/keto reductase family	UNKNOWN
SP_0792	SPT_1407	hypothetical protein	UNKNOWN
SP_0793	SPT_1406	oxidoreductase, short chain dehydrogenase/reductase family	LIPOPROTEIN
SP_0794	SPT_1405	MutT/nudix family protein	VARIOUS
SP_0795	SPT_1404	PEP-utilizing enzymes family protein	CARBOHYDRATE METABOLISM
SP_0796	SPT_1403	conserved hypothetical protein	UNKNOWN
SP_0797	SPT_1402	aminopeptidase N	VARIOUS METABOLISM AND BIOSYNTHESIS
SP_0798	SPT_1401	DNA-binding response regulator CiaR	REGULATOR
SP_0799	SPT_1400	sensor histidine kinase CiaH	REGULATOR
SP_0800	SPT_1399	hypothetical protein	UNKNOWN
SP_0801	SPT_1398	conserved hypothetical protein	UNKNOWN
SP_0802	SPT_1397	DNA polymerase III, epsilon subunit/ATP-dependent helicase DinG	DNA TURNOVER
SP_0803	SPT_1396	putative rod shape-determining protein RodA	CELL DIVISION
SP_0804	SPT_1395	putative 4-methyl-5(b-hydroxyethyl)-thiazole monophosphate biosynthesis protein	VARIOUS METABOLISM AND BIOSYNTHESIS
SP_0805	SPT_1394	hydrolase, haloacid dehalogenase-like family	UNKNOWN
SP_0806	SPT_1393	DNA gyrase subunit B	DNA TURNOVER
SP_0807	SPT_1392	putative septation ring formation regulator EzrA	CELL DIVISION
SP_0809	n.p.	hypothetical protein	UNKNOWN
SP_0810	n.p.	hypothetical protein	UNKNOWN
SP_0815	n.p.	hypothetical protein	UNKNOWN
SP_0816	SPT_1384	hypothetical protein	UNKNOWN
SP_0817	SPT_1383	MutT/nudix family protein	VARIOUS METABOLISM AND BIOSYNTHESIS
SP_0820	SPT_1380	ATP-dependent Clp protease, ATP-binding subunit ClpE	PROTEIN TURNOVER
SP_0821	n.p.	hypothetical protein	UNKNOWN
SP_0822	SPT_1379	conserved hypothetical protein	UNKNOWN
SP_0823	SPT_1378	amino acid ABC transporter, permease protein	TRANSPORT
SP_0824	SPT_1377	amino acid ABC transporter, ATP-binding protein	TRANSPORT
SP_0825	SPT_1376	methylenetetrahydrofolate dehydrogenase/methenyltetrahydrofolate cyclohydrolase	CARBOHYDRATE METABOLISM
SP_0826	n.p.	hypothetical protein	UNKNOWN
SP_0828	SPT_1374	ribose 5-phosphate isomerase	CARBOHYDRATE METABOLISM
SP_0829	SPT_1373	phosphopentomutase	NUCLEOTIDE METABOLSIM
SP_0830	SPT_1372	hypothetical protein	UNKNOWN
SP_0831	SPT_1371	purine nucleoside phosphorylase, family 2	NUCLEOTIDE METABOLSIM
SP_0832	n.p.	hypothetical protein	UNKNOWN
SP_0833	SPT_1369	hypothetical protein	UNKNOWN
SP_0834	SPT_1368	hemolysin-related protein	VARIOUS
SP_0835	SPT_1367	purine nucleoside phosphorylase, family 1	NUCLEOTIDE METABOLSIM
SP_0837	SPT_1366	putative DNA topology modulation protein FlaR	UNKNOWN
SP_0838	SPT_1365	ribosomal protein S20	TRANSCRIPTION AND TRANSLATION
SP_0839	SPT_1364	pantothenate kinase	VARIOUS METABOLISM AND BIOSYNTHESIS
SP_0840	SPT_1363	hypothetical protein	UNKNOWN
SP_0841	SPT_1362	conserved hypothetical protein	TRANSCRIPTION AND TRANSLATION
SP_0842	SPT_1361	pyrimidine-nucleoside phosphorylase	NUCLEOTIDE METABOLSIM
SP_0843	SPT_1360	deoxyribose-phosphate aldolase	CARBOHYDRATE METABOLISM
SP_0844	SPT_1359	cytidine deaminase	NUCLEOTIDE METABOLSIM
SP_0845	SPT_1358	lipoprotein	TRANSPORT
SP_0846	SPT_1357	sugar ABC transporter, ATP-binding protein	TRANSPORT
SP_0847	SPT_1356	putative sugar ABC transporter, permease protein	TRANSPORT
SP_0848	SPT_1355	putative sugar ABC transporter, permease protein	TRANSPORT
SP_0851	SPT_1352	conserved hypothetical protein	UNKNOWN
SP_0852	SPT_1351	topoisomerase IV, subunit B	DNA TURNOVER
SP_0853	n.p.	hypothetical protein	UNKNOWN
SP_0854	SPT_1350	hypothetical protein	UNKNOWN
SP_0855	SPT_1349	topoisomerase IV, subunit A	DNA TURNOVER
SP_0856	SPT_1348	branched-chain amino acid aminotransferase	AMINO ACID METABOLSIM
SP_0858	SPT_1346	putative membrane protein	UNKNOWN
SP_0859	SPT_1345	membrane protein	UNKNOWN
SP_0860	SPT_1344	pyrrolidone-carboxylate peptidase	AMINO ACID METABOLSIM
SP_0861	SPT_1343	hypothetical protein	UNKNOWN
SP_0862	SPT_1340	ribosomal protein S1	TRANSCRIPTION AND TRANSLATION
SP_0864	SPT_1337	conserved hypothetical protein	UNKNOWN
SP_0865	SPT_1336	DNA polymerase III, gamma and tau subunits	DNA TURNOVER
SP_0866	SPT_1335	hypothetical protein	UNKNOWN
SP_0867	SPT_1334	ABC transporter, ATP-binding protein	TRANSPORT
SP_0868	SPT_1333	conserved hypothetical protein	UNKNOWN
SP_0869	SPT_1332	aminotransferase, class-V	AMINO ACID METABOLSIM
SP_0870	SPT_1331	NifU family protein	VARIOUS METABOLISM AND BIOSYNTHESIS
SP_0871	SPT_1330	conserved hypothetical protein	UNKNOWN
SP_0872	SPT_1329	D-alanyl-D-alanine carboxypeptidase	PEPTIDOGLYCAN
SP_0873	SPT_1328	membrane protein	UNKNOWN
SP_0874	n.p.	hypothetical protein	UNKNOWN
SP_0875	SPT_1326	lactose phosphotransferase system repressor	REGULATOR
SP_0876	SPT_1325	putative 1-phosphofructokinase	CARBOHYDRATE METABOLISM
SP_0877	SPT_1324	PTS system, fructose specific IIABC components	TRANSPORT
SP_0878	SPT_1323	SpoE family protein	TRANSPORT
SP_0879	SPT_1322	hypothetical protein	DNA TURNOVER
SP_0880	SPT_1321	aminotransferase, class-V	AMINO ACID METABOLSIM
SP_0881	SPT_1320	thiazole biosynthesis protein ThiI	AMINO ACID METABOLSIM
SP_0882	SPT_1319	conserved hypothetical protein	UNKNOWN
SP_0883	SPT_1318	hypothetical protein	UNKNOWN
SP_0884	SPT_1317	hypothetical protein	UNKNOWN
SP_0885	SPT_1316	hypothetical protein	UNKNOWN
SP_0886	SPT_1314	putative type I restriction-modification system, M subunit	VARIOUS
SP_0887	SPT_1313	putative type I restriction-modification system, S subunit	VARIOUS
SP_0888	SPT_1312	hypothetical protein	UNKNOWN
SP_0889	SPT_1311	hypothetical protein	UNKNOWN
SP_0891	n.p.	putative type I restriction-modification system, S subunit	VARIOUS
SP_0892	SPT_1308	putative type I restriction-modification system, R subunit	VARIOUS
SP_0893	SPT_1306	putative transcriptional repressor	REGULATOR
SP_0894	SPT_1305	X-pro dipeptidyl-peptidase	TRANSCRIPTION AND TRANSLATION
SP_0895	SPT_1304	DNA polymerase III, alpha subunit	DNA TURNOVER
SP_0896	SPT_1303	6-phosphofructokinase	CARBOHYDRATE METABOLISM
SP_0897	SPT_1302	pyruvate kinase	CARBOHYDRATE METABOLISM
SP_0899	SPT_1300	conserved hypothetical protein	UNKNOWN
SP_0901	SPT_1298	hypothetical protein	UNKNOWN
SP_0902	SPT_1297	hypothetical protein	UNKNOWN
SP_0904	SPT_1296	conserved hypothetical protein	UNKNOWN
SP_0905	SPT_1295	conserved hypothetical protein	UNKNOWN
SP_0906	SPT_1294	hypothetical protein	UNKNOWN
SP_0907	n.p.	putative capsular polysaccharide biosynthesis protein	CAPSULE
SP_0908	SPT_1293	putative transcriptional regulator	REGULATOR
SP_0909	SPT_1292	conserved hypothetical protein	UNKNOWN
SP_0910	SPT_1291	conserved hypothetical protein	UNKNOWN
SP_0911	SPT_1290	hypothetical protein	UNKNOWN
SP_0912	SPT_1289	ABC transporter, ATP-binding protein	TRANSPORT
SP_0913	SPT_1288	putative ABC transporter, permease protein	TRANSPORT
SP_0916	SPT_1284	lysine decarboxylase	AMINO ACID METABOLSIM
SP_0917	SPT_1283	pilin gene inverting-related protein	DNA TURNOVER
SP_0918	SPT_1281	spermidine synthase	AMINO ACID METABOLSIM
SP_0919	SPT_1280	conserved hypothetical protein	AMINO ACID METABOLSIM
SP_0920	SPT_1279	carboxynorspermidine decarboxylase	CARBOHYDRATE METABOLISM
SP_0921	SPT_1278	agmatine deiminase	AMINO ACID METABOLSIM
SP_0922	SPT_1277	carbon-nitrogen hydrolase family protein	AMINO ACID METABOLSIM
SP_0923	SPT_1276	Cof family protein	UNKNOWN
SP_0924	SPT_1275	hypothetical protein	UNKNOWN
SP_0925	SPT_1274	conserved hypothetical protein	UNKNOWN
SP_0926	SPT_1273	hypothetical protein	UNKNOWN
SP_0927	SPT_1272	transcriptional regulator, LysR family	REGULATOR
SP_0928	SPT_1271	signal peptidase II	LIPOPROTEIN
SP_0929	SPT_1270	ribosomal large subunit pseudouridine synthase D	TRANSCRIPTION AND TRANSLATION
SP_0930	SPT_1269	choline binding protein E	VARIOUS
SP_0931	SPT_1268	glutamate 5-kinase	AMINO ACID METABOLSIM
SP_0932	SPT_1267	gamma-glutamyl phosphate reductase	AMINO ACID METABOLSIM
SP_0933	SPT_1266	pyrroline-5-carboxylate reductase	AMINO ACID METABOLSIM
SP_0934	n.p.	hypothetical protein	UNKNOWN
SP_0935	SPT_1265	thymidylate kinase	NUCLEOTIDE METABOLSIM
SP_0936	SPT_1264	DNA polymerase III, delta prime subunit	DNA TURNOVER
SP_0937	SPT_1263	conserved hypothetical protein	UNKNOWN
SP_0938	SPT_1262	tetrapyrrole methylase family protein	UNKNOWN
SP_0939	n.p.	conserved hypothetical protein	UNKNOWN
SP_0943	SPT_1261	Gid protein	CELL DIVISION
SP_0944	SPT_1260	uridylate kinase	NUCLEOTIDE METABOLSIM
SP_0945	SPT_1259	ribosome recycling factor	TRANSCRIPTION AND TRANSLATION
SP_0946	SPT_1258	conserved hypothetical protein	UNKNOWN
SP_0947	SPT_1257	conserved hypothetical protein	UNKNOWN
SP_0948	SPT_1255	PhoH family protein	UNKNOWN
SP_0950	SPT_1254	acetyltransferase, GNAT family	VARIOUS METABOLISM AND BIOSYNTHESIS
SP_0951	SPT_1253	conserved hypothetical protein	UNKNOWN
SP_0953	SPT_1249	acetyltransferase, GNAT family	VARIOUS METABOLISM AND BIOSYNTHESIS
SP_0954	SPT_1248	competence protein CelA	TRANSPORT
SP_0955	SPT_1247	DNA internalization-related competence protein ComEC/Rec2	TRANSPORT
SP_0956	n.p.	hypothetical protein	UNKNOWN
SP_0957	SPT_1246	ABC transporter, ATP-binding protein	TRANSPORT
SP_0958	SPT_1245	hypothetical protein	UNKNOWN
SP_0959	SPT_1244	translation initiation factor IF-3	TRANSCRIPTION AND TRANSLATION
SP_0960	SPT_1243	ribosomal protein L35	TRANSCRIPTION AND TRANSLATION
SP_0961	SPT_1242	ribosomal protein L20	TRANSCRIPTION AND TRANSLATION
SP_0962	SPT_1241	lactoylglutathione lyase	CARBOHYDRATE METABOLISM
SP_0963	SPT_1240	dihydroorotate dehydrogenase, electron transfer subunit	NUCLEOTIDE METABOLSIM
SP_0964	SPT_1239	dihydroorotate dehydrogenase B	NUCLEOTIDE METABOLSIM
SP_0965	SPT_1238	endo-beta-N-acetylglucosaminidase	CARBOHYDRATE METABOLISM
SP_0966	SPT_1237	adherence and virulence protein A	VARIOUS
SP_0967	SPT_1236	conserved hypothetical protein TIGR00043	UNKNOWN
SP_0968	SPT_1235	diacylglycerol kinase	LIPOPROTEIN
SP_0969	SPT_1234	GTP-binding protein Era	TRANSCRIPTION AND TRANSLATION
SP_0970	SPT_1233	formamidopyrimidine-DNA glycosylase	DNA TURNOVER
SP_0971	SPT_1232	dephospho-CoA kinase	VARIOUS METABOLISM AND BIOSYNTHESIS
SP_0972	SPT_1231	multi-drug resistance efflux pump	TRANSPORT
SP_0973	SPT_1230	ribosomal protein L33	TRANSCRIPTION AND TRANSLATION
SP_0974	SPT_1229	putative preprotein translocase, SecG subunit	TRANSPORT
SP_0975	SPT_1228	exoribonuclease, VacB/Rnb family	RNA TURNOVER
SP_0976	SPT_1227	SsrA-binding protein	TRANSCRIPTION AND TRANSLATION
SP_0977	SPT_1226	tellurite resistance protein TehB	VARIOUS
SP_0978	SPT_1225	competence protein CoiA	VARIOUS
SP_0979	SPT_1224	oligoendopeptidase F	UNKNOWN
SP_0980	SPT_1223	O-methyltransferase	UNKNOWN
SP_0981	SPT_1222	putative protease maturation protein	PROTEIN TURNOVER
SP_0984	SPT_1220	phosphoglycerate mutase family protein	CARBOHYDRATE METABOLISM
SP_0985	SPT_1219	putative regulatory protein	REGULATOR
SP_0986	SPT_1218	conserved hypothetical protein	MEMBRANE PROTEIN
SP_0987	SPT_1217	hypothetical protein	UNKNOWN
SP_0988	SPT_1216	UDP-N-acetylglucosamine pyrophosphorylase	CARBOHYDRATE METABOLISM
SP_0989	SPT_1215	MutT/nudix family protein	NUCLEOTIDE METABOLSIM
SP_0990	SPT_1214	hypothetical protein	UNKNOWN
SP_0991	SPT_1213	5-methylthioadenosine/S-adenosylhomocysteine nucleosidase	AMINO ACID METABOLSIM
SP_0992	SPT_1212	conserved hypothetical protein	UNKNOWN
SP_0993	SPT_1211	exonuclease	DNA TURNOVER
SP_0994	SPT_1210	hypothetical protein	LIPOPROTEIN
SP_0997	SPT_1204	hypothetical protein	UNKNOWN
SP_0998	SPT_1203	hypothetical protein	UNKNOWN
SP_0999	SPT_1202	cytochrome c-type biogenesis protein CcdA	UNKNOWN
SP_1000	SPT_1201	thioredoxin family protein	VARIOUS
SP_1001	SPT_1200	amino acid permease family protein	TRANSPORT
SP_1002	SPT_1199	adhesion lipoprotein	TRANSPORT
SP_1004	SPT_1050	conserved hypothetical protein	UNKNOWN
SP_1006	n.p.	hypothetical protein	UNKNOWN
SP_1007	SPT_1054	hypothetical protein	UNKNOWN
SP_1008	SPT_1055	peptidase t	UNKNOWN
SP_1009	SPT_1062	ferrochelatase	VARIOUS METABOLISM AND BIOSYNTHESIS
SP_1010	SPT_1063	large conductance mechanosensitive channel protein MscL	TRANSPORT
SP_1011	SPT_1064	GtrA family protein	UNKNOWN
SP_1012	SPT_1065	conserved hypothetical protein	UNKNOWN
SP_1013	SPT_1067	aspartate-semialdehyde dehydrogenase	AMINO ACID METABOLSIM
SP_1014	SPT_1068	dihydrodipicolinate synthase	AMINO ACID METABOLSIM
SP_1016	SPT_1069	thiophene and furan oxidation protein ThdF	RNA TURNOVER
SP_1017	SPT_1070	4-oxalocrotonate tautomerase	VARIOUS METABOLISM AND BIOSYNTHESIS
SP_1018	SPT_1071	thymidine kinase	NUCLEOTIDE METABOLSIM
SP_1019	n.p.	acetyltransferase, GNAT family	AMINO ACID METABOLSIM
SP_1020	SPT_1072	peptide chain release factor 1	TRANSCRIPTION AND TRANSLATION
SP_1021	SPT_1073	HemK protein	VARIOUS METABOLISM AND BIOSYNTHESIS
SP_1022	SPT_1074	Sua5/YciO/YrdC family protein	TRANSCRIPTION AND TRANSLATION
SP_1023	SPT_1075	acetyltransferase, GNAT family	CARBOHYDRATE METABOLISM
SP_1024	SPT_1076	serine hydroxymethyltransferase	AMINO ACID METABOLSIM
SP_1025	SPT_1077	hypothetical protein	UNKNOWN
SP_1026	SPT_1078	conserved hypothetical protein	MEMBRANE PROTEIN
SP_1027	SPT_1079	conserved hypothetical protein	UNKNOWN
SP_1028	n.p.	hypothetical protein	UNKNOWN
SP_1029	SPT_1080	RNA methyltransferase, TrmA family	AMINO ACID METABOLSIM
SP_1030	SPT_1081	conserved hypothetical protein	UNKNOWN
SP_1031	n.p.	hypothetical protein	UNKNOWN
SP_1032	SPT_1082	iron-compound ABC transporter, iron compound-binding protein	TRANSPORT
SP_1033	SPT_1083	iron-compound ABC transporter, permease protein	TRANSPORT
SP_1034	SPT_1084	iron-compound ABC transporter, permease protein	TRANSPORT
SP_1035	SPT_1085	iron-compound ABC transporter, ATP-binding protein	TRANSPORT
SP_1036	n.p.	hypothetical protein	UNKNOWN
SP_1037	n.p.	putative type II restriction endonuclease	VARIOUS
SP_1038	SPT_1092	hypothetical protein	UNKNOWN
SP_1039	SPT_1093	hypothetical protein	UNKNOWN
SP_1040	n.p.	site-specific recombinase, resolvase family	DNA TURNOVER
SP_1041	SPT_1096	hypothetical protein	UNKNOWN
SP_1042	SPT_1097	hypothetical protein	UNKNOWN
SP_1043	SPT_1098	hypothetical protein	UNKNOWN
SP_1044	SPT_1099	putative hydrolase	UNKNOWN
SP_1045	SPT_1100	conserved hypothetical protein TIGR00147	UNKNOWN
SP_1047	SPT_1104	hypothetical protein	UNKNOWN
SP_1048	n.p.	hypothetical protein	UNKNOWN
SP_1049	n.p.	hypothetical protein	UNKNOWN
SP_1050	n.p.	putative transcriptional regulator	REGULATOR
SP_1051	n.p.	conserved hypothetical protein	UNKNOWN
SP_1052	n.p.	putative phosphoesterase	UNKNOWN
SP_1053	n.p.	conserved domain protein	UNKNOWN
SP_1057	n.p.	putative transcriptional regulator PlcR	REGULATOR
SP_1058	n.p.	hypothetical protein	UNKNOWN
SP_1059	n.p.	hypothetical protein	UNKNOWN
SP_1060	n.p.	hypothetical protein	UNKNOWN
SP_1061	n.p.	putative protein kinase	UNKNOWN
SP_1062	n.p.	ABC transporter, ATP-binding protein	TRANSPORT
SP_1063	n.p.	putative ABC-2 transporter, permease protein	TRANSPORT
SP_1065	n.p.	hypothetical protein	UNKNOWN
SP_1067	SPT_1110	putative cell division protein FtsW	CELL DIVISION
SP_1068	SPT_1111	phosphoenolpyruvate carboxylase	CARBOHYDRATE METABOLISM
SP_1069	SPT_1112	conserved hypothetical protein	UNKNOWN
SP_1070	SPT_1113	conserved hypothetical protein	UNKNOWN
SP_1071	SPT_1114	ABC transporter, ATP-binding protein	TRANSPORT
SP_1072	SPT_1115	DNA primase	DNA TURNOVER
SP_1073	SPT_1116	RNA polymerase sigma-70 factor	TRANSCRIPTION AND TRANSLATION
SP_1074	SPT_1117	conserved hypothetical protein	UNKNOWN
SP_1075	SPT_1118	glycosyl transferase CpoA	LIPOPROTEIN
SP_1076	SPT_1119	glycosyl transferase, group 1	CARBOHYDRATE METABOLISM
SP_1077	SPT_1120	conserved domain protein	UNKNOWN
SP_1078	SPT_1121	hypothetical protein	UNKNOWN
SP_1079	SPT_1122	GTP-binding protein, GTP1/Obg family	TRANSCRIPTION AND TRANSLATION
SP_1080	SPT_1123	hypothetical protein	UNKNOWN
SP_1081	SPT_1127	UDP-N-acetylglucosamine 1-carboxyvinyltransferase	CARBOHYDRATE METABOLISM
SP_1082	SPT_1128	acetyltransferase, GNAT family	VARIOUS METABOLISM AND BIOSYNTHESIS
SP_1083	SPT_1129	conserved hypothetical protein	UNKNOWN
SP_1084	SPT_1130	methionine aminopeptidase, type I	TRANSCRIPTION AND TRANSLATION
SP_1087	SPT_1133	ATP-dependent DNA helicase PcrA	DNA TURNOVER
SP_1088	SPT_1135	DNA repair protein RadC	DNA TURNOVER
SP_1089	SPT_1134	glutamine amidotransferase, class I	AMINO ACID METABOLSIM
SP_1090	SPT_1136	conserved hypothetical protein	UNKNOWN
SP_1091	n.p.	hypothetical protein	UNKNOWN
SP_1092	SPT_1137	hypothetical protein	UNKNOWN
SP_1093	SPT_1138	hypothetical protein	UNKNOWN
SP_1094	SPT_1139	aminotransferase, class-V	AMINO ACID METABOLSIM
SP_1095	SPT_1140	ribose-phosphate pyrophosphokinase	CARBOHYDRATE METABOLISM
SP_1096	SPT_1141	conserved hypothetical protein	UNKNOWN
SP_1097	SPT_1142	conserved hypothetical protein	NUCLEOTIDE METABOLSIM
SP_1098	SPT_1143	inorganic polyphosphate/ATP-NAD kinase	VARIOUS METABOLISM AND BIOSYNTHESIS
SP_1099	SPT_1144	ribosomal large subunit pseudouridine synthase, RluD subfamily	TRANSCRIPTION AND TRANSLATION
SP_1100	SPT_1145	phosphate acetyltransferase	CARBOHYDRATE METABOLISM
SP_1102	SPT_1149	conserved hypothetical protein TIGR00103	UNKNOWN
SP_1103	n.p.	hypothetical protein	UNKNOWN
SP_1104	SPT_1150	putative membrane protein	UNKNOWN
SP_1105	SPT_1151	ribosomal protein L21	TRANSCRIPTION AND TRANSLATION
SP_1106	SPT_1152	conserved hypothetical protein	UNKNOWN
SP_1107	SPT_1153	ribosomal protein L27	TRANSCRIPTION AND TRANSLATION
SP_1108	SPT_1154	hypothetical protein	UNKNOWN
SP_1109	SPT_1155	hypothetical protein	UNKNOWN
SP_1110	SPT_1156	macrolide-efflux protein	VARIOUS METABOLISM AND BIOSYNTHESIS
SP_1111	SPT_1157	conserved hypothetical protein	UNKNOWN
SP_1112	SPT_1158	degV family protein	UNKNOWN
SP_1113	SPT_1159	DNA-binding protein HU	DNA TURNOVER
SP_1114	SPT_1160	ABC transporter, ATP-binding protein	TRANSPORT
SP_1115	SPT_1161	putative transcriptional regulator MutR	REGULATOR
SP_1116	SPT_1162	putative transporter	TRANSPORT
SP_1117	SPT_1163	DNA ligase, NAD-dependent	DNA TURNOVER
SP_1118	SPT_1164	putative pullulanase	CARBOHYDRATE METABOLISM
SP_1119	SPT_1165	glyceraldehyde-3-phosphate dehydrogenase, NADP-dependent	CARBOHYDRATE METABOLISM
SP_1120	n.p.	hypothetical protein	UNKNOWN
SP_1121	SPT_1166	1,4-alpha-glucan branching enzyme	CARBOHYDRATE METABOLISM
SP_1122	SPT_1167	glucose-1-phosphate adenylyltransferase	CARBOHYDRATE METABOLISM
SP_1123	SPT_1168	glycogen biosynthesis protein GlgD	CARBOHYDRATE METABOLISM
SP_1124	SPT_1169	glycogen synthase	CARBOHYDRATE METABOLISM
SP_1126	SPT_1172	conserved hypothetical protein TIGR00045	AMINO ACID METABOLSIM
SP_1127	SPT_1171	hypothetical protein	UNKNOWN
SP_1128	SPT_1173	enolase	CARBOHYDRATE METABOLISM
SP_1130	n.p.	transcriptional regulator	REGULATOR
SP_1131	n.p.	putative transcriptional regulator	REGULATOR
SP_1133	n.p.	hypothetical protein	UNKNOWN
SP_1134	SPT_0226	hypothetical protein	UNKNOWN
SP_1135	SPT_0227	hypothetical protein	UNKNOWN
SP_1136	SPT_0228	conserved domain protein	UNKNOWN
SP_1138	n.p.	hypothetical protein	UNKNOWN
SP_1139	n.p.	hypothetical protein	UNKNOWN
SP_1140	SPT_0007	hypothetical protein	UNKNOWN
SP_1141	n.p.	hypothetical protein	UNKNOWN
SP_1142	n.p.	hypothetical protein	UNKNOWN
SP_1143	n.p.	conserved hypothetical protein	UNKNOWN
SP_1144	SPT_0614	conserved hypothetical protein	UNKNOWN
SP_1145	n.p.	hypothetical protein	UNKNOWN
SP_1146	n.p.	hypothetical protein	UNKNOWN
SP_1150	n.p.	hypothetical protein	UNKNOWN
SP_1151	SPT_1178	exonuclease RexB	DNA TURNOVER
SP_1152	SPT_1179	exonuclease RexA	DNA TURNOVER
SP_1153	SPT_1180	hypothetical protein	UNKNOWN
SP_1154	SPT_1181	immunoglobulin A1 protease	VARIOUS
SP_1155	SPT_1182	ribosomal biogenesis GTPase	TRANSCRIPTION AND TRANSLATION
SP_1156	SPT_1183	ribonuclease HII	RNA TURNOVER
SP_1157	SPT_1184	voltage-gated chloride channel family protein	TRANSPORT
SP_1158	n.p.	hypothetical protein	UNKNOWN
SP_1159	SPT_1185	site-specific tyrosine recombinase	DNA TURNOVER
SP_1160	SPT_1186	putative lipoate-protein ligase	LIPOPROTEIN
SP_1161	SPT_1187	putative acetoin dehydrogenase complex, E3 component, dihydrolipoamide dehydrogenase	CARBOHYDRATE METABOLISM
SP_1162	SPT_1188	putative acetoin dehydrogenase complex, E2 component, dihydrolipoamide acetyltransferase	CARBOHYDRATE METABOLISM
SP_1163	SPT_1189	putative acetoin dehydrogenase, E1 component, beta subunit	CARBOHYDRATE METABOLISM
SP_1164	SPT_1190	putative acetoin dehydrogenase, E1 component, alpha subunit	CARBOHYDRATE METABOLISM
SP_1165	n.p.	hypothetical protein	UNKNOWN
SP_1166	SPT_1191	MATE efflux family protein	TRANSPORT
SP_1167	SPT_1192	dihydroorotase, multifunctional complex type	NUCLEOTIDE METABOLSIM
SP_1168	SPT_1193	mutator MutT protein	DNA TURNOVER
SP_1169	SPT_1194	uracil-DNA glycosylase	DNA TURNOVER
SP_1170	SPT_1195	hypothetical protein	UNKNOWN
SP_1171	SPT_1196	hydrolase, haloacid dehalogenase-like family	UNKNOWN
SP_1172	n.p.	hypothetical protein	UNKNOWN
SP_1173	SPT_1197	conserved hypothetical protein	UNKNOWN
SP_1174	SPT_1198	conserved domain protein	UNKNOWN
SP_1175	SPT_1049	conserved domain protein	UNKNOWN
SP_1176	SPT_1047	phosphoenolpyruvate-protein phosphotransferase	CARBOHYDRATE METABOLISM
SP_1177	SPT_1046	phosphocarrier protein HPr	VARIOUS
SP_1178	SPT_1045	NrdH-redoxin	VARIOUS
SP_1179	SPT_1044	ribonucleoside-diphosphate reductase 2, alpha subunit	NUCLEOTIDE METABOLSIM
SP_1180	SPT_1043	ribonucleoside-diphosphate reductase 2, beta subunit	NUCLEOTIDE METABOLSIM
SP_1181	n.p.	hypothetical protein	UNKNOWN
SP_1182	SPT_1042	lactose phosphotransferase system repressor	REGULATOR
SP_1183	SPT_1041	hypothetical protein	UNKNOWN
SP_1184	SPT_1040	6-phospho-beta-galactosidase	CARBOHYDRATE METABOLISM
SP_1185	SPT_1039	PTS system, lactose-specific IIBC components	TRANSPORT
SP_1186	SPT_1038	PTS system, lactose-specific IIA component	TRANSPORT
SP_1187	SPT_1037	transcription antiterminator LacT	TRANSCRIPTION AND TRANSLATION
SP_1188	n.p.	hypothetical protein	UNKNOWN
SP_1189	n.p.	hypothetical protein	UNKNOWN
SP_1190	SPT_1036	tagatose 1,6-diphosphate aldolase	CARBOHYDRATE METABOLISM
SP_1191	SPT_1035	tagatose-6-phosphate kinase	CARBOHYDRATE METABOLISM
SP_1192	SPT_1034	galactose-6-phosphate isomerase, LacB subunit	CARBOHYDRATE METABOLISM
SP_1193	SPT_1033	galactose-6-phosphate isomerase, LacA subunit	CARBOHYDRATE METABOLISM
SP_1197	SPT_1029	conserved hypothetical protein	CARBOHYDRATE METABOLISM
SP_1198	n.p.	hypothetical protein	CARBOHYDRATE METABOLISM
SP_1199	n.p.	hypothetical protein	UNKNOWN
SP_1200	SPT_1026	GTP-binding protein LepA	TRANSCRIPTION AND TRANSLATION
SP_1201	SPT_1025	serine/threonine protein phosphatase	UNKNOWN
SP_1202	SPT_1024	DNA repair protein RecN	DNA TURNOVER
SP_1203	SPT_1023	putative transcriptional repressor	REGULATOR
SP_1204	SPT_1022	putative hemolysin A	MEMBRANE PROTEIN
SP_1205	SPT_1021	geranyltranstransferase	VARIOUS METABOLISM AND BIOSYNTHESIS
SP_1206	SPT_1020	exodeoxyribonuclease VII, small subunit	DNA TURNOVER
SP_1207	SPT_1019	exodeoxyribonuclease VII, large subunit	DNA TURNOVER
SP_1208	SPT_1018	uridine kinase	NUCLEOTIDE METABOLSIM
SP_1209	n.p.	hypothetical protein	UNKNOWN
SP_1210	SPT_1017	hypothetical protein	UNKNOWN
SP_1211	n.p.	hypothetical protein	UNKNOWN
SP_1212	SPT_1016	tRNA pseudouridine synthase B	TRANSCRIPTION AND TRANSLATION
SP_1213	SPT_1015	conserved domain protein	UNKNOWN
SP_1215	SPT_1012	putative transporter, FNT family	TRANSPORT
SP_1216	n.p.	hypothetical protein	UNKNOWN
SP_1217	n.p.	hypothetical protein	UNKNOWN
SP_1218	SPT_1011	conserved hypothetical protein	UNKNOWN
SP_1219	SPT_1010	DNA gyrase, A subunit	DNA TURNOVER
SP_1220	SPT_1008	L-lactate dehydrogenase	CARBOHYDRATE METABOLISM
SP_1221	n.p.	putative type II restriction endonuclease	VARIOUS
SP_1222	n.p.	putative type II restriction endonuclease	VARIOUS
SP_1223	SPT_1005	conserved hypothetical protein	UNKNOWN
SP_1224	SPT_1004	conserved domain protein	UNKNOWN
SP_1225	SPT_1003	vicX protein	UNKNOWN
SP_1226	SPT_1002	sensory box sensor histidine kinase	REGULATOR
SP_1227	SPT_1001	DNA-binding response regulator	REGULATOR
SP_1228	SPT_1000	A/G-specific adenine glycosylase	DNA TURNOVER
SP_1229	SPT_0999	formate--tetrahydrofolate ligase	CARBOHYDRATE METABOLISM
SP_1230	SPT_0998	phosphopantothenate--cysteine ligase	VARIOUS METABOLISM AND BIOSYNTHESIS
SP_1231	SPT_0997	flavoprotein	VARIOUS METABOLISM AND BIOSYNTHESIS
SP_1232	SPT_0996	membrane protein	UNKNOWN
SP_1233	SPT_0995	hypothetical protein	UNKNOWN
SP_1234	SPT_0993	transcriptional regulator, biotin repressor family	REGULATOR
SP_1235	SPT_0994	MutT/nudix family protein	VARIOUS
SP_1236	SPT_0992	acetyltransferase, GNAT family	VARIOUS METABOLISM AND BIOSYNTHESIS
SP_1237	SPT_0991	acetyltransferase, GNAT family	VARIOUS METABOLISM AND BIOSYNTHESIS
SP_1238	SPT_0990	excinuclease ABC, subunit B	DNA TURNOVER
SP_1240	SPT_0989	conserved hypothetical protein	UNKNOWN
SP_1241	SPT_0988	amino acid ABC transporter, amino acid-binding protein/permease protein	TRANSPORT
SP_1242	SPT_0987	amino acid ABC transporter, ATP-binding protein	TRANSPORT
SP_1243	SPT_0986	glucose-6-phosphate 1-dehydrogenase	CARBOHYDRATE METABOLISM
SP_1244	SPT_0985	signal recognition particle-docking protein FtsY	TRANSPORT
SP_1245	SPT_0984	Cof family protein	UNKNOWN
SP_1246	SPT_0983	Cof family protein	UNKNOWN
SP_1247	SPT_0982	conserved hypothetical protein	CELL DIVISION
SP_1248	SPT_0981	ribonuclease III	TRANSCRIPTION AND TRANSLATION
SP_1249	SPT_0979	guanosine monophosphate reductase	NUCLEOTIDE METABOLSIM
SP_1250	SPT_0978	conserved domain protein	UNKNOWN
SP_1251	SPT_0977	putative endonuclease (DNA metabolism, DNA degradation)	VARIOUS
SP_1252	SPT_0976	hypothetical protein	UNKNOWN
SP_1253	SPT_0975	hypothetical protein	UNKNOWN
SP_1254	SPT_0974	hypothetical protein	UNKNOWN
SP_1255	SPT_0973	putative 3-isopropylmalate dehydratase, small subunit	AMINO ACID METABOLSIM
SP_1256	SPT_0972	conserved hypothetical protein	UNKNOWN
SP_1258	n.p.	putative 2-isopropylmalate synthase	CARBOHYDRATE METABOLISM
SP_1259	SPT_0968	conserved hypothetical protein	UNKNOWN
SP_1260	SPT_0967	copper homeostasis protein CutC	TRANSPORT
SP_1261	SPT_0966	conserved hypothetical protein	UNKNOWN
SP_1263	SPT_0965	DNA topoisomerase I	DNA TURNOVER
SP_1264	SPT_0964	conserved domain protein	UNKNOWN
SP_1265	n.p.	hypothetical protein	UNKNOWN
SP_1266	SPT_0962	putative DNA processing protein DprA	DNA TURNOVER
SP_1267	SPT_0961	licC protein	VARIOUS
SP_1268	SPT_0960	licB protein	UNKNOWN
SP_1269	SPT_0959	choline kinase	VARIOUS
SP_1270	SPT_0958	alcohol dehydrogenase, zinc-containing	CARBOHYDRATE METABOLISM
SP_1271	SPT_0957	putative 2-C-methyl-D-erythritol 4-phosphate cytidylyltransferase	VARIOUS METABOLISM AND BIOSYNTHESIS
SP_1272	SPT_0956	putative polysaccharide biosynthesis protein	VARIOUS
SP_1273	SPT_0954	licD1 protein	VARIOUS
SP_1274	SPT_0953	licD2 protein	MEMBRANE PROTEIN
SP_1275	SPT_0952	carbamoyl-phosphate synthase, large subunit	NUCLEOTIDE METABOLSIM
SP_1276	SPT_0951	carbamoyl-phosphate synthase, small subunit	NUCLEOTIDE METABOLSIM
SP_1277	SPT_0950	aspartate carbamoyltransferase	NUCLEOTIDE METABOLSIM
SP_1278	SPT_0949	pyrimidine operon regulatory protein	NUCLEOTIDE METABOLSIM
SP_1279	SPT_0948	endonuclease III	DNA TURNOVER
SP_1280	SPT_0947	conserved hypothetical protein	UNKNOWN
SP_1281	SPT_0946	hypothetical protein	UNKNOWN
SP_1282	SPT_0945	ABC transporter, ATP-binding protein	TRANSPORT
SP_1283	SPT_0944	heat shock protein HtpX	VARIOUS
SP_1284	SPT_0943	lemA protein	UNKNOWN
SP_1285	SPT_0942	glucose-inhibited division protein B	CELL DIVISION
SP_1286	SPT_0941	uracil permease	TRANSPORT
SP_1287	SPT_0940	signal recognition particle protein	TRANSPORT
SP_1288	SPT_0939	conserved hypothetical protein	UNKNOWN
SP_1289	SPT_0938	hypothetical protein	UNKNOWN
SP_1290	SPT_0937	conserved hypothetical protein	UNKNOWN
SP_1291	SPT_0936	Cof family protein	UNKNOWN
SP_1292	SPT_0935	SAP domain protein	UNKNOWN
SP_1293	SPT_0933	ribosomal protein L19	TRANSCRIPTION AND TRANSLATION
SP_1294	SPT_0932	camphor resistance protein	DNA TURNOVER
SP_1295	SPT_0931	camphor resistance protein	DNA TURNOVER
SP_1296	SPT_0930	putative chorismate mutase	AMINO ACID METABOLSIM
SP_1297	SPT_0929	flavodoxin	VARIOUS
SP_1298	SPT_0928	DHH subfamily 1 protein	REGULATOR
SP_1299	SPT_0927	ribosomal protein L31	TRANSCRIPTION AND TRANSLATION
SP_1300	SPT_0926	hypothetical protein	UNKNOWN
SP_1302	SPT_0792	conserved hypothetical protein	UNKNOWN
SP_1303	n.p.	hypothetical protein	UNKNOWN
SP_1304	n.p.	hypothetical protein	UNKNOWN
SP_1305	n.p.	hypothetical protein	UNKNOWN
SP_1306	SPT_0923	NADP-specific glutamate dehydrogenase	AMINO ACID METABOLSIM
SP_1307	n.p.	hypothetical protein	UNKNOWN
SP_1315	n.p.	v-type sodium ATP synthase, subunit D	VARIOUS
SP_1316	n.p.	v-type sodium ATP synthase, subunit B	VARIOUS
SP_1317	n.p.	v-type sodium ATP synthase, subunit A	VARIOUS
SP_1318	n.p.	v-type sodium ATP synthase, subunit G	VARIOUS
SP_1319	n.p.	v-type sodium ATP synthase, subunit C	VARIOUS
SP_1320	n.p.	v-type sodium ATP synthase, subunit E	VARIOUS
SP_1321	n.p.	v-type sodium ATP synthase, subunit K	VARIOUS
SP_1322	n.p.	v-type sodium ATP synthase, subunit I	VARIOUS
SP_1323	n.p.	hypothetical protein	UNKNOWN
SP_1324	n.p.	putative regulatory protein	REGULATOR
SP_1325	n.p.	oxidoreductase, Gfo/Idh/MocA family	UNKNOWN
SP_1327	n.p.	conserved hypothetical protein	UNKNOWN
SP_1328	n.p.	sodium:solute symporter family protein	TRANSPORT
SP_1329	n.p.	N-acetylneuraminate lyase	CARBOHYDRATE METABOLISM
SP_1330	n.p.	putative N-acetylmannosamine-6-P epimerase	CARBOHYDRATE METABOLISM
SP_1331	n.p.	putative phosphosugar-binding transcriptional regulator	REGULATOR
SP_1332	n.p.	conserved domain protein	UNKNOWN
SP_1333	n.p.	hypothetical protein	UNKNOWN
SP_1334	n.p.	conserved hypothetical protein	UNKNOWN
SP_1335	n.p.	hypothetical protein	UNKNOWN
SP_1336	n.p.	type II DNA modification methyltransferase Spn5252IP	AMINO ACID METABOLSIM
SP_1338	n.p.	hypothetical protein	UNKNOWN
SP_1339	n.p.	hypothetical protein	UNKNOWN
SP_1340	n.p.	hypothetical protein	UNKNOWN
SP_1341	n.p.	ABC transporter, ATP-binding protein	TRANSPORT
SP_1342	n.p.	drug efflux ABC transporter, permease/ATP-binding protein	TRANSPORT
SP_1343	n.p.	prolyl oligopeptidase family protein	UNKNOWN
SP_1344	n.p.	conserved hypothetical protein	UNKNOWN
SP_1345	n.p.	hypothetical protein	UNKNOWN
SP_1346	n.p.	putative membrane protein	UNKNOWN
SP_1347	n.p.	hypothetical protein	UNKNOWN
SP_1348	n.p.	conserved hypothetical protein	UNKNOWN
SP_1349	n.p.	hypothetical protein	UNKNOWN
SP_1350	n.p.	conserved domain protein	UNKNOWN
SP_1351	n.p.	hypothetical protein	UNKNOWN
SP_1353	n.p.	hypothetical protein	UNKNOWN
SP_1354	SPT_0921	ribosomal protein L7/L12	TRANSCRIPTION AND TRANSLATION
SP_1355	SPT_0920	ribosomal protein L10	TRANSCRIPTION AND TRANSLATION
SP_1356	SPT_0919	amidohydrolase family protein	VARIOUS METABOLISM AND BIOSYNTHESIS
SP_1357	SPT_0918	ABC transporter, permease/ATP-binding protein	TRANSPORT
SP_1358	SPT_0917	ABC transporter, permease/ATP-binding protein	TRANSPORT
SP_1359	SPT_0916	peptide methionine sulfoxide reductase	AMINO ACID METABOLSIM
SP_1360	SPT_0914	homoserine kinase	AMINO ACID METABOLSIM
SP_1361	n.p.	homoserine dehydrogenase	REGULATOR
SP_1362	SPT_0911	putative transcriptional regulator MecA	REGULATOR
SP_1363	SPT_0910	conserved domain protein	UNKNOWN
SP_1364	SPT_0909	hypothetical protein	UNKNOWN
SP_1365	SPT_0908	glycosyl transferase, family 2	UNKNOWN
SP_1366	SPT_0907	glycosyl transferase, group 1	UNKNOWN
SP_1367	SPT_0906	licD3 protein	UNKNOWN
SP_1368	SPT_0905	psr protein	UNKNOWN
SP_1369	SPT_0904	prephenate dehydratase	AMINO ACID METABOLSIM
SP_1370	SPT_0903	shikimate kinase	AMINO ACID METABOLSIM
SP_1371	SPT_0902	3-phosphoshikimate 1-carboxyvinyltransferase	AMINO ACID METABOLSIM
SP_1372	SPT_0901	conserved hypothetical protein	UNKNOWN
SP_1373	SPT_0900	prephenate dehydrogenase	AMINO ACID METABOLSIM
SP_1374	SPT_0899	chorismate synthase	AMINO ACID METABOLSIM
SP_1375	SPT_0898	3-dehydroquinate synthase	AMINO ACID METABOLSIM
SP_1376	SPT_0897	shikimate 5-dehydrogenase	AMINO ACID METABOLSIM
SP_1377	SPT_0896	3-dehydroquinate dehydratase	AMINO ACID METABOLSIM
SP_1378	SPT_0895	conserved hypothetical protein	UNKNOWN
SP_1379	n.p.	hypothetical protein	UNKNOWN
SP_1380	SPT_0894	hypothetical protein	UNKNOWN
SP_1381	SPT_0893	ABC transporter, ATP-binding protein	TRANSPORT
SP_1382	SPT_0892	alpha-amylase	CARBOHYDRATE METABOLISM
SP_1383	SPT_0891	alanyl-tRNA synthetase	AMINO ACID METABOLSIM
SP_1384	SPT_0890	conserved hypothetical protein	UNKNOWN
SP_1385	n.p.	hypothetical protein	UNKNOWN
SP_1386	SPT_0889	spermidine/putrescine ABC transporter, spermidine/putrescine-binding protein	TRANSPORT
SP_1387	SPT_0888	spermidine/putrescine ABC transporter, permease protein	TRANSPORT
SP_1388	SPT_0887	spermidine/putrescine ABC transporter, permease protein	TRANSPORT
SP_1389	SPT_0886	spermidine/putrescine ABC transporter, ATP-binding protein	TRANSPORT
SP_1390	SPT_0885	UDP-N-acetylenolpyruvoylglucosamine reductase	CARBOHYDRATE METABOLISM
SP_1391	SPT_0884	conserved hypothetical protein	UNKNOWN
SP_1392	SPT_0882	alpha-acetolactate decarboxylase	VARIOUS METABOLISM AND BIOSYNTHESIS
SP_1393	SPT_0881	conserved hypothetical protein	UNKNOWN
SP_1394	SPT_0880	amino acid ABC transporter, amino acid-binding protein	TRANSPORT
SP_1395	SPT_0879	putative phosphate transport system regulatory protein PhoU	REGULATOR
SP_1396	SPT_0878	putative phosphate ABC transporter, ATP-binding protein	TRANSPORT
SP_1397	SPT_0877	putative phosphate ABC transporter, ATP-binding protein	TRANSPORT
SP_1398	SPT_0876	putative phosphate ABC transporter, permease protein	TRANSPORT
SP_1399	SPT_0875	putative phosphate ABC transporter, permease protein	TRANSPORT
SP_1400	SPT_0874	putative phosphate ABC transporter, phosphate-binding protein	TRANSPORT
SP_1401	SPT_0873	hypothetical protein	UNKNOWN
SP_1402	SPT_0872	NOL1/NOP2/sun family protein	AMINO ACID METABOLSIM
SP_1403	SPT_0871	inositol monophosphatase family protein	VARIOUS METABOLISM AND BIOSYNTHESIS
SP_1404	SPT_0870	conserved hypothetical protein	UNKNOWN
SP_1405	SPT_0869	transcriptional regulator	REGULATOR
SP_1406	SPT_0868	hypothetical protein	UNKNOWN
SP_1407	SPT_0867	hydrolase, haloacid dehalogenase-like family	VARIOUS METABOLISM AND BIOSYNTHESIS
SP_1408	SPT_0866	putative acyl-ACP thioesterase	LIPOPROTEIN
SP_1409	SPT_0865	putative oxygen-independent coproporphyrinogen III oxidase	VARIOUS METABOLISM AND BIOSYNTHESIS
SP_1410	SPT_0864	conserved hypothetical protein	UNKNOWN
SP_1411	SPT_0863	conserved hypothetical protein	UNKNOWN
SP_1412	SPT_0862	prolipoprotein diacylglyceryl transferase	LIPOPROTEIN
SP_1413	SPT_0861	Hpr(Ser) kinase/phosphatase	VARIOUS
SP_1414	SPT_0860	ribosomal protein S21	TRANSCRIPTION AND TRANSLATION
SP_1415	SPT_0859	glucosamine-6-phosphate isomerase	CARBOHYDRATE METABOLISM
SP_1416	SPT_0858	S-adenosylmethionine:tRNA ribosyltransferase-isomerase	TRANSCRIPTION AND TRANSLATION
SP_1419	SPT_0855	acetyltransferase, GNAT family	VARIOUS METABOLISM AND BIOSYNTHESIS
SP_1420	SPT_0854	NH(3)-dependent NAD(+) synthetase	VARIOUS METABOLISM AND BIOSYNTHESIS
SP_1421	SPT_0853	nicotinate phosphoribosyltransferase	VARIOUS METABOLISM AND BIOSYNTHESIS
SP_1422	SPT_0852	hypothetical protein	UNKNOWN
SP_1423	SPT_0851	putative transcriptional repressor	REGULATOR
SP_1424	SPT_0850	hypothetical protein	UNKNOWN
SP_1425	n.p.	hypothetical protein	UNKNOWN
SP_1426	SPT_0849	ABC transporter, ATP-binding protein	TRANSPORT
SP_1427	SPT_0848	peptidase, U32 family	UNKNOWN
SP_1428	n.p.	conserved hypothetical protein	UNKNOWN
SP_1429	SPT_0846	peptidase, U32 family	UNKNOWN
SP_1431	SPT_0843	putative type II DNA modification methyltransferase	VARIOUS
SP_1432	SPT_0833	hypothetical protein	UNKNOWN
SP_1433	SPT_0834	transcriptional regulator, AraC family	REGULATOR
SP_1434	SPT_0835	ABC transporter, permease/ATP-binding protein	TRANSPORT
SP_1435	SPT_0836	ABC transporter, ATP-binding protein	TRANSPORT
SP_1436	SPT_0837	hypothetical protein	UNKNOWN
SP_1437	SPT_0838	conserved domain protein	UNKNOWN
SP_1438	SPT_0839	ABC transporter, ATP-binding protein	TRANSPORT
SP_1445	SPT_0829	GMP synthase	NUCLEOTIDE METABOLSIM
SP_1446	SPT_0828	transcriptional regulator, GntR family	REGULATOR
SP_1447	SPT_0827	membrane protein	UNKNOWN
SP_1448	SPT_0826	conserved hypothetical protein	UNKNOWN
SP_1449	SPT_0825	C3-degrading proteinase	VARIOUS
SP_1450	SPT_0824	putative platelet activating factor	VARIOUS
SP_1451	SPT_0823	Cof family protein	UNKNOWN
SP_1452	n.p.	hypothetical protein	UNKNOWN
SP_1453	n.p.	conserved domain protein	UNKNOWN
SP_1454	n.p.	hypothetical protein	UNKNOWN
SP_1455	n.p.	hypothetical protein	UNKNOWN
SP_1456	SPT_0819	peptide deformylase	TRANSCRIPTION AND TRANSLATION
SP_1457	SPT_0818	RNA methyltransferase, TrmH family, group 3	TRANSCRIPTION AND TRANSLATION
SP_1458	SPT_0817	thioredoxin reductase	NUCLEOTIDE METABOLSIM
SP_1459	SPT_0816	hypothetical protein	UNKNOWN
SP_1460	SPT_0815	amino acid ABC transporter, ATP-binding protein	TRANSPORT
SP_1461	SPT_0814	amino acid ABC transporter, permease protein	TRANSPORT
SP_1462	SPT_0813	conserved hypothetical protein	UNKNOWN
SP_1463	SPT_0812	methylated-DNA--protein-cysteine S-methyltransferase	TRANSCRIPTION AND TRANSLATION
SP_1464	SPT_0811	acetyltransferase, GNAT family	VARIOUS METABOLISM AND BIOSYNTHESIS
SP_1465	SPT_0810	hypothetical protein	UNKNOWN
SP_1466	SPT_0809	hemolysin	MEMBRANE PROTEIN
SP_1467	SPT_0808	glutamine amidotransferase subunit	VARIOUS METABOLISM AND BIOSYNTHESIS
SP_1468	SPT_0807	pyridoxine biosynthesis protein	VARIOUS METABOLISM AND BIOSYNTHESIS
SP_1469	SPT_0806	NADH oxidase	VARIOUS
SP_1470	SPT_0805	putative thiamine biosynthesis protein ApbE	UNKNOWN
SP_1471	SPT_0804	putative oxidoreductase	UNKNOWN
SP_1472	SPT_0803	putative oxidoreductase	UNKNOWN
SP_1473	SPT_0802	conserved hypothetical protein	UNKNOWN
SP_1474	SPT_0801	glycyl-tRNA synthetase, beta subunit	AMINO ACID METABOLSIM
SP_1475	SPT_0800	glycyl-tRNA synthetase, alpha subunit	AMINO ACID METABOLSIM
SP_1476	SPT_0799	hypothetical protein	UNKNOWN
SP_1477	n.p.	hypothetical protein	UNKNOWN
SP_1478	SPT_0798	oxidoreductase, aldo/keto reductase family	UNKNOWN
SP_1479	SPT_0797	peptidoglycan N-acetylglucosamine deacetylase A	PEPTIDOGLYCAN
SP_1480	n.p.	hypothetical protein	UNKNOWN
SP_1481	n.p.	hypothetical protein	UNKNOWN
SP_1482	SPT_0795	oxidoreductase, Gfo/Idh/MocA family	UNKNOWN
SP_1483	n.p.	ATP-dependent RNA helicase, DEAD/DEAH box family	TRANSCRIPTION AND TRANSLATION
SP_1487	n.p.	hypothetical protein	UNKNOWN
SP_1488	n.p.	hypothetical protein	UNKNOWN
SP_1489	SPT_1426	translation elongation factor Tu	TRANSCRIPTION AND TRANSLATION
SP_1490	n.p.	hypothetical protein	UNKNOWN
SP_1491	SPT_1428	putative glycerol uptake facilitator protein	TRANSPORT
SP_1492	SPT_1429	cell wall surface anchor family protein	PEPTIDOGLYCAN
SP_1493	SPT_1430	hypothetical protein	UNKNOWN
SP_1494	SPT_1431	hypothetical protein	UNKNOWN
SP_1495	n.p.	hypothetical protein	UNKNOWN
SP_1498	SPT_1435	phosphoglucomutase	CARBOHYDRATE METABOLISM
SP_1499	SPT_1436	bacterocin transport accessory protein	MEMBRANE PROTEIN
SP_1500	SPT_1437	amino acid ABC transporter, amino acid-binding protein	TRANSPORT
SP_1501	SPT_1438	amino acid ABC transporter, ATP-binding protein	TRANSPORT
SP_1502	SPT_1439	amino acid ABC transporter, permease protein	TRANSPORT
SP_1504	SPT_1440	TPR domain protein	MEMBRANE PROTEIN
SP_1505	SPT_1441	membrane protein	MEMBRANE PROTEIN
SP_1506	SPT_1442	conserved hypothetical protein	CARBOHYDRATE METABOLISM
SP_1507	SPT_1443	ATP synthase F1, epsilon subunit	VARIOUS METABOLISM AND BIOSYNTHESIS
SP_1508	SPT_1444	ATP synthase F1, beta subunit	VARIOUS METABOLISM AND BIOSYNTHESIS
SP_1509	SPT_1445	ATP synthase F1, gamma subunit	VARIOUS METABOLISM AND BIOSYNTHESIS
SP_1510	SPT_1446	ATP synthase F1, alpha subunit	VARIOUS METABOLISM AND BIOSYNTHESIS
SP_1511	SPT_1447	ATP synthase F1, delta subunit	VARIOUS METABOLISM AND BIOSYNTHESIS
SP_1512	SPT_1448	ATP synthase F0, B subunit	VARIOUS METABOLISM AND BIOSYNTHESIS
SP_1513	SPT_1449	ATP synthase F0, A subunit	VARIOUS METABOLISM AND BIOSYNTHESIS
SP_1514	SPT_1450	ATP synthase F0, C subunit	VARIOUS METABOLISM AND BIOSYNTHESIS
SP_1516	SPT_1453	acetyltransferase, GNAT family	VARIOUS METABOLISM AND BIOSYNTHESIS
SP_1517	SPT_1455	transcription elongation factor GreA	TRANSCRIPTION AND TRANSLATION
SP_1518	SPT_1456	conserved hypothetical protein	UNKNOWN
SP_1519	SPT_1457	acetyltransferase, GNAT family	VARIOUS METABOLISM AND BIOSYNTHESIS
SP_1520	SPT_1458	acetyltransferase, GNAT family	VARIOUS METABOLISM AND BIOSYNTHESIS
SP_1521	SPT_1459	UDP-N-acetylmuramate--alanine ligase	AMINO ACID METABOLSIM
SP_1522	SPT_1460	conserved domain protein	UNKNOWN
SP_1523	SPT_1461	Snf2 family protein	UNKNOWN
SP_1524	SPT_1462	aminotransferase, class II	AMINO ACID METABOLSIM
SP_1525	SPT_1463	transulfuration enzyme family protein	VARIOUS METABOLISM AND BIOSYNTHESIS
SP_1527	SPT_1813	oligopeptide ABC transporter, oligopeptide-binding protein AliB	TRANSPORT
SP_1528	n.p.	hypothetical protein	UNKNOWN
SP_1529	SPT_1467	putative polysaccharide biosynthesis protein	VARIOUS
SP_1530	SPT_1468	UDP-N-acetylmuramoylalanyl-D-glutamate--2,6-diaminopimelate ligase	AMINO ACID METABOLSIM
SP_1531	SPT_1469	hypothetical protein	UNKNOWN
SP_1533	SPT_1471	conserved domain protein	UNKNOWN
SP_1534	SPT_1472	inorganic pyrophosphatase, manganese-dependent	VARIOUS
SP_1535	SPT_1473	conserved hypothetical protein	UNKNOWN
SP_1536	SPT_1474	conserved hypothetical protein	UNKNOWN
SP_1537	SPT_1475	putative general stress protein 13	TRANSCRIPTION AND TRANSLATION
SP_1538	SPT_1476	Cof family protein/peptidyl-prolyl cis-trans isomerase, cyclophilin type	UNKNOWN
SP_1539	SPT_1477	ribosomal protein S18	TRANSCRIPTION AND TRANSLATION
SP_1540	SPT_1478	single-strand binding protein	DNA TURNOVER
SP_1541	SPT_1479	ribosomal protein S6	TRANSCRIPTION AND TRANSLATION
SP_1542	SPT_1480	asparaginyl-tRNA synthetase	AMINO ACID METABOLSIM
SP_1544	SPT_1482	aspartate aminotransferase	AMINO ACID METABOLSIM
SP_1545	SPT_1483	conserved hypothetical protein	MEMBRANE PROTEIN
SP_1546	SPT_1485	conserved domain protein	UNKNOWN
SP_1547	SPT_1488	conserved hypothetical protein	UNKNOWN
SP_1548	SPT_1490	hypothetical protein	UNKNOWN
SP_1549	SPT_1491	polypeptide deformylase	AMINO ACID METABOLSIM
SP_1550	SPT_1492	glutathione S-transferase family protein	AMINO ACID METABOLSIM
SP_1551	SPT_1493	cation-transporting ATPase, E1-E2 family	TRANSPORT
SP_1552	SPT_1494	cation efflux family protein	TRANSPORT
SP_1553	SPT_1495	ABC transporter, ATP-binding protein	TRANSPORT
SP_1554	SPT_1496	polyA polymerase family protein	TRANSCRIPTION AND TRANSLATION
SP_1555	SPT_1497	dihydrodipicolinate reductase	AMINO ACID METABOLSIM
SP_1556	n.p.	hypothetical protein	UNKNOWN
SP_1557	SPT_1498	degV family protein	UNKNOWN
SP_1558	SPT_1499	hypothetical protein	UNKNOWN
SP_1559	SPT_1500	phosphoglucomutase/phosphomannomutase family protein	CARBOHYDRATE METABOLISM
SP_1560	SPT_1501	conserved hypothetical protein	UNKNOWN
SP_1561	SPT_1502	conserved hypothetical protein	UNKNOWN
SP_1562	n.p.	hypothetical protein	UNKNOWN
SP_1563	SPT_1503	pyridine nucleotide-disulphide oxidoreductase family protein	NUCLEOTIDE METABOLSIM
SP_1564	SPT_1504	conserved hypothetical protein	UNKNOWN
SP_1565	SPT_1505	conserved hypothetical protein	UNKNOWN
SP_1566	SPT_1506	conserved hypothetical protein	UNKNOWN
SP_1567	SPT_1507	endoribonuclease L-PSP	VARIOUS
SP_1568	SPT_1508	ribosome biogenesis GTP-binding protein YsxC	TRANSCRIPTION AND TRANSLATION
SP_1569	SPT_1509	ATP-dependent Clp protease, ATP-binding subunit ClpX	PROTEIN TURNOVER
SP_1570	SPT_1510	hypothetical protein	UNKNOWN
SP_1571	SPT_1511	dihydrofolate reductase	VARIOUS METABOLISM AND BIOSYNTHESIS
SP_1572	SPT_1512	non-heme iron-containing ferritin	UNKNOWN
SP_1573	SPT_1513	lysozyme	PEPTIDOGLYCAN
SP_1574	SPT_1514	triosephosphate isomerase	CARBOHYDRATE METABOLISM
SP_1576	SPT_1516	homoserine O-succinyltransferase	AMINO ACID METABOLSIM
SP_1577	SPT_1517	adenine phosphoribosyltransferase	NUCLEOTIDE METABOLSIM
SP_1578	SPT_1519	putative methyltransferase	UNKNOWN
SP_1579	n.p.	hypothetical protein	UNKNOWN
SP_1580	SPT_1520	sugar ABC transporter, ATP-binding protein	TRANSPORT
SP_1581	n.p.	hypothetical protein	UNKNOWN
SP_1583	SPT_1522	isochorismatase family protein	VARIOUS METABOLISM AND BIOSYNTHESIS
SP_1584	SPT_1523	GTP-sensing transcriptional pleiotropic repressor CodY	AMINO ACID METABOLSIM
SP_1585	n.p.	hypothetical protein	UNKNOWN
SP_1586	SPT_1524	putative ATP-dependent RNA helicase	RNA TURNOVER
SP_1587	SPT_1525	oxalate:formate antiporter	TRANSPORT
SP_1588	SPT_1526	pyridine nucleotide-disulfide oxidoreductase	NUCLEOTIDE METABOLSIM
SP_1589	SPT_1527	Mur ligase family protein	AMINO ACID METABOLSIM
SP_1590	SPT_1528	conserved hypothetical protein	UNKNOWN
SP_1591	SPT_1529	proline dipeptidase	UNKNOWN
SP_1592	SPT_1530	conserved domain protein	UNKNOWN
SP_1597	SPT_1535	conserved hypothetical protein	UNKNOWN
SP_1598	SPT_1536	putative phosphomethylpyrimidine kinase	VARIOUS METABOLISM AND BIOSYNTHESIS
SP_1599	SPT_1537	tRNA pseudouridine synthase A	TRANSCRIPTION AND TRANSLATION
SP_1600	SPT_1538	putative membrane protein	TRANSPORT
SP_1601	SPT_1541	conserved hypothetical protein	UNKNOWN
SP_1602	SPT_1542	phnA protein	VARIOUS METABOLISM AND BIOSYNTHESIS
SP_1603	SPT_1543	cytidylate kinase	RNA TURNOVER
SP_1604	SPT_1544	hypothetical protein	UNKNOWN
SP_1605	SPT_1545	ferredoxin	VARIOUS
SP_1606	SPT_1546	glycosyl transferase, family 2	CARBOHYDRATE METABOLISM
SP_1607	SPT_1547	UDP-glucose 4-epimerase	CARBOHYDRATE METABOLISM
SP_1608	SPT_1549	oxidoreductase, DadA family protein	UNKNOWN
SP_1609	SPT_1550	conserved hypothetical protein	UNKNOWN
SP_1610	SPT_1551	SAM-dependent methyltransferase	UNKNOWN
SP_1611	n.p.	hypothetical protein	UNKNOWN
SP_1612	SPT_1553	conserved domain protein	UNKNOWN
SP_1615	SPT_2025	transketolase	CARBOHYDRATE METABOLISM
SP_1616	SPT_1556	ribulose-phosphate 3-epimerase family protein	CARBOHYDRATE METABOLISM
SP_1617	SPT_1557	PTS system, IIC component	TRANSPORT
SP_1618	n.p.	PTS system, IIB component	TRANSPORT
SP_1619	SPT_1559	PTS system, IIA component	TRANSPORT
SP_1620	SPT_1560	putative PTS system, nitrogen regulatory component IIA	TRANSPORT
SP_1621	SPT_1561	putative transcription antiterminator BglG family protein	TRANSCRIPTION AND TRANSLATION
SP_1623	SPT_1562	cation-transporting ATPase, E1-E2 family	TRANSPORT
SP_1624	SPT_1563	acyltransferase family protein	CARBOHYDRATE METABOLISM
SP_1625	SPT_1564	putative cadmium resistance transporter	TRANSPORT
SP_1626	SPT_1565	ribosomal protein S15	TRANSCRIPTION AND TRANSLATION
SP_1627	SPT_1566	conserved hypothetical protein	UNKNOWN
SP_1628	n.p.	hypothetical protein	UNKNOWN
SP_1629	n.p.	hypothetical protein	UNKNOWN
SP_1630	SPT_1569	hypothetical protein	UNKNOWN
SP_1631	SPT_1570	threonyl-tRNA synthetase	AMINO ACID METABOLSIM
SP_1632	SPT_1571	sensor histidine kinase	REGULATOR
SP_1633	SPT_1572	DNA-binding response regulator	REGULATOR
SP_1634	SPT_1573	hypothetical protein	UNKNOWN
SP_1635	SPT_1574	hypothetical protein	UNKNOWN
SP_1636	SPT_1575	Rrf2 family protein	REGULATOR
SP_1637	SPT_1576	conserved hypothetical protein	UNKNOWN
SP_1638	SPT_1577	iron-dependent transcriptional regulator	REGULATOR
SP_1640	SPT_1579	hypothetical protein	UNKNOWN
SP_1641	SPT_1582	conserved domain protein	UNKNOWN
SP_1642	n.p.	hypothetical protein	UNKNOWN
SP_1643	SPT_1583	hypothetical protein	UNKNOWN
SP_1644	SPT_1584	D-tyrosyl-tRNA(Tyr) deacylase	TRANSCRIPTION AND TRANSLATION
SP_1645	SPT_1585	GTP pyrophosphokinase	NUCLEOTIDE METABOLSIM
SP_1646	SPT_1586	metallo-beta-lactamase superfamily protein	TRANSCRIPTION AND TRANSLATION
SP_1647	SPT_1587	endopeptidase O	VARIOUS
SP_1648	SPT_1588	manganese ABC transporter, ATP-binding protein	TRANSPORT
SP_1649	SPT_1589	putative manganese ABC transporter, permease protein	TRANSPORT
SP_1650	SPT_1590	manganese ABC transporter, manganese-binding adhesion liprotein	TRANSPORT
SP_1651	SPT_1591	thiol peroxidase	VARIOUS
SP_1652	SPT_1592	putative membrane protein	TRANSPORT
SP_1653	SPT_1593	ABC transporter, ATP-binding protein	TRANSPORT
SP_1654	SPT_1594	conserved hypothetical protein	UNKNOWN
SP_1655	SPT_1595	phosphoglycerate mutase	CARBOHYDRATE METABOLISM
SP_1656	SPT_1596	hypothetical protein	UNKNOWN
SP_1657	n.p.	hypothetical protein	UNKNOWN
SP_1658	SPT_1597	hypothetical protein	UNKNOWN
SP_1659	SPT_1598	isoleucyl-tRNA synthetase	AMINO ACID METABOLSIM
SP_1660	n.p.	hypothetical protein	UNKNOWN
SP_1661	SPT_1600	cell division protein DivIVA	CELL DIVISION
SP_1662	SPT_1601	ylmH protein	CELL DIVISION
SP_1663	SPT_1602	ylmG protein	CELL DIVISION
SP_1664	SPT_1603	ylmF protein	CELL DIVISION
SP_1665	SPT_1604	ylmE protein	CELL DIVISION
SP_1666	SPT_1605	cell division protein FtsZ	CELL DIVISION
SP_1667	SPT_1606	cell division protein FtsA	CELL DIVISION
SP_1668	SPT_1607	hypothetical protein	UNKNOWN
SP_1669	SPT_1608	MutT/nudix family protein	VARIOUS
SP_1670	SPT_1609	UDP-N-acetylmuramoylalanyl-D-glutamyl-2,6-diaminopimelate--D-alanyl-D-alanyl ligase	AMINO ACID METABOLSIM
SP_1671	SPT_1610	D-alanine--D-alanine ligase	AMINO ACID METABOLSIM
SP_1672	SPT_1611	recombination protein RecR	DNA TURNOVER
SP_1673	SPT_1612	penicillin-binding protein 2B	PEPTIDOGLYCAN
SP_1674	SPT_1613	putative phosphosugar-binding transcriptional regulator	REGULATOR
SP_1675	SPT_1614	ROK family protein	CARBOHYDRATE METABOLISM
SP_1676	SPT_1615	putative N-acetylneuraminate lyase	CARBOHYDRATE METABOLISM
SP_1677	n.p.	hypothetical protein	UNKNOWN
SP_1678	n.p.	hypothetical protein	UNKNOWN
SP_1679	SPT_1617	hypothetical protein	UNKNOWN
SP_1680	SPT_1618	conserved hypothetical protein	UNKNOWN
SP_1681	SPT_1619	sugar ABC transporter, permease protein	TRANSPORT
SP_1682	SPT_1620	sugar ABC transporter, permease protein	TRANSPORT
SP_1683	SPT_1621	sugar ABC transporter, sugar-binding protein	TRANSPORT
SP_1684	SPT_1622	PTS system, IIBC components	TRANSPORT
SP_1685	SPT_1623	N-acetylmannosamine-6-phosphate 2-epimerase	CARBOHYDRATE METABOLISM
SP_1686	SPT_1624	oxidoreductase, Gfo/Idh/MocA family	UNKNOWN
SP_1687	SPT_1625	neuraminidase B	VARIOUS
SP_1688	SPT_1626	ABC transporter, permease protein	TRANSPORT
SP_1689	SPT_1627	ABC transporter, permease protein	TRANSPORT
SP_1690	SPT_1628	ABC transporter, substrate-binding protein	TRANSPORT
SP_1691	SPT_1629	conserved hypothetical protein	UNKNOWN
SP_1694	SPT_1631	hypothetical protein	UNKNOWN
SP_1695	n.p.	putative acetyl xylan esterase	UNKNOWN
SP_1696	n.p.	hypothetical protein	UNKNOWN
SP_1697	SPT_1635	ATP-dependent DNA helicase RecG	DNA TURNOVER
SP_1698	SPT_1636	alanine racemase	AMINO ACID METABOLSIM
SP_1699	SPT_1637	holo-(acyl-carrier protein) synthase	VARIOUS METABOLISM AND BIOSYNTHESIS
SP_1700	SPT_1638	phospho-2-dehydro-3-deoxyheptonate aldolase	AMINO ACID METABOLSIM
SP_1701	SPT_1639	phospho-2-dehydro-3-deoxyheptonate aldolase	AMINO ACID METABOLSIM
SP_1702	SPT_1640	preprotein translocase, SecA subunit	TRANSPORT
SP_1703	SPT_1641	conserved domain protein	UNKNOWN
SP_1704	SPT_1642	ABC transporter, ATP-binding protein	TRANSPORT
SP_1705	SPT_1643	hypothetical protein	UNKNOWN
SP_1706	SPT_1644	hypothetical protein	UNKNOWN
SP_1707	SPT_1645	hypothetical protein	UNKNOWN
SP_1708	SPT_1646	hypothetical protein	UNKNOWN
SP_1709	SPT_1647	phosphoglycerate dehydrogenase-related protein	CARBOHYDRATE METABOLISM
SP_1710	SPT_1648	nitroreductase family protein	UNKNOWN
SP_1711	SPT_1649	primosomal protein DnaI	UNKNOWN
SP_1712	SPT_1650	hypothetical protein	UNKNOWN
SP_1713	SPT_1651	transcriptional regulator, NrdR family	REGULATOR
SP_1714	SPT_1652	transcriptional regulator, GntR family	REGULATOR
SP_1715	SPT_1653	ABC transporter, ATP-binding protein	TRANSPORT
SP_1716	SPT_1655	conserved hypothetical protein	TRANSPORT
SP_1717	SPT_1656	ABC transporter, ATP-binding protein	TRANSPORT
SP_1718	n.p.	hypothetical protein	UNKNOWN
SP_1720	SPT_1658	conserved hypothetical protein	MEMBRANE PROTEIN
SP_1721	SPT_1659	fructokinase	CARBOHYDRATE METABOLISM
SP_1722	SPT_1660	PTS system IIABC components	TRANSPORT
SP_1723	n.p.	hypothetical protein	UNKNOWN
SP_1724	SPT_1662	sucrose-6-phosphate hydrolase	CARBOHYDRATE METABOLISM
SP_1725	SPT_1663	sucrose operon repressor	REGULATOR
SP_1726	SPT_1664	3-hydroxy-3-methylglutaryl-CoA reductase	VARIOUS METABOLISM AND BIOSYNTHESIS
SP_1727	SPT_1665	hydroxymethylglutaryl-CoA synthase	AMINO ACID METABOLSIM
SP_1728	n.p.	hypothetical protein	UNKNOWN
SP_1730	SPT_1668	hypothetical protein	UNKNOWN
SP_1731	SPT_1669	conserved hypothetical protein	UNKNOWN
SP_1732	SPT_1670	serine/threonine protein kinase	REGULATOR
SP_1733	SPT_1671	putative phosphatase	REGULATOR
SP_1734	SPT_1672	rRNA methyltransferase RsmB	TRANSCRIPTION AND TRANSLATION
SP_1735	SPT_1673	methionyl-tRNA formyltransferase	AMINO ACID METABOLSIM
SP_1736	SPT_1674	primosomal protein N	DNA TURNOVER
SP_1737	SPT_1675	putative DNA-directed RNA polymerase, omega subunit	NUCLEOTIDE METABOLSIM
SP_1738	SPT_1676	guanylate kinase	NUCLEOTIDE METABOLSIM
SP_1739	SPT_1677	KH domain protein	RNA TURNOVER
SP_1740	n.p.	addiction module toxin, Txe/YoeB family	VARIOUS
SP_1741	SPT_1678	addiction module antitoxin, Axe family	VARIOUS
SP_1742	SPT_1680	conserved hypothetical protein	UNKNOWN
SP_1743	SPT_1681	conserved hypothetical protein	AMINO ACID METABOLSIM
SP_1744	SPT_1682	iojap-related protein	UNKNOWN
SP_1745	SPT_1683	isochorismatase family protein	VARIOUS METABOLISM AND BIOSYNTHESIS
SP_1746	SPT_1684	conserved hypothetical protein	UNKNOWN
SP_1747	SPT_1685	nicotinic acid mononucleotide adenylyltransferase	VARIOUS METABOLISM AND BIOSYNTHESIS
SP_1748	SPT_1686	conserved hypothetical protein	UNKNOWN
SP_1749	SPT_1687	GTP-binding protein YqeH	TRANSCRIPTION AND TRANSLATION
SP_1750	SPT_1688	conserved hypothetical protein	UNKNOWN
SP_1751	SPT_1689	putative transporter, CorA family	TRANSPORT
SP_1752	SPT_1690	putative mechanosensitive ion channel	TRANSPORT
SP_1754	SPT_1693	conserved hypothetical protein	UNKNOWN
SP_1755	n.p.	hypothetical protein	UNKNOWN
SP_1756	n.p.	conserved domain protein	UNKNOWN
SP_1757	n.p.	conserved hypothetical protein	UNKNOWN
SP_1758	n.p.	glycosyl transferase, group 1	UNKNOWN
SP_1759	n.p.	preprotein translocase, SecA subunit	TRANSPORT
SP_1760	n.p.	conserved domain protein	UNKNOWN
SP_1761	n.p.	hypothetical protein	UNKNOWN
SP_1762	n.p.	hypothetical protein	UNKNOWN
SP_1763	n.p.	preprotein translocase SecY family protein	TRANSPORT
SP_1764	n.p.	glycosyl transferase, family 2	UNKNOWN
SP_1765	n.p.	glycosyl transferase, family 8	UNKNOWN
SP_1766	n.p.	glycosyl transferase, family 8	UNKNOWN
SP_1767	n.p.	glycosyl transferase, family 8	UNKNOWN
SP_1768	n.p.	conserved hypothetical protein	UNKNOWN
SP_1770	n.p.	glycosyl transferase, family 8	UNKNOWN
SP_1771	n.p.	glycosyl transferase, family 2/glycosyl transferase family 8	UNKNOWN
SP_1772	n.p.	cell wall surface anchor family protein	VARIOUS
SP_1774	SPT_1694	putative transcriptional regulator	REGULATOR
SP_1775	SPT_1695	conserved domain protein	UNKNOWN
SP_1776	SPT_1696	thioredoxin	VARIOUS
SP_1777	SPT_1697	conserved hypothetical protein	UNKNOWN
SP_1778	SPT_1699	aquaporin	TRANSPORT
SP_1779	SPT_1701	hypothetical protein	UNKNOWN
SP_1780	SPT_1703	oligoendopeptidase F	UNKNOWN
SP_1781	SPT_1704	16S ribosomal RNA methyltransferase RsmE	TRANSCRIPTION AND TRANSLATION
SP_1782	SPT_1705	ribosomal protein L11 methyltransferase	TRANSCRIPTION AND TRANSLATION
SP_1783	SPT_1710	MutT/nudix family protein	VARIOUS METABOLISM AND BIOSYNTHESIS
SP_1784	SPT_1711	hypothetical protein	UNKNOWN
SP_1785	SPT_1712	hypothetical protein	UNKNOWN
SP_1786	SPT_1713	conserved hypothetical protein	UNKNOWN
SP_1787	SPT_1714	hypothetical protein	UNKNOWN
SP_1788	n.p.	hypothetical protein	UNKNOWN
SP_1789	SPT_1716	hypothetical protein	UNKNOWN
SP_1790	SPT_1717	ATPase, AAA family	PROTEIN TURNOVER
SP_1791	n.p.	integrase-related protein	UNKNOWN
SP_1793	n.p.	hypothetical protein	UNKNOWN
SP_1794	n.p.	hypothetical protein	UNKNOWN
SP_1795	SPT_1719	putative sucrose-6-phosphate hydrolase	CARBOHYDRATE METABOLISM
SP_1796	SPT_1720	ABC transporter, substrate-binding protein	TRANSPORT
SP_1797	SPT_1721	ABC transporter, permease protein	TRANSPORT
SP_1798	SPT_1722	ABC transporter, permease protein	TRANSPORT
SP_1799	SPT_1723	sugar-binding transcriptional regulator, LacI family	REGULATOR
SP_1800	SPT_1724	putative transcriptional activator	REGULATOR
SP_1801	SPT_1725	conserved hypothetical protein	UNKNOWN
SP_1802	SPT_1726	hypothetical protein	UNKNOWN
SP_1803	SPT_1727	conserved hypothetical protein	UNKNOWN
SP_1804	SPT_1728	putative general stress protein 24	UNKNOWN
SP_1805	SPT_1729	hypothetical protein	UNKNOWN
SP_1806	SPT_0671	conserved domain protein	UNKNOWN
SP_1807	SPT_1730	acetyltransferase, GNAT family	VARIOUS METABOLISM AND BIOSYNTHESIS
SP_1808	SPT_1731	putative type IV prepilin peptidase	TRANSPORT
SP_1809	SPT_1732	transcriptional regulator	REGULATOR
SP_1810	SPT_1733	hypothetical protein	UNKNOWN
SP_1811	SPT_1734	tryptophan synthase, alpha subunit	AMINO ACID METABOLSIM
SP_1812	SPT_1735	tryptophan synthase, beta subunit	AMINO ACID METABOLSIM
SP_1813	SPT_1736	N-(5-phosphoribosyl)-anthranilate isomerase	AMINO ACID METABOLSIM
SP_1814	SPT_1737	indole-3-glycerol phosphate synthase	AMINO ACID METABOLSIM
SP_1815	SPT_1738	anthranilate phosphoribosyltransferase	AMINO ACID METABOLSIM
SP_1816	SPT_1739	anthranilate synthase component II	AMINO ACID METABOLSIM
SP_1817	SPT_1740	anthranilate synthase component I	AMINO ACID METABOLSIM
SP_1818	n.p.	hypothetical protein	UNKNOWN
SP_1819	n.p.	hypothetical protein	UNKNOWN
SP_1820	n.p.	hypothetical protein	UNKNOWN
SP_1821	SPT_1742	sugar-binding transcriptional regulator, LacI family	REGULATOR
SP_1822	n.p.	conserved domain protein	UNKNOWN
SP_1823	SPT_1743	MgtC/SapB family protein	TRANSPORT
SP_1824	SPT_1744	ABC transporter, permease protein	TRANSPORT
SP_1825	SPT_1745	ABC transporter, ATP-binding protein	TRANSPORT
SP_1826	SPT_1746	ABC transporter, substrate-binding protein	TRANSPORT
SP_1827	SPT_1747	hypothetical protein	UNKNOWN
SP_1828	SPT_1748	UDP-glucose 4-epimerase	CARBOHYDRATE METABOLISM
SP_1829	SPT_1749	galactose-1-phosphate uridylyltransferase	CARBOHYDRATE METABOLISM
SP_1830	SPT_1750	putative phosphate transport system regulatory protein PhoU	REGULATOR
SP_1831	SPT_1751	hypothetical protein	UNKNOWN
SP_1832	n.p.	hypothetical protein	UNKNOWN
SP_1833	SPT_1752	cell wall surface anchor family protein	VARIOUS
SP_1834	n.p.	hypothetical protein	UNKNOWN
SP_1835	SPT_1753	hypothetical protein	UNKNOWN
SP_1836	n.p.	hypothetical protein	UNKNOWN
SP_1837	SPT_1754	putative capsular polysaccharide biosynthesis protein	CAPSULE
SP_1838	SPT_1755	putative glycosyl transferase	CARBOHYDRATE METABOLISM
SP_1839	SPT_1756	ABC transporter, permease/ATP-binding protein	TRANSPORT
SP_1840	SPT_1757	ABC transporter, permease/ATP-binding protein	TRANSPORT
SP_1841	SPT_1758	conserved domain protein	UNKNOWN
SP_1842	SPT_1759	hypothetical protein	UNKNOWN
SP_1843	n.p.	hypothetical protein	UNKNOWN
SP_1844	SPT_1760	hypothetical protein	UNKNOWN
SP_1845	SPT_1761	exodeoxyribonuclease	DNA TURNOVER
SP_1847	SPT_1764	xanthine phosphoribosyltransferase	VARIOUS METABOLISM AND BIOSYNTHESIS
SP_1848	SPT_1765	xanthine permease	TRANSPORT
SP_1849	SPT_1766	DpnD protein	AMINO ACID METABOLSIM
SP_1850	SPT_1767	type II restriction endonuclease DpnI	VARIOUS
SP_1851	SPT_1768	conserved hypothetical protein	UNKNOWN
SP_1852	SPT_1769	galactose-1-phosphate uridylyltransferase	CARBOHYDRATE METABOLISM
SP_1853	SPT_1770	galactokinase	CARBOHYDRATE METABOLISM
SP_1854	SPT_1771	galactose operon repressor	REGULATOR
SP_1855	SPT_1772	alcohol dehydrogenase, zinc-containing	CARBOHYDRATE METABOLISM
SP_1856	SPT_1773	transcriptional regulator, MerR family	REGULATOR
SP_1857	SPT_1774	cation efflux system protein	TRANSPORT
SP_1858	SPT_1775	transcriptional regulator, TetR family	REGULATOR
SP_1859	SPT_1776	putative transporter	TRANSPORT
SP_1860	SPT_1778	choline transporter	TRANSPORT
SP_1861	SPT_1779	choline transporter	TRANSPORT
SP_1862	SPT_1780	hypothetical protein	UNKNOWN
SP_1863	SPT_1781	transcriptional regulator, MarR family	REGULATOR
SP_1864	SPT_1782	conserved hypothetical protein	UNKNOWN
SP_1865	SPT_1783	glutamyl-aminopeptidase	AMINO ACID METABOLSIM
SP_1866	n.p.	hypothetical protein	UNKNOWN
SP_1867	n.p.	NAD-dependent epimerase/dehydratase family protein	CARBOHYDRATE METABOLISM
SP_1868	SPT_1785	conserved domain protein	UNKNOWN
SP_1869	SPT_1786	iron-compound ABC transporter, permease protein	TRANSPORT
SP_1870	SPT_1787	iron-compound ABC transporter, permease protein	TRANSPORT
SP_1871	SPT_1788	iron-compound ABC transporter, ATP-binding protein	TRANSPORT
SP_1872	SPT_1789	iron-compound ABC transporter, iron-compound-binding protein	TRANSPORT
SP_1873	SPT_1790	conserved hypothetical protein	UNKNOWN
SP_1874	SPT_1791	ribosomal large subunit pseudouridine synthase B	TRANSCRIPTION AND TRANSLATION
SP_1875	SPT_1792	segregation and condensation protein B	CELL DIVISION
SP_1876	SPT_1793	segregation and condensation protein A	CELL DIVISION
SP_1878	SPT_1795	CBS domain protein	UNKNOWN
SP_1879	SPT_1796	conserved hypothetical protein	UNKNOWN
SP_1880	SPT_1797	HAM1 protein	NUCLEOTIDE METABOLSIM
SP_1881	SPT_1798	glutamate racemase	AMINO ACID METABOLSIM
SP_1882	SPT_1799	conserved hypothetical protein	UNKNOWN
SP_1883	SPT_1800	putative dextran glucosidase DexS	CARBOHYDRATE METABOLISM
SP_1884	SPT_1802	trehalose PTS system, IIABC components	CARBOHYDRATE METABOLISM
SP_1885	SPT_1803	trehalose operon transcriptional repressor	REGULATOR
SP_1887	SPT_1809	oligopeptide ABC transporter, ATP-binding protein AmiF	TRANSPORT
SP_1888	SPT_1810	oligopeptide ABC transporter, ATP-binding protein AmiE	TRANSPORT
SP_1889	SPT_1811	oligopeptide ABC transporter, permease protein AmiD	TRANSPORT
SP_1890	SPT_1812	oligopeptide ABC transporter, permease protein AmiC	TRANSPORT
SP_1891	SPT_1466	oligopeptide ABC transporter, oligopeptide-binding protein AmiA	TRANSPORT
SP_1892	n.p.	hypothetical protein	UNKNOWN
SP_1893	SPT_1814	hypothetical protein	UNKNOWN
SP_1894	SPT_1815	sucrose phosphorylase	CARBOHYDRATE METABOLISM
SP_1895	SPT_1817	sugar ABC transporter, permease protein	TRANSPORT
SP_1896	SPT_1818	sugar ABC transporter, permease protein	TRANSPORT
SP_1897	SPT_1819	sugar ABC transporter, sugar-binding protein	TRANSPORT
SP_1898	SPT_1821	alpha-galactosidase	CARBOHYDRATE METABOLISM
SP_1899	SPT_1822	msm operon regulatory protein	REGULATOR
SP_1900	SPT_1823	BirA bifunctional protein	VARIOUS METABOLISM AND BIOSYNTHESIS
SP_1901	SPT_1846	RNA methyltransferase, TrmA family	AMINO ACID METABOLSIM
SP_1902	SPT_1847	recombination regulator	REGULATOR
SP_1903	SPT_1848	conserved hypothetical protein	UNKNOWN
SP_1904	SPT_1849	hypothetical protein	UNKNOWN
SP_1906	SPT_1855	chaperonin, 60 kDa	TRANSCRIPTION AND TRANSLATION
SP_1907	SPT_1856	chaperonin, 10 kDa	TRANSCRIPTION AND TRANSLATION
SP_1908	SPT_1857	single-strand DNA-binding protein	DNA TURNOVER
SP_1909	SPT_1858	oxidoreductase, short chain dehydrogenase/reductase family	UNKNOWN
SP_1910	SPT_1859	conserved hypothetical protein	UNKNOWN
SP_1911	SPT_1860	putative thioredoxin	UNKNOWN
SP_1912	SPT_1861	hypothetical protein	UNKNOWN
SP_1914	SPT_1864	hypothetical protein	UNKNOWN
SP_1915	SPT_1865	hypothetical protein	UNKNOWN
SP_1916	SPT_1866	PAP2 family protein	UNKNOWN
SP_1917	SPT_1867	hypothetical protein	UNKNOWN
SP_1918	SPT_1868	ABC transporter, ATP-binding protein	TRANSPORT
SP_1919	SPT_1869	ABC transporter, permease protein	TRANSPORT
SP_1920	SPT_1870	transcriptional regulator, MarR family	REGULATOR
SP_1921	n.p.	hypothetical protein	UNKNOWN
SP_1922	SPT_1871	conserved hypothetical protein	UNKNOWN
SP_1923	SPT_1872	pneumolysin	VARIOUS
SP_1924	SPT_1873	hypothetical protein	UNKNOWN
SP_1925	SPT_1874	hypothetical protein	UNKNOWN
SP_1926	SPT_1875	hypothetical protein	UNKNOWN
SP_1929	SPT_0776	hypothetical protein	UNKNOWN
SP_1930	SPT_1888	hypothetical protein	UNKNOWN
SP_1931	SPT_1889	hypothetical protein	UNKNOWN
SP_1932	SPT_1890	hypothetical protein	UNKNOWN
SP_1933	SPT_1891	hypothetical protein	UNKNOWN
SP_1934	SPT_1892	hypothetical protein	UNKNOWN
SP_1935	SPT_1893	hypothetical protein	UNKNOWN
SP_1936	SPT_1894	putative type II restriction-modification system regulatory protein	REGULATOR
SP_1937	SPT_1895	autolysin	PEPTIDOGLYCAN
SP_1938	SPT_1896	hypothetical protein	UNKNOWN
SP_1939	SPT_1897	MATE efflux family protein DinF	TRANSPORT
SP_1940	SPT_1898	recA protein	DNA TURNOVER
SP_1941	SPT_1899	competence/damage-inducible protein CinA	VARIOUS
SP_1942	SPT_1900	putative transcriptional regulator	REGULATOR
SP_1943	SPT_1901	acetyltransferase, GNAT family	VARIOUS METABOLISM AND BIOSYNTHESIS
SP_1944	SPT_1902	conserved hypothetical protein TIGR00150	UNKNOWN
SP_1945	SPT_1903	hypothetical protein	LIPOPROTEIN
SP_1946	SPT_1904	putative transcriptional regulator PlcR	REGULATOR
SP_1947	SPT_1905	hypothetical protein	UNKNOWN
SP_1948	n.p.	conserved domain protein	UNKNOWN
SP_1949	n.p.	hypothetical protein	UNKNOWN
SP_1950	n.p.	putative bacteriocin formation protein	MEMBRANE PROTEIN
SP_1951	n.p.	conserved hypothetical protein	UNKNOWN
SP_1952	n.p.	hypothetical protein	UNKNOWN
SP_1953	n.p.	toxin secretion ABC transporter, permease/ATP-binding protein	TRANSPORT
SP_1954	n.p.	serine protease, subtilase family	UNKNOWN
SP_1955	n.p.	hypothetical protein	UNKNOWN
SP_1956	SPT_1933	hypothetical protein	UNKNOWN
SP_1957	SPT_1934	ABC transporter, ATP-binding protein	TRANSPORT
SP_1958	SPT_1935	hypothetical protein	UNKNOWN
SP_1959	SPT_1936	nucleoside diphosphate kinase	NUCLEOTIDE METABOLSIM
SP_1960	SPT_1937	DNA-directed RNA polymerase, beta subunit	RNA TURNOVER
SP_1961	SPT_1938	DNA-directed RNA polymerase, beta subunit	RNA TURNOVER
SP_1962	n.p.	hypothetical protein	UNKNOWN
SP_1963	SPT_1942	CBS domain protein	UNKNOWN
SP_1964	SPT_1943	DNA-entry nuclease	DNA TURNOVER
SP_1965	SPT_1944	hypothetical protein	UNKNOWN
SP_1966	SPT_1945	UDP-N-acetylglucosamine 1-carboxyvinyltransferase	CARBOHYDRATE METABOLISM
SP_1967	SPT_1947	conserved hypothetical protein	UNKNOWN
SP_1968	SPT_1948	phosphopantetheine adenylyltransferase	VARIOUS METABOLISM AND BIOSYNTHESIS
SP_1969	SPT_1949	putative type II DNA modification methyltransferase	RNA TURNOVER
SP_1970	SPT_1950	aspartate--ammonia ligase	AMINO ACID METABOLSIM
SP_1971	SPT_1951	hypothetical protein	UNKNOWN
SP_1972	SPT_1952	membrane protein	UNKNOWN
SP_1973	SPT_1953	spoU rRNA Methylase family protein	TRANSCRIPTION AND TRANSLATION
SP_1974	SPT_1954	acylphosphatase	CARBOHYDRATE METABOLISM
SP_1975	SPT_1955	SpoIIIJ family protein	TRANSPORT
SP_1976	SPT_1956	pyruvate formate-lyase-activating enzyme	CARBOHYDRATE METABOLISM
SP_1977	n.p.	hypothetical protein	UNKNOWN
SP_1978	SPT_1957	diaminopimelate decarboxylase	AMINO ACID METABOLSIM
SP_1979	SPT_1958	pur operon repressor	REGULATOR
SP_1980	SPT_1959	cmp-binding-factor 1	UNKNOWN
SP_1982	SPT_1961	thiamine pyrophosphokinase	AMINO ACID METABOLSIM
SP_1983	SPT_1962	ribulose-phosphate 3-epimerase	CARBOHYDRATE METABOLISM
SP_1984	SPT_1963	ribosome small subunit-dependent GTPase A	TRANSCRIPTION AND TRANSLATION
SP_1985	SPT_1964	dimethyladenosine transferase	TRANSCRIPTION AND TRANSLATION
SP_1986	SPT_1966	hypothetical protein	UNKNOWN
SP_1987	SPT_1967	ABC transporter, ATP-binding protein	TRANSPORT
SP_1988	SPT_1968	putative immunity protein	TRANSPORT
SP_1989	SPT_1969	putative transcriptional regulator PlcR	REGULATOR
SP_1990	SPT_1970	primase-related protein	DNA TURNOVER
SP_1991	SPT_1971	putative hydrolase	UNKNOWN
SP_1992	SPT_1972	cell wall surface anchor family protein	VARIOUS
SP_1993	SPT_1973	ribosomal protein L34	TRANSCRIPTION AND TRANSLATION
SP_1994	SPT_1974	aminotransferase, class I	AMINO ACID METABOLSIM
SP_1995	SPT_1975	conserved hypothetical protein	UNKNOWN
SP_1996	SPT_1976	universal stress protein family	VARIOUS
SP_1997	SPT_1977	Cof family protein	UNKNOWN
SP_1998	SPT_1978	putative L-asparaginase	AMINO ACID METABOLSIM
SP_1999	SPT_1980	catabolite control protein A	CARBOHYDRATE METABOLISM
SP_2000	SPT_1981	DNA-binding response regulator	REGULATOR
SP_2001	SPT_1982	putative sensor histidine kinase	REGULATOR
SP_2002	SPT_1983	conserved hypothetical protein	UNKNOWN
SP_2003	SPT_1984	ABC transporter, ATP-binding protein	TRANSPORT
SP_2004	SPT_1985	hypothetical protein	UNKNOWN
SP_2005	SPT_1986	hypothetical protein	UNKNOWN
SP_2006	SPT_2002	transcriptional regulator ComX2	REGULATOR
SP_2007	SPT_2003	transcription antitermination protein NusG	TRANSCRIPTION AND TRANSLATION
SP_2008	SPT_2004	putative preprotein translocase, SecE subunit	TRANSPORT
SP_2009	SPT_2005	ribosomal protein L33	TRANSCRIPTION AND TRANSLATION
SP_2010	SPT_2006	penicillin-binding protein 2A	PEPTIDOGLYCAN
SP_2011	SPT_2007	ribosomal large subunit pseudouridine synthase, RluD subfamily	TRANSCRIPTION AND TRANSLATION
SP_2012	SPT_2008	glyceraldehyde 3-phosphate dehydrogenase	CARBOHYDRATE METABOLISM
SP_2013	SPT_2009	conserved hypothetical protein	UNKNOWN
SP_2016	SPT_2013	nicotinate-nucleotide pyrophosphorylase	VARIOUS METABOLISM AND BIOSYNTHESIS
SP_2017	SPT_2014	membrane protein	UNKNOWN
SP_2020	SPT_2016	transcriptional regulator, GntR family	REGULATOR
SP_2021	SPT_2017	glycosyl hydrolase, family 1	CARBOHYDRATE METABOLISM
SP_2022	SPT_2018	PTS system, IIC component	TRANSPORT
SP_2023	SPT_2019	PTS system, IIB component	TRANSPORT
SP_2024	SPT_2020	PTS system, IIA component	TRANSPORT
SP_2025	n.p.	hypothetical protein	UNKNOWN
SP_2026	SPT_2021	alcohol dehydrogenase, iron-containing	CARBOHYDRATE METABOLISM
SP_2027	SPT_2022	conserved hypothetical protein	UNKNOWN
SP_2028	SPT_2023	phosphotyrosine protein phosphatase	UNKNOWN
SP_2029	SPT_2024	preprotein translocase, YajC subunit	TRANSPORT
SP_2030	SPT_1555	transketolase	CARBOHYDRATE METABOLISM
SP_2031	SPT_2026	L-ascorbate 6-phosphate lactonase	VARIOUS METABOLISM AND BIOSYNTHESIS
SP_2032	SPT_2027	transcriptional regulator, BglG family	REGULATOR
SP_2033	SPT_2028	putative L-ribulose 5-phosphate 4-epimerase AraD	CARBOHYDRATE METABOLISM
SP_2034	SPT_2029	putative hexulose-6-phosphate isomerase	CARBOHYDRATE METABOLISM
SP_2035	SPT_2030	putative hexulose-6-phosphate synthase	CARBOHYDRATE METABOLISM
SP_2036	SPT_2031	PTS system, IIA component	TRANSPORT
SP_2037	SPT_2032	PTS system, IIB component	TRANSPORT
SP_2038	SPT_2033	putative PTS system, membrane component	TRANSPORT
SP_2039	SPT_2034	conserved hypothetical protein	UNKNOWN
SP_2040	SPT_2035	putative jag protein	UNKNOWN
SP_2041	SPT_2036	SpoIIIJ family protein	TRANSPORT
SP_2042	SPT_2037	ribonuclease P protein component	TRANSCRIPTION AND TRANSLATION
SP_2043	SPT_2038	hypothetical protein	UNKNOWN
SP_2044	SPT_2039	acetate kinase	CARBOHYDRATE METABOLISM
SP_2045	SPT_2040	conserved hypothetical protein	UNKNOWN
SP_2047	SPT_2042	conserved domain protein	UNKNOWN
SP_2048	SPT_2043	conserved hypothetical protein	TRANSPORT
SP_2049	SPT_2044	conserved hypothetical protein	UNKNOWN
SP_2050	SPT_2045	competence protein CglD	TRANSPORT
SP_2051	SPT_2046	competence protein CglC	TRANSPORT
SP_2052	SPT_2047	competence protein CglB	TRANSPORT
SP_2053	SPT_2048	competence protein CglA	TRANSPORT
SP_2054	SPT_2049	conserved hypothetical protein	UNKNOWN
SP_2055	SPT_2050	alcohol dehydrogenase, zinc-containing	CARBOHYDRATE METABOLISM
SP_2056	SPT_2051	N-acetylglucosamine-6-phosphate deacetylase	CARBOHYDRATE METABOLISM
SP_2057	SPT_2052	conserved hypothetical protein	UNKNOWN
SP_2058	SPT_2053	queuine tRNA-ribosyltransferase	TRANSCRIPTION AND TRANSLATION
SP_2059	SPT_2054	conserved hypothetical protein	UNKNOWN
SP_2060	SPT_2055	pyrrolidone-carboxylate peptidase	AMINO ACID METABOLSIM
SP_2061	SPT_2056	conserved hypothetical protein	UNKNOWN
SP_2062	SPT_2057	transcriptional regulator, MarR family	REGULATOR
SP_2063	SPT_2058	LysM domain protein	MEMBRANE PROTEIN
SP_2064	SPT_2059	hydrolase, haloacid dehalogenase-like family	UNKNOWN
SP_2065	SPT_2060	MATE efflux family protein	TRANSPORT
SP_2066	SPT_2061	threonine synthase	AMINO ACID METABOLSIM
SP_2067	SPT_2062	hypothetical protein	UNKNOWN
SP_2068	SPT_2079	cytidine/deoxycytidylate deaminase family protein	NUCLEOTIDE METABOLSIM
SP_2069	SPT_2080	glutamyl-tRNA synthetase	AMINO ACID METABOLSIM
SP_2070	SPT_2081	glucose-6-phosphate isomerase	CARBOHYDRATE METABOLISM
SP_2071	SPT_2082	hypothetical protein	UNKNOWN
SP_2072	SPT_2083	glutamine amidotransferase, class-I	AMINO ACID METABOLSIM
SP_2073	SPT_2084	ABC transporter, permease/ATP-binding protein	TRANSPORT
SP_2075	SPT_2086	ABC transporter, permease/ATP-binding protein	TRANSPORT
SP_2077	SPT_2088	putative transcriptional repressor	REGULATOR
SP_2078	SPT_2089	arginyl-tRNA synthetase	TRANSCRIPTION AND TRANSLATION
SP_2081	SPT_2091	conserved hypothetical protein	UNKNOWN
SP_2082	SPT_2092	response regulator	REGULATOR
SP_2083	SPT_2093	sensor histidine kinase PnpS	REGULATOR
SP_2084	SPT_2094	phosphate ABC transporter, phosphate-binding protein	TRANSPORT
SP_2085	SPT_2095	phosphate ABC transporter, permease protein	TRANSPORT
SP_2086	SPT_2096	phosphate ABC transporter, permease protein	TRANSPORT
SP_2087	SPT_2097	phosphate ABC transporter, ATP-binding protein	TRANSPORT
SP_2088	SPT_2098	phosphate transport system regulatory protein PhoU	REGULATOR
SP_2090	n.p.	transcriptional regulator	REGULATOR
SP_2091	SPT_2101	glycerol-3-phosphate dehydrogenase (NAD(P)+)	LIPOPROTEIN
SP_2092	SPT_2102	UTP-glucose-1-phosphate uridylyltransferase	CARBOHYDRATE METABOLISM
SP_2093	n.p.	hypothetical protein	UNKNOWN
SP_2094	SPT_2103	conserved hypothetical protein	UNKNOWN
SP_2095	SPT_2104	5-formyltetrahydrofolate cyclo-ligase family protein	VARIOUS METABOLISM AND BIOSYNTHESIS
SP_2096	SPT_2105	peptidase, M20/M25/M40 family	AMINO ACID METABOLSIM
SP_2097	SPT_2106	putative 2,3,4,5-tetrahydropyridine-2-carboxylate N-succinyltransferase	AMINO ACID METABOLSIM
SP_2098	SPT_2107	membrane protein	UNKNOWN
SP_2099	SPT_2108	penicillin-binding protein 1B	PEPTIDOGLYCAN
SP_2100	SPT_2109	tyrosyl-tRNA synthetase	AMINO ACID METABOLSIM
SP_2101	SPT_2110	cation-transporting ATPase, EI-E2 family	TRANSPORT
SP_2102	SPT_2111	hypothetical protein	UNKNOWN
SP_2103	SPT_2112	rRNA (guanine-N1-)-methyltransferase	TRANSCRIPTION AND TRANSLATION
SP_2104	SPT_2113	hypothetical protein	UNKNOWN
SP_2105	n.p.	hypothetical protein	UNKNOWN
SP_2106	SPT_2114	glycogen phosphorylase family protein	CARBOHYDRATE METABOLISM
SP_2107	SPT_2115	4-alpha-glucanotransferase	CARBOHYDRATE METABOLISM
SP_2108	SPT_2116	maltose/maltodextrin ABC transporter, maltose/maltodextrin-binding protein	TRANSPORT
SP_2109	SPT_2117	maltodextrin ABC transporter, permease protein	TRANSPORT
SP_2110	SPT_2118	maltodextrin ABC transporter, permease protein	MEMBRANE PROTEIN
SP_2111	SPT_2119	malA protein	CARBOHYDRATE METABOLISM
SP_2112	SPT_2120	maltose operon transcriptional repressor	REGULATOR
SP_2113	SPT_2121	conserved hypothetical protein	UNKNOWN
SP_2114	SPT_2122	aspartyl-tRNA synthetase	AMINO ACID METABOLSIM
SP_2115	SPT_2124	hypothetical protein	UNKNOWN
SP_2116	SPT_2125	conserved domain protein	UNKNOWN
SP_2117	SPT_2126	hypothetical protein	UNKNOWN
SP_2118	SPT_2127	hypothetical protein	UNKNOWN
SP_2119	SPT_2128	putative transcriptional regulator	REGULATOR
SP_2120	SPT_2129	hypothetical protein	UNKNOWN
SP_2121	SPT_2132	histidyl-tRNA synthetase	AMINO ACID METABOLSIM
SP_2122	SPT_2133	conserved hypothetical protein	UNKNOWN
SP_2124	SPT_2135	hypothetical protein	UNKNOWN
SP_2125	SPT_2136	conserved hypothetical protein	UNKNOWN
SP_2126	SPT_2138	dihydroxy-acid dehydratase	AMINO ACID METABOLSIM
SP_2127	SPT_2139	transketolase, C-terminal subunit	CARBOHYDRATE METABOLISM
SP_2128	SPT_2140	transketolase, N-terminal subunit	CARBOHYDRATE METABOLISM
SP_2129	SPT_2141	putative PTS system, IIC component	TRANSPORT
SP_2130	SPT_2142	putative PTS system, IIB component	TRANSPORT
SP_2131	SPT_2143	transcriptional regulator, BglG family	REGULATOR
SP_2132	SPT_2144	conserved hypothetical protein	UNKNOWN
SP_2133	SPT_2145	conserved domain protein	UNKNOWN
SP_2134	SPT_2146	ribosomal protein L32	TRANSCRIPTION AND TRANSLATION
SP_2135	SPT_2147	ribosomal protein L33	TRANSCRIPTION AND TRANSLATION
SP_2136	SPT_2148	choline binding protein PcpA	VARIOUS
SP_2139	SPT_2153	hypothetical protein	UNKNOWN
SP_2140	n.p.	hypothetical protein	UNKNOWN
SP_2141	SPT_2154	glycosyl hydrolase-related protein	MEMBRANE PROTEIN
SP_2142	SPT_2155	ROK family protein	CARBOHYDRATE METABOLISM
SP_2143	SPT_2156	conserved hypothetical protein	CARBOHYDRATE METABOLISM
SP_2144	SPT_2157	conserved hypothetical protein	UNKNOWN
SP_2145	SPT_2158	antigen, cell wall surface anchor family	VARIOUS
SP_2146	SPT_2159	conserved hypothetical protein	CARBOHYDRATE METABOLISM
SP_2147	n.p.	hypothetical protein	UNKNOWN
SP_2148	SPT_2160	arginine deiminase	AMINO ACID METABOLSIM
SP_2150	SPT_2161	ornithine carbamoyltransferase	AMINO ACID METABOLSIM
SP_2151	SPT_2162	carbamate kinase	NUCLEOTIDE METABOLSIM
SP_2152	SPT_2163	conserved hypothetical protein	UNKNOWN
SP_2153	SPT_2164	peptidase, M20/M25/M40 family	UNKNOWN
SP_2156	SPT_2169	SPFH domain/Band 7 family	UNKNOWN
SP_2157	SPT_2170	alcohol dehydrogenase, iron-containing	CARBOHYDRATE METABOLISM
SP_2158	SPT_2171	L-fucose isomerase	CARBOHYDRATE METABOLISM
SP_2159	SPT_2172	fucolectin-related protein	CARBOHYDRATE METABOLISM
SP_2160	SPT_2173	conserved hypothetical protein	UNKNOWN
SP_2161	SPT_2174	PTS system, IID component	TRANSPORT
SP_2162	SPT_2175	PTS system, IIC component	TRANSPORT
SP_2163	SPT_2176	PTS system, IIB component	TRANSPORT
SP_2164	SPT_2177	PTS system, IIA component	TRANSPORT
SP_2165	SPT_2178	fucose operon FucU protein	CARBOHYDRATE METABOLISM
SP_2166	SPT_2179	L-fuculose phosphate aldolase	CARBOHYDRATE METABOLISM
SP_2167	SPT_2180	putative L-fuculose kinase fucK	CARBOHYDRATE METABOLISM
SP_2168	SPT_2181	putative fucose operon repressor	REGULATOR
SP_2169	SPT_2182	zinc ABC transporter, zinc-binding lipoprotein	TRANSPORT
SP_2170	SPT_2183	zinc ABC transporter, permease protein	TRANSPORT
SP_2171	SPT_2184	zinc ABC transporter, ATP-binding protein	TRANSPORT
SP_2172	SPT_2185	adc operon repressor AdcR	REGULATOR
SP_2173	n.p.	dltD protein	UNKNOWN
SP_2174	SPT_2189	D-alanyl carrier protein	AMINO ACID METABOLSIM
SP_2175	SPT_2190	dltB protein	UNKNOWN
SP_2176	SPT_2191	D-alanine-activating enzyme	AMINO ACID METABOLSIM
SP_2177	SPT_2192	hypothetical protein	UNKNOWN
SP_2182	SPT_2196	hypothetical protein	UNKNOWN
SP_2183	SPT_2197	hypothetical protein	UNKNOWN
SP_2184	SPT_2199	glycerol uptake facilitator protein	TRANSPORT
SP_2185	SPT_2200	hypothetical protein	LIPOPROTEIN
SP_2186	SPT_2201	glycerol kinase	LIPOPROTEIN
SP_2187	SPT_2202	conserved domain protein	UNKNOWN
SP_2188	SPT_2203	chaperonin, 33 kDa	TRANSCRIPTION AND TRANSLATION
SP_2189	SPT_2204	putative TIM-barrel protein, NifR3 family	UNKNOWN
SP_2190	SPT_2208	choline binding protein A	VARIOUS
SP_2191	SPT_2209	conserved hypothetical protein	UNKNOWN
SP_2192	SPT_2210	sensor histidine kinase	REGULATOR
SP_2193	SPT_2211	DNA-binding response regulator	REGULATOR
SP_2194	SPT_2213	ATP-dependent Clp protease, ATP-binding subunit	PROTEIN TURNOVER
SP_2195	SPT_2214	transcriptional regulator CtsR	REGULATOR
SP_2196	SPT_2215	ABC transporter, ATP-binding protein	TRANSPORT
SP_2197	SPT_2216	putative ABC transporter, substrate-binding protein	TRANSPORT
SP_2198	SPT_2217	ABC transporter, permease protein	TRANSPORT
SP_2199	SPT_2218	conserved hypothetical protein	UNKNOWN
[truncated: 241 more rows]
